# Supplementary material for: Post-Translational Modification β-Hydroxybutyrylation Regulates Ustilaginoidea virens Virulence
Source: Mol Cell Proteomics. 2023 Jul 12;22(8):100616. doi: 10.1016/j.mcpro.2023.100616 (PMC10423879; doi:10.1016/j.mcpro.2023.100616)
Supplement: Supplemental Table S1 — Modification site information of Kbhb proteins in U. virens. [file mmc11.xlsx]

## Sheet: Summary
Header line description of table 1			Table 1. MS/MS spectrum database search analysis summary (Localization probability> 0.75)
Total spectrum	Number of spectrum produced by mass spectrometer
Matched spectrum	Number of spectrum matched with alignment protein		Total spectrums	Matched spectrums	Peptides	Modified peptides	Identified proteins	Identified sites
Peptides	Number of peptides which spectrum hit		52686	8678	7130	5665	852	2204
Modified peptides	Total number of modified peptides identified
Identified proteins	Number of proteins detected by spectrum search analysis
Identified sites	Number of modification sites detected by spectrum search analysis
Header line description of worksheet "Combine_ident"
Protein accession	Protein accession number of database used for search
Position	Modification site localization in protein
Amino acid	The amino acid that modification site modified)
Protein description	Protein functional description
Gene name	Name of the gene associated to the protein sequence
Localization probability	Probability of a certain amino acid containing this modification in this peptide
PEP	The maximal posterior error probability for peptides
Score	Andromeda score for the best associated MS/MS spectrum
Modified sequence	Identified peptide sequence marked with modification sites localization probabilities
Charge	The charge-state of the peptide
Mass error [ppm]	Parts per million ratio of peptide mass error between the theory and practice
MS/MS Counts	Number of spectrum matched with peptide

## Sheet: Combine_ident
Protein accession	Position	Amino acid	Protein description	Gene name	Localization probability WT_1	PEP WT_1	Score WT_1	Charge WT_1	Modified sequence WT_1	Mass error [ppm] WT_1	MS/MS Counts WT_1	Intensity WT_1	Localization probability WT_2	PEP WT_2	Score WT_2	Charge WT_2	Modified sequence WT_2	Mass error [ppm] WT_2	MS/MS Counts WT_2	Intensity WT_2	Localization probability WT_3	PEP WT_3	Score WT_3	Charge WT_3	Modified sequence WT_3	Mass error [ppm] WT_3	MS/MS Counts WT_3	Intensity WT_3
A0A063BID6	445	K	Putative WD40 domain-containing protein OS=Ustilaginoidea virens OX=1159556 GN=UV8b_8279 PE=4 SV=1	UV8b_8279	1	1.19988e-05	75.5	2	DTK(1)LDYAPTCIAAR	0.49815	1	14914	1	0.00202595	43.613	2	DTK(1)LDYAPTCIAAR	-0.23508	1	16189	1	0.00084563	65.408	2	DTK(1)LDYAPTCIAAR	0.70767	1	14275
A0A063BID6	96	K	Putative WD40 domain-containing protein OS=Ustilaginoidea virens OX=1159556 GN=UV8b_8279 PE=4 SV=1	UV8b_8279	1	0.00914934	64.906	2	K(1)LGEFTILAGR	-0.61875	1	4934.2
A0A063BID9	143	K	60S ribosomal protein L28 OS=Ustilaginoidea virens OX=1159556 GN=UV8b_8262 PE=4 SV=1	UV8b_8262	1	0.00365355	58.286	2	ADPEPK(1)LR	-0.61152	1	93474	1	0.00394539	51.43	2	ADPEPK(1)LR	-1.032	1	96775	1	0.00230016	75.243	2	ADPEPK(1)LR	-1.1532	1	106510
A0A063BID9	89	K	60S ribosomal protein L28 OS=Ustilaginoidea virens OX=1159556 GN=UV8b_8262 PE=4 SV=1	UV8b_8262	1	7.76605e-07	123.42	2	AFIK(1)ITHGGNK	0.11323	1	51049	1	8.48439e-08	148.9	2	AFIK(1)ITHGGNK	-0.70923	1	49210	1	1.84491e-05	123.42	2	AFIK(1)ITHGGNK	1.19	1	54531
A0A063BID9	111	K	60S ribosomal protein L28 OS=Ustilaginoidea virens OX=1159556 GN=UV8b_8262 PE=4 SV=1	UV8b_8262	1	3.10028e-05	108.4	2	AVANLTAK(1)SGYR	1.7357	1	5021.7	1	0.000125379	92.428	2	AVANLTAK(1)SGYR	-0.56899	1	7696.4	1	5.12669e-06	120.65	2	AVANLTAK(1)SGYR	-0.41833	1	7337.8
A0A063BID9	103	K	60S ribosomal protein L28 OS=Ustilaginoidea virens OX=1159556 GN=UV8b_8262 PE=4 SV=1	UV8b_8262	1	0.000905085	90.142	2	TYK(1)AVANLTAK	-3.398	1	38892	1	0.00125611	73.655	2	TYK(1)AVANLTAK	0.58993	1	38907	1	0.00114506	73.655	2	TYK(1)AVANLTAK	0.6296	1	40137
A0A063BIE5	105	K	Peptide alpha-N-acetyltransferase OS=Ustilaginoidea virens OX=1159556 GN=UV8b_8214 PE=4 SV=1	UV8b_8214	1	2.7149e-17	198.33	2	GTATQEK(1)LTLSQR	0.15807	1	17538	1	9.00591e-05	126.48	2	GTATQEK(1)LTLSQR	-0.01556	1	19831	1	6.3574e-09	157.74	2	GTATQEK(1)LTLSQR	0.10628	1	17756
A0A063BK30	342	K	Eukaryotic translation initiation factor 3 subunit M OS=Ustilaginoidea virens OX=1159556 GN=UV8b_8353 PE=3 SV=1	UV8b_8353	1	0.000474699	103.87	2	AGLVEGK(1)LSQQR	-2.8617	1	17570	1	1.5088e-06	153.33	2	AGLVEGK(1)LSQQR	0.58204	1	16612	1	7.19044e-13	127.93	2	AGLVEGK(1)LSQQR	-0.089454	1	16408
A0A063BK30	288	K	Eukaryotic translation initiation factor 3 subunit M OS=Ustilaginoidea virens OX=1159556 GN=UV8b_8353 PE=3 SV=1	UV8b_8353	1	0.00392007	62.88	2	LDYGK(1)LHR	0.38231	1	28848	1	0.00317483	72.492	2	LDYGK(1)LHR	-0.24717	1	31548	1	0.00175741	87.251	2	LDYGK(1)LHR	0.47129	1	31692
A0A063BK30	363	K	Eukaryotic translation initiation factor 3 subunit M OS=Ustilaginoidea virens OX=1159556 GN=UV8b_8353 PE=3 SV=1	UV8b_8353	1	1.81448e-05	101.64	2	VFGQK(1)QYQELSTR	-1.8127	1	4244.7	1	3.30037e-05	115.04	2	VFGQK(1)QYQELSTR	-0.5524	1	5238.6
A0A063BK54	1598	K	Beta-1,3-glucan synthase catalytic subunit OS=Ustilaginoidea virens OX=1159556 GN=UV8b_8319 PE=4 SV=1	UV8b_8319	1	4.89651e-10	147.72	2	VLSTK(1)QLEQFYDK	-1.9871	1	3316.3
A0A063BK58	54	K	Histone H2B OS=Ustilaginoidea virens OX=1159556 GN=UV8b_8324 PE=3 SV=1	UV8b_8324	1	0.0243437	51.872	2	ETYSSYIYK(1)VLK	-0.27623	1	11588	1	0.0515737	41.796	2	ETYSSYIYK(1)VLK	-0.32057	1	8992.6
A0A063BK58	57	K	Histone H2B OS=Ustilaginoidea virens OX=1159556 GN=UV8b_8324 PE=3 SV=1	UV8b_8324	1	1.05016e-09	140.01	2	VLK(1)QVHPDTGISNR	0.1681	3	143630	1	3.4101e-05	117.21	2	VLK(1)QVHPDTGISNR	0.41475	3	148720	1	4.6035e-08	108.5	2	VLK(1)QVHPDTGISNR	-0.11029	3	147030
A0A063BK58	127	K	Histone H2B OS=Ustilaginoidea virens OX=1159556 GN=UV8b_8324 PE=3 SV=1	UV8b_8324	1	3.68514e-12	166.65	2	HAVSEGTK(1)AVTK	1.187	2	53302	1	1.44298e-09	151.66	2	HAVSEGTK(1)AVTK	0.060794	2	58297	1	2.1458e-13	145.95	2	HAVSEGTK(1)AVTK	-1.3851	2	57684
A0A063BK58	119	K	Histone H2B OS=Ustilaginoidea virens OX=1159556 GN=UV8b_8324 PE=3 SV=1	UV8b_8324	1	1.10188e-10	99.668	2	LILPGELAK(1)HAVSEGTK	0.35452	2	339040	1	1.57492e-08	108.34	3	LILPGELAK(1)HAVSEGTK	1.3514	2	350600	1	2.26999e-10	112.68	3	LILPGELAK(1)HAVSEGTK	1.604	2	362010
A0A063BK58	90	K	Histone H2B OS=Ustilaginoidea virens OX=1159556 GN=UV8b_8324 PE=3 SV=1	UV8b_8324	1	3.79747e-24	223.96	2	VATEASK(1)LAAYNK	1.3291	2	681920	1	3.29054e-26	262.39	2	VATEASK(1)LAAYNK	0.35568	1	678770	1	7.10701e-26	199.59	2	VATEASK(1)LAAYNK	0.48568	2	724110
A0A063BK72	65	K	Dolichyl-diphosphooligosaccharide--protein glycosyltransferase subunit WBP1 OS=Ustilaginoidea virens OX=1159556 GN=UV8b_8307 PE=3 SV=1	UV8b_8307	1	1.14145e-05	78.864	2	SEHVK(1)LFDLGAR	0.24104	1	59484	1	0.00118512	64.266	2	SEHVK(1)LFDLGAR	1.0455	1	63622	1	0.00307695	51.454	2	SEHVK(1)LFDLGAR	0.16712	1	65671
A0A063BKU0	61	K	Putative Glc8 protein OS=Ustilaginoidea virens OX=1159556 GN=UV8b_8003 PE=4 SV=1	UV8b_8003	1	4.43278e-06	92.445	2	EVTLANTK(1)INAGHR	-0.67915	1	3761.5	1	1.21129e-11	160.98	2	EVTLANTK(1)INAGHR	-0.32996	1	5500.8	1	2.41159e-09	150.21	2	EVTLANTK(1)INAGHR	-1.2006	1	6474.8
A0A063BKU5	129	K	Protein transport protein sec22 OS=Ustilaginoidea virens OX=1159556 GN=UV8b_8012 PE=3 SV=1	UV8b_8012	1	1.37191e-09	134.2	2	AAQNLDK(1)LNDELR	-0.89249	1	22768	1	8.26988e-10	190.68	2	AAQNLDK(1)LNDELR	-0.84263	1	22923	1	4.72051e-06	86.838	2	AAQNLDK(1)LNDELR	-0.23652	1	20116
A0A063BKU5	143	K	Protein transport protein sec22 OS=Ustilaginoidea virens OX=1159556 GN=UV8b_8012 PE=3 SV=1	UV8b_8012	1	1.31418e-05	73.655	2	VMTK(1)NIEDLLYR	0.51072	1	4570.6
A0A063BKV5	98	K	NTF2 and RRM domain-containing protein OS=Ustilaginoidea virens OX=1159556 GN=UV8b_7972 PE=4 SV=1	UV8b_7972	1	0.0135234	55.235	2	ALDFQDCK(1)VR	-5.6507	1	2709.2									1	0.00250556	74.269	2	ALDFQDCK(1)VR	-0.63816	1	4322.2
A0A063BKV5	405	K	NTF2 and RRM domain-containing protein OS=Ustilaginoidea virens OX=1159556 GN=UV8b_7972 PE=4 SV=1	UV8b_7972	1	1.18499e-08	171.09	2	FVSDK(1)VQDADLR	-2.4432	1	44689	1	0.000131583	112.93	2	FVSDK(1)VQDADLR	-0.48005	2	49668	1	1.37167e-06	131.54	2	FVSDK(1)VQDADLR	0.038644	2	49779
A0A063BKV5	90	K	NTF2 and RRM domain-containing protein OS=Ustilaginoidea virens OX=1159556 GN=UV8b_7972 PE=4 SV=1	UV8b_7972	1	0.000185736	72.922	2	IK(1)ALDFQDCK	-0.33584	1	10596	1	0.0121516	76.85	2	IK(1)ALDFQDCK	-0.38789	1	12637	1	0.00235855	56.202	2	IK(1)ALDFQDCK	-0.28965	1	14081
A0A063BKV5	199	K	NTF2 and RRM domain-containing protein OS=Ustilaginoidea virens OX=1159556 GN=UV8b_7972 PE=4 SV=1	UV8b_7972	1	0.0218548	53.051	2	LDAK(1)LDADAVDEK	-2.0383	1	51814	1	0.00164156	61.042	2	LDAK(1)LDADAVDEK	0.034196	1	51137	1	0.00172288	69.641	2	LDAK(1)LDADAVDEK	0.71475	2	53049
A0A063BKV5	56	K	NTF2 and RRM domain-containing protein OS=Ustilaginoidea virens OX=1159556 GN=UV8b_7972 PE=4 SV=1	UV8b_7972	1	5.94362e-07	106.35	2	SPEK(1)LHLFYGK	0.077796	1	68921	1	0.00031513	69.276	2	SPEK(1)LHLFYGK	0.46014	1	69935	1	0.0134269	53.028	2	SPEK(1)LHLFYGK	0.35749	1	69016
A0A063BKZ8	800	K	Chitin synthase class I OS=Ustilaginoidea virens OX=1159556 GN=UV8b_7948 PE=4 SV=1	UV8b_7948	1	9.21729e-05	81.163	2	EVALFSTK(1)FK	-0.69232	1	5239.7									1	0.000455621	107.08	2	EVALFSTK(1)FK	-1.2436	1	6496.2
A0A063BL06	520	K	Chitin synthase 1 OS=Ustilaginoidea virens OX=1159556 GN=UV8b_7958 PE=4 SV=1	UV8b_7958	1	0.0387377	48.785	2	AGQK(1)WHLTYIK	0.26149	1	3443.5
A0A063BL13	155	K	40S ribosomal protein S17 OS=Ustilaginoidea virens OX=1159556 GN=UV8b_7910 PE=3 SV=1	UV8b_7910	1	1.34087e-21	121.07	3	DLLK(1)HLGFDSIPVNVTQVTQNNPNER	1.055	1	22211	1	5.43403e-10	102.92	3	DLLK(1)HLGFDSIPVNVTQVTQNNPNER	1.6069	1	37940
A0A063BL13	115	K	40S ribosomal protein S17 OS=Ustilaginoidea virens OX=1159556 GN=UV8b_7910 PE=3 SV=1	UV8b_7910	1	9.38562e-07	142.71	2	GISFK(1)LQEEER	0.90988	2	265180	1	3.56907e-05	120.65	2	GISFK(1)LQEEER	0.55551	2	277890	1	7.45535e-15	195.3	2	GISFK(1)LQEEER	0.017323	2	277300
A0A063BL13	14	K	40S ribosomal protein S17 OS=Ustilaginoidea virens OX=1159556 GN=UV8b_7910 PE=3 SV=1	UV8b_7910	1	0.0010628	72.038	2	SAK(1)VIIER	-0.76893	1	32127	1	0.00308728	67.507	2	SAK(1)VIIER	-0.14217	1	29010	1	0.00120092	96.311	2	SAK(1)VIIER	0.05186	1	30955
A0A063BL13	23	K	40S ribosomal protein S17 OS=Ustilaginoidea virens OX=1159556 GN=UV8b_7910 PE=3 SV=1	UV8b_7910	1	0.000516837	93.162	2	YYPK(1)LTLDFETNK	1.2293	4	198230	1	1.38243e-06	121.71	2	YYPK(1)LTLDFETNK	0.23698	3	196620	1	2.92633e-08	124.46	2	YYPK(1)LTLDFETNK	0.6785	4	211010
A0A063BL19	13	K	Dynein light chain OS=Ustilaginoidea virens OX=1159556 GN=UV8b_7866 PE=3 SV=1	UV8b_7866	1	0.00115169	105.81	2	EK(1)LEAQIK	0.11734	1	49171	1	0.000388632	142.04	2	EK(1)LEAQIK	-1.4146	1	50207	1	0.00050294	130.31	2	EK(1)LEAQIK	1.0654	1	53653
A0A063BL38	261	K	26S proteasome non-ATPase regulatory subunit 12 OS=Ustilaginoidea virens OX=1159556 GN=UV8b_7891 PE=4 SV=1	UV8b_7891	1	0.000604312	77.358	2	HDGK(1)YLDACK	1.8115	1	10892	1	0.00325745	61.577	2	HDGK(1)YLDACK	0.81048	1	9354.6	1	6.80038e-05	110.88	2	HDGK(1)YLDACK	-0.037025	1	13440
A0A063BL38	267	K	26S proteasome non-ATPase regulatory subunit 12 OS=Ustilaginoidea virens OX=1159556 GN=UV8b_7891 PE=4 SV=1	UV8b_7891	1	0.000714955	91.783	2	YLDACK(1)FYR	-0.3758	1	20489	1	0.00293132	67.464	2	YLDACK(1)FYR	0.45236	1	24601	1	0.00190204	53.878	2	YLDACK(1)FYR	-0.57719	1	22676
A0A063BL38	112	K	26S proteasome non-ATPase regulatory subunit 12 OS=Ustilaginoidea virens OX=1159556 GN=UV8b_7891 PE=4 SV=1	UV8b_7891	1	0.00396065	48.785	2	TK(1)LSVIETLR	-0.33314	1	47347	1	0.00101102	81.099	2	TK(1)LSVIETLR	0.16789	1	53651	1	0.0221658	55.235	2	TK(1)LSVIETLR	0.090904	1	50219
A0A063BL48	300	K	Phosphoribosylaminoimidazole-succinocarboxamide synthase OS=Ustilaginoidea virens OX=1159556 GN=UV8b_7890 PE=3 SV=1	UV8b_7890	1	3.10781e-05	119.94	2	LTGEK(1)FEDAAAK	0.76672	2	78552	1	0.00135765	55.578	2	LTGEK(1)FEDAAAK	1.3888	1	25891	1	4.88191e-09	153.25	2	LTGEK(1)FEDAAAK	1.6059	2	87096
A0A063BL50	564	K	Uncharacterized protein OS=Ustilaginoidea virens OX=1159556 GN=UV8b_7825 PE=4 SV=1	UV8b_7825	1	0.00114484	65.933	2	AQAVAK(1)LAAALR	-1.2016	1	12555	1	2.74557e-06	129.28	2	AQAVAK(1)LAAALR	0.16573	1	14177	1	4.07386e-06	127.94	2	AQAVAK(1)LAAALR	-0.14141	1	16556
A0A063BL69	361	K	Actin OS=Ustilaginoidea virens OX=1159556 GN=UV8b_7845 PE=3 SV=1	UV8b_7845	1	1.00409e-05	101.64	2	LTK(1)TQTIPELIR	-0.30051	1	9958.2									1	3.34366e-09	124.46	2	LTK(1)TQTIPELIR	0.42681	1	11036
A0A063BL73	475	K	Histidine biosynthesis trifunctional protein OS=Ustilaginoidea virens OX=1159556 GN=UV8b_7850 PE=3 SV=1	UV8b_7850	1	0.0036209	51.531	2	ALLSYTHK(1)FEK	0.50792	1	20165	1	0.000276769	85.622	2	ALLSYTHK(1)FEK	0.61063	1	25865	1	0.00702847	54.584	2	ALLSYTHK(1)FEK	0.019311	1	25281
A0A063BL73	324	K	Histidine biosynthesis trifunctional protein OS=Ustilaginoidea virens OX=1159556 GN=UV8b_7850 PE=3 SV=1	UV8b_7850	1	0.000969435	79.059	2	LFSDEK(1)LLR	0.36381	1	23617	1	0.000867447	81.642	2	LFSDEK(1)LLR	1.4322	1	26788	1	9.62454e-05	88.921	2	LFSDEK(1)LLR	1.6361	1	23383
A0A063BL83	168	K	Inosine-5'-monophosphate dehydrogenase OS=Ustilaginoidea virens OX=1159556 GN=UV8b_7854 PE=3 SV=1	UV8b_7854	1	3.46874e-08	105.94	2	LGSK(1)LLGIVTNR	-1.2231	1	19423	1	0.0036382	57.003	2	LGSK(1)LLGIVTNR	0.44843	1	20999	1	0.000749949	72.846	2	LGSK(1)LLGIVTNR	0.0046012	1	18739
A0A063BLA4	180	K	Nitroreductase family protein OS=Ustilaginoidea virens OX=1159556 GN=UV8b_7807 PE=4 SV=1	UV8b_7807	1	0.00241301	76.85	2	EFCGVPDDYK(1)LK	0.43415	3	118580	1	0.00137274	83.438	2	EFCGVPDDYK(1)LK	0.58036	3	123320	1	7.21167e-06	103.87	2	EFCGVPDDYK(1)LK	0.10921	3	118170
A0A063BLA4	29	K	Nitroreductase family protein OS=Ustilaginoidea virens OX=1159556 GN=UV8b_7807 PE=4 SV=1	UV8b_7807	1	2.63843e-08	122.51	2	GTSK(1)LSDAQVQR	0.84937	1	129470	1	4.75581e-09	168.69	2	GTSK(1)LSDAQVQR	0.13408	2	192500	1	1.13291e-08	130.79	2	GTSK(1)LSDAQVQR	0.10801	2	207790
A0A063BLA6	364	K	Uncharacterized protein OS=Ustilaginoidea virens OX=1159556 GN=UV8b_7759 PE=4 SV=1	UV8b_7759	1	4.5557e-18	194.83	2	DLVFLQHK(1)FEVENK	0.5646	1	52494	1	1.61002e-16	153.52	2	DLVFLQHK(1)FEVENK	-0.085732	1	51223	1	1.13865e-12	141.88	2	DLVFLQHK(1)FEVENK	-0.046395	1	52562
A0A063BLA6	283	K	Uncharacterized protein OS=Ustilaginoidea virens OX=1159556 GN=UV8b_7759 PE=4 SV=1	UV8b_7759	1	1.3371e-12	172.51	2	EATK(1)QLLGAASSR	-3.0139	1	96792	1	4.50445e-07	135.21	2	EATK(1)QLLGAASSR	0.35805	1	96433	1	1.64489e-18	172.51	2	EATK(1)QLLGAASSR	0.35486	1	99481
A0A063BLA6	464	K	Uncharacterized protein OS=Ustilaginoidea virens OX=1159556 GN=UV8b_7759 PE=4 SV=1	UV8b_7759	1	2.22743e-05	142.04	2	EK(1)YGIECK	0.3322	1	180910	1	0.000583497	108.3	2	EK(1)YGIECK	0.55169	1	182880	1	0.000528644	108.3	2	EK(1)YGIECK	0.086539	1	187510
A0A063BLA6	452	K	Uncharacterized protein OS=Ustilaginoidea virens OX=1159556 GN=UV8b_7759 PE=4 SV=1	UV8b_7759	1	5.34803e-06	75.5	2	GVIAPMTTK(1)INTPLMK	4.552	1	21194	1	0.012426	49.097	2	GVIAPMTTK(1)INTPLMK	2.8234	1	22166	1	0.000279941	79.795	2	GVIAPMTTK(1)INTPLMK	3.6272	1	21402
A0A063BLA6	459	K	Uncharacterized protein OS=Ustilaginoidea virens OX=1159556 GN=UV8b_7759 PE=4 SV=1	UV8b_7759	1	0.00358265	51.872	2	INTPLMK(1)ELK	-0.73371	1	44740	1	0.000399596	94.66	2	INTPLMK(1)ELK	-0.94412	1	48744
A0A063BLA6	187	K	Uncharacterized protein OS=Ustilaginoidea virens OX=1159556 GN=UV8b_7759 PE=4 SV=1	UV8b_7759	1	0.000167044	95.311	2	NNAK(1)YLEDGK	0.84524	1	40758	1	2.04383e-05	139.02	2	NNAK(1)YLEDGK	-0.12769	1	44131
A0A063BLA6	40	K	Uncharacterized protein OS=Ustilaginoidea virens OX=1159556 GN=UV8b_7759 PE=4 SV=1	UV8b_7759	1	2.06037e-37	232.35	2	TLASAQK(1)LVGSFANTK	-0.70414	1	141460	1	5.06372e-24	205.26	2	TLASAQK(1)LVGSFANTK	-0.053924	1	146690	1	2.2611e-36	195.36	2	TLASAQK(1)LVGSFANTK	-0.45998	1	148320
A0A063BLC5	336	K	Glucose-regulated protein OS=Ustilaginoidea virens OX=1159556 GN=UV8b_7779 PE=3 SV=1	UV8b_7779	1	5.47396e-06	90.689	2	AK(1)FEELNMDLFK	1.7158	1	25753	1	0.000135881	92.707	2	AK(1)FEELNMDLFK	1.3867	1	23319	1	8.36437e-06	72.846	2	AK(1)FEELNMDLFK	1.2241	1	22967
A0A063BLC5	633	K	Glucose-regulated protein OS=Ustilaginoidea virens OX=1159556 GN=UV8b_7779 PE=3 SV=1	UV8b_7779	1	6.57468e-17	154.09	2	EK(1)LSNVAYPITSK	0.083469	1	226580	1	5.79096e-14	199.51	2	EK(1)LSNVAYPITSK	-0.013366	1	242170	1	1.4945e-18	154.09	2	EK(1)LSNVAYPITSK	-0.17531	1	236020
A0A063BLC5	644	K	Glucose-regulated protein OS=Ustilaginoidea virens OX=1159556 GN=UV8b_7779 PE=3 SV=1	UV8b_7779	1	4.03622e-10	82.87	2	LSNVAYPITSK(1)MYGSGEAGGEK	0.13455	1	12899	1	1.30467e-09	108.6	2	LSNVAYPITSK(1)MYGSGEAGGEK	0.26539	1	20018	1	1.03004e-08	103.27	2	LSNVAYPITSK(1)MYGSGEAGGEK	-0.22466	1	17018
A0A063BLC5	61	K	Glucose-regulated protein OS=Ustilaginoidea virens OX=1159556 GN=UV8b_7779 PE=3 SV=1	UV8b_7779	1	1.79338e-08	80.623	2	GK(1)VEILVNDQGNR	0.63406	1	13133	1	5.3167e-06	135.5	2	GK(1)VEILVNDQGNR	0.59558	1	15855	1	1.43976e-08	101.64	2	GK(1)VEILVNDQGNR	-0.6616	1	15170
A0A063BLC5	164	K	Glucose-regulated protein OS=Ustilaginoidea virens OX=1159556 GN=UV8b_7779 PE=3 SV=1	UV8b_7779	1	0.000102907	57.293	2	MK(1)EVAESYLGK	-3.2566	1	9081.7	1	0.00217713	66.664	2	MK(1)EVAESYLGK	-2.0217	1	8431.5	1	0.000246884	63.212	2	MK(1)EVAESYLGK	0.18548	1	7866.4
A0A063BLD5	123	K	Lactoylglutathione lyase OS=Ustilaginoidea virens OX=1159556 GN=UV8b_7788 PE=3 SV=1	UV8b_7788	1	6.59749e-05	86.205	2	LEDAGYK(1)FQK	0.61227	1	36049	1	0.000332109	69.915	2	LEDAGYK(1)FQK	0.16269	1	38531	1	5.50459e-05	90.761	2	LEDAGYK(1)FQK	-0.31534	1	38513
A0A063BLE3	55	K	SsDNA binding protein OS=Ustilaginoidea virens OX=1159556 GN=UV8b_7718 PE=4 SV=1	UV8b_7718	1	1.07965e-13	181.87	2	EILK(1)YAVASNYGPK	-0.88108	1	249030	1	1.84186e-05	135.5	2	EILK(1)YAVASNYGPK	-0.29307	1	257300	1	1.66502e-12	175.54	2	EILK(1)YAVASNYGPK	-0.68453	1	255990
A0A063BLE3	129	K	SsDNA binding protein OS=Ustilaginoidea virens OX=1159556 GN=UV8b_7718 PE=4 SV=1	UV8b_7718	1	9.13384e-21	175.68	2	SIEVLK(1)RPQNVADSE	0.7058	1	39914	1	1.35825e-15	211.52	2	SIEVLK(1)RPQNVADSE	0.66952	1	38663	1	2.30249e-17	180.17	2	SIEVLK(1)RPQNVADSE	-0.20021	1	38422
A0A063BLF9	77	K	Uncharacterized protein OS=Ustilaginoidea virens OX=1159556 GN=UV8b_7738 PE=3 SV=1	UV8b_7738	1	0.00196466	58.916	2	FFALDAAAK(1)LK	-0.016462	1	9875.1									1	4.81342e-05	65.404	2	FFALDAAAK(1)LK	-0.95124	1	10563
A0A063BLF9	79	K	Uncharacterized protein OS=Ustilaginoidea virens OX=1159556 GN=UV8b_7738 PE=3 SV=1	UV8b_7738	1	1.00762e-11	135.28	2	LK(1)LSWTTPEANR	0.04531	1	38002	1	4.77386e-05	92.707	2	LK(1)LSWTTPEANR	0.44862	1	34976	1	2.0774e-13	153.33	2	LK(1)LSWTTPEANR	0.76886	1	32427
A0A063BLH1	705	K	Catalase OS=Ustilaginoidea virens OX=1159556 GN=UV8b_7754 PE=3 SV=1	UV8b_7754	1	0.0146718	69.915	2	GLATFK(1)FTDR	0.47799	1	6438.7									1	0.00123857	44.82	2	GLATFK(1)FTDR	-0.20727	1	8760.9
A0A063BLH1	688	K	Catalase OS=Ustilaginoidea virens OX=1159556 GN=UV8b_7754 PE=3 SV=1	UV8b_7754	1	1.73306e-09	123.99	2	GSGIYAQK(1)NPGDLVR	0.31958	1	8095.5	1	1.81918e-11	126.17	2	GSGIYAQK(1)NPGDLVR	0.21521	1	8343.8	1	1.48319e-05	103.23	2	GSGIYAQK(1)NPGDLVR	0.67636	1	9158.6
A0A063BLN2	43	K	Succinate--CoA ligase [ADP-forming] subunit alpha, mitochondrial OS=Ustilaginoidea virens OX=1159556 GN=UV8b_7641 PE=3 SV=1	UV8b_7641	1	2.20169e-09	126.32	2	INSDTK(1)VIFQGFTGK	-0.39393	2	46597	1	9.92847e-09	120.21	2	INSDTK(1)VIFQGFTGK	0.14488	2	47154	1	1.20718e-18	170.22	2	INSDTK(1)VIFQGFTGK	-0.017579	2	47393
A0A063BLN2	146	K	Succinate--CoA ligase [ADP-forming] subunit alpha, mitochondrial OS=Ustilaginoidea virens OX=1159556 GN=UV8b_7641 PE=3 SV=1	UV8b_7641	1	0.00203579	67.881	2	ITSMLK(1)SQSK	-0.15921	1	9880.2									1	0.0201025	49.16	2	ITSMLK(1)SQSK	2.5103	1	12931
A0A063BLN2	320	K	Succinate--CoA ligase [ADP-forming] subunit alpha, mitochondrial OS=Ustilaginoidea virens OX=1159556 GN=UV8b_7641 PE=3 SV=1	UV8b_7641	1	3.26245e-09	105.08	2	SPAGLGK(1)ALYDEFVR	0.048475	2	119370	1	7.59663e-13	156.02	2	SPAGLGK(1)ALYDEFVR	0.11875	2	116580	1	1.12471e-18	181.9	2	SPAGLGK(1)ALYDEFVR	-0.54616	2	112100
A0A063BLN8	188	K	Heat shock protein 90 OS=Ustilaginoidea virens OX=1159556 GN=UV8b_7660 PE=3 SV=1	UV8b_7660	1	2.15638e-23	220.81	2	DEQAEYLNESK(1)IK	-2.4509	1	81354	1	2.81918e-26	248.69	2	DEQAEYLNESK(1)IK	0.8217	1	85758	1	1.65378e-26	244.45	2	DEQAEYLNESK(1)IK	0.58455	1	86847
A0A063BLN8	383	K	Heat shock protein 90 OS=Ustilaginoidea virens OX=1159556 GN=UV8b_7660 PE=3 SV=1	UV8b_7660	1	0.000131686	69.716	2	ETLQQNK(1)IMK	-0.028236	1	16268	1	0.000588048	103.8	2	ETLQQNK(1)IMK	-0.63546	1	12573	1	0.000877824	93.467	2	ETLQQNK(1)IMK	-0.90942	1	16389
A0A063BLN8	590	K	Heat shock protein 90 OS=Ustilaginoidea virens OX=1159556 GN=UV8b_7660 PE=3 SV=1	UV8b_7660	1	0.0245445	56.091	2	IMK(1)AQALR	-0.13663	1	47175	1	0.000579911	96.51	2	IMK(1)AQALR	-0.088797	1	47550	1	0.00130502	66.087	2	IMK(1)AQALR	-0.51191	1	49831
A0A063BLN8	422	K	Heat shock protein 90 OS=Ustilaginoidea virens OX=1159556 GN=UV8b_7660 PE=3 SV=1	UV8b_7660	1	5.3056e-17	196.44	3	NIK(1)LGIHEDSQNR	0.45897	3	556980	1	3.34251e-10	168.05	2	NIK(1)LGIHEDSQNR	-0.094972	3	556880	1	1.45014e-18	157.74	2	NIK(1)LGIHEDSQNR	-0.039922	2	578150
A0A063BLN8	338	K	Heat shock protein 90 OS=Ustilaginoidea virens OX=1159556 GN=UV8b_7660 PE=3 SV=1	UV8b_7660	1	2.85423e-06	126.2	2	NNIK(1)LYVR	-2.7053	1	129260	1	0.00227056	89.123	2	NNIK(1)LYVR	-0.19379	1	127760	1	0.000476911	113.1	2	NNIK(1)LYVR	0.039275	1	130120
A0A063BLN8	437	K	Heat shock protein 90 OS=Ustilaginoidea virens OX=1159556 GN=UV8b_7660 PE=3 SV=1	UV8b_7660	1	0.000180627	96.51	2	QQLAK(1)LLR	-0.0056567	1	78404									1	0.014805	73.637	2	QQLAK(1)LLR	-0.66244	1	91423
A0A063BLN8	551	K	Heat shock protein 90 OS=Ustilaginoidea virens OX=1159556 GN=UV8b_7660 PE=3 SV=1	UV8b_7660	1	0.0039147	81.099	2	SLK(1)NILGEK	0.76189	1	126920	1	0.000421756	120.33	2	SLK(1)NILGEK	-0.010963	1	136290	1	0.00321679	67.881	2	SLK(1)NILGEK	0.62633	1	148410
A0A063BLN8	59	K	Heat shock protein 90 OS=Ustilaginoidea virens OX=1159556 GN=UV8b_7660 PE=3 SV=1	UV8b_7660	1	6.04633e-37	214.78	2	SLSDPSQLDSGK(1)DLR	-0.91225	2	186800	1	3.08049e-23	240.94	2	SLSDPSQLDSGK(1)DLR	-0.18438	2	186470	1	2.38238e-26	215.93	2	SLSDPSQLDSGK(1)DLR	0.86057	2	186410
A0A063BLN8	566	K	Heat shock protein 90 OS=Ustilaginoidea virens OX=1159556 GN=UV8b_7660 PE=3 SV=1	UV8b_7660	1	4.60957e-06	110.91	2	VVVSHK(1)LGLSPCAIR	-0.40222	3	90645	1	2.98425e-06	106.97	2	VVVSHK(1)LGLSPCAIR	0.34241	3	102770	1	2.33232e-08	121.69	2	VVVSHK(1)LGLSPCAIR	-0.24867	3	93274
A0A063BLN8	47	K	Heat shock protein 90 OS=Ustilaginoidea virens OX=1159556 GN=UV8b_7660 PE=3 SV=1	UV8b_7660	1	3.64566e-09	106.47	2	YK(1)SLSDPSQLDSGK	-3.2046	1	39458	1	4.09254e-05	88.734	2	YK(1)SLSDPSQLDSGK	0.26901	1	35179	1	6.75905e-09	106.47	2	YK(1)SLSDPSQLDSGK	0.44229	1	36744
A0A063BLN9	447	K	ATP-binding cassette sub-family F member 2 OS=Ustilaginoidea virens OX=1159556 GN=UV8b_7651 PE=4 SV=1	UV8b_7651	1	2.79822e-09	106.97	2	LMTGK(1)LSPTGGSVTR	-2.6481	1	49843	1	3.49406e-05	95.345	2	LMTGK(1)LSPTGGSVTR	-1.1283	1	55576	1	0.000527284	79.235	2	LMTGK(1)LSPTGGSVTR	-0.66374	1	54722
A0A063BLN9	128	K	ATP-binding cassette sub-family F member 2 OS=Ustilaginoidea virens OX=1159556 GN=UV8b_7651 PE=4 SV=1	UV8b_7651	1	0.00109836	76.605	2	STLLK(1)AIAAR	0.33461	1	20599	1	0.00371329	79.059	2	STLLK(1)AIAAR	0.20739	1	24446	1	8.55208e-05	103.8	2	STLLK(1)AIAAR	0.14985	1	22758
A0A063BLN9	242	K	ATP-binding cassette sub-family F member 2 OS=Ustilaginoidea virens OX=1159556 GN=UV8b_7651 PE=4 SV=1	UV8b_7651	1	0.0222679	48.157	2	VALAK(1)ALFVK	0.1088	1	5843.6	1	0.0224716	69.716	2	VALAK(1)ALFVK	0.21718	1	7477.8	1	0.018675	54.436	2	VALAK(1)ALFVK	-0.14447	1	8532.5
A0A063BLP3	104	K	Ubiquitin OS=Ustilaginoidea virens OX=1159556 GN=UV8b_7670 PE=4 SV=1	UV8b_7670	1	0.0147323	44.767	2	LAVLK(1)YYK	0.83503	1	57159									1	0.0064088	73.637	2	LAVLK(1)YYK	0.63048	1	66016
A0A063BYS4	576	K	Polyubiquitin OS=Ustilaginoidea virens OX=1159556 GN=UV8b_3217 PE=4 SV=1	UV8b_3217	1	5.72482e-13	207.6	2	LIFAGK(1)QLEDGR	1.1371	2	1703600									1	1.38701e-14	179.95	2	LIFAGK(1)QLEDGR	1.4333	3	1799400
A0A063BYS4	534	K	Polyubiquitin OS=Ustilaginoidea virens OX=1159556 GN=UV8b_3217 PE=4 SV=1	UV8b_3217	1	7.95329e-05	106.35	2	MQIFVK(1)TLTGK	-1.4255	1	71434									1	1.85636e-06	74.849	2	MQIFVK(1)TLTGK	-0.55148	1	70195
A0A063BLP3	99	K	Ubiquitin OS=Ustilaginoidea virens OX=1159556 GN=UV8b_7670 PE=4 SV=1	UV8b_7670	1	0.00301959	75.243	2	TK(1)LAVLK	-3.2518	1	24562	1	0.00201094	90.308	1	TK(1)LAVLK	-1.8102	2	41089	1	0.00146021	90.308	2	TK(1)LAVLK	-0.15631	2	40244
A0A063BLQ1	82	K	40S ribosomal protein S26 OS=Ustilaginoidea virens OX=1159556 GN=UV8b_7671 PE=3 SV=1	UV8b_7671	1	2.36102e-06	110.52	2	LLYCVSCAIHGK(1)IVR	-0.50205	1	11940	1	1.3405e-07	97.175	2	LLYCVSCAIHGK(1)IVR	0.053278	1	15309	1	1.40724e-12	110.52	2	LLYCVSCAIHGK(1)IVR	-0.14448	1	13140
A0A063BLQ9	263	K	Putative proteasome regulatory particle subunit (RpnI) OS=Ustilaginoidea virens OX=1159556 GN=UV8b_7588 PE=4 SV=1	UV8b_7588	1	1.31852e-14	115.41	3	GDLAAYDGLANSVASNK(1)LLSEHSAHLR	-0.10777	1	8496.5	1	9.43615e-09	104.3	3	GDLAAYDGLANSVASNK(1)LLSEHSAHLR	-0.53269	1	10852
A0A063BLQ9	76	K	Putative proteasome regulatory particle subunit (RpnI) OS=Ustilaginoidea virens OX=1159556 GN=UV8b_7588 PE=4 SV=1	UV8b_7588	1	1.5948e-05	110.52	2	INQLK(1)LVDLALK	0.97044	1	35781	1	4.33201e-07	148.9	2	INQLK(1)LVDLALK	0.85681	1	33047	1	1.15758e-08	115.41	2	INQLK(1)LVDLALK	0.78453	1	33409
A0A063BLQ9	125	K	Putative proteasome regulatory particle subunit (RpnI) OS=Ustilaginoidea virens OX=1159556 GN=UV8b_7588 PE=4 SV=1	UV8b_7588	1	3.44921e-08	69.276	2	VK(1)LNLNDLEGAR	-1.1731	1	9094.9	1	1.24826e-06	127.03	2	VK(1)LNLNDLEGAR	-0.63384	1	13210	1	0.000951326	64.906	2	VK(1)LNLNDLEGAR	0.38301	1	12111
A0A063BLU1	323	K	Quinone oxidoreductase OS=Ustilaginoidea virens OX=1159556 GN=UV8b_7563 PE=4 SV=1	UV8b_7563	1	0.00981812	74.486	2	TTGK(1)LLIR	-1.9852	1	16770	1	0.0252088	56.014	2	TTGK(1)LLIR	-0.5156	1	16184	1	0.00375632	47.349	2	TTGK(1)LLIR	0.0061125	1	18298
A0A063BLU2	297	K	UDP-glucose 4-epimerase Gal10 OS=Ustilaginoidea virens OX=1159556 GN=UV8b_7562 PE=3 SV=1	UV8b_7562	1	0.000871998	98.009	2	DLK(1)YEVVAR	-0.39328	1	34824	1	0.0530747	49.96	2	DLK(1)YEVVAR	-0.97063	1	41771	1	0.00370698	58.916	2	DLK(1)YEVVAR	-0.78701	1	37333
A0A063BLU2	269	K	UDP-glucose 4-epimerase Gal10 OS=Ustilaginoidea virens OX=1159556 GN=UV8b_7562 PE=3 SV=1	UV8b_7562	0.999471	4.44457e-06	98.167	3	EHK(0.001)PGVK(0.999)AWNLGSGR	-0.82598	1	12685									0.999032	3.58524e-08	119.52	3	EHK(0.001)PGVK(0.999)AWNLGSGR	1.1786	1	14987
A0A063BLU2	332	K	UDP-glucose 4-epimerase Gal10 OS=Ustilaginoidea virens OX=1159556 GN=UV8b_7562 PE=3 SV=1	UV8b_7562	1	4.00051e-09	128.97	2	TELTLEK(1)ACEDLWR	-1.0162	1	4940.9	1	2.74233e-05	110.44	2	TELTLEK(1)ACEDLWR	0.99399	1	5087
A0A063BLU2	342	K	UDP-glucose 4-epimerase Gal10 OS=Ustilaginoidea virens OX=1159556 GN=UV8b_7562 PE=3 SV=1	UV8b_7562	1	4.86857e-05	117.39	2	WVK(1)NNPQGYR	0.69894	1	7734.6	1	7.16165e-07	125.5	2	WVK(1)NNPQGYR	0.26732	1	6782.6
A0A063BM01	368	K	Transcriptional repressor tup1 OS=Ustilaginoidea virens OX=1159556 GN=UV8b_7405 PE=4 SV=1	UV8b_7405	1	2.47619e-05	110.88	2	YLATGAEDK(1)LIR	-0.96652	1	9021.1	1	1.78925e-06	85.622	2	YLATGAEDK(1)LIR	-1.4868	1	12251	1	0.00127497	66.664	2	YLATGAEDK(1)LIR	-0.46734	1	12671
A0A063BM04	98	K	Proteasome endopeptidase complex OS=Ustilaginoidea virens OX=1159556 GN=UV8b_7410 PE=3 SV=1	UV8b_7410	1	1.57613e-05	92.445	2	FAK(1)LTPEHVAFFR	0.034879	1	16863	1	6.48903e-05	86.243	2	FAK(1)LTPEHVAFFR	0.3039	1	16642	1	0.00226264	65.879	2	FAK(1)LTPEHVAFFR	-0.68373	1	15175
A0A063BM04	81	K	Proteasome endopeptidase complex OS=Ustilaginoidea virens OX=1159556 GN=UV8b_7410 PE=3 SV=1	UV8b_7410	1	7.70926e-06	121.71	2	LAK(1)LTTETYPTLAR	-1.2353	1	10150	1	0.00117081	59.731	2	LAK(1)LTTETYPTLAR	-0.35756	1	8446.3
A0A063BM04	614	K	Proteasome endopeptidase complex OS=Ustilaginoidea virens OX=1159556 GN=UV8b_7410 PE=3 SV=1	UV8b_7410	1	0.00028894	97.277	2	SAMK(1)LQDTR	2.5353	1	13822	1	0.00165989	109.88	2	SAMK(1)LQDTR	-0.66066	1	18013	1	0.00230378	92.732	2	SAMK(1)LQDTR	0.43011	1	13210
A0A063BM08	186	K	Enoyl-CoA hydratase OS=Ustilaginoidea virens OX=1159556 GN=UV8b_7415 PE=3 SV=1	UV8b_7415	1	7.93581e-05	99.174	2	AK(1)AMELILTGK	-0.46382	1	12009	1	0.000904257	83.775	2	AK(1)AMELILTGK	-0.59179	1	12177	1	1.91785e-05	88.24	2	AK(1)AMELILTGK	-0.39623	1	13343
A0A063BM08	234	K	Enoyl-CoA hydratase OS=Ustilaginoidea virens OX=1159556 GN=UV8b_7415 PE=3 SV=1	UV8b_7415	1	3.50934e-23	187.47	2	TAETIAGYSK(1)VAVQACK	0.72835	1	14215	1	1.44944e-19	183	2	TAETIAGYSK(1)VAVQACK	0.20455	1	15775	1	2.44843e-27	203.93	2	TAETIAGYSK(1)VAVQACK	0.51845	1	17615
A0A063BM26	26	K	G protein gamma subunit OS=Ustilaginoidea virens OX=1159556 GN=UV8b_7445 PE=4 SV=1	UV8b_7445	1	0.000248074	94.806	2	QSMADLK(1)LR	0.15212	1	36123	1	0.00233942	56.378	2	QSMADLK(1)LR	-1.0423	1	39527	1	0.0152161	56.378	2	QSMADLK(1)LR	-0.31363	1	41681
A0A063BM75	159	K	Isopentenyl-diphosphate delta-isomerase OS=Ustilaginoidea virens OX=1159556 GN=UV8b_7318 PE=4 SV=1	UV8b_7318	1	0.00380059	69.915	2	QQVPLEK(1)FR	0.17361	2	90627	1	0.000254843	118.06	2	QQVPLEK(1)FR	0.56348	1	63685	1	0.00021833	121.67	2	QQVPLEK(1)FR	0.39914	1	63977
A0A063BM75	76	K	Isopentenyl-diphosphate delta-isomerase OS=Ustilaginoidea virens OX=1159556 GN=UV8b_7318 PE=4 SV=1	UV8b_7318	1	5.69062e-10	135.5	3	LCHLMSNIDK(1)GLLHR	0.36445	1	10842	1	1.90778e-05	101.64	3	LCHLMSNIDK(1)GLLHR	0.45429	1	13923	1	2.30884e-13	140.57	3	LCHLMSNIDK(1)GLLHR	1.3431	1	13360
A0A063BM83	129	K	Oxidoreductase, 2-nitropropane dioxygenase family OS=Ustilaginoidea virens OX=1159556 GN=UV8b_7328 PE=4 SV=1	UV8b_7328	1	6.25226e-05	100.75	2	HVVQK(1)LQK	0.38936	1	26439	1	5.10096e-05	140.12	2	HVVQK(1)LQK	-0.4874	1	26109	1	0.000129812	140.12	2	HVVQK(1)LQK	-0.27436	1	26934
A0A063BM85	60	K	Citrate synthase OS=Ustilaginoidea virens OX=1159556 GN=UV8b_7374 PE=3 SV=1	UV8b_7374	1	0.00185613	61.577	2	AHGGK(1)TIGEVK	1.1502	1	11688	1	0.00197336	76.85	2	AHGGK(1)TIGEVK	1.2173	1	15185	1	0.00047264	72.922	2	AHGGK(1)TIGEVK	-1.5227	1	13971
A0A063BM85	41	K	Citrate synthase OS=Ustilaginoidea virens OX=1159556 GN=UV8b_7374 PE=3 SV=1	UV8b_7374	1	0.00202015	81.163	2	ATLK(1)QVIPAK	-0.13261	1	31484	1	0.000397128	81.163	2	ATLK(1)QVIPAK	0.73746	1	32367	1	8.16977e-05	72.042	2	ATLK(1)QVIPAK	0.31996	1	35100
A0A063BM85	146	K	Citrate synthase OS=Ustilaginoidea virens OX=1159556 GN=UV8b_7374 PE=3 SV=1	UV8b_7374	1	1.76153e-05	80.623	2	ELAEK(1)AQIPQFVSK	0.31866	1	76485	1	2.82603e-05	130.99	2	ELAEK(1)AQIPQFVSK	-0.26141	1	73340	1	2.15839e-08	154.94	2	ELAEK(1)AQIPQFVSK	0.058623	1	76103
A0A063BM85	458	K	Citrate synthase OS=Ustilaginoidea virens OX=1159556 GN=UV8b_7374 PE=3 SV=1	UV8b_7374	1	1.38204e-09	121.96	2	PK(1)SINLEGLLK	0.010146	1	10552	1	0.000126827	99.174	2	PK(1)SINLEGLLK	0.041148	1	11814	1	3.85134e-05	99.276	2	PK(1)SINLEGLLK	-0.29598	1	10676
A0A063BMB9	278	K	Eukaryotic translation initiation factor 3 subunit G OS=Ustilaginoidea virens OX=1159556 GN=TIF35 PE=3 SV=1	TIF35	1	1.66728e-06	136.84	2	ACNK(1)MDGFGFK	0.81483	1	15521	1	0.0254265	43.168	2	ACNK(1)MDGFGFK	0.83272	1	16199	1	1.27184e-05	99.855	2	ACNK(1)MDGFGFK	1.2594	1	17137
A0A063BMB9	285	K	Eukaryotic translation initiation factor 3 subunit G OS=Ustilaginoidea virens OX=1159556 GN=TIF35 PE=3 SV=1	TIF35	1	0.00129045	92.445	2	MDGFGFK(1)HLILR	1.0145	1	13833	1	0.00310822	76.85	2	MDGFGFK(1)HLILR	0.12373	1	12330	1	4.55266e-06	96.957	2	MDGFGFK(1)HLILR	0.83307	1	12629
A0A063BME2	75	K	Mannitol-1-phosphate 5-dehydrogenase OS=Ustilaginoidea virens OX=1159556 GN=UV8b_7298 PE=3 SV=1	UV8b_7298	1	2.45684e-05	104.49	2	AINSK(1)THEEDLVK	-0.25649	1	50479	1	6.32819e-05	112.73	2	AINSK(1)THEEDLVK	-0.36975	1	46767	1	2.371e-05	115.05	2	AINSK(1)THEEDLVK	-0.035158	1	48031
A0A063BME2	109	K	Mannitol-1-phosphate 5-dehydrogenase OS=Ustilaginoidea virens OX=1159556 GN=UV8b_7298 PE=3 SV=1	UV8b_7298	1	0.00307926	48.785	2	FIAPVIAK(1)GIDR	-0.089773	1	62925	1	0.00137274	83.438	2	FIAPVIAK(1)GIDR	0.60202	1	63127	1	0.00124794	57.293	2	FIAPVIAK(1)GIDR	-0.3257	1	66952
A0A063BME2	262	K	Mannitol-1-phosphate 5-dehydrogenase OS=Ustilaginoidea virens OX=1159556 GN=UV8b_7298 PE=3 SV=1	UV8b_7298	1	8.95848e-06	101.48	2	GALMETK(1)NLIVAK	-0.81987	1	38520	1	2.13258e-05	74.849	2	GALMETK(1)NLIVAK	-0.5318	1	38271	1	7.36439e-06	96.946	2	GALMETK(1)NLIVAK	0.17536	1	38078
A0A063BME2	218	K	Mannitol-1-phosphate 5-dehydrogenase OS=Ustilaginoidea virens OX=1159556 GN=UV8b_7298 PE=3 SV=1	UV8b_7298	1	8.08505e-11	96.27	3	K(1)LFTVNTGHATAAYHGYNR	-2.1182	1	22835	1	6.88532e-09	91.993	3	K(1)LFTVNTGHATAAYHGYNR	0.69213	1	23601	1	1.26937e-13	98.328	3	K(1)LFTVNTGHATAAYHGYNR	0.35622	1	28470
A0A063BME3	318	K	Multisynthetase complex auxiliary component p43 OS=Ustilaginoidea virens OX=1159556 GN=UV8b_7289 PE=4 SV=1	UV8b_7289	1	1.37191e-09	115.04	2	SCAMVLAASPK(1)LK	0.021202	1	33326	1	7.15935e-05	79.889	2	SCAMVLAASPK(1)LK	-0.52769	1	39853	1	1.16609e-08	132.44	2	SCAMVLAASPK(1)LK	-0.55064	1	36818
A0A063BME3	302	K	Multisynthetase complex auxiliary component p43 OS=Ustilaginoidea virens OX=1159556 GN=UV8b_7289 PE=4 SV=1	UV8b_7289	0.996607	4.26344e-08	108.3	2	VVVVCNLK(0.003)PVK(0.997)MR	0.021394	1	1955.9	0.999228	0.0029877	100.84	2	VVVVCNLK(0.001)PVK(0.999)MR	-0.57061	1	1644.3	0.992815	0.0494139	98.009	2	VVVVCNLK(0.007)PVK(0.993)MR	-1.0574	1	5066.1
A0A063BMK9	191	K	Acetolactate synthase OS=Ustilaginoidea virens OX=1159556 GN=UV8b_7180 PE=3 SV=1	UV8b_7180	1	0.0648137	53.517	2	ACTK(1)WNVMVK	-6.7963	1	13919	1	0.00327301	76.572	2	ACTK(1)WNVMVK	-4.5499	1	15439	1	0.044355	59.645	2	ACTK(1)WNVMVK	-5.6067	1	15730
A0A063BMK9	365	K	Acetolactate synthase OS=Ustilaginoidea virens OX=1159556 GN=UV8b_7180 PE=3 SV=1	UV8b_7180	1	1.47582e-05	92.445	2	VTGNIAK(1)FAPGAK	0.37578	2	42235	1	0.000128506	76.255	2	VTGNIAK(1)FAPGAK	0.59058	2	45575	1	9.51243e-06	115.41	2	VTGNIAK(1)FAPGAK	0.74617	2	46136
A0A063BMQ6	104	K	Rho2 GTPase OS=Ustilaginoidea virens OX=1159556 GN=UV8b_7194 PE=4 SV=1	UV8b_7194	1	0.042653	46.447	2	SK(1)WIEEATR	-3.0968	1	12804	1	0.0072361	56.202	2	SK(1)WIEEATR	0.57535	1	13627	1	0.0129905	67.881	2	SK(1)WIEEATR	2.8184	1	13462
A0A063BMS3	136	K	Putative PUA RNA binding domain protein OS=Ustilaginoidea virens OX=1159556 GN=UV8b_7190 PE=4 SV=1	UV8b_7190	1	0.00270974	79.889	3	LVHK(1)FPHGFPTIR	0.98646	1	15590	1	0.0018623	71.066	3	LVHK(1)FPHGFPTIR	0.20677	1	14789	1	0.0203693	54.27	3	LVHK(1)FPHGFPTIR	-0.087551	1	18160
A0A063BN15	561	K	Amino-acid permease inda1 OS=Ustilaginoidea virens OX=1159556 GN=UV8b_6984 PE=4 SV=1	UV8b_6984	1	0.000125207	94.804	2	AK(1)VASWPAWR	-1.2589	1	86064	1	4.28417e-05	134.66	2	AK(1)VASWPAWR	-0.51541	1	89518	1	2.97831e-08	166.61	2	AK(1)VASWPAWR	-0.4676	1	89813
A0A063BN96	397	K	Pyridoxal-dependent decarboxylase domain protein OS=Ustilaginoidea virens OX=1159556 GN=UV8b_6874 PE=4 SV=1	UV8b_6874	1	9.46441e-05	70.831	3	CK(1)LGHHDVSEPADDESPGR	0.75809	1	41396	1	1.41453e-05	88.203	3	CK(1)LGHHDVSEPADDESPGR	1.0068	1	43570	1	0.000114756	96.453	3	CK(1)LGHHDVSEPADDESPGR	-0.22924	1	43594
A0A063BN96	616	K	Pyridoxal-dependent decarboxylase domain protein OS=Ustilaginoidea virens OX=1159556 GN=UV8b_6874 PE=4 SV=1	UV8b_6874	1	5.61333e-21	180.17	2	DQTLNK(1)DLDEANYLMK	-1.1303	1	23797	1	2.16334e-18	161.23	2	DQTLNK(1)DLDEANYLMK	-0.45303	1	21629	1	7.54546e-19	155.34	2	DQTLNK(1)DLDEANYLMK	-0.47862	1	18195
A0A063BN96	279	K	Pyridoxal-dependent decarboxylase domain protein OS=Ustilaginoidea virens OX=1159556 GN=UV8b_6874 PE=4 SV=1	UV8b_6874	1	0.00017108	108.93	2	EGK(1)YLIGTSR	-3.1525	2	185230	1	0.000165876	133.76	2	EGK(1)YLIGTSR	0.76634	2	182670	1	9.33213e-06	113.46	2	EGK(1)YLIGTSR	0.90128	2	187810
A0A063BN96	204	K	Pyridoxal-dependent decarboxylase domain protein OS=Ustilaginoidea virens OX=1159556 GN=UV8b_6874 PE=4 SV=1	UV8b_6874	0.980111	6.43072e-05	76.572	2	FIAGK(0.02)FK(0.98)VEPCK	-16.359	1	25840
A0A063BN96	209	K	Pyridoxal-dependent decarboxylase domain protein OS=Ustilaginoidea virens OX=1159556 GN=UV8b_6874 PE=4 SV=1	UV8b_6874	1	6.67743e-06	103.69	2	VEPCK(1)LGSEEK	0.91262	2	196950	1	5.41607e-05	78.932	2	VEPCK(1)LGSEEK	0.075863	2	202260	1	2.76511e-07	130.71	2	VEPCK(1)LGSEEK	0.4269	2	204230
A0A063BN96	197	K	Pyridoxal-dependent decarboxylase domain protein OS=Ustilaginoidea virens OX=1159556 GN=UV8b_6874 PE=4 SV=1	UV8b_6874	1	0.00250829	60.892	2	HGGLK(1)FIAGK	1.0454	1	99899	1	0.000328712	69.716	2	HGGLK(1)FIAGK	0.70449	1	103800	1	0.000224995	72.038	2	HGGLK(1)FIAGK	0.026485	1	106930
A0A063BN96	292	K	Pyridoxal-dependent decarboxylase domain protein OS=Ustilaginoidea virens OX=1159556 GN=UV8b_6874 PE=4 SV=1	UV8b_6874	1	1.01134e-09	93.812	3	HYSWPK(1)TAAIAGLGSGNIIGIPVDNAAR	0.77615	1	16948									1	7.17526e-06	50.486	3	HYSWPK(1)TAAIAGLGSGNIIGIPVDNAAR	0.59151	1	21081
A0A063BN96	702	K	Pyridoxal-dependent decarboxylase domain protein OS=Ustilaginoidea virens OX=1159556 GN=UV8b_6874 PE=4 SV=1	UV8b_6874	1	2.19942e-09	144.47	2	LMTK(1)FEQVVR	-0.36799	1	387990	1	2.6875e-07	187.23	2	LMTK(1)FEQVVR	0.23232	2	424070	1	4.31496e-08	118.91	2	LMTK(1)FEQVVR	0.26296	2	416720
A0A063BN96	51	K	Pyridoxal-dependent decarboxylase domain protein OS=Ustilaginoidea virens OX=1159556 GN=UV8b_6874 PE=4 SV=1	UV8b_6874	1	7.87096e-15	153.18	2	LNYFPEDGK(1)FISSEVR	-0.704	1	238420	1	7.14903e-08	113.86	2	LNYFPEDGK(1)FISSEVR	0.33585	1	236450	1	2.3891e-13	155.34	2	LNYFPEDGK(1)FISSEVR	0.27752	1	222620
A0A063BN96	357	K	Pyridoxal-dependent decarboxylase domain protein OS=Ustilaginoidea virens OX=1159556 GN=UV8b_6874 PE=4 SV=1	UV8b_6874	1	0.000765164	105.04	2	LTEIIK(1)LR	1.2107	1	105080	1	0.000190025	109.36	2	LTEIIK(1)LR	-0.11121	1	110380	1	0.000237677	113.14	2	LTEIIK(1)LR	-0.18246	1	119520
A0A063BN96	181	K	Pyridoxal-dependent decarboxylase domain protein OS=Ustilaginoidea virens OX=1159556 GN=UV8b_6874 PE=4 SV=1	UV8b_6874	1	0.00375877	56.202	2	NLK(1)FYPLAVAQAMR	1.0586	2	66026	1	0.000571818	64.064	2	NLK(1)FYPLAVAQAMR	-0.73318	1	48179	1	0.000756392	70.389	2	NLK(1)FYPLAVAQAMR	-1.2992	1	30249
A0A063BN96	65	K	Pyridoxal-dependent decarboxylase domain protein OS=Ustilaginoidea virens OX=1159556 GN=UV8b_6874 PE=4 SV=1	UV8b_6874	1	0.000491778	84.368	2	SEEFQK(1)VR	0.072072	1	34152	1	0.000478661	108.92	2	SEEFQK(1)VR	0.39147	2	62077	1	0.000648439	94.806	2	SEEFQK(1)VR	0.91427	1	41352
A0A063BN96	576	K	Pyridoxal-dependent decarboxylase domain protein OS=Ustilaginoidea virens OX=1159556 GN=UV8b_6874 PE=4 SV=1	UV8b_6874	1	1.65564e-08	168.05	2	SNILHK(1)TNEQIIK	-3.2357	2	161740	1	5.43798e-06	117.21	2	SNILHK(1)TNEQIIK	0.22495	2	163520	1	1.46707e-12	163.59	2	SNILHK(1)TNEQIIK	-0.36374	2	163600
A0A063BN96	806	K	Pyridoxal-dependent decarboxylase domain protein OS=Ustilaginoidea virens OX=1159556 GN=UV8b_6874 PE=4 SV=1	UV8b_6874	1	0.000100688	105.36	2	TIK(1)LQVAMYR	-0.49763	1	33965	1	0.000270645	90.263	2	TIK(1)LQVAMYR	-0.83411	1	37012	1	4.71662e-05	78.816	2	TIK(1)LQVAMYR	-0.46276	1	35842
A0A063BN96	323	K	Pyridoxal-dependent decarboxylase domain protein OS=Ustilaginoidea virens OX=1159556 GN=UV8b_6874 PE=4 SV=1	UV8b_6874	1	9.33064e-07	125.17	2	VLEEK(1)LLECVK	-0.063066	1	302090	1	0.000876786	115.41	2	VLEEK(1)LLECVK	-0.12952	1	310700	1	1.10195e-05	127.93	2	VLEEK(1)LLECVK	0.6299	1	309340
A0A063BNL3	224	K	MSPdomain-containing protein OS=Ustilaginoidea virens OX=1159556 GN=UV8b_6773 PE=4 SV=1	UV8b_6773	1	4.05204e-13	141.44	2	AK(1)LAQAEAQLLNLK	-0.31164	1	69325	1	2.40546e-11	121.96	2	AK(1)LAQAEAQLLNLK	0.42418	1	75993	1	1.67335e-12	130.71	2	AK(1)LAQAEAQLLNLK	-0.096642	1	67020
A0A063BNV6	187	K	Peptidase S8 and S53 subtilisin kexin sedolisin OS=Ustilaginoidea virens OX=1159556 GN=UV8b_7084 PE=4 SV=1	UV8b_7084	1	3.86468e-12	176.45	2	EK(1)FAELNQPGNAK	-0.29281	1	13949	1	5.33441e-19	211.68	2	EK(1)FAELNQPGNAK	-0.69657	1	15627	1	1.22234e-18	203.55	2	EK(1)FAELNQPGNAK	0.13948	1	16124
A0A063BNV6	198	K	Peptidase S8 and S53 subtilisin kexin sedolisin OS=Ustilaginoidea virens OX=1159556 GN=UV8b_7084 PE=4 SV=1	UV8b_7084	1	1.04398e-05	103.87	2	FAELNQPGNAK(1)WFR	-0.95166	1	4167.3									1	1.31131e-05	106	2	FAELNQPGNAK(1)WFR	0.38227	1	3730.9
A0A063BNX3	217	K	Actin-like protein 2 OS=Ustilaginoidea virens OX=1159556 GN=UV8b_6630 PE=3 SV=1	UV8b_6630	1	0.00868712	73.891	3	EK(1)LCYVSYDLELDKR	0.56572	1	4715.3									0.999999	2.53607e-05	63.766	3	EK(1)LCYVSYDLELDKR	0.46662	1	5226.2
A0A063BNX3	193	K	Actin-like protein 2 OS=Ustilaginoidea virens OX=1159556 GN=UV8b_6630 PE=3 SV=1	UV8b_6630	1	0.000645088	78.178	2	NLIK(1)LLNR	0.4492	1	19262	1	0.000444273	100.75	2	NLIK(1)LLNR	-0.59574	1	20352	1	0.00166908	89.123	2	NLIK(1)LLNR	0.82452	1	19580
A0A063BNX3	386	K	Actin-like protein 2 OS=Ustilaginoidea virens OX=1159556 GN=UV8b_6630 PE=3 SV=1	UV8b_6630	1	0.0288732	58.426	2	VLEK(1)LGPR	0.64213	1	18236	1	0.0100739	53.878	2	VLEK(1)LGPR	0.062394	1	19926	1	0.0327296	60.589	2	VLEK(1)LGPR	-0.85792	1	19170
A0A063BP00	23	K	Histone H2A OS=Ustilaginoidea virens OX=1159556 GN=UV8b_8325 PE=3 SV=1	UV8b_8325	1	2.14525e-08	111.61	2	SSK(1)AGLAFPVGR	0.2729	1	37502	1	8.52061e-06	99.34	2	SSK(1)AGLAFPVGR	1.3009	1	41094	1	1.19453e-05	87.942	2	SSK(1)AGLAFPVGR	0.5398	1	41322
A0A063BP07	369	K	Aspartate aminotransferase OS=Ustilaginoidea virens OX=1159556 GN=UV8b_6975 PE=4 SV=1	UV8b_6975	1	0.000262177	100.84	2	ENLEK(1)LGSK	-0.748	1	16345	1	0.00384368	51.872	2	ENLEK(1)LGSK	0.63258	1	15107	1	0.0222576	58.916	2	ENLEK(1)LGSK	-0.29401	1	17319
A0A063BP07	340	K	Aspartate aminotransferase OS=Ustilaginoidea virens OX=1159556 GN=UV8b_6975 PE=4 SV=1	UV8b_6975	1	6.51623e-12	165.39	2	IATEILSSPK(1)LYK	0.17616	1	69725	1	0.000493242	77.358	2	IATEILSSPK(1)LYK	-0.55108	1	78161	1	0.000264904	96.957	2	IATEILSSPK(1)LYK	-0.73696	1	77594
A0A063BP07	343	K	Aspartate aminotransferase OS=Ustilaginoidea virens OX=1159556 GN=UV8b_6975 PE=4 SV=1	UV8b_6975	1	2.87215e-05	120.33	2	LYK(1)QWLGEVK	0.30976	1	13598	1	0.000230259	109.88	2	LYK(1)QWLGEVK	-1.2088	1	14318	1	0.00113608	74.424	2	LYK(1)QWLGEVK	-1.0014	1	14446
A0A063BP07	98	K	Aspartate aminotransferase OS=Ustilaginoidea virens OX=1159556 GN=UV8b_6975 PE=4 SV=1	UV8b_6975	1	0.00464448	78.816	2	VIEDK(1)LNK	-0.69373	2	22397	1	0.0028872	75.243	2	VIEDK(1)LNK	0.35047	1	18774	1	0.0133409	56.014	2	VIEDK(1)LNK	0.86844	1	18682
A0A063BP38	95	K	Mitochondrial peroxiredoxin PRX1 OS=Ustilaginoidea virens OX=1159556 GN=UV8b_6611 PE=4 SV=1	UV8b_6611	1	1.43258e-12	112.67	3	DIAEVTGGQVK(1)FPIVADPDRK	-0.39073	2	89171	1	1.71158e-20	170.92	3	DIAEVTGGQVK(1)FPIVADPDRK	-0.86859	2	91593	1	1.46297e-15	130.12	3	DIAEVTGGQVK(1)FPIVADPDRK	0.03341	2	92523
A0A063BP38	67	K	Mitochondrial peroxiredoxin PRX1 OS=Ustilaginoidea virens OX=1159556 GN=UV8b_6611 PE=4 SV=1	UV8b_6611	1	2.42314e-17	134.49	3	RGVK(1)LLGLSADTTESHETWIK	-0.28595	4	321300	1	4.14453e-09	138.87	3	RGVK(1)LLGLSADTTESHETWIK	-0.69009	4	319140	1	2.66015e-22	145.73	3	RGVK(1)LLGLSADTTESHETWIK	-0.2587	4	310610
A0A063BP38	173	K	Mitochondrial peroxiredoxin PRX1 OS=Ustilaginoidea virens OX=1159556 GN=UV8b_6611 PE=4 SV=1	UV8b_6611	1	0.01475	40.324	3	HK(1)IATPIDWLPGQDVIVANSVK	-1.1502	1	24408	1	0.0234843	55.866	3	HK(1)IATPIDWLPGQDVIVANSVK	-1.7088	1	26973	1	7.03123e-05	61.745	3	HK(1)IATPIDWLPGQDVIVANSVK	-1.3459	1	21512
A0A063BP42	94	K	Aldehyde dehydrogenase OS=Ustilaginoidea virens OX=1159556 GN=UV8b_8276 PE=3 SV=1	UV8b_8276	1	0.013136	47.915	2	NEAINVANK(1)LTTWAK	-0.19571	1	24283
A0A063BP42	73	K	Aldehyde dehydrogenase OS=Ustilaginoidea virens OX=1159556 GN=UV8b_8276 PE=3 SV=1	UV8b_8276	1	0.000140157	72.031	2	SK(1)FEAHLTEMDWVK	0.36665	1	14902	1	5.54825e-05	77.696	2	SK(1)FEAHLTEMDWVK	0.98357	1	16083	1	1.18103e-08	122.2	2	SK(1)FEAHLTEMDWVK	0.19449	1	14072
A0A063BP53	84	K	Putative dynein light chain (Tctex1) OS=Ustilaginoidea virens OX=1159556 GN=UV8b_8286 PE=4 SV=1	UV8b_8286	1	4.66165e-13	119.43	2	GMHSATGAYWDEK(1)K	0.46639	2	26612	1	8.94397e-11	112.73	2	GMHSATGAYWDEK(1)K	-1.1105	2	22363	1	2.65171e-08	84.102	3	GMHSATGAYWDEK(1)K	1.9909	2	26035
A0A063BP64	447	K	AMP deaminase OS=Ustilaginoidea virens OX=1159556 GN=UV8b_6476 PE=3 SV=1	UV8b_6476	1	1.27244e-05	112.7	3	DPSSHPK(1)LHIFLQR	-0.24133	1	13842	1	0.00127087	54.199	3	DPSSHPK(1)LHIFLQR	1.0582	1	10672	1	1.78879e-05	84.309	3	DPSSHPK(1)LHIFLQR	-0.53127	1	12815
A0A063BP78	151	K	Uroporphyrinogen decarboxylase OS=Ustilaginoidea virens OX=1159556 GN=UV8b_6496 PE=4 SV=1	UV8b_6496	1	0.00314853	70.67	2	SK(1)TWLYR	-0.57897	1	4697.5
A0A063BP79	1204	K	WD40 repeat-like-containing domain OS=Ustilaginoidea virens OX=1159556 GN=UV8b_8250 PE=4 SV=1	UV8b_8250	1	1.8419e-12	110.9	3	AVSDVVQHK(1)LQPSVASSVQK	0.27436	1	23952	1	0.000125282	69.369	3	AVSDVVQHK(1)LQPSVASSVQK	-0.24636	1	28141	1	7.77549e-05	55.866	3	AVSDVVQHK(1)LQPSVASSVQK	0.63239	1	27786
A0A063BP79	717	K	WD40 repeat-like-containing domain OS=Ustilaginoidea virens OX=1159556 GN=UV8b_8250 PE=4 SV=1	UV8b_8250	1	0.00183263	70.67	2	VK(1)FWDVR	-1.5642	1	4070.2	1	0.00417291	67.903	2	VK(1)FWDVR	-2.0643	1	5836.4
A0A063BPA5	59	K	60S ribosomal protein L5 OS=Ustilaginoidea virens OX=1159556 GN=UV8b_6536 PE=3 SV=1	UV8b_6536	1	0.000750837	80.294	2	NK(1)YNAPK	0.38202	2	42937	1	0.00197832	113.85	2	NK(1)YNAPK	-0.20147	2	44863	1	0.00203935	88.35	2	NK(1)YNAPK	-1.0625	2	47183
A0A063BPA5	64	K	60S ribosomal protein L5 OS=Ustilaginoidea virens OX=1159556 GN=UV8b_6536 PE=3 SV=1	UV8b_6536	1	7.08487e-05	96.666	2	YNAPK(1)YR	-0.33222	1	45158	1	0.00314987	88.201	2	YNAPK(1)YR	-1.0057	1	46205	1	0.00187349	84.064	2	YNAPK(1)YR	-1.5687	1	49828
A0A063BPA5	43	K	60S ribosomal protein L5 OS=Ustilaginoidea virens OX=1159556 GN=UV8b_6536 PE=3 SV=1	UV8b_6536	1	0.000231337	103.8	2	SGK(1)TDYYAR	1.479	1	30038	1	0.000470616	88.181	2	SGK(1)TDYYAR	-0.071232	1	28958	1	1.23274e-05	139.02	2	SGK(1)TDYYAR	-0.50333	1	35356
A0A063BPA5	183	K	60S ribosomal protein L5 OS=Ustilaginoidea virens OX=1159556 GN=UV8b_6536 PE=3 SV=1	UV8b_6536	1	8.12858e-05	90.376	3	VFGAMK(1)GASDGGILVPHSEK	1.5324	1	23440	1	0.00451383	78.673	3	VFGAMK(1)GASDGGILVPHSEK	1.747	1	29429	1	8.26646e-08	98.895	3	VFGAMK(1)GASDGGILVPHSEK	1.1879	1	26796
A0A063BPA5	100	K	60S ribosomal protein L5 OS=Ustilaginoidea virens OX=1159556 GN=UV8b_6536 PE=3 SV=1	UV8b_6536	1	1.13053e-14	121.86	2	VLMSAYAHELK(1)AYGIK	-0.4839	1	22007	1	6.40358e-12	106.47	2	VLMSAYAHELK(1)AYGIK	-0.32154	1	23528	1	8.87864e-13	119.52	2	VLMSAYAHELK(1)AYGIK	-0.016477	1	21006
A0A063BPB4	387	K	Vacuolar protease A OS=Ustilaginoidea virens OX=1159556 GN=UV8b_6361 PE=3 SV=1	UV8b_6361	1	4.55642e-21	168.43	2	YYSVYDLGK(1)HAVGLAR	-0.088308	2	75474	1	1.16335e-17	190.68	2	YYSVYDLGK(1)HAVGLAR	0.48062	3	80770	1	1.38223e-26	198.33	2	YYSVYDLGK(1)HAVGLAR	0.67274	3	71967
A0A063BPF7	532	K	Phosphoglucomutase 2 OS=Ustilaginoidea virens OX=1159556 GN=UV8b_6828 PE=3 SV=1	UV8b_6828	1	7.22627e-07	134.2	2	AEVK(1)FATELLK	-0.626	1	182470	1	0.00146065	77.358	2	AEVK(1)FATELLK	-0.92311	1	197200	1	1.64993e-05	99.174	2	AEVK(1)FATELLK	-0.48176	1	187360
A0A063BPF7	539	K	Phosphoglucomutase 2 OS=Ustilaginoidea virens OX=1159556 GN=UV8b_6828 PE=3 SV=1	UV8b_6828	1	4.16191e-06	129.72	2	FATELLK(1)FK	-0.18195	1	182790	1	0.000236648	129.72	2	FATELLK(1)FK	0.04491	1	187810	1	1.26687e-05	113.7	2	FATELLK(1)FK	-0.44474	1	201950
A0A063BPF7	121	K	Phosphoglucomutase 2 OS=Ustilaginoidea virens OX=1159556 GN=UV8b_6828 PE=3 SV=1	UV8b_6828	1	2.45172e-09	95.001	3	ATGGILLTASHNPGGPK(1)NDFGIK	0.73072	1	7287.7	1	4.29697e-07	84.105	3	ATGGILLTASHNPGGPK(1)NDFGIK	0.23497	1	8046.8
A0A063BPF7	210	K	Phosphoglucomutase 2 OS=Ustilaginoidea virens OX=1159556 GN=UV8b_6828 PE=3 SV=1	UV8b_6828	1	5.74553e-10	124.77	3	EFFTSHPDFK(1)VLFDGLHGVTGPYGK	1.2777	1	14435	1	1.46637e-08	101.62	3	EFFTSHPDFK(1)VLFDGLHGVTGPYGK	1.763	1	16805	1	5.46701e-05	44.584	3	EFFTSHPDFK(1)VLFDGLHGVTGPYGK	2.115	1	18516
A0A063BPF7	225	K	Phosphoglucomutase 2 OS=Ustilaginoidea virens OX=1159556 GN=UV8b_6828 PE=3 SV=1	UV8b_6828	1	2.59314e-08	78.673	3	VLFDGLHGVTGPYGK(1)AIFEK	-1.0996	1	50320	1	0.000145758	48.201	3	VLFDGLHGVTGPYGK(1)AIFEK	-1.2067	1	48584	1	3.13718e-08	85.513	3	VLFDGLHGVTGPYGK(1)AIFEK	-1.307	1	43344
A0A063BPF7	358	K	Phosphoglucomutase 2 OS=Ustilaginoidea virens OX=1159556 GN=UV8b_6828 PE=3 SV=1	UV8b_6828	1	0.00166146	83.623	2	FFCALFDAK(1)K	0.24774	1	23117	1	0.00631007	47.561	2	FFCALFDAK(1)K	-0.081921	1	25922	1	0.00147339	69.716	2	FFCALFDAK(1)K	-0.23732	1	23875
A0A063BPF7	149	K	Phosphoglucomutase 2 OS=Ustilaginoidea virens OX=1159556 GN=UV8b_6828 PE=3 SV=1	UV8b_6828	1	3.33824e-12	177.47	2	IFETSK(1)SLTSYK	-0.10653	1	186260	1	1.65738e-10	139.78	2	IFETSK(1)SLTSYK	0.023412	1	208090	1	4.94637e-14	124.46	2	IFETSK(1)SLTSYK	-0.23386	1	207740
A0A063BPF7	454	K	Phosphoglucomutase 2 OS=Ustilaginoidea virens OX=1159556 GN=UV8b_6828 PE=3 SV=1	UV8b_6828	1	0.00132321	101.45	2	LVADSSFVGSK(1)IR	-0.10819	1	109650	1	1.06532e-06	122.51	2	LVADSSFVGSK(1)IR	-0.23647	1	118950	1	8.93171e-06	112.93	2	LVADSSFVGSK(1)IR	-0.23995	1	111680
A0A063BPF7	443	K	Phosphoglucomutase 2 OS=Ustilaginoidea virens OX=1159556 GN=UV8b_6828 PE=3 SV=1	UV8b_6828	1	1.23156e-06	86.952	2	VVGELEK(1)LVADSSFVGSK	1.2113	2	81220	1	1.2758e-08	112.68	2	VVGELEK(1)LVADSSFVGSK	0.070261	2	62908	1	2.38465e-13	137.89	2	VVGELEK(1)LVADSSFVGSK	0.099164	2	56751
A0A063BPG5	212	K	ATP synthase subunit 4 OS=Ustilaginoidea virens OX=1159556 GN=UV8b_6843 PE=4 SV=1	UV8b_6843	1	1.63706e-12	163.43	2	ELAASIIAK(1)VQK	-0.78389	2	48543	1	1.29551e-06	120.33	2	ELAASIIAK(1)VQK	-0.17213	2	49453	1	9.7548e-09	143.39	2	ELAASIIAK(1)VQK	-0.084713	2	43653
A0A063BPG5	120	K	ATP synthase subunit 4 OS=Ustilaginoidea virens OX=1159556 GN=UV8b_6843 PE=4 SV=1	UV8b_6843	1	1.62818e-14	218.55	2	EWAESQNQK(1)IK	0.3065	1	24127	1	3.95611e-11	230.73	2	EWAESQNQK(1)IK	0.55224	1	27645	1	1.51983e-20	183.27	2	EWAESQNQK(1)IK	0.29333	1	30020
A0A063BPG5	122	K	ATP synthase subunit 4 OS=Ustilaginoidea virens OX=1159556 GN=UV8b_6843 PE=4 SV=1	UV8b_6843	1	0.000201964	96.311	2	IK(1)NILYSAR	-0.50972	1	21891	1	0.000346607	93.467	2	IK(1)NILYSAR	-0.63003	1	22484	1	0.00194753	72.038	2	IK(1)NILYSAR	0.030536	1	24290
A0A063BPJ8	328	K	Putative alanine aminotransferase OS=Ustilaginoidea virens OX=1159556 GN=UV8b_6334 PE=4 SV=1	UV8b_6334	1	0.000227701	122.44	2	FHSFK(1)GVLR	-2.3943	1	94477	1	0.000323829	122.44	2	FHSFK(1)GVLR	-0.33972	1	95761	1	0.000179622	91.783	2	FHSFK(1)GVLR	0.19576	1	95216
A0A063BPJ8	524	K	Putative alanine aminotransferase OS=Ustilaginoidea virens OX=1159556 GN=UV8b_6334 PE=4 SV=1	UV8b_6334	1	0.000189506	57.042	3	TTFLAPGTEWVAGVVK(1)FHK	0.76977	1	17787	1	0.00576309	63.766	3	TTFLAPGTEWVAGVVK(1)FHK	-0.19571	1	15734	1	0.00455472	59.67	3	TTFLAPGTEWVAGVVK(1)FHK	-0.37661	1	16709
A0A063BPL2	169	K	Disulfide isomerase OS=Ustilaginoidea virens OX=1159556 GN=UV8b_6660 PE=4 SV=1	UV8b_6660	1	4.1911e-15	108.24	2	AILFTDK(1)GTTSALLR	-0.0051814	1	53688	1	9.72149e-08	128.41	2	AILFTDK(1)GTTSALLR	-0.22763	1	56445	1	1.37873e-08	128.57	2	AILFTDK(1)GTTSALLR	0.40805	1	52476
A0A063BPL2	202	K	Disulfide isomerase OS=Ustilaginoidea virens OX=1159556 GN=UV8b_6660 PE=4 SV=1	UV8b_6660	1	0.0583365	40.502	2	AVDK(1)FGIAK	-3.6487	1	19763	1	0.0352909	54.436	2	AVDK(1)FGIAK	0.023269	1	18672	1	0.0697942	42.075	2	AVDK(1)FGIAK	0.6213	1	17837
A0A063BPL2	154	K	Disulfide isomerase OS=Ustilaginoidea virens OX=1159556 GN=UV8b_6660 PE=4 SV=1	UV8b_6660	1	7.06435e-06	93.162	2	DLDK(1)FLESDKPK	0.56395	2	44246	1	1.7569e-05	128.97	2	DLDK(1)FLESDKPK	0.76338	2	47045	1	2.44029e-05	79.889	2	DLDK(1)FLESDKPK	0.44967	2	45821
A0A063BPL2	305	K	Disulfide isomerase OS=Ustilaginoidea virens OX=1159556 GN=UV8b_6660 PE=4 SV=1	UV8b_6660	1	8.53353e-05	92.428	2	DTLAEK(1)CLHSK	-0.19632	2	36260	1	0.000145871	96.946	2	DTLAEK(1)CLHSK	-0.00021565	1	37854	1	7.49019e-15	187.33	2	DTLAEK(1)CLHSK	0.25233	1	36588
A0A063BPL2	106	K	Disulfide isomerase OS=Ustilaginoidea virens OX=1159556 GN=UV8b_6660 PE=4 SV=1	UV8b_6660	1	3.06149e-05	118.91	2	GFPTLK(1)IVRPGK	-0.72792	1	6692.5									1	0.0497069	68.49	2	GFPTLK(1)IVRPGK	-0.51429	1	8713
A0A063BPL2	340	K	Disulfide isomerase OS=Ustilaginoidea virens OX=1159556 GN=UV8b_6660 PE=4 SV=1	UV8b_6660	1	6.67465e-23	165.72	3	VTASLSQINTK(1)YVYGHR	0.25743	2	45802	1	2.29624e-05	108.5	3	VTASLSQINTK(1)YVYGHR	0.46368	1	57652	1	3.27429e-10	142.51	3	VTASLSQINTK(1)YVYGHR	0.62419	1	62535
A0A063BPL9	481	K	Dolichyl-phosphate-mannose-protein mannosyltransferase containing protein OS=Ustilaginoidea virens OX=1159556 GN=UV8b_6241 PE=4 SV=1	UV8b_6241	1	0.029699	42.229	2	TIETK(1)FR	-10.484	1	146080									1	0.00317013	49.058	2	TIETK(1)FR	-10.232	1	160110
A0A063BPR9	5	K	Putative importin beta-4 subunit OS=Ustilaginoidea virens OX=1159556 GN=UV8b_8205 PE=4 SV=1	UV8b_8205	1	2.6985e-16	164.28	2	DK(1)LAQLLQASQVPNTEQVK	0.77052	1	11118	1	1.21196e-19	199.04	2	DK(1)LAQLLQASQVPNTEQVK	0.080684	1	10488	1	7.90997e-14	114.35	2	DK(1)LAQLLQASQVPNTEQVK	0.96212	1	10241
A0A063BPR9	890	K	Putative importin beta-4 subunit OS=Ustilaginoidea virens OX=1159556 GN=UV8b_8205 PE=4 SV=1	UV8b_8205	0.9821	6.91531e-07	121.39	3	IFEK(0.018)PVLK(0.982)LVASTEDVHR	0.92015	1	73861	1	1.73495e-08	150.93	3	PVLK(1)LVASTEDVHR	0.75291	2	74137	0.99721	9.04826e-09	129.53	3	IFEK(0.003)PVLK(0.997)LVASTEDVHR	0.44422	1	73349
A0A063BPR9	938	K	Putative importin beta-4 subunit OS=Ustilaginoidea virens OX=1159556 GN=UV8b_8205 PE=4 SV=1	UV8b_8205	1	0.00404076	67.881	2	LSDHDK(1)LTK	0.92524	1	15060	1	0.0051301	88.181	2	LSDHDK(1)LTK	0.41447	1	14696	1	0.00155496	59.645	2	LSDHDK(1)LTK	-1.083	1	16835
A0A063BPT1	243	K	Glycylpeptide N-tetradecanoyltransferase OS=Ustilaginoidea virens OX=1159556 GN=UV8b_6715 PE=3 SV=1	UV8b_6715	1	0.00348946	76.833	2	K(1)YHIGVR	1.6366	1	7370.5
A0A063BPT2	273	K	Fructose-bisphosphate aldolase, class II OS=Ustilaginoidea virens OX=1159556 GN=UV8b_8162 PE=4 SV=1	UV8b_8162	0.970593	0.0123407	44.019	4	EDK(0.029)PVFFVFHGGSGSSK(0.971)TEYLDAISHGVVK	3.352	1	48623
A0A063BPT2	250	K	Fructose-bisphosphate aldolase, class II OS=Ustilaginoidea virens OX=1159556 GN=UV8b_8162 PE=4 SV=1	UV8b_8162	1	1.03833e-11	148.76	3	HQSHVK(1)AAINVK	1.4218	3	61442	1	3.14803e-09	165.39	3	HQSHVK(1)AAINVK	1.5391	3	65945	1	6.29741e-13	168.69	2	HQSHVK(1)AAINVK	-2.1062	3	65797
A0A063BPT2	244	K	Fructose-bisphosphate aldolase, class II OS=Ustilaginoidea virens OX=1159556 GN=UV8b_8162 PE=4 SV=1	UV8b_8162	1	5.38637e-09	123.99	2	LHPELLGK(1)HQSHVK	0.0061394	3	285050	1	3.15718e-08	156.73	3	LHPELLGK(1)HQSHVK	0.95339	2	283700	1	5.28835e-08	140.01	3	LHPELLGK(1)HQSHVK	0.53646	3	312260
A0A063BPT2	236	K	Fructose-bisphosphate aldolase, class II OS=Ustilaginoidea virens OX=1159556 GN=UV8b_8162 PE=4 SV=1	UV8b_8162	1	1.56702e-05	159.12	3	PGNVK(1)LHPELLGK	0.76784	2	116800	1	2.62848e-05	121.71	3	PGNVK(1)LHPELLGK	0.20767	2	131420	1	1.37617e-05	136.06	3	PGNVK(1)LHPELLGK	0.40212	2	120260
A0A063BPV9	251	K	Subtilisin-like serine protease PR1H OS=Ustilaginoidea virens OX=1159556 GN=UV8b_8155 PE=3 SV=1	UV8b_8155	1	4.661e-06	101.41	2	AHVYAVK(1)VLR	-2.9477	1	78610	1	0.000170347	77.072	2	AHVYAVK(1)VLR	0.091826	1	75821	1	0.000482733	85.813	2	AHVYAVK(1)VLR	-0.45532	1	78845
A0A063BPV9	291	K	Subtilisin-like serine protease PR1H OS=Ustilaginoidea virens OX=1159556 GN=UV8b_8155 PE=3 SV=1	UV8b_8155	1	0.0231686	47.915	2	GFK(1)GSVANMSLGGGK	1.1512	1	8038.9	1	0.0140249	72.327	2	GFK(1)GSVANMSLGGGK	-0.41541	1	11191	1	0.00165547	67.887	2	GFK(1)GSVANMSLGGGK	0.36291	1	10827
A0A063BPV9	303	K	Subtilisin-like serine protease PR1H OS=Ustilaginoidea virens OX=1159556 GN=UV8b_8155 PE=3 SV=1	UV8b_8155	1	3.11259e-06	94.865	3	GSVANMSLGGGK(1)THALDAAVNAAVK	0.080789	1	17091	1	4.26536e-05	48.945	3	GSVANMSLGGGK(1)THALDAAVNAAVK	0.8527	1	15306	1	1.5201e-08	92.178	3	GSVANMSLGGGK(1)THALDAAVNAAVK	1.2247	1	16869
A0A063BPV9	177	K	Subtilisin-like serine protease PR1H OS=Ustilaginoidea virens OX=1159556 GN=UV8b_8155 PE=3 SV=1	UV8b_8155	1	1.98778e-16	179.21	2	GLSFASYNK(1)YLYATEGGK	0.53732	1	54015	1	2.82593e-19	148.57	2	GLSFASYNK(1)YLYATEGGK	0.66159	1	54956	1	1.35953e-19	196.42	2	GLSFASYNK(1)YLYATEGGK	0.22341	1	51975
A0A063BPV9	427	K	Subtilisin-like serine protease PR1H OS=Ustilaginoidea virens OX=1159556 GN=UV8b_8155 PE=3 SV=1	UV8b_8155	1	0.00195617	71.896	2	QLK(1)ETLIHVSTR	0.82745	1	2398.2
A0A063BPW5	681	K	Sorting nexin mvp-1 OS=Ustilaginoidea virens OX=1159556 GN=UV8b_6557 PE=4 SV=1	UV8b_6557	1	2.84701e-08	135.28	2	IQANETK(1)LAGLR	-1.0836	1	27525	1	7.58445e-05	77.358	2	IQANETK(1)LAGLR	0.078518	1	26384	1	1.05296e-08	112.93	2	IQANETK(1)LAGLR	0.67709	1	29401
A0A063BQ16	257	K	Pyruvate kinase OS=Ustilaginoidea virens OX=1159556 GN=UV8b_6622 PE=3 SV=1	UV8b_6622	1	2.06766e-10	97.175	2	AVLGEEGK(1)QIQIIAK	-1.7752	1	10302	1	6.30343e-12	189.56	2	AVLGEEGK(1)QIQIIAK	-0.30642	1	9985.6	1	3.84962e-08	89.382	2	AVLGEEGK(1)QIQIIAK	0.22463	1	11844
A0A063BQ16	148	K	Pyruvate kinase OS=Ustilaginoidea virens OX=1159556 GN=UV8b_6622 PE=3 SV=1	UV8b_6622	1	4.07087e-28	223.55	2	FATSCNTK(1)NMYVDYK	-0.31045	1	21857	1	4.96353e-32	196.42	2	FATSCNTK(1)NMYVDYK	-0.60449	1	21569	1	1.55145e-18	158.59	2	FATSCNTK(1)NMYVDYK	-0.6104	1	21630
A0A063BQ16	155	K	Pyruvate kinase OS=Ustilaginoidea virens OX=1159556 GN=UV8b_6622 PE=3 SV=1	UV8b_6622	1	0.00820199	79.311	2	NMYVDYK(1)NITK	0.24348	1	15296	1	0.00250576	79.889	2	NMYVDYK(1)NITK	0.6254	1	20486	1	0.00152035	71.066	2	NMYVDYK(1)NITK	2.4899	1	21530
A0A063BQ16	489	K	Pyruvate kinase OS=Ustilaginoidea virens OX=1159556 GN=UV8b_6622 PE=3 SV=1	UV8b_6622	1	0.00369108	69.093	2	IK(1)WAVNK	0.30681	1	38440	1	0.00143821	113.85	2	IK(1)WAVNK	-0.083404	1	36954	1	0.00150366	100.67	2	IK(1)WAVNK	-0.28534	1	43079
A0A063BQ16	159	K	Pyruvate kinase OS=Ustilaginoidea virens OX=1159556 GN=UV8b_6622 PE=3 SV=1	UV8b_6622	1	0.00245567	72.365	2	NITK(1)VIEPGR	-2.2843	1	63320	1	0.000205907	87.895	2	NITK(1)VIEPGR	-0.23064	1	59348	1	0.0114707	46.033	2	NITK(1)VIEPGR	1.1696	1	60678
A0A063BQ16	401	K	Pyruvate kinase OS=Ustilaginoidea virens OX=1159556 GN=UV8b_6622 PE=3 SV=1	UV8b_6622	1	0.00315963	52.837	2	PVK(1)IAESCAMAAVR	1.0833	1	8526.2	1	0.00240086	56.938	2	PVK(1)IAESCAMAAVR	0.35897	1	8544.9	1	0.0304817	47.57	2	PVK(1)IAESCAMAAVR	-0.80361	1	10141
A0A063BQ16	54	K	Pyruvate kinase OS=Ustilaginoidea virens OX=1159556 GN=UV8b_6622 PE=3 SV=1	UV8b_6622	1	1.99339e-07	108.34	2	SSIICTIGPK(1)TNSVEAINK	-0.13905	1	19021	1	9.73898e-09	98.895	2	SSIICTIGPK(1)TNSVEAINK	0.59379	1	18043	1	1.70257e-06	84.58	2	SSIICTIGPK(1)TNSVEAINK	-1.0674	1	16786
A0A063BQ16	63	K	Pyruvate kinase OS=Ustilaginoidea virens OX=1159556 GN=UV8b_6622 PE=3 SV=1	UV8b_6622	1	1.23949e-09	141.29	2	TNSVEAINK(1)LR	-3.034	1	136000	1	6.12217e-06	133.76	2	TNSVEAINK(1)LR	-0.046701	1	139660	1	0.000695229	57.888	2	TNSVEAINK(1)LR	-0.29779	1	139580
A0A063BQ19	426	K	Rheb small monomeric GTPase RhbA OS=Ustilaginoidea virens OX=1159556 GN=UV8b_6627 PE=4 SV=1	UV8b_6627	1	0.00216477	45.17	2	LSEK(1)FQCGWTEASAR	1.3362	1	10680
A0A063BQ24	384	K	Phosphoinositide phosphatase OS=Ustilaginoidea virens OX=1159556 GN=UV8b_8027 PE=4 SV=1	UV8b_8027	1	6.1179e-13	130.99	2	LTDEK(1)FTTLQPGSR	0.096762	1	18155	1	1.76773e-08	117.21	2	LTDEK(1)FTTLQPGSR	-0.385	1	18289	1	1.67335e-12	140.01	2	LTDEK(1)FTTLQPGSR	-0.00779	1	16950
A0A063BQ43	163	K	Isoleucyl-tRNA synthetase OS=Ustilaginoidea virens OX=1159556 GN=UV8b_6482 PE=3 SV=1	UV8b_6482	1	0.00284621	83.438	3	QLFDK(1)GQVYQGHR	-3.2155	1	4966.3	1	0.000189075	115.41	3	QLFDK(1)GQVYQGHR	-1.5762	1	2605.2	1	2.97791e-06	132.39	3	QLFDK(1)GQVYQGHR	-0.36535	1	5587
A0A063BQ61	192	K	Triosephosphate isomerase OS=Ustilaginoidea virens OX=1159556 GN=UV8b_7968 PE=3 SV=1	UV8b_7968	1	0.000280103	86.205	2	EWLK(1)SVSEK	-3.5271	1	19746	1	0.00133173	76.605	2	EWLK(1)SVSEK	0.60633	1	21079	1	1.97382e-05	122.44	2	EWLK(1)SVSEK	0.82098	1	20719
A0A063BQ61	213	K	Triosephosphate isomerase OS=Ustilaginoidea virens OX=1159556 GN=UV8b_7968 PE=3 SV=1	UV8b_7968	1	1.42071e-31	219.16	2	ILYGGSVNEK(1)NCGELSK	-3.3407	1	205220	1	5.50346e-27	223.55	2	ILYGGSVNEK(1)NCGELSK	-0.9759	1	212260	1	1.17043e-48	247.66	2	ILYGGSVNEK(1)NCGELSK	0.42482	1	210150
A0A063BQ61	4	K	Triosephosphate isomerase OS=Ustilaginoidea virens OX=1159556 GN=UV8b_7968 PE=3 SV=1	UV8b_7968	1	0.00487895	101.41	2	K(1)FFVGGNFK	-0.22296	1	191580	1	0.00130923	109.36	2	K(1)FFVGGNFK	0.28104	1	196640	1	0.000135062	109.36	2	K(1)FFVGGNFK	-0.29717	1	197620
A0A063BQ61	150	K	Triosephosphate isomerase OS=Ustilaginoidea virens OX=1159556 GN=UV8b_7968 PE=3 SV=1	UV8b_7968	1	1.94873e-13	142.08	2	QLAALK(1)EQINDWSK	-0.35001	1	19400	1	2.07569e-17	218.12	2	QLAALK(1)EQINDWSK	0.51683	1	20289	1	1.53606e-18	169.57	2	QLAALK(1)EQINDWSK	-0.62695	1	17433
A0A063BQ69	455	K	C-1-tetrahydrofolate synthase OS=Ustilaginoidea virens OX=1159556 GN=UV8b_6517 PE=3 SV=1	UV8b_6517	1	4.16528e-05	49.485	3	IAAEVGIAPHELEPYGAYK(1)AK	-0.69706	1	7575.7
A0A063BQ69	947	K	C-1-tetrahydrofolate synthase OS=Ustilaginoidea virens OX=1159556 GN=UV8b_6517 PE=3 SV=1	UV8b_6517	1	2.34298e-05	78.932	2	IEAIGQK(1)MYGAAK	0.31413	1	24564	1	0.000149833	90.142	2	IEAIGQK(1)MYGAAK	0.49399	1	24007	1	0.00181525	54.584	2	IEAIGQK(1)MYGAAK	-0.91203	1	26291
A0A063BQ69	760	K	C-1-tetrahydrofolate synthase OS=Ustilaginoidea virens OX=1159556 GN=UV8b_6517 PE=3 SV=1	UV8b_6517	1	0.0560732	51.454	2	LALK(1)LAGTEPGEK	-0.63621	1	47342	1	0.00312238	64.266	2	LALK(1)LAGTEPGEK	0.24606	1	60527	1	0.00238587	61.194	2	LALK(1)LAGTEPGEK	-0.56211	1	50470
A0A063BQ89	79	K	Sec14 cytosolic factor OS=Ustilaginoidea virens OX=1159556 GN=UV8b_6357 PE=4 SV=1	UV8b_6357	1	0.000144337	76.605	2	AMFVDTEK(1)WR	-0.043308	2	151820	1	5.60917e-05	103.8	2	AMFVDTEK(1)WR	0.6163	2	159210	1	2.83126e-07	115.86	2	AMFVDTEK(1)WR	0.3832	2	160560
A0A063BQ89	184	K	Sec14 cytosolic factor OS=Ustilaginoidea virens OX=1159556 GN=UV8b_6357 PE=4 SV=1	UV8b_6357	1	0.0204945	62.705	2	GVTLTK(1)IPSVYSYVR	1.4277	1	52542	1	4.57763e-05	73.891	2	GVTLTK(1)IPSVYSYVR	0.12763	1	50326	1	0.000655249	59.731	2	GVTLTK(1)IPSVYSYVR	0.96034	1	50901
A0A063BQ89	246	K	Sec14 cytosolic factor OS=Ustilaginoidea virens OX=1159556 GN=UV8b_6357 PE=4 SV=1	UV8b_6357	1	0.00297065	81.48	2	IHILGSGYK(1)SELLK	0.25295	1	3186.1									1	0.0017087	80.623	2	IHILGSGYK(1)SELLK	-2.1434	1	4622
A0A063BQ89	64	K	Sec14 cytosolic factor OS=Ustilaginoidea virens OX=1159556 GN=UV8b_6357 PE=4 SV=1	UV8b_6357	1	0.000416635	125.98	2	K(1)WDVNLAK	-0.82566	1	70464	1	0.000860775	150.24	2	K(1)WDVNLAK	0.46737	1	78964	1	0.000594358	114.64	2	K(1)WDVNLAK	0.57164	1	79206
A0A063BQ89	178	K	Sec14 cytosolic factor OS=Ustilaginoidea virens OX=1159556 GN=UV8b_6357 PE=4 SV=1	UV8b_6357	1	9.07966e-07	74.733	2	LLETCCTIMDLK(1)GVTLTK	0.83303	1	18567									1	0.00988618	61.23	2	LLETCCTIMDLK(1)GVTLTK	1.0403	1	22479
A0A063BQ89	166	K	Sec14 cytosolic factor OS=Ustilaginoidea virens OX=1159556 GN=UV8b_6357 PE=4 SV=1	UV8b_6357	1	6.76323e-06	100.07	2	TGK(1)LLETCCTIMDLK	0.37432	1	17721	1	3.75605e-08	102.57	2	TGK(1)LLETCCTIMDLK	0.26045	1	14573	1	9.93179e-13	129.04	2	TGK(1)LLETCCTIMDLK	-0.38239	1	14903
A0A063BQ89	106	K	Sec14 cytosolic factor OS=Ustilaginoidea virens OX=1159556 GN=UV8b_6357 PE=4 SV=1	UV8b_6357	1	0.000498999	75.243	2	YYK(1)QFYHK	0.2994	1	76045	1	0.00119989	78.178	2	YYK(1)QFYHK	0.0019616	1	78389	1	0.00164368	97.033	2	YYK(1)QFYHK	-0.46688	1	79406
A0A063BQ95	75	K	Histone H1 OS=Ustilaginoidea virens OX=1159556 GN=UV8b_6367 PE=3 SV=1	UV8b_6367	1	2.47619e-05	83.775	2	AGVDK(1)GIFAQPK	0.13362	1	21029	1	0.00313609	70.389	2	AGVDK(1)GIFAQPK	-1.0011	1	26977	1	5.11202e-06	117.99	2	AGVDK(1)GIFAQPK	-0.459	1	22318
A0A063BQ95	89	K	Histone H1 OS=Ustilaginoidea virens OX=1159556 GN=UV8b_6367 PE=3 SV=1	UV8b_6367	1	0.0628796	46.033	2	GPSGGTK(1)LAK	1.4043	1	9005.8	1	0.00331306	92.732	2	GPSGGTK(1)LAK	0.49932	1	8455.6	1	0.0438314	57.888	2	GPSGGTK(1)LAK	-0.6896	1	10335
A0A063BQA4	189	K	Putative acetohydroxy-acid isomeroreductase OS=Ustilaginoidea virens OX=1159556 GN=UV8b_7955 PE=3 SV=1	UV8b_7955	1	0.0004628	90.761	2	GAIDWTPK(1)FK	0.46762	2	184480	1	0.00237018	85.716	2	GAIDWTPK(1)FK	-0.56908	1	133290	1	0.00107842	81.163	2	GAIDWTPK(1)FK	-1.1895	1	137660
A0A063BQA4	24	K	Putative acetohydroxy-acid isomeroreductase OS=Ustilaginoidea virens OX=1159556 GN=UV8b_7955 PE=3 SV=1	UV8b_7955	1	1.58222e-20	153.05	2	GK(1)TLYFSHGFSPVFK	0.61077	2	91501	1	1.1255e-11	129.04	2	GK(1)TLYFSHGFSPVFK	1.1927	2	91403	1	5.87547e-13	146.58	2	GK(1)TLYFSHGFSPVFK	0.98949	2	87067
A0A063BQA4	37	K	Putative acetohydroxy-acid isomeroreductase OS=Ustilaginoidea virens OX=1159556 GN=UV8b_7955 PE=3 SV=1	UV8b_7955	1	0.000229104	48.363	3	TLYFSHGFSPVFK(1)DLTK	-0.46881	1	13901	1	4.23613e-06	104	3	TLYFSHGFSPVFK(1)DLTK	-1.1238	1	15962	1	0.000836282	51.829	3	TLYFSHGFSPVFK(1)DLTK	0.032726	1	12168
A0A063BQE1	185	K	Succinate dehydrogenase [ubiquinone] flavoprotein subunit, mitochondrial OS=Ustilaginoidea virens OX=1159556 GN=UV8b_8411 PE=3 SV=1	UV8b_8411	1	0.00344504	87.895	2	AFGGQSQK(1)YGK	4.5571	1	18784	1	0.000240179	104.39	2	AFGGQSQK(1)YGK	4.1279	1	17205	1	0.00270697	83.438	2	AFGGQSQK(1)YGK	3.6227	1	18646
A0A063BQE3	58	K	GTP-binding protein ypt3 OS=Ustilaginoidea virens OX=1159556 GN=UV8b_6422 PE=4 SV=1	UV8b_6422	1	5.26813e-09	130.65	2	TIK(1)AQIWDTAGQER	-0.71831	1	19361	1	8.89187e-08	108.91	2	TIK(1)AQIWDTAGQER	-0.16998	1	20981	1	1.73443e-05	110.58	2	TIK(1)AQIWDTAGQER	-0.21039	1	19830
A0A063BQF4	585	K	1,4-alpha-glucan branching enzyme OS=Ustilaginoidea virens OX=1159556 GN=UV8b_6437 PE=4 SV=1	UV8b_6437	1	2.18298e-14	140.57	2	IVLNTDSK(1)EVGGLNR	-0.99832	1	1878
A0A063BQF4	186	K	1,4-alpha-glucan branching enzyme OS=Ustilaginoidea virens OX=1159556 GN=UV8b_6437 PE=4 SV=1	UV8b_6437	1	0.00333409	72.355	2	YIFK(1)HPR	-1.2433	1	6689.6	1	0.00455469	44.42	2	YIFK(1)HPR	-0.65888	1	6031.1
A0A063BQF8	940	K	Putative oxoglutarate dehydrogenase OS=Ustilaginoidea virens OX=1159556 GN=UV8b_6442 PE=4 SV=1	UV8b_6442	1	1.12016e-11	171.09	2	ADNK(1)IDNVALTR	1.9296	3	103410	1	0.000117762	99.589	2	ADNK(1)IDNVALTR	0.84863	3	105960	1	3.29379e-06	108.24	2	ADNK(1)IDNVALTR	0.70475	3	103930
A0A063BQF8	833	K	Putative oxoglutarate dehydrogenase OS=Ustilaginoidea virens OX=1159556 GN=UV8b_6442 PE=4 SV=1	UV8b_6442	1	0.000839934	60.892	2	IFPTEEK(1)LAR	-0.6163	1	32197	1	0.00306272	62.969	2	IFPTEEK(1)LAR	0.39779	2	41399
A0A063BQF8	1024	K	Putative oxoglutarate dehydrogenase OS=Ustilaginoidea virens OX=1159556 GN=UV8b_6442 PE=4 SV=1	UV8b_6442	1	1.28576e-20	209.7	2	NPSASVATGLK(1)SLHK	-3.8831	1	64048	1	8.85859e-18	242.35	2	NPSASVATGLK(1)SLHK	-0.29304	1	61247	1	2.51418e-26	194.83	2	NPSASVATGLK(1)SLHK	-0.43129	1	68508
A0A063BQH3	96	K	Class E vacuolar protein-sorting machinery protein HSE1 OS=Ustilaginoidea virens OX=1159556 GN=UV8b_6300 PE=4 SV=1	UV8b_6300	1	2.43775e-05	61.194	2	AFTDALLK(1)LANDR	0.099031	2	15389									1	0.00177348	75.474	2	AFTDALLK(1)LANDR	-0.65457	2	15671
A0A063BQK9	612	K	Stalk rot protein OS=Ustilaginoidea virens OX=1159556 GN=UV8b_7765 PE=4 SV=1	UV8b_7765	1	0.010451	58.476	2	IQEK(1)LQSSLGGK	0.22497	1	5381.1	1	0.00190625	88.734	2	IQEK(1)LQSSLGGK	-0.18655	1	7381.2	1	1.22537e-08	79.889	2	IQEK(1)LQSSLGGK	0.014221	1	8445.2
A0A063BQL9	119	K	Dihydrolipoyllysine-residue succinyltransferase OS=Ustilaginoidea virens OX=1159556 GN=UV8b_8327 PE=4 SV=1	UV8b_8327	1	0.00389652	51.454	2	IELGK(1)VSAASSK	-3.9098	1	12076	1	0.0036382	64.266	2	IELGK(1)VSAASSK	0.096612	1	12653	1	0.00225013	62.705	2	IELGK(1)VSAASSK	0.14996	1	13028
A0A063BQN8	77	K	Eukaryotic translation initiation factor 2 beta subunit OS=Ustilaginoidea virens OX=1159556 GN=UV8b_8268 PE=4 SV=1	UV8b_8268	1	2.63584e-12	154.66	2	EAGEEDDFAAK(1)LK	0.28778	3	67701	1	2.11659e-10	157.77	2	EAGEEDDFAAK(1)LK	0.61451	3	60996	1	8.67134e-13	134.2	2	EAGEEDDFAAK(1)LK	0.79629	3	67780
A0A063BQN8	79	K	Eukaryotic translation initiation factor 2 beta subunit OS=Ustilaginoidea virens OX=1159556 GN=UV8b_8268 PE=4 SV=1	UV8b_8268	1	0.000884204	98.009	2	LK(1)QLEVK	-0.32103	1	13151									1	0.00310867	82.716	2	LK(1)QLEVK	0.010547	1	12499
A0A063BQN8	224	K	Eukaryotic translation initiation factor 2 beta subunit OS=Ustilaginoidea virens OX=1159556 GN=UV8b_8268 PE=4 SV=1	UV8b_8268	1	0.000277518	72.365	2	K(1)YIIEYVTCK	0.56697	1	29573	1	0.000225748	85.821	2	K(1)YIIEYVTCK	0.52378	1	31170	1	0.0010209	68.49	2	K(1)YIIEYVTCK	0.48287	1	34775
A0A063BQQ6	308	K	Malate dehydrogenase OS=Ustilaginoidea virens OX=1159556 GN=UV8b_8261 PE=3 SV=1	UV8b_8261	1	1.16904e-06	118.91	2	ALLSK(1)ATEGLK	1.1433	3	380020	1	4.45539e-05	108.93	2	ALLSK(1)ATEGLK	0.80461	2	413390	1	3.83299e-05	87.942	2	ALLSK(1)ATEGLK	-0.15243	2	411430
A0A063BQQ6	314	K	Malate dehydrogenase OS=Ustilaginoidea virens OX=1159556 GN=UV8b_8261 PE=3 SV=1	UV8b_8261	1	0.00196791	98.009	2	ATEGLK(1)GNIK	0.35926	2	292220	1	0.00245587	100.84	2	ATEGLK(1)GNIK	0.44122	2	292110	1	4.3892e-05	134.66	2	ATEGLK(1)GNIK	0.078715	2	301860
A0A063BQQ6	170	K	Malate dehydrogenase OS=Ustilaginoidea virens OX=1159556 GN=UV8b_8261 PE=3 SV=1	UV8b_8261	1	1.54779e-06	93.495	4	EPHK(1)LNIPVIGGHSGETIVPLLSQAK	0.99836	1	11503	1	0.0153074	42.066	4	EPHK(1)LNIPVIGGHSGETIVPLLSQAK	0.82568	1	11330	1	0.00698248	41.261	4	EPHK(1)LNIPVIGGHSGETIVPLLSQAK	0.78049	1	10925
A0A063BQQ6	240	K	Malate dehydrogenase OS=Ustilaginoidea virens OX=1159556 GN=UV8b_8261 PE=3 SV=1	UV8b_8261	1	0.0274654	63.301	2	FAEK(1)LLR	-0.14394	1	271650	1	0.00221775	100.75	2	FAEK(1)LLR	0.34491	1	302060	1	0.00225194	89.123	2	FAEK(1)LLR	-0.12022	1	293270
A0A063BQQ6	249	K	Malate dehydrogenase OS=Ustilaginoidea virens OX=1159556 GN=UV8b_8261 PE=3 SV=1	UV8b_8261	1	3.30999e-14	104.47	2	GEK(1)GLVEPSYVYLPGVSGGDAIAK	0.63424	1	90342	1	2.52787e-11	94.838	2	GEK(1)GLVEPSYVYLPGVSGGDAIAK	-0.37479	1	93071	1	1.19703e-09	76.494	2	GEK(1)GLVEPSYVYLPGVSGGDAIAK	0.11293	1	77332
A0A063BQQ6	65	K	Malate dehydrogenase OS=Ustilaginoidea virens OX=1159556 GN=UV8b_8261 PE=3 SV=1	UV8b_8261	1	1.29948e-10	163.09	2	ITGHLPANDGAK(1)AAFK	0.37363	3	47836	1	3.6499e-08	142.08	3	ITGHLPANDGAK(1)AAFK	0.45059	3	46482	1	6.89763e-09	126.21	2	ITGHLPANDGAK(1)AAFK	-0.1779	3	46263
A0A063BQQ6	201	K	Malate dehydrogenase OS=Ustilaginoidea virens OX=1159556 GN=UV8b_8261 PE=3 SV=1	UV8b_8261	1	3.52808e-11	113.34	2	PTVDIPSEK(1)YDALVNR	0.41995	2	498000	1	3.48817e-12	144.09	2	PTVDIPSEK(1)YDALVNR	0.85171	2	472360	1	5.52647e-13	126.17	2	PTVDIPSEK(1)YDALVNR	0.39332	2	448310
A0A063BQT5	111	K	Argininosuccinate lyase OS=Ustilaginoidea virens OX=1159556 GN=UV8b_6153 PE=3 SV=1	UV8b_6153	1	6.44287e-05	138.23	2	DIAGK(1)LHTGR	-0.03307	1	38067	1	9.91998e-05	140.05	2	DIAGK(1)LHTGR	0.59598	1	35611	1	2.58095e-07	147.78	2	DIAGK(1)LHTGR	-0.067956	1	33402
A0A063BQT5	36	K	Argininosuccinate lyase OS=Ustilaginoidea virens OX=1159556 GN=UV8b_6153 PE=3 SV=1	UV8b_6153	1	0.0292184	60	2	YNASISYDK(1)LLYK	-0.53531	1	17825	1	7.86692e-05	95.138	2	YNASISYDK(1)LLYK	-0.07739	1	18493	1	0.00220326	51.454	2	YNASISYDK(1)LLYK	0.29223	1	16113
A0A063BQU1	223	K	Putative casein kinase OS=Ustilaginoidea virens OX=1159556 GN=UV8b_8233 PE=3 SV=1	UV8b_8233	1	0.00104143	62.705	2	GGLPWQGLK(1)AATNK	-0.95035	1	3871.6
A0A063BQU1	126	K	Putative casein kinase OS=Ustilaginoidea virens OX=1159556 GN=UV8b_8233 PE=3 SV=1	UV8b_8233	1	0.00066854	84.309	2	VQTIHEK(1)NLIYR	-3.5894	1	11316	1	0.00238398	61.577	2	VQTIHEK(1)NLIYR	0.34694	1	12532	1	0.00102088	73.655	2	VQTIHEK(1)NLIYR	0.09116	1	13160
A0A063BQV3	79	K	Urease accessory protein ureG OS=Ustilaginoidea virens OX=1159556 GN=UV8b_6167 PE=3 SV=1	UV8b_6167	1	6.08981e-06	70.598	2	SK(1)YSLAAVTNDIFTR	2.012	1	69870	1	8.80563e-12	158.02	2	SK(1)YSLAAVTNDIFTR	2.4016	1	69691	1	6.37866e-09	135.13	2	SK(1)YSLAAVTNDIFTR	3.441	1	62105
A0A063BQW7	158	K	Heat shock protein 30 OS=Ustilaginoidea virens OX=1159556 GN=UV8b_7690 PE=3 SV=1	UV8b_7690	1	0.00169629	74.524	2	DQGVK(1)YWLTER	0.12897	1	37005	1	2.70128e-05	122.51	2	DQGVK(1)YWLTER	0.25549	1	38442	1	1.50614e-07	121.96	2	DQGVK(1)YWLTER	-0.2108	1	36016
A0A063BQY3	296	K	Obg-like ATPase 1 OS=Ustilaginoidea virens OX=1159556 GN=UV8b_8163 PE=3 SV=1	UV8b_8163	1	0.00100498	78.157	2	AVGAESVLPK(1)LVTQMR	2.1605	1	12606	1	0.0111325	63.908	2	AVGAESVLPK(1)LVTQMR	2.0029	1	10780
A0A063BQY3	76	K	Obg-like ATPase 1 OS=Ustilaginoidea virens OX=1159556 GN=UV8b_8163 PE=3 SV=1	UV8b_8163	0.999294	4.19439e-06	103.87	2	FDWLCEK(0.999)YK(0.001)PK	0.35812	1	36362	0.999555	0.000776911	130.79	2	FDWLCEK(1)YKPK	-0.2281	1	34556	0.999898	9.65743e-06	108.4	2	FDWLCEK(1)YKPK	0.49237	1	35963
A0A063BQY3	154	K	Obg-like ATPase 1 OS=Ustilaginoidea virens OX=1159556 GN=UV8b_8163 PE=3 SV=1	UV8b_8163	1	0.00304155	66.664	2	LK(1)DIEFVEK	0.31776	1	25132	1	0.00365368	61.48	2	LK(1)DIEFVEK	-0.18876	1	25311	1	0.000217183	83.438	2	LK(1)DIEFVEK	0.74078	1	27190
A0A063BQY3	22	K	Obg-like ATPase 1 OS=Ustilaginoidea virens OX=1159556 GN=UV8b_8163 PE=3 SV=1	UV8b_8163	1	1.81204e-06	91.939	2	PGNNLK(1)SGIVGLANVGK	-1.6476	1	2410.3
A0A063BQZ7	674	K	DUF1620-domain-containing protein OS=Ustilaginoidea virens OX=1159556 GN=UV8b_8142 PE=4 SV=1	UV8b_8142	1	0.0341959	57.003	2	GVK(1)LLAASEDGGK	-2.1486	1	27683	1	0.0594456	40.861	2	GVK(1)LLAASEDGGK	-1.2066	1	31574	1	0.0297595	48.822	2	GVK(1)LLAASEDGGK	-0.79744	1	31318
A0A063BR09	900	K	Clathrin heavy chain OS=Ustilaginoidea virens OX=1159556 GN=UV8b_6050 PE=3 SV=1	UV8b_6050	1	0.00108118	84.102	2	IYIDSNNNPEK(1)FLK	1.1681	1	4710.2
A0A063BR09	465	K	Clathrin heavy chain OS=Ustilaginoidea virens OX=1159556 GN=UV8b_6050 PE=3 SV=1	UV8b_6050	1	0.001013	64.906	3	LDCSEK(1)LGDMVRPR	-0.40618	1	4412.2									1	0.000776735	67.548	3	LDCSEK(1)LGDMVRPR	0.65851	1	6718.7
A0A063BR09	1509	K	Clathrin heavy chain OS=Ustilaginoidea virens OX=1159556 GN=UV8b_6050 PE=3 SV=1	UV8b_6050	1	0.000148036	118.91	2	LEK(1)HDLIFFR	-0.86838	1	22305	1	0.000301584	90.142	2	LEK(1)HDLIFFR	-0.34736	1	21060	1	0.00187456	85.716	2	LEK(1)HDLIFFR	0.85671	1	21024
A0A063BR09	453	K	Clathrin heavy chain OS=Ustilaginoidea virens OX=1159556 GN=UV8b_6050 PE=3 SV=1	UV8b_6050	1	0.00144745	57.032	2	MHLLEK(1)WLK	-0.74085	1	9631.2	1	0.00154984	65.404	2	MHLLEK(1)WLK	-0.97435	1	11154	1	9.94803e-05	83.623	2	MHLLEK(1)WLK	0.15664	1	9842
A0A063BR09	1531	K	Clathrin heavy chain OS=Ustilaginoidea virens OX=1159556 GN=UV8b_6050 PE=3 SV=1	UV8b_6050	1	0.0594695	43.272	2	WEK(1)SIALSK	5.2085	1	13834	1	0.029673	49.16	2	WEK(1)SIALSK	6.2698	1	15138
A0A063BR21	1212	K	Putative transcription initiation factor TFIID 100Kda OS=Ustilaginoidea virens OX=1159556 GN=UV8b_7657 PE=4 SV=1	UV8b_7657	1	3.83581e-06	111.61	2	LIGSIK(1)QAFGQR	-0.25204	1	21393	1	0.000231835	74.849	2	LIGSIK(1)QAFGQR	-0.33495	1	23935	1	8.54691e-06	96.957	2	LIGSIK(1)QAFGQR	0.62247	1	27616
A0A063BR27	69	K	UTP--glucose-1-phosphate uridylyltransferase OS=Ustilaginoidea virens OX=1159556 GN=UV8b_8118 PE=3 SV=1	UV8b_8118	1	0.000159149	92.428	2	AK(1)GNAVDWDR	-0.32417	1	9924.5	1	0.00406648	78.932	2	AK(1)GNAVDWDR	0.048013	1	8466	1	2.99392e-07	136.84	2	AK(1)GNAVDWDR	1.2308	1	9909.2
A0A063BR27	425	K	UTP--glucose-1-phosphate uridylyltransferase OS=Ustilaginoidea virens OX=1159556 GN=UV8b_8118 PE=3 SV=1	UV8b_8118	1	3.6439e-06	130.71	2	FGDAPLIK(1)LGSDFK	1.8599	2	115140	1	2.30124e-07	104.49	2	FGDAPLIK(1)LGSDFK	1.4988	2	113520	1	3.66269e-08	108.91	2	FGDAPLIK(1)LGSDFK	1.7513	2	101590
A0A063BR27	391	K	UTP--glucose-1-phosphate uridylyltransferase OS=Ustilaginoidea virens OX=1159556 GN=UV8b_8118 PE=3 SV=1	UV8b_8118	1	1.49992e-05	114.93	2	FLPVK(1)TCSDLMLVK	1.5891	1	75987	1	4.29693e-05	88.734	2	FLPVK(1)TCSDLMLVK	2.0096	1	63746
A0A063BR27	407	K	UTP--glucose-1-phosphate uridylyltransferase OS=Ustilaginoidea virens OX=1159556 GN=UV8b_8118 PE=3 SV=1	UV8b_8118	1	7.84641e-16	137.58	3	SDLYTLK(1)HGQLQMSAAR	-1.4216	2	49643	1	2.13162e-08	83.061	2	SDLYTLK(1)HGQLQMSAAR	-0.63945	2	52872	1	6.65403e-09	108.34	3	SDLYTLK(1)HGQLQMSAAR	-0.24992	2	50293
A0A063BR27	438	K	UTP--glucose-1-phosphate uridylyltransferase OS=Ustilaginoidea virens OX=1159556 GN=UV8b_8118 PE=3 SV=1	UV8b_8118	1	0.000527634	104.04	2	VSDFQK(1)HIPSIPK	0.090369	2	77842	1	0.00127104	55.578	2	VSDFQK(1)HIPSIPK	0.44725	3	125200	1	0.00310248	75.474	2	VSDFQK(1)HIPSIPK	0.013944	2	105960
A0A063BR40	48	K	3-hydroxybutyryl-CoA dehydrogenase OS=Ustilaginoidea virens OX=1159556 GN=UV8b_6075 PE=4 SV=1	UV8b_6075	1	0.00113946	106	2	ALSK(1)GLAFADK	0.21588	1	46049	1	0.00887092	79.889	2	ALSK(1)GLAFADK	-0.55623	1	52249	1	0.0216524	40.533	2	ALSK(1)GLAFADK	0.6208	1	51976
A0A063BR40	55	K	3-hydroxybutyryl-CoA dehydrogenase OS=Ustilaginoidea virens OX=1159556 GN=UV8b_6075 PE=4 SV=1	UV8b_6075	1	0.0346741	65.404	2	GLAFADK(1)LLAK	0.10035	1	34903	1	0.0321261	67.881	2	GLAFADK(1)LLAK	-0.43967	1	36415	1	0.0304021	55.235	2	GLAFADK(1)LLAK	0.18794	1	36136
A0A063BR40	190	K	3-hydroxybutyryl-CoA dehydrogenase OS=Ustilaginoidea virens OX=1159556 GN=UV8b_6075 PE=4 SV=1	UV8b_6075	1	1.82196e-05	67.887	2	LGK(1)IASVSADAPGFLANR	-1.44	1	2489.8
A0A063BR51	210	K	Putative mitotic spindle checkpoint protein (Mad2) OS=Ustilaginoidea virens OX=1159556 GN=UV8b_8082 PE=4 SV=1	UV8b_8082	0.99999	0.000243729	54.261	3	ISK(1)LVIVITDKDTGEHVER	0.37307	1	3721.6	0.999997	9.87777e-05	64.21	3	ISK(1)LVIVITDKDTGEHVER	0.38863	1	2810.7	0.999998	0.000127209	60.324	3	ISK(1)LVIVITDKDTGEHVER	1.8233	1	5754.1
A0A063BR63	72	K	60S ribosomal protein L12 OS=Ustilaginoidea virens OX=1159556 GN=UV8b_7599 PE=3 SV=1	UV8b_7599	1	0.000176734	118.06	2	ATGDWK(1)GLR	-2.5438	2	366230	1	0.000211917	141.93	2	ATGDWK(1)GLR	0.7234	2	371040	1	1.26687e-05	108.3	2	ATGDWK(1)GLR	0.81112	2	378250
A0A063BR99	358	K	Isocitrate dehydrogenase [NAD] subunit, mitochondrial OS=Ustilaginoidea virens OX=1159556 GN=UV8b_5910 PE=3 SV=1	UV8b_5910	1	0.000153049	63.947	2	AIFDTMAEGK(1)ALTGDLGGK	2.0271	1	9139.9	1	0.000715101	80.379	2	AIFDTMAEGK(1)ALTGDLGGK	1.4119	1	9114
A0A063BR99	95	K	Isocitrate dehydrogenase [NAD] subunit, mitochondrial OS=Ustilaginoidea virens OX=1159556 GN=UV8b_5910 PE=3 SV=1	UV8b_5910	1	0.020027	66.619	2	DGK(1)TAIPDAAIENIK	1.4054	1	10099	1	0.0294629	51.569	2	DGK(1)TAIPDAAIENIK	2.5327	1	6152.3
A0A063BRB2	123	K	Histone H3 OS=Ustilaginoidea virens OX=1159556 GN=UV8b_7535 PE=3 SV=1	UV8b_7535	1	5.40784e-18	188.6	2	VTIQSK(1)DIQLAR	0.19728	1	110180	1	1.86812e-06	131.54	2	VTIQSK(1)DIQLAR	-0.14357	1	117090	1	7.09762e-26	195.8	2	VTIQSK(1)DIQLAR	-0.05179	1	115530
A0A063BRB2	57	K	Histone H3 OS=Ustilaginoidea virens OX=1159556 GN=UV8b_7535 PE=3 SV=1	UV8b_7535	1	0.000115391	112.8	2	YQK(1)STELLIR	0.41258	1	256240	1	4.8475e-05	127.94	2	YQK(1)STELLIR	-0.10317	1	273730	1	4.57915e-07	140.05	2	YQK(1)STELLIR	-0.4748	1	276760
A0A063BRC5	260	K	4-nitrophenylphosphatase OS=Ustilaginoidea virens OX=1159556 GN=UV8b_7985 PE=4 SV=1	UV8b_7985	1	1.69658e-08	136.06	2	LNTDIK(1)FGVEGK	0.67298	1	6728	1	2.86777e-06	101.45	2	LNTDIK(1)FGVEGK	-0.32479	1	7905.3
A0A063BRC6	18	K	Uncharacterized protein OS=Ustilaginoidea virens OX=1159556 GN=UV8b_5955 PE=3 SV=1	UV8b_5955	1	2.47349e-05	101.48	2	NLYIISVK(1)GIGAR	0.12899	1	80796	1	0.00306646	43.306	2	NLYIISVK(1)GIGAR	0.30485	1	78116	1	0.00220073	63.212	2	NLYIISVK(1)GIGAR	0.63345	1	77515
A0A063BRE0	36	K	Translin family protein OS=Ustilaginoidea virens OX=1159556 GN=UV8b_7927 PE=4 SV=1	UV8b_7927	1	1.73252e-08	120.65	2	ESLAQTVQK(1)LDR	-0.52367	1	16070	1	0.000235478	90.306	2	ESLAQTVQK(1)LDR	-0.45722	1	15765	1	6.76646e-06	103.69	2	ESLAQTVQK(1)LDR	-0.49263	1	15964
A0A063BRE5	290	K	Isocitrate dehydrogenase [NADP] OS=Ustilaginoidea virens OX=1159556 GN=UV8b_7931 PE=3 SV=1	UV8b_7931	1	9.88326e-06	117.99	2	DFEANK(1)IWYEHR	0.18785	1	9057.5	1	0.000222698	110.52	2	DFEANK(1)IWYEHR	-0.18574	1	8860.4	1	6.41957e-13	117.45	2	DFEANK(1)IWYEHR	0.4728	1	6894.5
A0A063BRE5	77	K	Isocitrate dehydrogenase [NADP] OS=Ustilaginoidea virens OX=1159556 GN=UV8b_7931 PE=3 SV=1	UV8b_7931	1	0.0348439	45.183	2	DK(1)FIHPYLDIDLK	-0.80682	1	51506	1	0.00767731	49.097	2	DK(1)FIHPYLDIDLK	-2.3461	1	42541	1	8.10061e-06	53.051	2	DK(1)FIHPYLDIDLK	-1.061	1	50669
A0A063BRE5	120	K	Isocitrate dehydrogenase [NADP] OS=Ustilaginoidea virens OX=1159556 GN=UV8b_7931 PE=3 SV=1	UV8b_7931	1	5.83794e-10	135.24	2	YSVGVK(1)CATITPDEAR	2.2806	1	17936	1	1.6531e-05	111.38	2	YSVGVK(1)CATITPDEAR	3.539	1	17552	1	2.85631e-07	117.41	2	YSVGVK(1)CATITPDEAR	3.3063	1	18821
A0A063BRF0	49	K	40 kDa peptidyl-prolyl cis-trans isomerase OS=Ustilaginoidea virens OX=1159556 GN=UV8b_7936 PE=4 SV=1	UV8b_7936	1	0.00414282	67.881	2	ALCTGEK(1)GVGK	0.57072	1	79383	1	0.00146131	99.34	2	ALCTGEK(1)GVGK	0.39112	1	80250	1	1.98727e-07	90.142	2	ALCTGEK(1)GVGK	0.74073	1	85520
A0A063BRF0	61	K	40 kDa peptidyl-prolyl cis-trans isomerase OS=Ustilaginoidea virens OX=1159556 GN=UV8b_7936 PE=4 SV=1	UV8b_7936	1	1.19332e-09	125.17	2	TLHYK(1)GSVFHR	-0.13127	1	31667	1	0.000196027	130.79	3	TLHYK(1)GSVFHR	1.4129	2	34272	1	2.62304e-05	108.93	2	TLHYK(1)GSVFHR	0.37093	2	38026
A0A063BRL0	139	K	NIPSNAP family protein OS=Ustilaginoidea virens OX=1159556 GN=UV8b_7894 PE=4 SV=1	UV8b_7894	0.999981	0.00123131	47.27	3	GK(1)YVHSIVFHEVKPEK	0.28313	1	8430.6	0.999997	0.000957967	58.794	3	GK(1)YVHSIVFHEVKPEK	-0.3008	1	9612.1	1	1.315e-05	104	3	GK(1)YVHSIVFHEVKPEK	0.0833	1	11900
A0A063BRL4	121	K	NADH-ubiquinone oxidoreductase OS=Ustilaginoidea virens OX=1159556 GN=UV8b_7899 PE=3 SV=1	UV8b_7899	1	0.0221072	67.881	2	LNK(1)CVFENLK	0.54409	1	21740	1	0.00258101	59.645	2	LNK(1)CVFENLK	0.053828	1	23114	1	5.36089e-05	67.881	2	LNK(1)CVFENLK	-0.72047	1	25215
A0A063BRL4	118	K	NADH-ubiquinone oxidoreductase OS=Ustilaginoidea virens OX=1159556 GN=UV8b_7899 PE=3 SV=1	UV8b_7899	1	0.0130843	67.464	2	PAEWK(1)LNK	-1.5936	1	14324	1	0.00289182	87.251	2	PAEWK(1)LNK	-0.7609	1	13374	1	0.00102902	81.642	2	PAEWK(1)LNK	-0.92773	1	15685
A0A063BRN7	346	K	UDP-N-acetylglucosamine pyrophosphorylase OS=Ustilaginoidea virens OX=1159556 GN=UV8b_7847 PE=4 SV=1	UV8b_7847	1	0.00893922	73.637	2	HPGVLK(1)FR	0.20954	1	26531	1	0.00352298	76.833	2	HPGVLK(1)FR	-0.24046	1	34524	1	0.0034419	63.301	2	HPGVLK(1)FR	-0.10309	1	33770
A0A063BRP1	321	K	Mitochondrial processing peptidase beta subunit OS=Ustilaginoidea virens OX=1159556 GN=UV8b_7852 PE=3 SV=1	UV8b_7852	1	1.06938e-06	87.727	3	AMGNAPHQGSK(1)LSGLVHR	0.17037	2	90803	1	2.91207e-07	130.78	3	AMGNAPHQGSK(1)LSGLVHR	1.4899	2	96560	1	0.000271342	87.727	3	AMGNAPHQGSK(1)LSGLVHR	0.58877	1	88967
A0A063BRP1	240	K	Mitochondrial processing peptidase beta subunit OS=Ustilaginoidea virens OX=1159556 GN=UV8b_7852 PE=3 SV=1	UV8b_7852	1	1.39572e-09	100.69	2	LVELAEK(1)HFSGLPSK	0.72805	1	19681	1	1.12771e-07	83.474	2	LVELAEK(1)HFSGLPSK	-0.18149	1	21300	1	1.3358e-18	177.41	2	LVELAEK(1)HFSGLPSK	-0.28857	1	18713
A0A063BRP1	233	K	Mitochondrial processing peptidase beta subunit OS=Ustilaginoidea virens OX=1159556 GN=UV8b_7852 PE=3 SV=1	UV8b_7852	1	0.0112055	61.23	3	MVLVGAGGIPHEK(1)LVELAEK	0.26254	1	33428	1	0.00476667	71.912	3	MVLVGAGGIPHEK(1)LVELAEK	1.4268	1	30845	1	7.43823e-08	101.43	3	MVLVGAGGIPHEK(1)LVELAEK	1.0366	1	33458
A0A063BRP6	366	K	Isocitrate lyase OS=Ustilaginoidea virens OX=1159556 GN=UV8b_7375 PE=3 SV=1	UV8b_7375	1	1.02622e-15	105.79	3	SHK(1)LVTFDEAAVAHMDR	-0.070936	1	11624	1	1.41957e-05	125.75	3	SHK(1)LVTFDEAAVAHMDR	0.62074	1	10819	1	0.000132774	82.822	3	SHK(1)LVTFDEAAVAHMDR	-0.16571	1	12622
A0A063BRR2	81	K	Acyl binding protein OS=Ustilaginoidea virens OX=1159556 GN=UV8b_7320 PE=4 SV=1	UV8b_7320	1	0.00290979	48.822	2	EAQDEYVALVDK(1)LK	1.7813	2	110820	1	4.28626e-17	149.58	2	EAQDEYVALVDK(1)LK	-0.031392	1	101140	1	1.92241e-12	159.44	2	EAQDEYVALVDK(1)LK	0.22054	1	108650
A0A063BRS2	139	K	Mitochondrial targeting protein (Mas1) OS=Ustilaginoidea virens OX=1159556 GN=UV8b_5754 PE=3 SV=1	UV8b_5754	1	0.00200502	98.009	2	ISK(1)LALQR	-2.9799	1	51831	1	0.00663998	56.014	2	ISK(1)LALQR	0.74163	1	55054	1	0.00333956	65.313	2	ISK(1)LALQR	-0.12819	1	54500
A0A063BRS2	47	K	Mitochondrial targeting protein (Mas1) OS=Ustilaginoidea virens OX=1159556 GN=UV8b_5754 PE=3 SV=1	UV8b_5754	1	2.96875e-08	135.28	2	NAHNPGAEEK(1)FK	1.1493	2	97076	1	1.88452e-06	103.87	2	NAHNPGAEEK(1)FK	0.44097	2	103260	1	6.26324e-13	168.69	3	NAHNPGAEEK(1)FK	1.1406	2	110280
A0A063BRS2	126	K	Mitochondrial targeting protein (Mas1) OS=Ustilaginoidea virens OX=1159556 GN=UV8b_5754 PE=3 SV=1	UV8b_5754	1	2.20441e-09	85.081	3	TIHHVHK(1)VSLEDIYR	-0.7815	1	10722	1	0.000351523	70.598	3	TIHHVHK(1)VSLEDIYR	0.16558	1	12501	1	1.50956e-05	80.379	3	TIHHVHK(1)VSLEDIYR	-1.2678	1	11176
A0A063BRS2	227	K	Mitochondrial targeting protein (Mas1) OS=Ustilaginoidea virens OX=1159556 GN=UV8b_5754 PE=3 SV=1	UV8b_5754	1	0.000351866	112.8	3	VLHVHVDK(1)GVR	1.0959	2	45775	1	0.000142237	112.8	2	VLHVHVDK(1)GVR	0.50374	2	46340	1	4.96762e-06	102.55	2	VLHVHVDK(1)GVR	0.47422	2	48731
A0A063BRS2	32	K	Mitochondrial targeting protein (Mas1) OS=Ustilaginoidea virens OX=1159556 GN=UV8b_5754 PE=3 SV=1	UV8b_5754	1	0.000106433	129.28	2	VNALK(1)YHPDK	0.47391	1	37531	1	0.000362197	87.895	2	VNALK(1)YHPDK	-1.5966	1	40360	1	6.12587e-05	118.91	2	VNALK(1)YHPDK	-0.025002	1	38661
A0A063BRS6	505	K	Alpha-mannosidase OS=Ustilaginoidea virens OX=1159556 GN=UV8b_5759 PE=3 SV=1	UV8b_5759	1	4.385e-07	100.69	3	GDGGGGPTWQHFEK(1)LR	0.24272	1	5000.4									1	0.00109167	42.941	3	GDGGGGPTWQHFEK(1)LR	2.1584	1	6418.5
A0A063BRS6	337	K	Alpha-mannosidase OS=Ustilaginoidea virens OX=1159556 GN=UV8b_5759 PE=3 SV=1	UV8b_5759	1	0.00260923	70.389	2	WLK(1)QLYPGAFER	0.33304	1	11798	1	0.00287205	79.311	2	WLK(1)QLYPGAFER	-0.54783	1	10455	1	0.00100397	60.547	2	WLK(1)QLYPGAFER	0.71059	1	12949
A0A063BRU1	289	K	T-complex protein 1 subunit epsilon OS=Ustilaginoidea virens OX=1159556 GN=UV8b_7777 PE=3 SV=1	UV8b_7777	1	5.94362e-07	126.29	2	EK(1)FIEMIQQVK	0.16124	1	7743.1	1	0.000176248	76.85	2	EK(1)FIEMIQQVK	-0.44523	1	7669.9	1	2.75368e-05	87.942	2	EK(1)FIEMIQQVK	0.64231	1	6179.4
A0A063BRU1	357	K	T-complex protein 1 subunit epsilon OS=Ustilaginoidea virens OX=1159556 GN=UV8b_7777 PE=3 SV=1	UV8b_7777	0.999533	0.00377751	70.806	2	FEDLKPEK(1)LGSAGVVR	-1.3886	1	12854	0.99918	0.0784882	55.604	2	FEDLK(0.001)PEK(0.999)LGSAGVVR	0.26307	1	15380	0.999939	4.98067e-05	97.949	2	FEDLKPEK(1)LGSAGVVR	-0.97392	1	15072
A0A063BRU1	270	K	T-complex protein 1 subunit epsilon OS=Ustilaginoidea virens OX=1159556 GN=UV8b_7777 PE=3 SV=1	UV8b_7777	1	3.16591e-08	105.94	2	HK(1)LEITSVEEFK	0.20968	2	29817	1	4.89339e-08	129.69	2	HK(1)LEITSVEEFK	-0.23568	2	33705	1	9.09696e-06	94.791	2	HK(1)LEITSVEEFK	0.85361	2	32136
A0A063BRU1	181	K	T-complex protein 1 subunit epsilon OS=Ustilaginoidea virens OX=1159556 GN=UV8b_7777 PE=3 SV=1	UV8b_7777	1	0.0274004	62.271	2	TSLGSK(1)IVSK	-0.45602	1	9267.1	1	0.0043899	65.933	2	TSLGSK(1)IVSK	-0.41376	1	9643.8
A0A063BRV8	161	K	Putative class I glutamine amidotransferase OS=Ustilaginoidea virens OX=1159556 GN=UV8b_7285 PE=4 SV=1	UV8b_7285	1	0.00020526	105.81	2	ELFGLDK(1)LR	0.41511	1	20057	1	0.000313374	91.783	2	ELFGLDK(1)LR	0.38663	1	23214	1	9.62454e-05	88.921	2	ELFGLDK(1)LR	0.011394	1	23140
A0A063BRV9	55	K	ATP synthase subunit gamma OS=Ustilaginoidea virens OX=1159556 GN=UV8b_5804 PE=3 SV=1	UV8b_5804	1	0.00291329	92.707	2	ITSTMK(1)IVASTK	-2.1881	1	43646	1	2.35452e-06	117.45	2	ITSTMK(1)IVASTK	0.38623	1	48203	1	1.44547e-05	88.734	2	ITSTMK(1)IVASTK	0.37539	1	45988
A0A063BRV9	61	K	ATP synthase subunit gamma OS=Ustilaginoidea virens OX=1159556 GN=UV8b_5804 PE=3 SV=1	UV8b_5804	1	0.000541572	83.623	2	IVASTK(1)LTR	0.46445	1	133580	1	0.00378764	81.642	2	IVASTK(1)LTR	0.1451	1	131120	1	0.000650056	62.969	2	IVASTK(1)LTR	0.9058	1	142900
A0A063BRV9	49	K	ATP synthase subunit gamma OS=Ustilaginoidea virens OX=1159556 GN=UV8b_5804 PE=3 SV=1	UV8b_5804	1	0.000158399	81.099	2	NIQK(1)ITSTMK	1.1649	1	38700	1	0.00114608	59.645	2	NIQK(1)ITSTMK	-0.57255	1	40251	1	0.00185483	59.645	2	NIQK(1)ITSTMK	-0.7192	1	44614
A0A063BRW5	405	K	Secreted aspartic proteinase OS=Ustilaginoidea virens OX=1159556 GN=UV8b_7731 PE=3 SV=1	UV8b_7731	1	0.044197	66.087	2	LGWASK(1)R	-0.020809	1	8798.9	1	0.0281013	61.494	2	LGWASK(1)R	-0.74796	1	9587.5	1	0.00361994	80.294	2	LGWASK(1)R	-0.28566	1	9707.6
A0A063BRX7	108	K	40S ribosomal protein S18 OS=Ustilaginoidea virens OX=1159556 GN=UV8b_5829 PE=3 SV=1	UV8b_5829	1	1.24349e-05	114.93	2	DSQILANGVDSK(1)LR	0.043044	2	63977	1	1.52011e-07	112.95	2	DSQILANGVDSK(1)LR	0.11852	2	67364	1	2.24442e-12	150.44	2	DSQILANGVDSK(1)LR	-0.26541	2	68011
A0A063BRX7	27	K	40S ribosomal protein S18 OS=Ustilaginoidea virens OX=1159556 GN=UV8b_5829 PE=3 SV=1	UV8b_5829	1	0.0152088	62.969	2	QK(1)VMYALTK	-1.1197	1	15044	1	0.000705923	74.269	2	QK(1)VMYALTK	1.1507	1	12971	1	0.00469809	58.916	2	QK(1)VMYALTK	0.90408	1	15710
A0A063BRX7	48	K	40S ribosomal protein S18 OS=Ustilaginoidea virens OX=1159556 GN=UV8b_5829 PE=3 SV=1	UV8b_5829	1	0.00770623	77.072	2	YSNLVCK(1)K	0.3892	1	7439.1	1	0.00172465	109.36	2	YSNLVCK(1)K	-0.46874	1	6760.6	1	0.000241845	117.18	2	YSNLVCK(1)K	0.30608	1	9196.6
A0A063BRY0	62	K	40S ribosomal protein S12 OS=Ustilaginoidea virens OX=1159556 GN=UV8b_7752 PE=3 SV=1	UV8b_7752	1	0.000122298	99.305	2	EHK(1)IPLIK	1.3594	1	86807	1	0.000116612	110.22	2	EHK(1)IPLIK	-0.21072	1	86262	1	3.7328e-06	99.305	2	EHK(1)IPLIK	-0.27246	1	91140
A0A063BRY0	12	K	40S ribosomal protein S12 OS=Ustilaginoidea virens OX=1159556 GN=UV8b_7752 PE=3 SV=1	UV8b_7752	1	3.64719e-13	156.73	2	GVLK(1)LALMHDGLAR	-0.38704	3	595280	1	3.21523e-11	150.44	2	GVLK(1)LALMHDGLAR	-0.89077	3	611960	1	1.82209e-12	128.41	2	GVLK(1)LALMHDGLAR	-0.53944	3	594510
A0A063BRY0	52	K	40S ribosomal protein S12 OS=Ustilaginoidea virens OX=1159556 GN=UV8b_7752 PE=3 SV=1	UV8b_7752	1	0.00560473	72.492	2	K(1)LVAALCK	-2.9481	1	351890	1	0.00215445	82.716	2	K(1)LVAALCK	0.088821	1	363560	1	0.00118901	65.313	2	K(1)LVAALCK	0.08718	1	374010
A0A063BRY0	8	K	40S ribosomal protein S12 OS=Ustilaginoidea virens OX=1159556 GN=UV8b_7752 PE=3 SV=1	UV8b_7752	1	0.00375044	50.834	2	SVLDALK(1)GVLK	-0.37981	1	11962									1	0.0506578	53.517	2	SVLDALK(1)GVLK	0.19429	1	13886
A0A063BRY0	72	K	40S ribosomal protein S12 OS=Ustilaginoidea virens OX=1159556 GN=UV8b_7752 PE=3 SV=1	UV8b_7752	1	5.75514e-23	151.55	2	VQDGK(1)QLGEWAGLCVLDR	0.78818	3	129990	1	9.15405e-09	112.67	2	VQDGK(1)QLGEWAGLCVLDR	0.98028	3	130900	1	7.76475e-06	72.075	2	VQDGK(1)QLGEWAGLCVLDR	1.4458	3	134560
A0A063BRY2	74	K	Elongation of fatty acids protein OS=Ustilaginoidea virens OX=1159556 GN=UV8b_5834 PE=3 SV=1	UV8b_5834	1	0.00350007	78.816	2	ALNK(1)LNASR	0.10132	1	5797.9
A0A063BRY4	125	K	40S ribosomal protein S22 OS=Ustilaginoidea virens OX=1159556 GN=UV8b_7751 PE=3 SV=1	UV8b_7751	1	7.92696e-05	83.623	2	HVAGK(1)IIGFFY	-1.7485	2	113410	1	0.0434813	60.892	2	HVAGK(1)IIGFFY	-2.51	2	105280	1	0.0025724	72.492	2	HVAGK(1)IIGFFY	-1.6264	2	97165
A0A063BRY4	89	K	40S ribosomal protein S22 OS=Ustilaginoidea virens OX=1159556 GN=UV8b_7751 PE=3 SV=1	UV8b_7751	1	0.000161339	85.716	2	LADLEK(1)WVVK	0.015997	2	243650	1	0.000266163	111.61	2	LADLEK(1)WVVK	0.76828	2	255360	1	4.35868e-06	101.82	2	LADLEK(1)WVVK	0.46098	2	259660
A0A063BRY4	93	K	40S ribosomal protein S22 OS=Ustilaginoidea virens OX=1159556 GN=UV8b_7751 PE=3 SV=1	UV8b_7751	1	0.000700214	97.033	2	WVVK(1)LLPAR	0.26927	1	284380	1	0.000427981	105.04	2	WVVK(1)LLPAR	0.4959	1	285790	1	7.85963e-05	105.04	2	WVVK(1)LLPAR	0.45809	1	294290
A0A063BRY4	72	K	40S ribosomal protein S22 OS=Ustilaginoidea virens OX=1159556 GN=UV8b_7751 PE=3 SV=1	UV8b_7751	1	3.84089e-09	163.43	2	LNK(1)TGVISPR	0.084693	1	227420	1	5.70805e-05	136.84	2	LNK(1)TGVISPR	-0.35521	1	228010	1	1.85897e-10	183	2	LNK(1)TGVISPR	-0.51285	1	241780
A0A063BRY4	32	K	40S ribosomal protein S22 OS=Ustilaginoidea virens OX=1159556 GN=UV8b_7751 PE=3 SV=1	UV8b_7751	1	0.0236489	62.969	2	PSSK(1)VIVK	0.082672	1	8867.1	1	0.0381135	54.436	2	PSSK(1)VIVK	-1.9526	1	11695	1	0.013427	72.038	2	PSSK(1)VIVK	0.59062	1	12350
A0A063BRY4	36	K	40S ribosomal protein S22 OS=Ustilaginoidea virens OX=1159556 GN=UV8b_7751 PE=3 SV=1	UV8b_7751	1	1.23914e-05	103.8	2	VIVK(1)FLQVMQR	0.95048	1	64423	1	0.000162461	93.467	2	VIVK(1)FLQVMQR	0.18429	1	55572	1	2.03298e-07	122.44	2	VIVK(1)FLQVMQR	0.40765	1	60490
A0A063BRY6	612	K	Long-chain acyl-CoA synthetases & Acyl-protein synthetase OS=Ustilaginoidea virens OX=1159556 GN=UV8b_7222 PE=4 SV=1	UV8b_7222	1	2.86866e-06	82.437	3	AK(1)NLGVDEHDMHTSAK	0.67583	1	9004.8	1	2.81514e-05	98.167	3	AK(1)NLGVDEHDMHTSAK	0.36444	1	7089.3	1	8.79063e-06	96.313	3	AK(1)NLGVDEHDMHTSAK	0.67219	1	10194
A0A063BRY6	633	K	Long-chain acyl-CoA synthetases & Acyl-protein synthetase OS=Ustilaginoidea virens OX=1159556 GN=UV8b_7222 PE=4 SV=1	UV8b_7222	1	0.000194396	101.45	2	DLVLK(1)DLQSTGK	-1.6365	2	88413	1	3.10394e-05	124.06	2	DLVLK(1)DLQSTGK	0.99125	2	92669	1	7.56981e-06	93.162	2	DLVLK(1)DLQSTGK	0.57983	2	88327
A0A063BRY6	550	K	Long-chain acyl-CoA synthetases & Acyl-protein synthetase OS=Ustilaginoidea virens OX=1159556 GN=UV8b_7222 PE=4 SV=1	UV8b_7222	1	0.000291577	88.921	2	GHLK(1)VIDR	-1.2207	1	42656	1	0.00426689	44.82	2	GHLK(1)VIDR	-2.1725	1	45331	1	0.00041743	99.305	2	GHLK(1)VIDR	-1.2651	1	47469
A0A063BRY6	376	K	Long-chain acyl-CoA synthetases & Acyl-protein synthetase OS=Ustilaginoidea virens OX=1159556 GN=UV8b_7222 PE=4 SV=1	UV8b_7222	1	5.14095e-06	128.57	2	GVMAK(1)LDSSSPLLK	-0.69975	1	88902	1	2.05923e-07	117.21	2	GVMAK(1)LDSSSPLLK	0.61786	1	86596	1	3.31932e-06	112.73	2	GVMAK(1)LDSSSPLLK	0.29644	1	79057
A0A063BRY6	683	K	Long-chain acyl-CoA synthetases & Acyl-protein synthetase OS=Ustilaginoidea virens OX=1159556 GN=UV8b_7222 PE=4 SV=1	UV8b_7222	1	2.1259e-08	152.17	2	YK(1)TEIEQCLK	-4.0752	1	53256	1	6.21929e-05	111.61	2	YK(1)TEIEQCLK	1.0223	1	52289	1	3.19139e-08	133.76	2	YK(1)TEIEQCLK	-0.38352	1	54138
A0A063BS11	76	K	60S ribosomal protein L11 OS=Ustilaginoidea virens OX=1159556 GN=UV8b_5558 PE=3 SV=1	UV8b_5558	1	6.44287e-05	138.23	2	GPK(1)AEEILER	-1.9016	1	130860	1	4.62439e-05	117.99	2	GPK(1)AEEILER	-0.018507	1	134150	1	2.63013e-05	103.87	2	GPK(1)AEEILER	1.1241	1	137030
A0A063BS11	146	K	60S ribosomal protein L11 OS=Ustilaginoidea virens OX=1159556 GN=UV8b_5558 PE=3 SV=1	UV8b_5558	1	8.78595e-05	92.732	2	MK(1)TTIGASHR	0.83285	1	44822	1	8.75209e-05	121.8	2	MK(1)TTIGASHR	0.79917	1	50192	1	3.83191e-07	124.81	2	MK(1)TTIGASHR	-0.96236	1	50949
A0A063BS11	65	K	60S ribosomal protein L11 OS=Ustilaginoidea virens OX=1159556 GN=UV8b_5558 PE=3 SV=1	UV8b_5558	1	2.04881e-05	114.93	3	RNEK(1)IAVHVTVR	-0.029197	2	73512	1	0.000107095	141.44	3	RNEK(1)IAVHVTVR	1.0517	2	78825	1	4.93744e-13	145.95	3	RNEK(1)IAVHVTVR	-0.48299	2	79541
A0A063BS12	303	K	Xaa-Pro dipeptidase OS=Ustilaginoidea virens OX=1159556 GN=UV8b_7696 PE=3 SV=1	UV8b_7696	1	1.78979e-10	85.081	3	ETTELIK(1)GGVIWDHLHLR	0.7661	1	2450.4									1	1.61163e-13	121.86	3	ETTELIK(1)GGVIWDHLHLR	0.27232	1	4060.4
A0A063BS12	279	K	Xaa-Pro dipeptidase OS=Ustilaginoidea virens OX=1159556 GN=UV8b_7696 PE=3 SV=1	UV8b_7696	1	0.018074	55.235	2	TFPLSGK(1)FTK	0.7226	1	29973									1	0.0149782	53.517	2	TFPLSGK(1)FTK	1.1014	1	31862
A0A063BS15	330	K	GTP-binding nuclear protein OS=Ustilaginoidea virens OX=1159556 GN=UV8b_5568 PE=3 SV=1	UV8b_5568	1	5.88105e-05	105.81	2	AK(1)TITFHR	-0.64846	1	32744	1	0.000730036	85.813	2	AK(1)TITFHR	-0.26701	1	30038	1	0.00046026	117.39	2	AK(1)TITFHR	0.0069485	1	32230
A0A063BS15	295	K	GTP-binding nuclear protein OS=Ustilaginoidea virens OX=1159556 GN=UV8b_5568 PE=3 SV=1	UV8b_5568	1	3.55029e-07	155.57	2	ITYK(1)NVPNWHR	-3.01	2	349310	1	8.19914e-11	187.23	2	ITYK(1)NVPNWHR	-0.03923	2	352410	1	5.76713e-15	191.25	2	ITYK(1)NVPNWHR	0.71426	2	368370
A0A063BS15	219	K	GTP-binding nuclear protein OS=Ustilaginoidea virens OX=1159556 GN=UV8b_5568 PE=3 SV=1	UV8b_5568	1	1.70043e-07	79.795	2	LVLVGDGGTGK(1)TTFVK	0.94481	1	11408	1	2.64195e-05	90.156	2	LVLVGDGGTGK(1)TTFVK	0.89493	1	15798	1	1.28909e-08	108.5	2	LVLVGDGGTGK(1)TTFVK	-0.20884	1	15007
A0A063BS26	260	K	Proteasome regulatory particle subunit Rpt2 OS=Ustilaginoidea virens OX=1159556 GN=UV8b_7643 PE=3 SV=1	UV8b_7643	1	5.26985e-05	70.552	2	TLLAK(1)AVANQTSATFLR	-1.4469	1	25710	1	0.000526604	71.912	2	TLLAK(1)AVANQTSATFLR	-1.2068	1	23407	1	3.29416e-05	63.79	2	TLLAK(1)AVANQTSATFLR	-0.04328	1	17044
A0A063BS29	340	K	1,3-beta-glucanosyltransferase OS=Ustilaginoidea virens OX=1159556 GN=UV8b_7648 PE=3 SV=1	UV8b_7648	1	1.31305e-09	150.85	2	ASPK(1)AVEESSYAPSNK	-0.4571	1	19093									1	4.20403e-19	183	2	ASPK(1)AVEESSYAPSNK	0.083456	1	24909
A0A063BS29	352	K	1,3-beta-glucanosyltransferase OS=Ustilaginoidea virens OX=1159556 GN=UV8b_7648 PE=3 SV=1	UV8b_7648	1	4.53377e-16	128.46	2	AVEESSYAPSNK(1)MNQCPK	-0.25255	1	19798	1	1.93123e-13	132.93	2	AVEESSYAPSNK(1)MNQCPK	-0.26506	1	23712	1	8.00755e-07	128.68	2	AVEESSYAPSNK(1)MNQCPK	-0.54883	1	23799
A0A063BS29	139	K	1,3-beta-glucanosyltransferase OS=Ustilaginoidea virens OX=1159556 GN=UV8b_7648 PE=3 SV=1	UV8b_7648	1	1.22057e-11	132.44	2	DSPQWNTK(1)LFAR	0.33345	1	70343	1	6.03904e-10	136.94	2	DSPQWNTK(1)LFAR	-0.19757	1	73013	1	3.51762e-07	87.942	2	DSPQWNTK(1)LFAR	-0.27532	1	74391
A0A063BS29	31	K	1,3-beta-glucanosyltransferase OS=Ustilaginoidea virens OX=1159556 GN=UV8b_7648 PE=3 SV=1	UV8b_7648	1	0.0341288	53.679	2	GSK(1)FFYK	-2.5285	1	41729	1	0.0123139	58.286	2	GSK(1)FFYK	0.16362	1	45623	1	0.023949	67.903	2	GSK(1)FFYK	0.87836	1	43808
A0A063BS29	397	K	1,3-beta-glucanosyltransferase OS=Ustilaginoidea virens OX=1159556 GN=UV8b_7648 PE=3 SV=1	UV8b_7648	1	3.67668e-05	71.219	2	K(1)YGDIFSFICTK	-0.95918	1	7371.2	1	0.00053838	62.454	2	K(1)YGDIFSFICTK	-1.1461	1	5469.1	1	0.00309717	50.116	2	K(1)YGDIFSFICTK	-1.2172	1	4537.9
A0A063BS52	537	K	Glucosidase II alpha subunit OS=Ustilaginoidea virens OX=1159556 GN=UV8b_6036 PE=3 SV=1	UV8b_6036	1	0.00401701	47.561	2	SLFK(1)YDSFK	1.2344	1	11707									1	0.0125912	46.447	2	SLFK(1)YDSFK	0.2627	1	12419
A0A063BS57	250	K	Tetratricopeptide repeat domain-containing protein OS=Ustilaginoidea virens OX=1159556 GN=UV8b_7140 PE=4 SV=1	UV8b_7140	1	3.10338e-08	103.87	2	LATDK(1)LLENPQK	1.5484	1	16227	1	0.0203574	51.531	2	LATDK(1)LLENPQK	0.73449	1	16443	1	1.76088e-06	90.142	2	LATDK(1)LLENPQK	0.60109	1	15914
A0A063BS64	300	K	Protein disulfide-isomerase OS=Ustilaginoidea virens OX=1159556 GN=UV8b_5623 PE=3 SV=1	UV8b_5623	0.934313	1.89766e-14	81.867	4	AFGAHAGNLNLK(0.934)TDK(0.066)FPAFAIHETAK	0.072722	1	19180	0.978979	1.48589e-05	66.553	4	AFGAHAGNLNLK(0.979)TDK(0.021)FPAFAIHETAK	1.1942	1	22991	1	1.89803e-08	73.891	2	AFGAHAGNLNLK(1)TDK	-1.1601	2	24519
A0A063BS64	303	K	Protein disulfide-isomerase OS=Ustilaginoidea virens OX=1159556 GN=UV8b_5623 PE=3 SV=1	UV8b_5623	1	4.44514e-06	109.47	2	TDK(1)FPAFAIHETAK	0.83704	1	584370	1	3.68123e-05	104	2	TDK(1)FPAFAIHETAK	0.49529	2	639110	1	2.97059e-08	139.61	2	TDK(1)FPAFAIHETAK	0.39664	1	598240
A0A063BS64	397	K	Protein disulfide-isomerase OS=Ustilaginoidea virens OX=1159556 GN=UV8b_5623 PE=3 SV=1	UV8b_5623	1	6.19126e-37	230.23	2	ALASK(1)YEQLGEAYAK	0.71373	1	262890	1	1.74678e-18	196.42	2	ALASK(1)YEQLGEAYAK	0.48982	1	273990	1	5.28009e-36	238.93	2	ALASK(1)YEQLGEAYAK	0.13266	1	266210
A0A063BS64	173	K	Protein disulfide-isomerase OS=Ustilaginoidea virens OX=1159556 GN=UV8b_5623 PE=3 SV=1	UV8b_5623	1	1.30561e-24	208.63	2	ASSETFTSVAEK(1)LR	-0.05613	1	390930	1	3.41046e-17	192.95	2	ASSETFTSVAEK(1)LR	-0.073892	1	414920	1	1.4967e-44	232.19	2	ASSETFTSVAEK(1)LR	0.48215	1	394240
A0A063BS64	267	K	Protein disulfide-isomerase OS=Ustilaginoidea virens OX=1159556 GN=UV8b_5623 PE=3 SV=1	UV8b_5623	0.999999	4.95432e-05	102.03	2	DSLSK(1)SLKPVAEK	0.36138	1	9902.8	0.999746	0.00198147	90.156	2	DSLSK(1)SLKPVAEK	-1.1624	1	8531.5	0.999993	0.000780282	97.594	2	DSLSK(1)SLKPVAEK	-0.92152	1	8617.3
A0A063BS64	275	K	Protein disulfide-isomerase OS=Ustilaginoidea virens OX=1159556 GN=UV8b_5623 PE=3 SV=1	UV8b_5623	0.99983	0.0274314	50.297	2	SLKPVAEK(1)YK	0.3832	1	192040
A0A063BS64	342	K	Protein disulfide-isomerase OS=Ustilaginoidea virens OX=1159556 GN=UV8b_5623 PE=3 SV=1	UV8b_5623	1	4.03235e-06	115.05	2	FADDFASGK(1)IEPSVK	0.49136	1	38423	1	4.59215e-08	117.41	2	FADDFASGK(1)IEPSVK	-0.030567	1	38359	1	3.55141e-08	117.21	2	FADDFASGK(1)IEPSVK	-0.40631	1	37246
A0A063BS64	279	K	Protein disulfide-isomerase OS=Ustilaginoidea virens OX=1159556 GN=UV8b_5623 PE=3 SV=1	UV8b_5623	1	2.18659e-08	152.17	2	GK(1)INFATIDAK	-0.21497	1	141080	1	3.6687e-07	164.31	2	GK(1)INFATIDAK	-0.15211	1	151220	1	7.08359e-15	199.4	2	GK(1)INFATIDAK	0.25818	1	151920
A0A063BS64	288	K	Protein disulfide-isomerase OS=Ustilaginoidea virens OX=1159556 GN=UV8b_5623 PE=3 SV=1	UV8b_5623	1	0.0337904	41.499	3	INFATIDAK(1)AFGAHAGNLNLK	0.23961	1	12383
A0A063BS64	333	K	Protein disulfide-isomerase OS=Ustilaginoidea virens OX=1159556 GN=UV8b_5623 PE=3 SV=1	UV8b_5623	1	2.76792e-10	120.21	2	ITADAIAK(1)FADDFASGK	2.6979	4	218750	1	2.42296e-13	155.34	2	ITADAIAK(1)FADDFASGK	1.8134	4	201630	1	1.22389e-06	93.649	2	ITADAIAK(1)FADDFASGK	3.2021	3	175760
A0A063BS64	325	K	Protein disulfide-isomerase OS=Ustilaginoidea virens OX=1159556 GN=UV8b_5623 PE=3 SV=1	UV8b_5623	1	1.84907e-10	133.13	3	KFPFDQDSK(1)ITADAIAK	-0.94912	2	47286	0.999992	0.00128706	74.62	2	KFPFDQDSK(1)ITADAIAK	0.33221	3	59608	0.999999	2.89514e-06	106.58	3	KFPFDQDSK(1)ITADAIAK	0.86676	2	52430
A0A063BS64	215	K	Protein disulfide-isomerase OS=Ustilaginoidea virens OX=1159556 GN=UV8b_5623 PE=3 SV=1	UV8b_5623	1	1.11328e-06	102.26	2	NTFTGK(1)FDAEEIEQFTK	1.8395	1	55507	1	2.011e-05	96.78	2	NTFTGK(1)FDAEEIEQFTK	0.97743	1	51806	1	1.85572e-07	66.66	2	NTFTGK(1)FDAEEIEQFTK	1.3933	1	52322
A0A063BS64	413	K	Protein disulfide-isomerase OS=Ustilaginoidea virens OX=1159556 GN=UV8b_5623 PE=3 SV=1	UV8b_5623	1	2.94785e-05	121.8	2	SEFSGK(1)VVIAK	0.89671	1	21926	1	0.000269809	110.88	2	SEFSGK(1)VVIAK	-0.089774	1	20684	1	3.83961e-05	121.8	2	SEFSGK(1)VVIAK	-0.57312	1	25637
A0A063BS64	470	K	Protein disulfide-isomerase OS=Ustilaginoidea virens OX=1159556 GN=UV8b_5623 PE=3 SV=1	UV8b_5623	1	0.00391333	72.038	2	YK(1)AAVSVK	0.719	1	45701	1	0.0028787	79.059	2	YK(1)AAVSVK	-0.92051	1	48146	1	0.000649279	93.467	2	YK(1)AAVSVK	-0.037384	1	53456
A0A063BS64	101	K	Protein disulfide-isomerase OS=Ustilaginoidea virens OX=1159556 GN=UV8b_5623 PE=3 SV=1	UV8b_5623	1	0.000371417	86.838	2	YQVEGYPTLK(1)IFR	0.48086	1	135320	1	0.000128506	68.548	2	YQVEGYPTLK(1)IFR	0.71239	1	123720	1	0.00237772	52.837	2	YQVEGYPTLK(1)IFR	1.381	1	114180
A0A063BS68	75	K	Aconitate hydratase, mitochondrial OS=Ustilaginoidea virens OX=1159556 GN=UV8b_7585 PE=3 SV=1	UV8b_7585	1	6.07912e-09	55.637	4	LNRPLTYAEK(1)ILYSHLDDPHGQDIER	-0.70053	1	25937	1	3.05678e-08	62.95	4	LNRPLTYAEK(1)ILYSHLDDPHGQDIER	0.15857	1	34495	1	4.04266e-05	46.278	4	LNRPLTYAEK(1)ILYSHLDDPHGQDIER	0.57835	1	34933
A0A063BS68	97	K	Aconitate hydratase, mitochondrial OS=Ustilaginoidea virens OX=1159556 GN=UV8b_7585 PE=3 SV=1	UV8b_7585	1	0.00150826	81.163	2	SYLK(1)LRPDR	0.29211	1	96377									1	0.0250369	90.761	2	SYLK(1)LRPDR	-0.36085	1	106430
A0A063BS68	612	K	Aconitate hydratase, mitochondrial OS=Ustilaginoidea virens OX=1159556 GN=UV8b_7585 PE=3 SV=1	UV8b_7585	1	1.13008e-09	114.93	3	TTTDHISMAGPWLK(1)YR	-0.74074	1	36070	1	4.07255e-08	135.5	3	TTTDHISMAGPWLK(1)YR	1.2549	1	34074	1	1.14372e-05	103.76	3	TTTDHISMAGPWLK(1)YR	1.4432	1	35538
A0A063BS68	240	K	Aconitate hydratase, mitochondrial OS=Ustilaginoidea virens OX=1159556 GN=UV8b_7585 PE=3 SV=1	UV8b_7585	1	2.99732e-10	97.084	2	VIGVK(1)LTGELSGWTAPK	2.1967	1	30024	1	1.25391e-06	91.993	2	VIGVK(1)LTGELSGWTAPK	1.3728	1	35974	1	7.60655e-05	65.12	2	VIGVK(1)LTGELSGWTAPK	2.3706	1	41310
A0A063BS72	36	K	NADH-ubiquinone oxidoreductase 40 kDa subunit-like protein OS=Ustilaginoidea virens OX=1159556 GN=UV8b_7590 PE=4 SV=1	UV8b_7590	1	4.87958e-06	111.61	2	HLK(1)VTGDLGR	0.49681	1	8717.1	1	0.00215293	65.933	2	HLK(1)VTGDLGR	-2.0342	1	7806.8	1	6.29018e-05	88.181	2	HLK(1)VTGDLGR	-0.75891	1	8879.8
A0A063BS72	314	K	NADH-ubiquinone oxidoreductase 40 kDa subunit-like protein OS=Ustilaginoidea virens OX=1159556 GN=UV8b_7590 PE=4 SV=1	UV8b_7590	1	0.000528763	125.5	2	K(1)YIHVLDEL	1.1291	1	2870.9
A0A063BSB6	7	K	Actin lateral binding protein OS=Ustilaginoidea virens OX=1159556 GN=UV8b_7570 PE=4 SV=1	UV8b_7570	0.996502	0.00460361	65.408	2	IK(0.003)DK(0.997)LNALSSK	-0.37419	1	24244	0.984002	0.00791437	108.2	2	IK(0.016)DK(0.984)LNALSSK	-0.18145	1	25018	0.994845	4.11505e-06	88.734	2	IK(0.005)DK(0.995)LNALSSK	-0.16767	1	27371
A0A063BSB6	108	K	Actin lateral binding protein OS=Ustilaginoidea virens OX=1159556 GN=UV8b_7570 PE=4 SV=1	UV8b_7570	1	2.7747e-12	142.08	3	KYEEQSQK(1)HLATR	-0.43605	1	3231.8	0.999972	0.000791421	56.938	3	KYEEQSQK(1)HLATR	-0.51276	1	1415.2	1	2.78212e-08	102.03	3	KYEEQSQK(1)HLATR	-1.0833	1	2201.1
A0A063BSC3	84	K	Histone H4 OS=Ustilaginoidea virens OX=1159556 GN=UV8b_7536 PE=3 SV=1	UV8b_7536	1	8.86698e-05	108.93	2	TVTSLDVVYALK(1)R	1.2294	1	42157	1	2.96276e-06	121.8	2	TVTSLDVVYALK(1)R	0.35716	1	40496	1	0.00198132	72.922	2	TVTSLDVVYALK(1)R	1.4067	1	35758
A0A063BSG8	200	K	Lysophospholipase OS=Ustilaginoidea virens OX=1159556 GN=UV8b_5911 PE=4 SV=1	UV8b_5911	1	0.000885715	65.879	2	ALK(1)DLGYSVDLR	0.041982	1	42305	1	0.000329295	71.219	2	ALK(1)DLGYSVDLR	-0.87733	1	42908	1	1.46128e-05	73.655	2	ALK(1)DLGYSVDLR	0.86812	1	46345
A0A063BSJ7	252	K	Electron transfer flavoprotein beta-subunit OS=Ustilaginoidea virens OX=1159556 GN=UV8b_5946 PE=4 SV=1	UV8b_5946	1	0.00336725	68.49	2	AEDVDGLIGK(1)LK	-2.2129	1	16073	1	0.0359422	43.168	2	AEDVDGLIGK(1)LK	-0.6869	1	15730
A0A063BSL5	301	K	Cytochrome c1, heme protein OS=Ustilaginoidea virens OX=1159556 GN=UV8b_5342 PE=4 SV=1	UV8b_5342	1	0.00298789	56.091	2	YK(1)WAWLK	0.37425	1	3110.9									1	0.00351674	53.679	2	YK(1)WAWLK	0.28362	1	5574.3
A0A063BSM4	292	K	Pyruvate dehydrogenase protein x component OS=Ustilaginoidea virens OX=1159556 GN=UV8b_7452 PE=4 SV=1	UV8b_7452	1	2.84701e-08	135.28	2	LDLSNIK(1)LAQNK	0.22432	1	10045	1	1.36553e-09	171.34	2	LDLSNIK(1)LAQNK	-0.95983	1	12329	1	1.16315e-18	167.06	2	LDLSNIK(1)LAQNK	0.43519	1	11325
A0A063BSP6	256	K	Beta-glucosidase OS=Ustilaginoidea virens OX=1159556 GN=UV8b_6956 PE=3 SV=1	UV8b_6956	0.999954	2.93164e-05	73.805	3	GEALK(1)FNASTDKPFPHVIDER	0.45813	1	27441	1	3.58627e-09	104.15	3	GEALK(1)FNASTDKPFPHVIDER	-0.0581	1	29099
A0A063BSP6	146	K	Beta-glucosidase OS=Ustilaginoidea virens OX=1159556 GN=UV8b_6956 PE=3 SV=1	UV8b_6956	0.99977	4.87925e-05	75.006	3	GIQSTGVQAAIK(1)HFLCNDQEDKR	1.0183	1	6412.4
A0A063BSP9	23	K	Ribosomal protein S28 OS=Ustilaginoidea virens OX=1159556 GN=UV8b_5387 PE=3 SV=1	UV8b_5387	1	9.29704e-07	154.66	2	DQK(1)WADLHYK	-0.43229	4	159510	1	0.000267317	110.88	2	DQK(1)WADLHYK	-0.15507	2	56311	1	0.000279895	92.445	2	DQK(1)WADLHYK	0.50885	3	134000
A0A063BSP9	30	K	Ribosomal protein S28 OS=Ustilaginoidea virens OX=1159556 GN=UV8b_5387 PE=3 SV=1	UV8b_5387	1	0.011365	56.014	2	WADLHYK(1)K	0.57846	1	13924	1	0.00167825	101.41	2	WADLHYK(1)K	-0.82532	1	12115	1	0.00190131	93.561	2	WADLHYK(1)K	-0.73686	1	14127
A0A063BSP9	56	K	Ribosomal protein S28 OS=Ustilaginoidea virens OX=1159556 GN=UV8b_5387 PE=3 SV=1	UV8b_5387	1	3.10781e-05	110.52	2	GIVLEK(1)VGVEAK	0.25702	1	108270	1	7.13596e-07	122.51	2	GIVLEK(1)VGVEAK	-0.22521	1	110650	1	6.81671e-07	101.45	2	GIVLEK(1)VGVEAK	-0.75734	1	112210
A0A063BSP9	50	K	Ribosomal protein S28 OS=Ustilaginoidea virens OX=1159556 GN=UV8b_5387 PE=3 SV=1	UV8b_5387	1	2.39625e-10	132.01	2	SSPFGGSSHAK(1)GIVLEK	-2.7955	2	129980	1	2.66327e-09	139.94	2	SSPFGGSSHAK(1)GIVLEK	-0.39324	2	136230	1	3.03046e-14	133.93	2	SSPFGGSSHAK(1)GIVLEK	-0.48103	2	131960
A0A063BSR1	78	K	Putative tubulin-specific chaperone c OS=Ustilaginoidea virens OX=1159556 GN=UV8b_5407 PE=4 SV=1	UV8b_5407	1	9.45037e-12	131.54	2	NLQEK(1)LNETIAR	0.25349	1	9617.7	1	1.38713e-10	145.95	2	NLQEK(1)LNETIAR	-0.332	1	11047	1	1.05296e-08	94.791	2	NLQEK(1)LNETIAR	0.57251	1	11005
A0A063BSR7	127	K	Short-chain dehydrogenase/reductase family protein OS=Ustilaginoidea virens OX=1159556 GN=UV8b_7376 PE=4 SV=1	UV8b_7376	1	0.000763265	72.327	2	GVWFGSK(1)HAVLSLR	-1.2162	1	13721	1	0.000942666	55.782	2	GVWFGSK(1)HAVLSLR	-0.33006	1	16700	1	5.36586e-08	99.589	2	GVWFGSK(1)HAVLSLR	-1.2991	1	12663
A0A063BSR8	383	K	Acyl-CoA dehydrogenase OS=Ustilaginoidea virens OX=1159556 GN=UV8b_5856 PE=3 SV=1	UV8b_5856	1	7.1038e-06	98.167	2	DAAMAK(1)LYASQVAGR	0.36471	1	21744	1	4.08716e-05	88.42	2	DAAMAK(1)LYASQVAGR	0.36775	1	21465	1	2.22941e-05	79.795	2	DAAMAK(1)LYASQVAGR	-0.37531	1	20416
A0A063BST5	102	K	RHO protein GDP dissociation inhibitor containing protein OS=Ustilaginoidea virens OX=1159556 GN=UV8b_5871 PE=4 SV=1	UV8b_5871	1	1.39001e-05	90.142	2	EGSK(1)FTMSAQFK	1.7699	1	15877	1	0.000233002	105.94	2	EGSK(1)FTMSAQFK	0.88629	1	15652
A0A063BST5	155	K	RHO protein GDP dissociation inhibitor containing protein OS=Ustilaginoidea virens OX=1159556 GN=UV8b_5871 PE=4 SV=1	UV8b_5871	1	2.58389e-12	124.06	2	K(1)FQEEEAPSGMLAR	0.035039	1	13946									1	3.1003e-08	145.08	2	K(1)FQEEEAPSGMLAR	0.29212	1	14360
A0A063BST5	51	K	RHO protein GDP dissociation inhibitor containing protein OS=Ustilaginoidea virens OX=1159556 GN=UV8b_5871 PE=4 SV=1	UV8b_5871	1	2.11015e-10	122.2	2	SLGLGAGK(1)DISDPNDSR	1.103	1	15218	1	4.82374e-19	176	2	SLGLGAGK(1)DISDPNDSR	1.1768	1	16932	1	2.82816e-13	153.05	2	SLGLGAGK(1)DISDPNDSR	-0.76642	1	17721
A0A063BSW9	766	K	Putative transcription regulator BDF1 OS=Ustilaginoidea virens OX=1159556 GN=UV8b_5710 PE=4 SV=1	UV8b_5710	1	6.01179e-06	115.04	2	TLISK(1)AQEAQAAR	-4.2653	1	25001	1	2.91837e-05	88.24	2	TLISK(1)AQEAQAAR	-0.40541	1	23944	1	0.000548969	74.524	2	TLISK(1)AQEAQAAR	0.2824	1	22730
A0A063BSX7	4	K	Protein mlo3-like protein OS=Ustilaginoidea virens OX=1159556 GN=UV8b_5214 PE=4 SV=1	UV8b_5214	0.99993	4.31093e-09	113.86	2	SSK(1)LDKPLDDIVSAK	-0.46759	2	41621	0.99991	3.85641e-05	86.135	2	SSK(1)LDKPLDDIVSAK	-0.26936	1	21242	0.999998	6.04639e-08	122.2	2	SSK(1)LDKPLDDIVSAK	-0.47442	1	16606
A0A063BSX8	132	K	Sphingosine-1-phosphate lyase OS=Ustilaginoidea virens OX=1159556 GN=UV8b_5725 PE=3 SV=1	UV8b_5725	1	1.52327e-08	108.24	2	AELEK(1)LANLDHTR	-1.5154	1	5307.6	1	3.71351e-07	83.214	2	AELEK(1)LANLDHTR	0.21656	1	6695.7	1	9.74363e-09	140.01	2	AELEK(1)LANLDHTR	-0.41523	1	4770.1
A0A063BSZ0	815	K	Histidine kinase 1 OS=Ustilaginoidea virens OX=1159556 GN=UV8b_5740 PE=4 SV=1	UV8b_5740	1	7.86679e-05	97.175	2	ANEK(1)FLDLTYK	0.5469	1	25903	1	0.000279112	84.309	2	ANEK(1)FLDLTYK	-0.16376	1	28535	1	2.56779e-05	97.175	2	ANEK(1)FLDLTYK	0.060693	1	31699
A0A063BSZ0	806	K	Histidine kinase 1 OS=Ustilaginoidea virens OX=1159556 GN=UV8b_5740 PE=4 SV=1	UV8b_5740	1	0.0707823	51.531	2	GTVFNALK(1)TLAVK	0.28785	1	9722.8	1	0.0194372	43.306	2	GTVFNALK(1)TLAVK	-0.94374	1	7569.4
A0A063BSZ1	368	K	Nucleolar protein NOP58-like protein OS=Ustilaginoidea virens OX=1159556 GN=UV8b_5234 PE=4 SV=1	UV8b_5234	1	0.00225592	88.181	2	MLSAK(1)TALGLR	0.14577	1	6167.7									1	2.25437e-05	99.855	2	MLSAK(1)TALGLR	-0.45938	1	6954.2
A0A063BT03	1342	K	Putative SHK1 kinase-binding protein OS=Ustilaginoidea virens OX=1159556 GN=UV8b_5249 PE=3 SV=1	UV8b_5249	1	0.0350721	42.835	2	EIGSK(1)YIR	-0.12036	1	43969	1	0.0250514	53.878	2	EIGSK(1)YIR	-0.9167	1	42265	1	0.0338672	42.835	2	EIGSK(1)YIR	-0.11458	1	44832
A0A063BT03	1327	K	Putative SHK1 kinase-binding protein OS=Ustilaginoidea virens OX=1159556 GN=UV8b_5249 PE=3 SV=1	UV8b_5249	1	4.1299e-06	102.03	2	LLDK(1)GIIFAGGLHK	-0.55375	1	68370	1	7.04872e-05	75.474	2	LLDK(1)GIIFAGGLHK	-0.02817	1	71185	1	0.00106258	46.068	2	LLDK(1)GIIFAGGLHK	-0.32792	1	71475
A0A063BT12	120	K	Eukaryotic translation initiation factor 2 gamma subunit OS=Ustilaginoidea virens OX=1159556 GN=UV8b_5770 PE=4 SV=1	UV8b_5770	1	1.72969e-05	101.82	2	NITIK(1)LGYANAK	0.3944	1	30109	1	1.26796e-06	130.79	2	NITIK(1)LGYANAK	0.97544	1	32607	1	9.08157e-06	104.39	2	NITIK(1)LGYANAK	-0.44523	1	31349
A0A063BT20	456	K	Valyl-tRNA synthetase OS=Ustilaginoidea virens OX=1159556 GN=UV8b_5780 PE=3 SV=1	UV8b_5780	1	0.00271858	67.507	2	AK(1)GLYVDK	-0.63627	1	21706	1	0.00224261	74.269	2	AK(1)GLYVDK	0.36027	1	22943	1	0.0029456	74.486	2	AK(1)GLYVDK	0.2863	1	23153
A0A063BT20	692	K	Valyl-tRNA synthetase OS=Ustilaginoidea virens OX=1159556 GN=UV8b_5780 PE=3 SV=1	UV8b_5780	1	6.70723e-08	56.943	3	LEDLHQK(1)LYLGNLHPSEVEK	-0.026545	1	22932	1	5.59992e-06	67.661	3	LEDLHQK(1)LYLGNLHPSEVEK	1.0238	1	24671	1	1.45009e-10	55.416	3	LEDLHQK(1)LYLGNLHPSEVEK	0.024554	1	29139
A0A063BT20	1045	K	Valyl-tRNA synthetase OS=Ustilaginoidea virens OX=1159556 GN=UV8b_5780 PE=3 SV=1	UV8b_5780	1	0.006249	99.276	2	RQDEQK(1)LADAK	0.58779	1	22039									1	0.00226313	101.45	2	RQDEQK(1)LADAK	-1.0924	1	20278
A0A063BT20	365	K	Valyl-tRNA synthetase OS=Ustilaginoidea virens OX=1159556 GN=UV8b_5780 PE=3 SV=1	UV8b_5780	1	0.0250921	46.835	2	YK(1)HLVGK	1.1876	1	6575
A0A063BT23	81	K	Phospho-2-dehydro-3-deoxyheptonate aldolase OS=Ustilaginoidea virens OX=1159556 GN=UV8b_5274 PE=3 SV=1	UV8b_5274	1	4.59538e-05	52.149	3	LLVVVGPCSIHDPEAAHEYAAK(1)LK	-0.40722	1	2431
A0A063BT47	78	K	L-xylulose reductase OS=Ustilaginoidea virens OX=1159556 GN=UV8b_6666 PE=4 SV=1	UV8b_6666	1	1.49091e-24	183.08	2	AYK(1)LNVVDYNEVEK	0.25862	1	365480	1	5.84531e-08	156.73	2	AYK(1)LNVVDYNEVEK	0.52999	2	393670	1	5.48232e-08	117.21	2	AYK(1)LNVVDYNEVEK	0.59226	2	384000
A0A063BT47	61	K	L-xylulose reductase OS=Ustilaginoidea virens OX=1159556 GN=UV8b_6666 PE=4 SV=1	UV8b_6666	1	4.60546e-09	171.09	2	EGAEK(1)NVEELTK	0.71633	3	102830	1	0.000178019	101.64	2	EGAEK(1)NVEELTK	-0.82189	2	68848	1	7.9908e-09	181.87	2	EGAEK(1)NVEELTK	1.6737	3	107300
A0A063BT47	20	K	L-xylulose reductase OS=Ustilaginoidea virens OX=1159556 GN=UV8b_6666 PE=4 SV=1	UV8b_6666	1	0.00225664	71.896	2	GK(1)VVVVTGASGPR	0.66008	1	62612									1	0.0133096	47.57	2	GK(1)VVVVTGASGPR	-0.11857	1	66919
A0A063BT67	426	K	ATP synthase subunit alpha OS=Ustilaginoidea virens OX=1159556 GN=UV8b_5559 PE=3 SV=1	UV8b_5559	1	6.45719e-05	72.365	2	AMK(1)QVAGSLK	0.51004	1	54757	1	0.00718154	64.064	2	AMK(1)QVAGSLK	-0.54643	1	56189	1	0.0018201	85.622	2	AMK(1)QVAGSLK	0.23492	1	64556
A0A063BT67	433	K	ATP synthase subunit alpha OS=Ustilaginoidea virens OX=1159556 GN=UV8b_5559 PE=3 SV=1	UV8b_5559	1	0.000715041	73.655	2	QVAGSLK(1)LFLAQYR	0.089338	1	7041.1	1	1.94214e-07	117.45	2	QVAGSLK(1)LFLAQYR	-1.355	1	4424.6
A0A063BT67	538	K	ATP synthase subunit alpha OS=Ustilaginoidea virens OX=1159556 GN=UV8b_5559 PE=3 SV=1	UV8b_5559	1	0.0225659	49.058	2	ETEAK(1)LK	0.87037	1	13421	1	0.0231362	66.087	2	ETEAK(1)LK	1.8964	1	12843	1	0.0396117	40.203	2	ETEAK(1)LK	-0.63196	1	15035
A0A063BT67	540	K	ATP synthase subunit alpha OS=Ustilaginoidea virens OX=1159556 GN=UV8b_5559 PE=3 SV=1	UV8b_5559	1	1.36806e-06	126.29	2	LK(1)EITPAFIK	-0.2082	1	239890	1	9.08754e-05	140.05	2	LK(1)EITPAFIK	0.24785	1	249160	1	3.54538e-07	126.29	2	LK(1)EITPAFIK	0.25508	1	256710
A0A063BT67	217	K	ATP synthase subunit alpha OS=Ustilaginoidea virens OX=1159556 GN=UV8b_5559 PE=3 SV=1	UV8b_5559	1	1.4555e-10	132.9	2	QTGK(1)TAVALDTILNQK	-0.46957	1	17969	1	5.63411e-08	130.65	2	QTGK(1)TAVALDTILNQK	0.38367	1	17402	1	9.31456e-19	165.72	2	QTGK(1)TAVALDTILNQK	-0.16811	1	14535
A0A063BT67	423	K	ATP synthase subunit alpha OS=Ustilaginoidea virens OX=1159556 GN=UV8b_5559 PE=3 SV=1	UV8b_5559	1	8.95954e-05	95.311	2	VGSSAQLK(1)AMK	0.75779	1	30897	1	7.47443e-05	124.81	2	VGSSAQLK(1)AMK	-0.31048	1	32365	1	1.31198e-07	144.47	2	VGSSAQLK(1)AMK	1.6543	1	34754
A0A063BT67	174	K	ATP synthase subunit alpha OS=Ustilaginoidea virens OX=1159556 GN=UV8b_5559 PE=3 SV=1	UV8b_5559	1	8.23505e-05	115.86	2	VQLK(1)APGILPR	-0.18692	1	259240	1	5.08846e-05	122.44	2	VQLK(1)APGILPR	0.24204	1	269760	1	3.48946e-05	105.36	2	VQLK(1)APGILPR	-0.47882	1	270660
A0A063BT78	415	K	Phosphoserine aminotransferase OS=Ustilaginoidea virens OX=1159556 GN=UV8b_6706 PE=3 SV=1	UV8b_6706	1	0.000913048	72.031	2	ASNYNSVPLEGAEK(1)LAK	0.16913	1	18072	1	0.00013779	67.887	2	ASNYNSVPLEGAEK(1)LAK	0.70898	1	14930	1	0.00058869	73.502	2	ASNYNSVPLEGAEK(1)LAK	0.17769	1	15629
A0A063BT78	140	K	Phosphoserine aminotransferase OS=Ustilaginoidea virens OX=1159556 GN=UV8b_6706 PE=3 SV=1	UV8b_6706	1	4.24098e-07	43.904	3	IDYLITGGWSHK(1)ASVEGQR	0.32283	1	3943.1
A0A063BT89	101	K	Tropomyosin-1 OS=Ustilaginoidea virens OX=1159556 GN=UV8b_7151 PE=4 SV=1	UV8b_7151	1	0.00352935	51.43	2	ETNEK(1)LR	0.81077	1	49207	1	0.0249404	49.058	2	ETNEK(1)LR	0.59214	1	52373	1	0.00333665	88.35	2	ETNEK(1)LR	-0.79774	1	51554
A0A063BT89	23	K	Tropomyosin-1 OS=Ustilaginoidea virens OX=1159556 GN=UV8b_7151 PE=4 SV=1	UV8b_7151	1	1.45196e-06	115.41	2	VK(1)ALEQENLAK	0.012401	1	145190	1	3.40054e-07	159.93	2	VK(1)ALEQENLAK	-0.45001	1	147930	1	1.98727e-07	118.91	2	VK(1)ALEQENLAK	-0.7654	1	154530
A0A063BTA6	101	K	Uncharacterized protein OS=Ustilaginoidea virens OX=1159556 GN=UV8b_7674 PE=4 SV=1	UV8b_7674	1	1.20263e-05	96.946	2	EALANADK(1)DLINK	-3.5201	1	7819	1	1.99395e-09	133.49	2	EALANADK(1)DLINK	0.8017	1	7408.4	1	3.63074e-09	163.59	2	EALANADK(1)DLINK	-1.1806	1	6786.2
A0A063BTB3	59	K	Cytochrome c oxidase polypeptide iv OS=Ustilaginoidea virens OX=1159556 GN=UV8b_6553 PE=4 SV=1	UV8b_6553	1	3.10781e-05	101.45	2	EVGDYK(1)VLSEIR	1.9465	2	43111	1	2.62159e-06	150.21	2	EVGDYK(1)VLSEIR	1.1155	1	33155	1	1.20276e-05	103.69	2	EVGDYK(1)VLSEIR	0.43125	2	41288
A0A063BTB9	609	K	Transcription factor OS=Ustilaginoidea virens OX=1159556 GN=UV8b_5024 PE=4 SV=1	UV8b_5024	1	1.79338e-08	105.94	2	FYSNPK(1)LNLPVER	-0.71442	2	20982	1	1.73565e-05	119.52	2	FYSNPK(1)LNLPVER	-0.6638	2	15419	1	1.82744e-08	110.44	2	FYSNPK(1)LNLPVER	0.29231	2	16913
A0A063BTC5	11	K	Phosphoacetylglucosamine mutase OS=Ustilaginoidea virens OX=1159556 GN=UV8b_5034 PE=3 SV=1	UV8b_5034	1	0.00104617	97.175	2	ILAASAK(1)YPIVAGQR	0.35401	1	49438	1	1.44544e-05	103.69	2	ILAASAK(1)YPIVAGQR	-0.3587	1	53181	1	5.13688e-06	108.4	2	ILAASAK(1)YPIVAGQR	0.0028514	1	51947
A0A063BTC5	465	K	Phosphoacetylglucosamine mutase OS=Ustilaginoidea virens OX=1159556 GN=UV8b_5034 PE=3 SV=1	UV8b_5034	1	3.7758e-06	80.379	3	VEVGNK(1)HLFQATDAER	-3.902	1	39071	1	5.11516e-08	98.865	2	VEVGNK(1)HLFQATDAER	0.43921	2	43802	1	1.49383e-05	63.79	2	VEVGNK(1)HLFQATDAER	0.22442	2	51016
A0A063BTD0	587	K	Ubiquitin carboxyl-terminal hydrolase OS=Ustilaginoidea virens OX=1159556 GN=UV8b_7606 PE=3 SV=1	UV8b_7606	1	0.0404661	67.881	2	AK(1)LFTELVR	-2.4239	1	5636.9
A0A063BTD7	668	K	Putative bleomycin hydrolase OS=Ustilaginoidea virens OX=1159556 GN=UV8b_5049 PE=4 SV=1	UV8b_5049	1	3.8716e-05	77.431	3	AVLTSQASK(1)ITNQHVFNTK	0.19224	1	88811	1	4.56059e-09	132.93	3	AVLTSQASK(1)ITNQHVFNTK	0.19079	1	102500	1	2.36335e-09	111.98	3	AVLTSQASK(1)ITNQHVFNTK	0.66295	1	100450
A0A063BTD7	678	K	Putative bleomycin hydrolase OS=Ustilaginoidea virens OX=1159556 GN=UV8b_5049 PE=4 SV=1	UV8b_5049	1	5.50022e-05	59.625	3	ITNQHVFNTK(1)IPSEGAPITNQR	-0.15076	2	66886	1	0.000150177	60.734	3	ITNQHVFNTK(1)IPSEGAPITNQR	0.28885	1	70867	1	6.94455e-08	89.636	3	ITNQHVFNTK(1)IPSEGAPITNQR	1.2996	2	71133
A0A063BTD7	321	K	Putative bleomycin hydrolase OS=Ustilaginoidea virens OX=1159556 GN=UV8b_5049 PE=4 SV=1	UV8b_5049	1	2.97729e-09	137.58	2	EEVK(1)FSEQTVEPSR	-3.5847	1	7297.3	1	3.90615e-12	156.73	2	EEVK(1)FSEQTVEPSR	0.096039	1	7652.6
A0A063BTD7	811	K	Putative bleomycin hydrolase OS=Ustilaginoidea virens OX=1159556 GN=UV8b_5049 PE=4 SV=1	UV8b_5049	1	0.00391858	72.355	2	EFALK(1)LR	-0.10914	1	51389									1	0.0195286	42.229	2	EFALK(1)LR	-0.22424	1	60636
A0A063BTD7	359	K	Putative bleomycin hydrolase OS=Ustilaginoidea virens OX=1159556 GN=UV8b_5049 PE=4 SV=1	UV8b_5049	1	0.00146115	95.311	2	QGIHK(1)LADK	1.5343	1	78298	1	0.000269603	123.5	2	QGIHK(1)LADK	0.51543	1	76290	1	1.53698e-05	146.27	2	QGIHK(1)LADK	-0.27216	1	84107
A0A063BTF6	256	K	Dienelactone hydrolase family OS=Ustilaginoidea virens OX=1159556 GN=UV8b_5074 PE=4 SV=1	UV8b_5074	1	0.00673164	58.916	2	EK(1)LGEFFGK	-1.2811	1	12782	1	0.003685	74.424	2	EK(1)LGEFFGK	-0.21608	1	14810	1	0.000717194	95.311	2	EK(1)LGEFFGK	-0.30587	1	11509
A0A063BTF9	325	K	Aldehyde dehydrogenase OS=Ustilaginoidea virens OX=1159556 GN=UV8b_6593 PE=3 SV=1	UV8b_6593	1	9.91e-10	111.38	2	AAAGSLK(1)NVTLETGGK	-0.41328	1	34378	1	4.62622e-08	124.24	2	AAAGSLK(1)NVTLETGGK	0.064445	1	31583	1	1.25563e-05	111.38	2	AAAGSLK(1)NVTLETGGK	0.4242	1	34630
A0A063BTF9	429	K	Aldehyde dehydrogenase OS=Ustilaginoidea virens OX=1159556 GN=UV8b_6593 PE=3 SV=1	UV8b_6593	1	1.60202e-13	167.59	2	SQGAK(1)LEAGGSSAR	0.59398	1	18915	1	0.0151743	69.641	2	SQGAK(1)LEAGGSSAR	0.66073	1	21836	1	6.73217e-06	104.04	2	SQGAK(1)LEAGGSSAR	-1.3295	1	20847
A0A063BTG4	254	K	Uncharacterized protein OS=Ustilaginoidea virens OX=1159556 GN=UV8b_7086 PE=4 SV=1	UV8b_7086	1	3.16591e-08	92.707	2	THAIITK(1)YDSLR	-3.6535	2	27693	1	4.30139e-05	103.76	2	THAIITK(1)YDSLR	-0.0092227	1	24691	1	5.68146e-13	124.06	2	THAIITK(1)YDSLR	0.71404	1	23488
A0A063BTJ0	146	K	Imidazoleglycerol-phosphate dehydratase OS=Ustilaginoidea virens OX=1159556 GN=UV8b_6458 PE=4 SV=1	UV8b_6458	1	0.00127294	76.572	2	VK(1)FVLVEPNR	-0.88493	1	3727.4
A0A063BTK8	50	K	Proteasome regulatory subunit 12 OS=Ustilaginoidea virens OX=1159556 GN=UV8b_6967 PE=4 SV=1	UV8b_6967	1	2.96336e-05	79.889	2	EK(1)LIGWYHSGPK	-0.34862	1	19536	1	0.00238699	65.879	2	EK(1)LIGWYHSGPK	0.14678	1	19631	1	6.76646e-06	78.043	2	EK(1)LIGWYHSGPK	0.0312	1	21824
A0A063BTK8	60	K	Proteasome regulatory subunit 12 OS=Ustilaginoidea virens OX=1159556 GN=UV8b_6967 PE=4 SV=1	UV8b_6967	1	2.14351e-05	90.263	2	LIGWYHSGPK(1)LR	0.80979	2	29125	1	0.00141966	72.365	2	LIGWYHSGPK(1)LR	-0.1044	2	31908	1	0.00146863	64.064	2	LIGWYHSGPK(1)LR	0.25017	2	29353
A0A063BTL4	589	K	Tryptophan synthase OS=Ustilaginoidea virens OX=1159556 GN=UV8b_6972 PE=3 SV=1	UV8b_6972	1	2.32429e-10	106.11	3	HSATLTGGSK(1)GVLHGVR	0.62356	1	14005	1	0.00105563	72.327	3	HSATLTGGSK(1)GVLHGVR	-1.7197e-05	1	15826	1	2.99417e-13	146.58	3	HSATLTGGSK(1)GVLHGVR	-0.0089161	1	16262
A0A063BTL4	468	K	Tryptophan synthase OS=Ustilaginoidea virens OX=1159556 GN=UV8b_6972 PE=3 SV=1	UV8b_6972	1	0.0100916	52.863	2	LLGAK(1)VVAVEAGSK	-2.9177	1	27303	1	0.0122396	47.57	2	LLGAK(1)VVAVEAGSK	-3.7874	1	31209	1	0.00146742	87.573	2	LLGAK(1)VVAVEAGSK	-2.941	1	27746
A0A063BTM4	157	K	Putative bifunctional purine biosynthetic protein Ade1 OS=Ustilaginoidea virens OX=1159556 GN=UV8b_7470 PE=3 SV=1	UV8b_7470	1	0.00121423	83.474	2	ATGLAAGK(1)GVILPQSK	-0.55998	1	19399	1	1.39844e-05	117.77	2	ATGLAAGK(1)GVILPQSK	-0.52944	1	19694	1	2.77173e-08	107.6	2	ATGLAAGK(1)GVILPQSK	-1.2145	1	19705
A0A063BTM4	21	K	Putative bifunctional purine biosynthetic protein Ade1 OS=Ustilaginoidea virens OX=1159556 GN=UV8b_7470 PE=3 SV=1	UV8b_7470	1	1.78663e-08	95.656	2	EHALAWK(1)LSQSAR	-1.0906	1	9334.2
A0A063BTP0	71	K	GDSL Lipase/Acylhydrolase family protein OS=Ustilaginoidea virens OX=1159556 GN=UV8b_7418 PE=4 SV=1	UV8b_7418	1	0.0102417	78.043	2	TK(1)LDIAEGHGR	0.68767	1	24650	1	0.0047973	75.474	2	TK(1)LDIAEGHGR	0.068031	1	25325	1	0.0218196	71.066	2	TK(1)LDIAEGHGR	0.6076	1	26931
A0A063BTP8	183	K	Putative lectin family integral membrane protein OS=Ustilaginoidea virens OX=1159556 GN=UV8b_7428 PE=4 SV=1	UV8b_7428	1	4.50378e-09	109.88	2	LTYIQDK(1)QLR	-0.98845	1	57822	1	0.000170247	98.009	2	LTYIQDK(1)QLR	-0.51895	1	58916	1	1.73031e-07	120.33	2	LTYIQDK(1)QLR	-0.18971	1	58906
A0A063BTP8	174	K	Putative lectin family integral membrane protein OS=Ustilaginoidea virens OX=1159556 GN=UV8b_7428 PE=4 SV=1	UV8b_7428	1	0.00255607	62.969	2	QAEMPTK(1)LR	-0.44918	1	7966.1	1	0.000254843	96.311	2	QAEMPTK(1)LR	1.0167	1	10179	1	1.25816e-05	93.467	2	QAEMPTK(1)LR	0.04156	1	9123.8
A0A063BTQ0	107	K	Putative rrm-type rna binding protein OS=Ustilaginoidea virens OX=1159556 GN=UV8b_6523 PE=4 SV=1	UV8b_6523	1	0.0195716	58.476	2	VTILLDK(1)FTGQPK	-1.2853	1	38587	1	0.0170788	61.577	2	VTILLDK(1)FTGQPK	-1.8173	1	41288	1	0.00189073	42.061	2	VTILLDK(1)FTGQPK	-1.1295	1	40429
A0A063BTQ7	120	K	Small secreted protein OS=Ustilaginoidea virens OX=1159556 GN=UV8b_6932 PE=4 SV=1	UV8b_6932	1	6.34935e-12	143.22	2	HK(1)LITYPSYTDK	-4.1445	1	8345.5	1	0.000435724	65.408	2	HK(1)LITYPSYTDK	-1.125	1	8543.6	1	4.16949e-06	97.175	2	HK(1)LITYPSYTDK	-0.28077	1	8318.5
A0A063BTR6	649	K	Eukaryotic translation initiation factor 3 subunit A OS=Ustilaginoidea virens OX=1159556 GN=TIF32 PE=3 SV=1	TIF32	1	0.0257676	69.915	2	AMK(1)LAQLER	0.61237	1	50425	1	0.0563359	43.272	2	AMK(1)LAQLER	0.17259	1	51576	1	0.00615922	49.16	2	AMK(1)LAQLER	-0.26233	1	51216
A0A063BTR6	663	K	Eukaryotic translation initiation factor 3 subunit A OS=Ustilaginoidea virens OX=1159556 GN=TIF32 PE=3 SV=1	TIF32	1	1.07809e-06	178.95	2	NDVNEK(1)LR	-0.21565	3	98215	1	3.8465e-05	155.57	2	NDVNEK(1)LR	0.19214	3	105300	1	7.74621e-09	130.79	2	NDVNEK(1)LR	0.29579	3	110060
A0A063BTR6	723	K	Eukaryotic translation initiation factor 3 subunit A OS=Ustilaginoidea virens OX=1159556 GN=TIF32 PE=3 SV=1	TIF32	1	6.90143e-05	121.31	2	ESVELK(1)HR	2.2733	1	13297	1	0.000575365	101.41	2	ESVELK(1)HR	1.1686	1	14012	1	0.000632851	109.36	2	ESVELK(1)HR	0.19468	1	14667
A0A063BTR6	685	K	Eukaryotic translation initiation factor 3 subunit A OS=Ustilaginoidea virens OX=1159556 GN=TIF32 PE=3 SV=1	TIF32	1	0.00885026	94.806	2	K(1)LSDDYAR	1.2954	1	12773	1	0.0546411	60.589	2	K(1)LSDDYAR	0.2303	1	11286	1	0.00361224	56.378	2	K(1)LSDDYAR	0.70195	1	11933
A0A063BTU3	383	K	Fumarylacetoacetate hydrolase OS=Ustilaginoidea virens OX=1159556 GN=UV8b_4850 PE=4 SV=1	UV8b_4850	1	0.00228256	67.548	2	DPIK(1)LQGGEER	-0.39508	1	10027	1	0.000191873	78.864	2	DPIK(1)LQGGEER	-0.61631	1	11098	1	0.000579577	83.775	2	DPIK(1)LQGGEER	-0.9455	1	11479
A0A063BTW8	210	K	3-ketoacyl-CoA thiolase OS=Ustilaginoidea virens OX=1159556 GN=UV8b_4890 PE=3 SV=1	UV8b_4890	1	5.24466e-12	119.55	2	EELDK(1)YSATSFQR	0.3251	1	10369	1	1.58515e-05	144.27	2	EELDK(1)YSATSFQR	0.75149	1	9375.6	1	1.35915e-12	153.25	2	EELDK(1)YSATSFQR	0.51024	1	10924
A0A063BTX2	118	K	40S ribosomal protein S6 OS=Ustilaginoidea virens OX=1159556 GN=UV8b_4895 PE=3 SV=1	UV8b_4895	1	4.66634e-05	85.622	2	FFGLTK(1)DDDVR	2.0923	1	7703.5	1	2.30775e-05	108.93	2	FFGLTK(1)DDDVR	-0.59757	1	6880.1	1	3.50434e-05	94.804	2	FFGLTK(1)DDDVR	0.69105	1	7249.5
A0A063BTX2	27	K	40S ribosomal protein S6 OS=Ustilaginoidea virens OX=1159556 GN=UV8b_4895 PE=3 SV=1	UV8b_4895	1	2.2579e-08	101.64	2	ITGGNDK(1)QGFPMK	0.32625	1	20460	1	9.57073e-05	105.94	2	ITGGNDK(1)QGFPMK	0.30425	1	23990	1	2.36599e-05	90.689	2	ITGGNDK(1)QGFPMK	0.30306	1	25216
A0A063BTX2	112	K	40S ribosomal protein S6 OS=Ustilaginoidea virens OX=1159556 GN=UV8b_4895 PE=3 SV=1	UV8b_4895	1	0.0073856	87.251	2	K(1)FFGLTK	0.23759	1	52770	1	0.00784716	90.308	2	K(1)FFGLTK	1.2434	1	58794	1	0.0045193	62.88	2	K(1)FFGLTK	0.086594	1	59248
A0A063BTX5	382	K	ArfGAP family protein OS=Ustilaginoidea virens OX=1159556 GN=UV8b_7327 PE=4 SV=1	UV8b_7327	1	8.0607e-06	92.747	2	FGSQK(1)GISSDEYFGK	0.18019	1	10691	1	5.08735e-05	105.08	2	FGSQK(1)GISSDEYFGK	-0.045299	1	11804	1	2.68873e-08	122.2	2	FGSQK(1)GISSDEYFGK	-0.65941	1	10149
A0A063BTY6	11	K	Methylenetetrahydrofolate dehydrogenase OS=Ustilaginoidea virens OX=1159556 GN=UV8b_6805 PE=4 SV=1	UV8b_6805	1	0.0355315	50.09	2	TCK(1)VVTAETIAK	0.32174	1	7289.1	1	0.004811	46.068	2	TCK(1)VVTAETIAK	-0.48959	1	6065.9
A0A063BTZ5	534	K	ATP synthase subunit beta OS=Ustilaginoidea virens OX=1159556 GN=UV8b_6438 PE=3 SV=1	UV8b_6438	1	0.0179585	76.85	2	GAK(1)ILAELEK	-0.25983	1	326730	1	0.0161422	68.49	2	GAK(1)ILAELEK	-0.18327	1	351120	1	3.38758e-05	90.142	2	GAK(1)ILAELEK	-0.082203	1	348770
A0A063BTZ5	214	K	ATP synthase subunit beta OS=Ustilaginoidea virens OX=1159556 GN=UV8b_6438 PE=3 SV=1	UV8b_6438	1	1.31428e-06	115.41	2	GGK(1)IGLFGGAGVGK	1.0402	1	281730	1	0.0017016	77.358	2	GGK(1)IGLFGGAGVGK	-0.031082	1	289000	1	2.38319e-05	75.474	2	GGK(1)IGLFGGAGVGK	0.12744	1	290830
A0A063BTZ5	86	K	ATP synthase subunit beta OS=Ustilaginoidea virens OX=1159556 GN=UV8b_6438 PE=3 SV=1	UV8b_6438	1	0.000522304	55.604	3	IHQVIGAVVDVK(1)FDTAK	-1.101	1	19190	1	0.000255697	86.729	3	IHQVIGAVVDVK(1)FDTAK	-0.6522	2	22627	1	3.70382e-13	91.032	3	IHQVIGAVVDVK(1)FDTAK	0.61151	3	53940
A0A063BTZ5	497	K	ATP synthase subunit beta OS=Ustilaginoidea virens OX=1159556 GN=UV8b_6438 PE=3 SV=1	UV8b_6438	1	9.68812e-06	105.94	2	LVDLK(1)DTIASFK	0.59826	2	162370	1	1.77981e-06	128.97	2	LVDLK(1)DTIASFK	-0.26246	2	161800	1	4.88191e-09	122.51	2	LVDLK(1)DTIASFK	0.13068	2	163050
A0A063BTZ7	406	K	Tubulin alpha chain OS=Ustilaginoidea virens OX=1159556 GN=UV8b_6820 PE=3 SV=1	UV8b_6820	1	0.00149202	99.305	2	FDLMHSK(1)R	1.4231	1	16661	1	0.00202767	105.81	2	FDLMHSK(1)R	0.91992	1	17424	1	0.00236649	94.806	2	FDLMHSK(1)R	-0.55539	1	19722
A0A063BTZ7	399	K	Tubulin alpha chain OS=Ustilaginoidea virens OX=1159556 GN=UV8b_6820 PE=3 SV=1	UV8b_6820	1	4.18496e-07	144.27	2	LDHK(1)FDLMHSK	0.71341	2	92818	1	7.65842e-06	147.19	2	LDHK(1)FDLMHSK	0.083481	2	98166	1	1.45662e-07	112.7	3	LDHK(1)FDLMHSK	0.05424	2	97594
A0A063BTZ7	167	K	Tubulin alpha chain OS=Ustilaginoidea virens OX=1159556 GN=UV8b_6820 PE=3 SV=1	UV8b_6820	1	3.57472e-08	99.276	2	TK(1)LEFAVYPSPR	-0.31297	2	51378	1	2.17255e-06	110.44	2	TK(1)LEFAVYPSPR	-0.66561	2	47555	1	3.25733e-09	121.71	2	TK(1)LEFAVYPSPR	0.3586	2	55953
A0A063BU03	210	K	Ser/Thr protein phosphatase OS=Ustilaginoidea virens OX=1159556 GN=UV8b_4935 PE=4 SV=1	UV8b_4935	1	0.00134354	72.365	2	SMLLEIGGVK(1)LR	-1.0185	1	17693	1	0.000217903	85.622	2	SMLLEIGGVK(1)LR	-0.7565	1	15312	1	0.000510452	70.389	2	SMLLEIGGVK(1)LR	-0.96522	1	20487
A0A063BU05	60	K	Nucleosome binding protein OS=Ustilaginoidea virens OX=1159556 GN=UV8b_6830 PE=4 SV=1	UV8b_6830	1	4.08431e-06	150.17	2	WK(1)ALSHTQR	1.0672	1	85760	1	0.000212279	119.07	2	WK(1)ALSHTQR	0.43584	1	85409	1	1.39704e-05	146.27	2	WK(1)ALSHTQR	0.58016	1	88531
A0A063BU37	157	K	26S proteasome regulatory subunit S5A OS=Ustilaginoidea virens OX=1159556 GN=UV8b_5594 PE=4 SV=1	UV8b_5594	1	9.83403e-06	120.33	2	K(1)LQAFNDAVR	-2.6796	1	66759	1	0.00228034	92.732	2	K(1)LQAFNDAVR	-0.33261	1	71328	1	4.72009e-07	90.263	2	K(1)LQAFNDAVR	0.59359	1	72255
A0A063BU37	101	K	26S proteasome regulatory subunit S5A OS=Ustilaginoidea virens OX=1159556 GN=UV8b_5594 PE=4 SV=1	UV8b_5594	1	1.08878e-05	112.93	2	TGIQVATLALK(1)HR	-1.2873	1	19070	1	1.22195e-10	181.87	2	TGIQVATLALK(1)HR	-0.66084	1	19054	1	1.98731e-08	112.93	2	TGIQVATLALK(1)HR	-0.33724	1	19059
A0A063BU39	130	K	Putative oxidoreductase,short chain dehydrogenase OS=Ustilaginoidea virens OX=1159556 GN=UV8b_4641 PE=3 SV=1	UV8b_4641	1	0.00639918	54.199	2	TVK(1)ACADLLINAK	0.21587	1	5577.9									1	2.23605e-05	84.309	2	TVK(1)ACADLLINAK	-0.065699	1	8564.1
A0A063BU66	125	K	GAT domain-containing protein OS=Ustilaginoidea virens OX=1159556 GN=UV8b_4666 PE=4 SV=1	UV8b_4666	1	6.44604e-07	103.69	2	NLDDK(1)FIDTIR	0.17794	1	23860	1	0.0047973	52.837	2	NLDDK(1)FIDTIR	-1.0859	1	26430	1	0.000216242	79.889	2	NLDDK(1)FIDTIR	0.25853	1	25589
A0A063BU83	157	K	NAD dependent epimerase/dehydratase family protein OS=Ustilaginoidea virens OX=1159556 GN=UV8b_5649 PE=4 SV=1	UV8b_5649	1	0.00198368	58.476	2	IAIFK(1)LQAEEELAK	1.122	1	13911									1	0.0547367	46.068	2	IAIFK(1)LQAEEELAK	0.34745	1	14687
A0A063BU83	346	K	NAD dependent epimerase/dehydratase family protein OS=Ustilaginoidea virens OX=1159556 GN=UV8b_5649 PE=4 SV=1	UV8b_5649	1	0.00302836	90.308	2	LEK(1)LLNFK	-1.0128	1	9706.9	1	0.000816641	90.308	2	LEK(1)LLNFK	-0.68716	1	9334.2	1	0.000617532	121.31	2	LEK(1)LLNFK	-0.44298	1	12886
A0A063BU83	103	K	NAD dependent epimerase/dehydratase family protein OS=Ustilaginoidea virens OX=1159556 GN=UV8b_5649 PE=4 SV=1	UV8b_5649	1	7.03489e-07	144.47	2	YSQEDEVYK(1)LR	-3.0767	1	11302	1	2.85928e-07	117.99	2	YSQEDEVYK(1)LR	-0.46786	1	11787	1	2.6395e-09	127.93	2	YSQEDEVYK(1)LR	0.55352	1	12033
A0A063BU91	815	K	Carbamoyl-phosphate synthase arginine-specific large chain OS=Ustilaginoidea virens OX=1159556 GN=UV8b_5659 PE=4 SV=1	UV8b_5659	1	1.80684e-11	120.37	3	EK(1)LEAASSVSPDHPVVITK	-3.3227	2	49915	1	1.33037e-20	153.56	2	EK(1)LEAASSVSPDHPVVITK	-0.77345	1	15818	1	7.37182e-20	149.57	2	EK(1)LEAASSVSPDHPVVITK	-0.24702	1	16685
A0A063BU91	560	K	Carbamoyl-phosphate synthase arginine-specific large chain OS=Ustilaginoidea virens OX=1159556 GN=UV8b_5659 PE=4 SV=1	UV8b_5659	1	0.000846785	78.932	2	ELQAVGSLK(1)ALK	0.30498	2	36616	1	0.000549273	85.821	2	ELQAVGSLK(1)ALK	-0.22158	2	39154	1	1.36951e-05	72.922	2	ELQAVGSLK(1)ALK	-0.37145	2	40647
A0A063BU91	537	K	Carbamoyl-phosphate synthase arginine-specific large chain OS=Ustilaginoidea virens OX=1159556 GN=UV8b_5659 PE=4 SV=1	UV8b_5659	1	0.00112852	72.038	2	IDK(1)WFLYK	0.27256	1	12692	1	0.00288716	69.716	2	IDK(1)WFLYK	1.0516	1	12640	1	0.00303653	40.502	2	IDK(1)WFLYK	0.7778	1	9810
A0A063BU91	738	K	Carbamoyl-phosphate synthase arginine-specific large chain OS=Ustilaginoidea virens OX=1159556 GN=UV8b_5659 PE=4 SV=1	UV8b_5659	1	4.62137e-10	163.09	2	LQEAGGAK(1)VLGTDPR	-0.17748	1	24007	1	1.21668e-07	117.03	2	LQEAGGAK(1)VLGTDPR	-0.19376	1	21435	1	1.08729e-18	172.09	2	LQEAGGAK(1)VLGTDPR	-0.74827	1	25325
A0A063BU91	449	K	Carbamoyl-phosphate synthase arginine-specific large chain OS=Ustilaginoidea virens OX=1159556 GN=UV8b_5659 PE=4 SV=1	UV8b_5659	1	0.033933	59.645	2	WDLSK(1)FQHVK	0.35471	1	34945	1	0.000569618	109.88	2	WDLSK(1)FQHVK	0.25569	1	37045	1	0.00137269	81.099	2	WDLSK(1)FQHVK	0.36792	1	36125
A0A063BU91	201	K	Carbamoyl-phosphate synthase arginine-specific large chain OS=Ustilaginoidea virens OX=1159556 GN=UV8b_5659 PE=4 SV=1	UV8b_5659	1	0.0443429	44.57	2	YGVK(1)VLGTSVR	-0.78396	1	11520	1	0.047384	41.824	2	YGVK(1)VLGTSVR	0.21995	1	11253	1	0.0534005	43.168	2	YGVK(1)VLGTSVR	0.54027	1	14090
A0A063BUA2	441	K	PWWP domain-containing protein OS=Ustilaginoidea virens OX=1159556 GN=UV8b_5664 PE=4 SV=1	UV8b_5664	1	0.00406906	63.397	2	AILK(1)LVEIPR	0.30854	1	15846	1	0.00327301	85.716	2	AILK(1)LVEIPR	0.07345	1	18877	1	0.00100575	72.365	2	AILK(1)LVEIPR	0.65947	1	19097
A0A063BUA8	91	K	Ribosomal protein subunit L37 OS=Ustilaginoidea virens OX=1159556 GN=UV8b_4706 PE=4 SV=1	UV8b_4706	1	6.93074e-17	162.23	2	GTK(1)FIQQNYIEQK	0.02272	1	6478.9	1	1.35243e-09	119.43	2	GTK(1)FIQQNYIEQK	-0.44407	1	5650.5	1	9.0561e-13	135.5	2	GTK(1)FIQQNYIEQK	-0.22524	1	7756.2
A0A063BUA8	86	K	Ribosomal protein subunit L37 OS=Ustilaginoidea virens OX=1159556 GN=UV8b_4706 PE=4 SV=1	UV8b_4706	1	1.16996e-06	107.08	2	YLQLLATNK(1)IK	-0.021059	1	7747.4	1	0.000841614	78.816	2	YLQLLATNK(1)IK	-0.5952	1	8593.2	1	1.27184e-05	81.099	2	YLQLLATNK(1)IK	-0.21067	1	9645.2
A0A063BUB0	421	K	Proline dehydrogenase OS=Ustilaginoidea virens OX=1159556 GN=UV8b_6677 PE=3 SV=1	UV8b_6677	1	5.9338e-05	90.689	2	VDAASTAPK(1)LPVYK	0.077232	1	18339	1	5.40541e-05	94.791	2	VDAASTAPK(1)LPVYK	-0.21853	1	24826	1	0.000350159	81.799	2	VDAASTAPK(1)LPVYK	-0.48662	1	19850
A0A063BUD4	304	K	Acetyl-CoA acetyltransferase OS=Ustilaginoidea virens OX=1159556 GN=UV8b_6697 PE=3 SV=1	UV8b_6697	1	0.000144337	58.916	2	AIK(1)HAGLAAK	1.1076	1	84437	1	0.000375246	65.404	2	AIK(1)HAGLAAK	0.60705	1	86426	1	0.000451798	60.892	2	AIK(1)HAGLAAK	-1.1093	1	93482
A0A063BUD4	230	K	Acetyl-CoA acetyltransferase OS=Ustilaginoidea virens OX=1159556 GN=UV8b_6697 PE=3 SV=1	UV8b_6697	1	0.0039486	82.716	2	NLNVDK(1)LR	-3.3035	1	124330	1	0.00123088	105.04	2	NLNVDK(1)LR	-0.050417	1	129360	1	6.77101e-05	129.56	2	NLNVDK(1)LR	0.046231	1	128680
A0A063BUD4	188	K	Acetyl-CoA acetyltransferase OS=Ustilaginoidea virens OX=1159556 GN=UV8b_6697 PE=3 SV=1	UV8b_6697	1	1.45669e-20	123.99	2	SYQK(1)AQAAAEAGLFR	-0.24136	1	38422	1	2.11259e-08	139.7	2	SYQK(1)AQAAAEAGLFR	-0.7158	1	39600	1	1.62236e-12	132.9	2	SYQK(1)AQAAAEAGLFR	0.13717	1	35203
A0A063BUF7	121	K	Peptidyl-prolyl cis-trans isomerase OS=Ustilaginoidea virens OX=1159556 GN=UV8b_7147 PE=3 SV=1	UV8b_7147	1	0.000326766	117.3	2	FKDENFK(1)LK	0.65048	2	89114	1	0.0142638	107.08	2	FKDENFK(1)LK	0.60319	1	84373	1	0.000901475	107.08	2	FKDENFK(1)LK	0.13276	2	100810
A0A063BUF7	108	K	Peptidyl-prolyl cis-trans isomerase OS=Ustilaginoidea virens OX=1159556 GN=UV8b_7147 PE=3 SV=1	UV8b_7147	1	1.89302e-05	90.689	2	GDGTGGK(1)SIYGEK	2.0952	2	28549	1	5.42818e-05	106.11	2	GDGTGGK(1)SIYGEK	-1.085	2	30726	1	2.03866e-08	133.49	2	GDGTGGK(1)SIYGEK	1.0683	2	25892
A0A063BUF7	114	K	Peptidyl-prolyl cis-trans isomerase OS=Ustilaginoidea virens OX=1159556 GN=UV8b_7147 PE=3 SV=1	UV8b_7147	0.993293	5.29838e-05	110.44	2	SIYGEK(0.993)FK(0.007)DENFK	-3.7862	1	87355	1	4.62822e-05	104.04	2	SIYGEK(1)FK	0.95933	2	119220	0.999135	1.61225e-06	114.93	2	SIYGEK(0.999)FK(0.001)DENFK	-0.25899	1	91044
A0A063BUH6	72	K	NADP-dependent glycerol dehydrogenase OS=Ustilaginoidea virens OX=1159556 GN=UV8b_6569 PE=4 SV=1	UV8b_6569	1	0.0366716	76.605	2	ALADVAGLK(1)R	0.71846	1	134740									1	0.0138569	81.163	2	ALADVAGLK(1)R	0.10779	1	141960
A0A063BUH6	292	K	NADP-dependent glycerol dehydrogenase OS=Ustilaginoidea virens OX=1159556 GN=UV8b_6569 PE=4 SV=1	UV8b_6569	1	2.12187e-06	108.24	2	ALDHLTK(1)LGEDPQR	-3.8626	3	70159	1	8.20768e-08	117.21	3	ALDHLTK(1)LGEDPQR	0.73343	2	43611	1	4.96755e-06	128.57	2	ALDHLTK(1)LGEDPQR	0.46951	3	71357
A0A063BUH6	324	K	NADP-dependent glycerol dehydrogenase OS=Ustilaginoidea virens OX=1159556 GN=UV8b_6569 PE=4 SV=1	UV8b_6569	1	0.000832044	72.042	2	DSK(1)AQVLIK	-1.3168	1	10645	1	0.000323829	122.44	2	DSK(1)AQVLIK	-0.90046	1	12569	1	1.94602e-05	130.31	2	DSK(1)AQVLIK	1.0147	1	13413
A0A063BUH6	81	K	NADP-dependent glycerol dehydrogenase OS=Ustilaginoidea virens OX=1159556 GN=UV8b_6569 PE=4 SV=1	UV8b_6569	1	2.06314e-05	99.34	2	EDIFITSK(1)LWNNK	1.3487	1	17806	1	1.13612e-05	115.41	2	EDIFITSK(1)LWNNK	0.55259	1	17834	1	2.81213e-08	103.87	2	EDIFITSK(1)LWNNK	3.1635	1	15459
A0A063BUH6	55	K	NADP-dependent glycerol dehydrogenase OS=Ustilaginoidea virens OX=1159556 GN=UV8b_6569 PE=4 SV=1	UV8b_6569	1	8.3299e-06	119.94	2	IYGNQK(1)EVGEGIR	0.41399	1	25888	1	2.08341e-10	160.62	2	IYGNQK(1)EVGEGIR	0.51173	1	26148	1	3.40448e-08	112.93	2	IYGNQK(1)EVGEGIR	-0.2712	1	26293
A0A063BUI5	147	K	Putative trehalose-6-phosphate synthase/trehalose phosphatase OS=Ustilaginoidea virens OX=1159556 GN=UV8b_5498 PE=4 SV=1	UV8b_5498	1	7.69869e-07	126.63	3	EDQSK(1)LEHALSHGQPIR	-3.1368	1	54701	1	9.35925e-09	164.3	3	EDQSK(1)LEHALSHGQPIR	0.65132	1	55984	1	1.34015e-19	182.52	3	EDQSK(1)LEHALSHGQPIR	1.0669	1	54506
A0A063BUI5	383	K	Putative trehalose-6-phosphate synthase/trehalose phosphatase OS=Ustilaginoidea virens OX=1159556 GN=UV8b_5498 PE=4 SV=1	UV8b_5498	1	4.35058e-08	167.06	2	GVAQK(1)LQAFER	0.25227	1	81934	1	3.97035e-07	140.05	2	GVAQK(1)LQAFER	-0.6581	1	85376	1	1.09056e-05	113.46	2	GVAQK(1)LQAFER	-0.73712	1	86957
A0A063BUK4	18	K	Uracil phosphoribosyltransferase OS=Ustilaginoidea virens OX=1159556 GN=UV8b_5528 PE=4 SV=1	UV8b_5528	1	0.0112463	48.201	3	SALPNVHVSHHPSLQAK(1)LSQLR	-0.72138	1	4664.1	1	0.00988738	42.028	3	SALPNVHVSHHPSLQAK(1)LSQLR	0.50144	1	10897
A0A063BUL8	5	K	ThiJ/PfpI family protein OS=Ustilaginoidea virens OX=1159556 GN=UV8b_6464 PE=4 SV=1	UV8b_6464	1	2.42556e-08	95.677	4	AAHK(1)TSAVADEPIHVLFALHPK	0.79235	1	3080.3	1	8.60756e-05	69.369	4	AAHK(1)TSAVADEPIHVLFALHPK	0.92435	1	4732.8
A0A063BUN3	411	K	Uncharacterized protein OS=Ustilaginoidea virens OX=1159556 GN=UV8b_4741 PE=4 SV=1	UV8b_4741	1	0.000971152	80.815	2	NK(1)LFDHEGATPEAK	-2.0529	1	34148	1	5.86084e-05	91.032	2	NK(1)LFDHEGATPEAK	-1.8864	1	34586	1	2.58253e-05	70.598	2	NK(1)LFDHEGATPEAK	-0.92557	1	36462
A0A063BUN5	112	K	Actin-related protein 2/3 complex subunit OS=Ustilaginoidea virens OX=1159556 GN=UV8b_4746 PE=3 SV=1	UV8b_4746	1	4.94647e-07	102.57	2	WSPSESK(1)FAVGSGDR	-0.69227	1	7220.6	1	4.3295e-06	86.729	2	WSPSESK(1)FAVGSGDR	-1.2538	1	11254	1	1.83412e-08	128.46	2	WSPSESK(1)FAVGSGDR	0.5443	1	8120.1
A0A063BUP9	56	K	Proteasome component PUP3 OS=Ustilaginoidea virens OX=1159556 GN=UV8b_4766 PE=4 SV=1	UV8b_4766	1	0.00108809	84.064	2	YK(1)VNMYR	-0.64414	1	4726.7									1	0.0163878	61.494	2	YK(1)VNMYR	0.1935	1	5766.4
A0A063BUQ1	280	K	cAMP-dependent protein kinase regulatory subunit OS=Ustilaginoidea virens OX=1159556 GN=UV8b_6509 PE=3 SV=1	UV8b_6509	1	4.23342e-06	132.44	2	IADALETQK(1)FAR	0.15151	1	61939	1	2.55384e-06	134.2	2	IADALETQK(1)FAR	0.1446	1	68800	1	5.38575e-09	112.93	2	IADALETQK(1)FAR	-0.36728	1	61012
A0A063BUR0	30	K	60S ribosomal protein L10-A-like protein OS=Ustilaginoidea virens OX=1159556 GN=UV8b_5363 PE=4 SV=1	UV8b_5363	1	0.0308423	42.835	2	GVPDPK(1)IR	0.34741	1	71843	1	0.0315893	46.835	2	GVPDPK(1)IR	0.45271	1	75379	1	0.010041	58.286	2	GVPDPK(1)IR	-0.37679	1	81114
A0A063BUR0	74	K	60S ribosomal protein L10-A-like protein OS=Ustilaginoidea virens OX=1159556 GN=UV8b_5363 PE=4 SV=1	UV8b_5363	1	0.000202486	130	2	ICANK(1)YLVK	-3.357	1	63032	1	0.00121582	82.716	2	ICANK(1)YLVK	-0.75093	1	64463	1	0.000200909	101.41	2	ICANK(1)YLVK	0.70619	1	65373
A0A063BUR0	169	K	60S ribosomal protein L10-A-like protein OS=Ustilaginoidea virens OX=1159556 GN=UV8b_5363 PE=4 SV=1	UV8b_5363	1	1.1446e-06	103.69	2	IIISK(1)NWGFTPLR	0.49477	1	19218	1	1.85687e-07	133.49	2	IIISK(1)NWGFTPLR	2.2577	1	18879	1	3.38984e-08	136.06	2	IIISK(1)NWGFTPLR	0.8819	1	17133
A0A063BUR0	101	K	60S ribosomal protein L10-A-like protein OS=Ustilaginoidea virens OX=1159556 GN=UV8b_5363 PE=4 SV=1	UV8b_5363	1	8.53929e-12	154.94	2	INK(1)MLSCAGADR	0.20963	1	116290	1	0.000201646	110.52	2	INK(1)MLSCAGADR	-0.9872	1	110090	1	3.24722e-13	153.25	2	INK(1)MLSCAGADR	-0.30855	2	127300
A0A063BUR0	191	K	60S ribosomal protein L10-A-like protein OS=Ustilaginoidea virens OX=1159556 GN=UV8b_5363 PE=4 SV=1	UV8b_5363	1	9.26352e-15	153.52	2	VK(1)VDGAYVQFLSNHGR	-0.29183	3	53081	1	3.09817e-08	149.02	3	VK(1)VDGAYVQFLSNHGR	1.0427	3	57180	1	4.99184e-13	116.36	2	VK(1)VDGAYVQFLSNHGR	-0.40346	2	51688
A0A063BUR9	382	K	Putative serine/threonine phosphatase 2C ptc2 OS=Ustilaginoidea virens OX=1159556 GN=UV8b_5373 PE=3 SV=1	UV8b_5373	1	3.43041e-09	140.01	2	NK(1)LSSTDNGAVESK	1.5495	1	4974.3	1	1.7241e-07	126.17	2	NK(1)LSSTDNGAVESK	0.057174	1	6755.2	1	2.24542e-12	144.51	2	NK(1)LSSTDNGAVESK	-0.30699	1	7129.9
A0A063BUS3	97	K	Transformer-SR ribonucleoprotein OS=Ustilaginoidea virens OX=1159556 GN=UV8b_4580 PE=4 SV=1	UV8b_4580	1	0.000108178	83.438	2	MFEK(1)YGDVEK	-3.4874	1	31102	1	0.00123725	74.849	2	MFEK(1)YGDVEK	-0.73017	1	29485	1	3.31438e-05	92.445	2	MFEK(1)YGDVEK	-0.16221	1	30305
A0A063BUS4	284	K	Coatomer subunit beta OS=Ustilaginoidea virens OX=1159556 GN=UV8b_5378 PE=4 SV=1	UV8b_5378	1	0.00296866	83.775	2	AAATK(1)FIELSIK	-0.32817	1	25815	1	0.00150412	66.664	2	AAATK(1)FIELSIK	-0.28041	1	24486	1	1.15334e-08	127.03	2	AAATK(1)FIELSIK	0.3328	1	32321
A0A063BUS4	298	K	Coatomer subunit beta OS=Ustilaginoidea virens OX=1159556 GN=UV8b_5378 PE=4 SV=1	UV8b_5378	1	5.17745e-12	135.5	2	EADNNVK(1)LIVLDR	2.3924	1	13101	1	1.01818e-09	150.44	2	EADNNVK(1)LIVLDR	2.4906	1	14303	1	1.62514e-18	175.54	2	EADNNVK(1)LIVLDR	2.5117	1	12241
A0A063BUT7	155	K	Small GTPase-binding protein OS=Ustilaginoidea virens OX=1159556 GN=UV8b_6169 PE=4 SV=1	UV8b_6169	1	3.83781e-08	92.445	2	IGAYK(1)YLECSAK	-0.84405	1	172250	1	4.8153e-07	125.17	2	IGAYK(1)YLECSAK	0.08807	1	183360	1	2.96992e-09	119.94	2	IGAYK(1)YLECSAK	0.1103	1	186490
A0A063BUT7	162	K	Small GTPase-binding protein OS=Ustilaginoidea virens OX=1159556 GN=UV8b_6169 PE=4 SV=1	UV8b_6169	1	5.97792e-12	136.06	2	YLECSAK(1)TNEGVR	-0.64677	1	4140	1	9.53767e-07	114.93	2	YLECSAK(1)TNEGVR	-1.0321	1	7146.7	1	2.12305e-08	124.46	2	YLECSAK(1)TNEGVR	-0.015589	1	6575.1
A0A063BUT7	126	K	Small GTPase-binding protein OS=Ustilaginoidea virens OX=1159556 GN=UV8b_6169 PE=4 SV=1	UV8b_6169	1	3.45555e-10	179.31	2	YDQK(1)TLSELQK	-2.6388	2	217690	1	0.000149875	126.29	2	YDQK(1)TLSELQK	0.97977	2	226910	1	2.08388e-12	187.85	2	YDQK(1)TLSELQK	1.2558	2	230010
A0A063BUT8	58	K	Acyl-CoA dehydrogenase OS=Ustilaginoidea virens OX=1159556 GN=UV8b_6364 PE=4 SV=1	UV8b_6364	1	2.85447e-05	83.438	2	IFWK(1)YHNEGILK	-0.44559	2	26744	1	8.24267e-05	119.94	2	IFWK(1)YHNEGILK	0.015814	2	27820	1	1.37204e-06	117.45	2	IFWK(1)YHNEGILK	-0.057681	2	25287
A0A063BUT8	71	K	Acyl-CoA dehydrogenase OS=Ustilaginoidea virens OX=1159556 GN=UV8b_6364 PE=4 SV=1	UV8b_6364	1	2.04785e-05	119.94	2	SK(1)LQVGSLDTKPK	-2.0968	1	16396	1	0.00311834	121.71	2	SK(1)LQVGSLDTKPK	-1.7968	1	15872	1	0.000201893	97.175	2	SK(1)LQVGSLDTKPK	-0.41291	1	18487
A0A063BUT8	3	K	Acyl-CoA dehydrogenase OS=Ustilaginoidea virens OX=1159556 GN=UV8b_6364 PE=4 SV=1	UV8b_6364	1	4.77955e-09	112.73	2	SK(1)TFTTSDVASHNK	1.0963	1	9504.9	1	1.17135e-08	128.57	2	SK(1)TFTTSDVASHNK	-0.93171	1	10552	1	1.97675e-05	106.11	2	SK(1)TFTTSDVASHNK	0.76142	1	7760.9
A0A063BUW4	101	K	Putative 6-phosphogluconolactonase OS=Ustilaginoidea virens OX=1159556 GN=UV8b_4625 PE=4 SV=1	UV8b_4625	1	1.71222e-09	130.78	2	AELLDK(1)LPADQQPTVR	-0.42915	1	27604	1	5.00406e-08	99.668	2	AELLDK(1)LPADQQPTVR	0.19154	1	21773	1	2.20706e-08	94.63	2	AELLDK(1)LPADQQPTVR	-0.44282	1	27785
A0A063BUW7	242	K	Cytochrome P450 family protein OS=Ustilaginoidea virens OX=1159556 GN=UV8b_5418 PE=3 SV=1	UV8b_5418	1	0.00299245	53.878	2	FLFPK(1)LAAGR	0.75672	1	4076.7
A0A063BUX3	359	K	Eukaryotic translation initiation factor 3 subunit E OS=Ustilaginoidea virens OX=1159556 GN=INT6 PE=3 SV=1	INT6	1	0.00221623	58.338	2	DLSAK(1)LGLNPDEGEK	0.29769	1	24059	1	0.00175184	82.437	2	DLSAK(1)LGLNPDEGEK	-0.9695	1	21685
A0A063BUX3	196	K	Eukaryotic translation initiation factor 3 subunit E OS=Ustilaginoidea virens OX=1159556 GN=INT6 PE=3 SV=1	INT6	1	2.64126e-08	141.29	2	EGIDSK(1)LFNNPR	1.0882	1	24569	1	7.56755e-05	85.821	2	EGIDSK(1)LFNNPR	1.9638	1	26239	1	9.82924e-06	97.277	2	EGIDSK(1)LFNNPR	1.0995	1	25057
A0A063BUX3	108	K	Eukaryotic translation initiation factor 3 subunit E OS=Ustilaginoidea virens OX=1159556 GN=INT6 PE=3 SV=1	INT6	1	9.42728e-05	103.69	2	SDK(1)VANLEFLK	0.29301	1	105620	1	0.000154039	127.03	2	SDK(1)VANLEFLK	0.39771	1	115280	1	8.63905e-08	142.71	2	SDK(1)VANLEFLK	0.45039	1	115960
A0A063BUY8	195	K	Citrate synthase OS=Ustilaginoidea virens OX=1159556 GN=UV8b_4456 PE=3 SV=1	UV8b_4456	1	0.00309504	96.51	2	AYAK(1)GVNK	0.61461	1	16121	1	0.0033841	88.35	2	AYAK(1)GVNK	0.43347	1	16353	1	0.00317014	66.087	2	AYAK(1)GVNK	-0.48735	1	15670
A0A063BUY8	233	K	Citrate synthase OS=Ustilaginoidea virens OX=1159556 GN=UV8b_4456 PE=3 SV=1	UV8b_4456	1	0.00318455	79.809	2	GGK(1)VAPIQK	1.3539	1	5966.9
A0A063BUZ2	644	K	Uncharacterized protein OS=Ustilaginoidea virens OX=1159556 GN=UV8b_4461 PE=4 SV=1	UV8b_4461	1	6.9141e-05	108.3	2	HK(1)FNSFEK	1.2747	1	27319	1	0.00224261	83.623	2	HK(1)FNSFEK	0.67712	1	25247	1	0.000636836	74.269	2	HK(1)FNSFEK	0.3514	1	28025
A0A063BUZ2	552	K	Uncharacterized protein OS=Ustilaginoidea virens OX=1159556 GN=UV8b_4461 PE=4 SV=1	UV8b_4461	1	8.99049e-15	130.78	2	NVLK(1)LSQGEYISPER	0.060462	1	24846	1	2.22233e-09	85.081	2	NVLK(1)LSQGEYISPER	-0.23898	1	25281	1	2.8033e-08	146.58	2	NVLK(1)LSQGEYISPER	0.41363	1	23357
A0A063BUZ3	110	K	Chorismate synthase OS=Ustilaginoidea virens OX=1159556 GN=UV8b_6032 PE=3 SV=1	UV8b_6032	1	2.77978e-06	86.243	3	PSHADFTYLEK(1)YGVR	-1.2991	1	4636.5	1	6.29691e-06	134.2	3	PSHADFTYLEK(1)YGVR	0.022486	1	2527.7
A0A063BUZ5	102	K	Nucleoside diphosphate kinase OS=Ustilaginoidea virens OX=1159556 GN=UV8b_6037 PE=3 SV=1	UV8b_6037	0.998009	6.80885e-16	116.36	3	AHLEAHYADLK(0.998)DK(0.002)PFFK	0.58047	2	276890	0.998739	2.83771e-20	150.85	3	AHLEAHYADLK(0.999)DK(0.001)PFFK	0.65214	2	295290	0.991149	7.59278e-28	178.51	3	AHLEAHYADLK(0.991)DK(0.009)PFFK	-0.031369	2	297300
A0A063BUZ5	85	K	Nucleoside diphosphate kinase OS=Ustilaginoidea virens OX=1159556 GN=UV8b_6037 PE=3 SV=1	UV8b_6037	1	0.000102907	90.142	2	LAAIK(1)LVSPGK	1.5163	1	2986000	1	0.000144728	120.33	2	LAAIK(1)LVSPGK	1.0152	1	3138200	1	1.94592e-07	136.84	2	LAAIK(1)LVSPGK	1.4012	1	3137500
A0A063BUZ5	91	K	Nucleoside diphosphate kinase OS=Ustilaginoidea virens OX=1159556 GN=UV8b_6037 PE=3 SV=1	UV8b_6037	1	1.46836e-06	101.43	3	LVSPGK(1)AHLEAHYADLK	-2.7788	1	148750	1	0.00060486	92.747	3	LVSPGK(1)AHLEAHYADLK	0.88572	1	153550	1	0.000833247	77.696	3	LVSPGK(1)AHLEAHYADLK	0.7705	1	160360
A0A063BV02	494	K	Uncharacterized protein OS=Ustilaginoidea virens OX=1159556 GN=UV8b_4471 PE=4 SV=1	UV8b_4471	1	3.30359e-08	126.29	2	GTNK(1)NLPQWGFK	-0.78864	1	29019	1	2.95126e-06	129.28	2	GTNK(1)NLPQWGFK	-1.0712	1	31344	1	8.15166e-06	120.65	2	GTNK(1)NLPQWGFK	-0.25954	1	29879
A0A063BV02	481	K	Uncharacterized protein OS=Ustilaginoidea virens OX=1159556 GN=UV8b_4471 PE=4 SV=1	UV8b_4471	1	0.000437417	90.142	3	LK(1)HEVLGCYLK	-2.2835	2	35613	1	0.000202894	77.358	2	LK(1)HEVLGCYLK	-1.1864	2	36050	1	4.3765e-06	117.99	2	LK(1)HEVLGCYLK	0.01161	2	37023
A0A063BV17	225	K	Proteasome subunit beta OS=Ustilaginoidea virens OX=1159556 GN=UV8b_6062 PE=3 SV=1	UV8b_6062	1	0.0024986	46.033	2	HLYLPDSEYK(1)IR	-0.055092	1	8297.8									1	0.000744712	48.785	2	HLYLPDSEYK(1)IR	-0.56048	1	8081.9
A0A063BV26	442	K	Amine oxidase OS=Ustilaginoidea virens OX=1159556 GN=UV8b_5195 PE=3 SV=1	UV8b_5195	1	6.71906e-10	116.95	3	ASGQSVPLGLHPSNVVITK(1)LK	0.20617	1	590050	1	1.42671e-20	146.37	3	ASGQSVPLGLHPSNVVITK(1)LK	0.65563	2	660880	1	7.53726e-11	107.84	3	ASGQSVPLGLHPSNVVITK(1)LK	0.82106	2	654340
A0A063BV26	444	K	Amine oxidase OS=Ustilaginoidea virens OX=1159556 GN=UV8b_5195 PE=3 SV=1	UV8b_5195	1	0.00157859	100.75	2	LK(1)LDKDR	1.0117	3	208380	1	8.79383e-07	121.31	2	LK(1)LDKDR	0.60829	2	180540	0.999999	2.93612e-08	121.96	3	LK(1)LDKDREDILAR	0.091693	1	151760
A0A063BV26	411	K	Amine oxidase OS=Ustilaginoidea virens OX=1159556 GN=UV8b_5195 PE=3 SV=1	UV8b_5195	1	2.05918e-08	142.56	2	LK(1)YVIHVER	-3.3519	2	214830	1	2.56849e-05	142.56	2	LK(1)YVIHVER	0.13004	2	216990	1	1.81659e-05	114.64	2	LK(1)YVIHVER	-0.077627	2	222560
A0A063BV26	371	K	Amine oxidase OS=Ustilaginoidea virens OX=1159556 GN=UV8b_5195 PE=3 SV=1	UV8b_5195	1	5.25236e-11	113.46	2	VIMSAPLSK(1)ELR	0.3679	1	56506	1	0.00378707	71.066	2	VIMSAPLSK(1)ELR	0.34837	1	59555	1	0.000897505	72.922	2	VIMSAPLSK(1)ELR	0.23631	1	58826
A0A063BV26	340	K	Amine oxidase OS=Ustilaginoidea virens OX=1159556 GN=UV8b_5195 PE=3 SV=1	UV8b_5195	1	0.000229624	131.22	2	VSK(1)NVASSR	-0.67081	1	153630	1	0.000296762	120.33	2	VSK(1)NVASSR	-0.65059	1	159580	1	0.00328908	76.605	2	VSK(1)NVASSR	-0.33116	1	164390
A0A063BV36	264	K	Ribosome biogenesis protein YTM1 OS=Ustilaginoidea virens OX=1159556 GN=YTM1 PE=3 SV=1	YTM1	1	2.64073e-08	88.24	2	AK(1)LSAAATTAQR	0.54523	1	6972.9									1	1.12721e-05	73.655	2	AK(1)LSAAATTAQR	0.053053	1	7810
A0A063BV45	61	K	Nuclear transport factor 2 OS=Ustilaginoidea virens OX=1159556 GN=UV8b_6302 PE=4 SV=1	UV8b_6302	1	0.00299245	72.492	2	LVGLPFQK(1)VK	-0.063697	1	116310	1	0.00592665	62.88	2	LVGLPFQK(1)VK	0.18961	1	120130	1	0.00141406	105.81	2	LVGLPFQK(1)VK	0.38163	1	115250
A0A063BV46	272	K	Peroxisomal dehydratase OS=Ustilaginoidea virens OX=1159556 GN=UV8b_6796 PE=4 SV=1	UV8b_6796	1	1.71384e-08	121.96	2	TGEK(1)QAGFEEIR	2.6425	1	11178									1	5.01782e-06	91.245	2	TGEK(1)QAGFEEIR	1.5535	1	10849
A0A063BV51	79	K	S-adenosylmethionine synthase OS=Ustilaginoidea virens OX=1159556 GN=UV8b_6801 PE=3 SV=1	UV8b_6801	1	0.0535372	49.96	2	LDYQK(1)IVR	0.12925	1	26635	1	0.000822984	90.308	2	LDYQK(1)IVR	-0.83557	1	28389	1	0.010041	58.286	2	LDYQK(1)IVR	-1.309	1	29101
A0A063BV51	232	K	S-adenosylmethionine synthase OS=Ustilaginoidea virens OX=1159556 GN=UV8b_6801 PE=3 SV=1	UV8b_6801	1	0.00604538	87.895	2	TIPAK(1)YLDER	1.3547	1	548270	1	0.00293236	76.85	2	TIPAK(1)YLDER	1.1308	2	599750	1	0.00487636	51.872	2	TIPAK(1)YLDER	0.93905	1	574070
A0A063BV51	301	K	S-adenosylmethionine synthase OS=Ustilaginoidea virens OX=1159556 GN=UV8b_6801 PE=3 SV=1	UV8b_6801	1	4.75533e-12	153.33	2	WIAK(1)SLVNAGLAR	-0.24743	1	182040	1	1.27346e-06	138.71	2	WIAK(1)SLVNAGLAR	0.57323	1	177290	1	9.54237e-13	151.66	2	WIAK(1)SLVNAGLAR	-0.0057562	1	181010
A0A063BV54	475	K	Threonine synthase OS=Ustilaginoidea virens OX=1159556 GN=UV8b_5220 PE=4 SV=1	UV8b_5220	1	5.58123e-10	68.651	4	SVADASPHAHHISLSTAHPAK(1)FSSAVEK	1.2177	1	9671.4	1	4.13234e-09	55.804	4	SVADASPHAHHISLSTAHPAK(1)FSSAVEK	0.85771	1	7778.4	1	0.00396756	57.71	4	SVADASPHAHHISLSTAHPAK(1)FSSAVEK	0.11067	1	10942
A0A063BV58	105	K	Putative eukaryotic translation initiation factor 3 subunit EifCk OS=Ustilaginoidea virens OX=1159556 GN=UV8b_4531 PE=4 SV=1	UV8b_4531	1	5.54058e-10	125.14	2	K(1)FVTDAAGWTVDGDGNIK	0.82103	1	3385.7
A0A063BV69	73	K	V-type proton ATPase subunit OS=Ustilaginoidea virens OX=1159556 GN=UV8b_5235 PE=3 SV=1	UV8b_5235	1	0.000256475	96.957	2	TTDK(1)LVSEFR	-0.90738	1	26362	1	0.000304734	106.35	2	TTDK(1)LVSEFR	0.49827	1	28997	1	1.12818e-05	124.81	2	TTDK(1)LVSEFR	-0.23519	1	28291
A0A063BV71	382	K	PH domain protein OS=Ustilaginoidea virens OX=1159556 GN=UV8b_6327 PE=4 SV=1	UV8b_6327	1	2.30428e-10	110.91	2	SGTVSSK(1)LTGSTELAFK	0.22967	1	14646	1	6.75665e-13	117.77	2	SGTVSSK(1)LTGSTELAFK	0.019796	1	16836	1	2.94241e-13	110.14	2	SGTVSSK(1)LTGSTELAFK	-0.01961	1	16190
A0A063BV99	227	K	Proteasome subunit beta type 7 OS=Ustilaginoidea virens OX=1159556 GN=UV8b_6851 PE=4 SV=1	UV8b_6851	1	4.55218e-14	132.44	2	SAK(1)LQSYVFPK	0.30935	1	57473	1	0.000278923	81.799	2	SAK(1)LQSYVFPK	0.66713	1	60541	1	3.67129e-08	96.957	2	SAK(1)LQSYVFPK	0.7584	1	56981
A0A063BVA2	444	K	ATP citrate lyase OS=Ustilaginoidea virens OX=1159556 GN=UV8b_5265 PE=4 SV=1	UV8b_5265	1	2.60813e-09	128.97	2	AGPNYQEGLK(1)NMK	-3.6985	1	17681	1	2.11659e-10	157.77	2	AGPNYQEGLK(1)NMK	1.1857	2	23550	1	1.47767e-12	145.75	2	AGPNYQEGLK(1)NMK	0.34284	1	21081
A0A063BVA2	447	K	ATP citrate lyase OS=Ustilaginoidea virens OX=1159556 GN=UV8b_5265 PE=4 SV=1	UV8b_5265	1	5.71297e-13	153.25	2	NMK(1)AATQELGLNAK	0.033055	1	15443	1	1.96568e-06	135.5	2	NMK(1)AATQELGLNAK	0.49757	1	18160	1	9.69987e-09	133.49	2	NMK(1)AATQELGLNAK	-0.35396	1	17616
A0A063BVA2	113	K	ATP citrate lyase OS=Ustilaginoidea virens OX=1159556 GN=UV8b_5265 PE=4 SV=1	UV8b_5265	1	0.00135123	78.043	2	EQK(1)VEHTTGVLR	1.0742	1	9743.5	1	1.95033e-06	108.2	2	EQK(1)VEHTTGVLR	0.78732	1	9023.6	1	0.00147825	54.27	2	EQK(1)VEHTTGVLR	1.0294	1	10284
A0A063BVA2	87	K	ATP citrate lyase OS=Ustilaginoidea virens OX=1159556 GN=UV8b_5265 PE=4 SV=1	UV8b_5265	1	0.00328159	65.404	2	GK(1)SGLLALNK	1.4096	1	14104	1	0.00211978	88.181	2	GK(1)SGLLALNK	-0.013347	1	16404	1	1.3322e-07	147.78	2	GK(1)SGLLALNK	-0.17609	1	16875
A0A063BVA2	259	K	ATP citrate lyase OS=Ustilaginoidea virens OX=1159556 GN=UV8b_5265 PE=4 SV=1	UV8b_5265	1	5.60984e-23	135.24	2	LDQTADFECGVK(1)WAIAR	1.0507	1	21214	1	1.15251e-08	121.86	2	LDQTADFECGVK(1)WAIAR	0.98465	1	26395	1	1.33259e-08	111.38	2	LDQTADFECGVK(1)WAIAR	1.4723	1	21461
A0A063BVA2	4	K	ATP citrate lyase OS=Ustilaginoidea virens OX=1159556 GN=UV8b_5265 PE=4 SV=1	UV8b_5265	1	6.87287e-05	113.46	2	SAK(1)SIFEADGK	0.63524	1	20558	1	0.000141845	99.34	2	SAK(1)SIFEADGK	0.21264	1	21114	1	0.0240145	45.939	2	SAK(1)SIFEADGK	0.1221	1	31707
A0A063BVA2	12	K	ATP citrate lyase OS=Ustilaginoidea virens OX=1159556 GN=UV8b_5265 PE=4 SV=1	UV8b_5265	1	2.00159e-06	58.508	3	SIFEADGK(1)AILNYHLTR	-0.2572	1	14619	1	6.55591e-13	113.48	3	SIFEADGK(1)AILNYHLTR	0.97106	3	22241	1	4.77174e-06	90.376	2	SIFEADGK(1)AILNYHLTR	0.45736	2	17253
A0A063BVA2	101	K	ATP citrate lyase OS=Ustilaginoidea virens OX=1159556 GN=UV8b_5265 PE=4 SV=1	UV8b_5265	1	0.001751	78.043	2	SWPEAK(1)AWVAER	0.17546	1	55924	1	0.00197072	71.896	2	SWPEAK(1)AWVAER	0.96087	1	55437	1	0.0176476	58.476	2	SWPEAK(1)AWVAER	1.0216	1	56163
A0A063BVB2	172	K	Cystein rich protein OS=Ustilaginoidea virens OX=1159556 GN=UV8b_5917 PE=4 SV=1	UV8b_5917	1	2.2e-10	107.43	3	DKPKPPVCCSGLETGK(1)CYIFK	1.0829	1	7728.3	1	2.7807e-09	107.43	3	DKPKPPVCCSGLETGK(1)CYIFK	0.46304	1	7872.7
A0A063BVB2	270	K	Cystein rich protein OS=Ustilaginoidea virens OX=1159556 GN=UV8b_5917 PE=4 SV=1	UV8b_5917	1	2.99916e-06	142.56	2	FSISK(1)WPCGK	0.34806	1	65627	1	0.000882169	88.181	2	FSISK(1)WPCGK	0.44917	1	68420	1	6.98259e-05	85.716	2	FSISK(1)WPCGK	0.13714	1	67912
A0A063BVB2	37	K	Cystein rich protein OS=Ustilaginoidea virens OX=1159556 GN=UV8b_5917 PE=4 SV=1	UV8b_5917	1	0.000288718	110.91	2	NIPTFEVGPGAK(1)IVGNR	-1.3102	1	40698	1	2.51923e-05	108.5	2	NIPTFEVGPGAK(1)IVGNR	-1.4848	1	30569	1	0.000213527	75.012	2	NIPTFEVGPGAK(1)IVGNR	-1.5519	1	28527
A0A063BVB2	265	K	Cystein rich protein OS=Ustilaginoidea virens OX=1159556 GN=UV8b_5917 PE=4 SV=1	UV8b_5917	1	4.96707e-09	122.2	2	TPNFSLAGK(1)FSISK	0.64608	1	59207	1	2.47265e-05	80.815	2	TPNFSLAGK(1)FSISK	0.13771	1	57254	1	3.21448e-05	101.43	2	TPNFSLAGK(1)FSISK	0.26859	1	59303
A0A063BVB2	60	K	Cystein rich protein OS=Ustilaginoidea virens OX=1159556 GN=UV8b_5917 PE=4 SV=1	UV8b_5917	1	7.1124e-23	168.74	2	TTK(1)MCAAAGTSPTLSDDKK	-1.0395	2	99539	1	1.96814e-13	189.07	3	TTK(1)MCAAAGTSPTLSDDKK	-0.056915	2	104710	1	1.37288e-18	160.04	2	TTK(1)MCAAAGTSPTLSDDKK	-0.95583	2	108020
A0A063BVB2	205	K	Cystein rich protein OS=Ustilaginoidea virens OX=1159556 GN=UV8b_5917 PE=4 SV=1	UV8b_5917	1	3.11056e-06	90.306	2	YGK(1)FQICADEK	0.89317	1	55131	1	0.000239825	81.799	2	YGK(1)FQICADEK	-0.028321	1	56481	1	4.81511e-06	141.29	2	YGK(1)FQICADEK	0.40239	1	55921
A0A063BVB9	71	K	Elongation factor 2 OS=Ustilaginoidea virens OX=1159556 GN=UV8b_5927 PE=4 SV=1	UV8b_5927	1	1.61624e-13	112.7	2	GITIK(1)STAISLYGR	-0.62993	1	101290	1	2.77915e-11	117.21	2	GITIK(1)STAISLYGR	-0.28201	1	98130	1	1.52129e-12	162.23	2	GITIK(1)STAISLYGR	0.31368	1	95147
A0A063BVB9	385	K	Elongation factor 2 OS=Ustilaginoidea virens OX=1159556 GN=UV8b_5927 PE=4 SV=1	UV8b_5927	1	4.51334e-06	76.563	2	GPLMLYVSK(1)MVPTSDK	1.2858	1	23378
A0A063BVB9	161	K	Elongation factor 2 OS=Ustilaginoidea virens OX=1159556 GN=UV8b_5927 PE=4 SV=1	UV8b_5927	1	0.000639503	79.311	2	IKPVVIINK(1)VDR	-0.78794	1	33309
A0A063BVB9	430	K	Elongation factor 2 OS=Ustilaginoidea virens OX=1159556 GN=UV8b_5927 PE=4 SV=1	UV8b_5927	0.999999	0.00888964	83.438	2	KEDLFIK(1)AIQR	1.0978	1	10736	1	0.000303907	103.8	2	EDLFIK(1)AIQR	0.16995	1	8053.1
A0A063BVB9	261	K	Elongation factor 2 OS=Ustilaginoidea virens OX=1159556 GN=UV8b_5927 PE=4 SV=1	UV8b_5927	0.999984	2.63687e-14	128.68	3	KWTK(1)SGTYEGKPLER	2.0175	2	11879	0.997786	1.95368e-06	98.865	3	K(0.002)WTK(0.998)SGTYEGKPLER	0.5606	1	9232.8	0.935344	0.0328735	51.829	3	K(0.065)WTK(0.935)SGTYEGKPLER	-0.16514	1	6382.7
A0A063BVB9	307	K	Elongation factor 2 OS=Ustilaginoidea virens OX=1159556 GN=UV8b_5927 PE=4 SV=1	UV8b_5927	1	1.7847e-06	159.93	2	LQLK(1)LSAEDR	-0.061833	1	502730	1	7.71618e-07	155.57	2	LQLK(1)LSAEDR	0.66002	1	538830	1	1.24127e-10	191.25	2	LQLK(1)LSAEDR	0.74176	1	617060
A0A063BVB9	257	K	Elongation factor 2 OS=Ustilaginoidea virens OX=1159556 GN=UV8b_5927 PE=4 SV=1	UV8b_5927	1	0.00709053	97.175	2	LWGDNYFNPHTK(1)K	1.6664	1	15540	1	3.81792e-06	86.838	2	LWGDNYFNPHTK(1)K	0.94376	1	12866	1	1.39518e-08	112.7	2	LWGDNYFNPHTK(1)K	2.0348	1	14530
A0A063BVB9	504	K	Elongation factor 2 OS=Ustilaginoidea virens OX=1159556 GN=UV8b_5927 PE=4 SV=1	UV8b_5927	1	0.00822749	62.454	2	NAQDLPK(1)LVEGLK	-0.37074	1	58724	1	0.00123355	70.195	2	NAQDLPK(1)LVEGLK	0.016724	1	60045	1	0.00106931	65.408	2	NAQDLPK(1)LVEGLK	0.5504	1	56778
A0A063BVB9	322	K	Elongation factor 2 OS=Ustilaginoidea virens OX=1159556 GN=UV8b_5927 PE=4 SV=1	UV8b_5927	1	0.0350721	51.43	2	QLLK(1)VVMR	1.1952	1	16583	1	0.0467026	51.43	2	QLLK(1)VVMR	-0.10972	1	19705	1	0.0362133	63.301	2	QLLK(1)VVMR	0.56354	1	19582
A0A063BVB9	480	K	Elongation factor 2 OS=Ustilaginoidea virens OX=1159556 GN=UV8b_5927 PE=4 SV=1	UV8b_5927	1	7.10713e-11	93.772	3	SGTLTTSDTAHNLK(1)VMK	0.87172	1	28368	1	1.50301e-05	84.102	3	SGTLTTSDTAHNLK(1)VMK	0.27741	1	29998	1	6.31071e-09	115.05	3	SGTLTTSDTAHNLK(1)VMK	0.066717	1	28585
A0A063BVB9	483	K	Elongation factor 2 OS=Ustilaginoidea virens OX=1159556 GN=UV8b_5927 PE=4 SV=1	UV8b_5927	1	4.113e-09	132.44	2	VMK(1)FSVSPVVQR	-0.60665	2	321840	1	1.57804e-06	132.44	2	VMK(1)FSVSPVVQR	0.037704	2	342710	1	6.41957e-13	136.94	2	VMK(1)FSVSPVVQR	0.35962	2	325950
A0A063BVD9	801	K	Major facilitator superfamily transporter OS=Ustilaginoidea virens OX=1159556 GN=UV8b_4288 PE=4 SV=1	UV8b_4288	1	0.0259407	74.424	2	HVDFSLK(1)LDH	0.44171	1	30903	1	0.000258304	114.39	2	HVDFSLK(1)LDH	0.075435	1	31725	1	0.000279895	87.895	2	HVDFSLK(1)LDH	-0.85136	1	31400
A0A063BVE4	80	K	40S ribosomal protein S21 OS=Ustilaginoidea virens OX=1159556 GN=UV8b_5962 PE=3 SV=1	UV8b_5962	1	4.23342e-06	141.44	2	DGLLK(1)NVWSAQR	0.041391	2	98827	1	1.56378e-06	141.44	2	DGLLK(1)NVWSAQR	-0.025751	2	99131	1	4.09992e-06	112.7	2	DGLLK(1)NVWSAQR	-0.094758	2	95617
A0A063BVF3	63	K	Dimeric alpha-beta barrel OS=Ustilaginoidea virens OX=1159556 GN=UV8b_6777 PE=4 SV=1	UV8b_6777	1	0.0310153	62.454	3	PAHLK(1)NITPLTESGVVK	-0.78369	1	21468	1	0.0188381	59.731	3	PAHLK(1)NITPLTESGVVK	0.65437	1	21176	1	0.0514046	41.317	3	PAHLK(1)NITPLTESGVVK	-0.21476	1	25006
A0A063BVI4	421	K	IBR domain-containing protein OS=Ustilaginoidea virens OX=1159556 GN=UV8b_5842 PE=3 SV=1	UV8b_5842	1	0.0225659	40.203	2	APVK(1)LVK	0.62134	1	37181									1	0.0312108	40.203	2	APVK(1)LVK	0.6673	1	41837
A0A063BVJ4	146	K	Protein kinase C OS=Ustilaginoidea virens OX=1159556 GN=UV8b_5857 PE=3 SV=1	UV8b_5857	1	9.93042e-05	124.81	2	PNFTK(1)LDLIK	-0.63764	1	2331.5									1	0.00187227	101.48	2	PNFTK(1)LDLIK	0.23643	1	3704.3
A0A063BVK9	138	K	Proteasome component C5 OS=Ustilaginoidea virens OX=1159556 GN=UV8b_5010 PE=4 SV=1	UV8b_5010	1	0.00785867	67.464	2	LSTILYGK(1)R	-0.79342	1	7722.1	1	0.0278317	53.878	2	LSTILYGK(1)R	-1.5904	1	9612.5	1	0.00381908	65.313	2	LSTILYGK(1)R	-1.3306	1	9727.9
A0A063BVL2	176	K	60S ribosomal protein L9 OS=Ustilaginoidea virens OX=1159556 GN=UV8b_5015 PE=4 SV=1	UV8b_5015	1	0.000382723	86.243	2	K(1)FLDGLYVSEK	-0.45031	1	53993	1	0.00044794	99.174	2	K(1)FLDGLYVSEK	0.10075	1	52896	1	0.000769355	73.655	2	K(1)FLDGLYVSEK	-0.18517	1	57009
A0A063BVL2	36	K	60S ribosomal protein L9 OS=Ustilaginoidea virens OX=1159556 GN=UV8b_5015 PE=4 SV=1	UV8b_5015	1	0.000592006	78.157	3	LVK(1)DLGHLAVNFAHPK	0.2815	1	20185	1	0.000476062	66.485	3	LVK(1)DLGHLAVNFAHPK	0.33788	1	22958	1	0.00105631	63.908	3	LVK(1)DLGHLAVNFAHPK	0.033123	1	17649
A0A063BVL2	2	K	60S ribosomal protein L9 OS=Ustilaginoidea virens OX=1159556 GN=UV8b_5015 PE=4 SV=1	UV8b_5015	1	2.61473e-16	199.84	3	MK(1)YIHSQELLEIPEGVK	-1.0411	1	72559	1	4.3579e-09	181.08	3	MK(1)YIHSQELLEIPEGVK	-0.64329	1	77429	1	3.35487e-09	131.06	3	MK(1)YIHSQELLEIPEGVK	0.025759	1	84932
A0A063BVL2	123	K	60S ribosomal protein L9 OS=Ustilaginoidea virens OX=1159556 GN=UV8b_5015 PE=4 SV=1	UV8b_5015	1	0.00231589	62.969	2	NFIGEK(1)IVR	-0.94619	1	76908	1	0.013202	43.734	2	NFIGEK(1)IVR	-0.34877	1	83251
A0A063BVL2	168	K	60S ribosomal protein L9 OS=Ustilaginoidea virens OX=1159556 GN=UV8b_5015 PE=4 SV=1	UV8b_5015	1	5.03222e-15	151.52	2	VSQSAADIQQICK(1)VR	-2.3265	1	32616	1	7.39321e-31	260.83	2	VSQSAADIQQICK(1)VR	-0.64477	1	34215	1	1.33089e-26	207.12	2	VSQSAADIQQICK(1)VR	-0.24107	1	31880
A0A063BVL8	147	K	CCAAT-binding protein subunit HAP3 OS=Ustilaginoidea virens OX=1159556 GN=UV8b_4383 PE=4 SV=1	UV8b_4383	1	8.13018e-05	73.637	2	VYLSK(1)YR	1.1258	1	16598	1	0.00175168	88.35	2	VYLSK(1)YR	-0.5211	1	18092	1	0.00772208	58.687	2	VYLSK(1)YR	0.48931	1	17659
A0A063BVL9	145	K	Delta 1-pyrroline-5-carboxylate dehydrogenase OS=Ustilaginoidea virens OX=1159556 GN=UV8b_5025 PE=3 SV=1	UV8b_5025	1	3.83223e-06	105.36	2	AADLVANK(1)YR	1.1284	1	83793	1	0.000324404	108.3	2	AADLVANK(1)YR	-0.27562	1	84997	1	4.69349e-07	81.163	2	AADLVANK(1)YR	1.2884	1	90507
A0A063BVL9	137	K	Delta 1-pyrroline-5-carboxylate dehydrogenase OS=Ustilaginoidea virens OX=1159556 GN=UV8b_5025 PE=3 SV=1	UV8b_5025	1	0.00236942	71.896	2	AAVFLK(1)AADLVANK	1.7682	1	14604	1	0.00281916	54.27	2	AAVFLK(1)AADLVANK	1.451	1	16161
A0A063BVL9	429	K	Delta 1-pyrroline-5-carboxylate dehydrogenase OS=Ustilaginoidea virens OX=1159556 GN=UV8b_5025 PE=3 SV=1	UV8b_5025	0.999996	5.35092e-06	58.045	2	ADKEIELVAGGK(1)YDSSK	-2.9422	1	14575	1	0.000724162	87.251	2	ADKEIELVAGGK(1)YDSSK	0.73358	1	14917	1	4.58817e-07	92.593	2	ADKEIELVAGGK(1)YDSSK	0.84025	1	20307
A0A063BVL9	328	K	Delta 1-pyrroline-5-carboxylate dehydrogenase OS=Ustilaginoidea virens OX=1159556 GN=UV8b_5025 PE=3 SV=1	UV8b_5025	1	0.00538599	53.44	4	IVGETGGK(1)NFHLIHPSADLDNAVAHTVR	1.1239	1	9828.1	1	1.28842e-09	83.701	4	IVGETGGK(1)NFHLIHPSADLDNAVAHTVR	1.871	1	13425	1	1.78666e-05	42.959	4	IVGETGGK(1)NFHLIHPSADLDNAVAHTVR	0.62931	1	12113
A0A063BVL9	508	K	Delta 1-pyrroline-5-carboxylate dehydrogenase OS=Ustilaginoidea virens OX=1159556 GN=UV8b_5025 PE=3 SV=1	UV8b_5025	1	0.0323502	40.203	2	LAEDK(1)LR	0.18988	1	12246	1	0.0231362	46.835	2	LAEDK(1)LR	0.30372	1	12521	1	0.0229158	44.767	2	LAEDK(1)LR	-0.20486	1	14275
A0A063BVL9	111	K	Delta 1-pyrroline-5-carboxylate dehydrogenase OS=Ustilaginoidea virens OX=1159556 GN=UV8b_5025 PE=3 SV=1	UV8b_5025	1	5.95145e-10	97.681	3	VANYHTATPADVSK(1)AIDAALAAK	-0.037579	1	4466.7
A0A063BVP3	212	K	Pyruvate carboxylase OS=Ustilaginoidea virens OX=1159556 GN=UV8b_4398 PE=4 SV=1	UV8b_4398	1	5.8044e-09	99.589	2	AFTDK(1)HGFPIIIK	-1.141	1	97357	1	0.0119782	57.293	3	AFTDK(1)HGFPIIIK	0.38998	2	118270	1	1.96883e-05	92.707	2	AFTDK(1)HGFPIIIK	-1.0353	2	119280
A0A063BVP3	323	K	Pyruvate carboxylase OS=Ustilaginoidea virens OX=1159556 GN=UV8b_4398 PE=4 SV=1	UV8b_4398	1	0.00165118	83.438	2	DAILADAVK(1)LAK	0.041799	2	154660	1	0.00131105	76.85	2	DAILADAVK(1)LAK	0.5997	3	174620	1	0.00181048	65.933	2	DAILADAVK(1)LAK	1.0305	2	138740
A0A063BVP3	548	K	Pyruvate carboxylase OS=Ustilaginoidea virens OX=1159556 GN=UV8b_4398 PE=4 SV=1	UV8b_4398	1	0.0329137	54.436	2	GQIGEPK(1)LK	0.22669	1	81914	1	0.0178159	67.507	2	GQIGEPK(1)LK	0.26107	1	82275	1	0.0284759	49.96	2	GQIGEPK(1)LK	0.65517	1	84951
A0A063BVP3	550	K	Pyruvate carboxylase OS=Ustilaginoidea virens OX=1159556 GN=UV8b_4398 PE=4 SV=1	UV8b_4398	1	7.75721e-05	92.732	2	LK(1)TDIIIPK	0.60469	1	58216	1	0.000512811	112.8	2	LK(1)TDIIIPK	-0.32353	1	68403	1	0.00014719	102.55	2	LK(1)TDIIIPK	-0.30034	1	67926
A0A063BVP3	1023	K	Pyruvate carboxylase OS=Ustilaginoidea virens OX=1159556 GN=UV8b_4398 PE=4 SV=1	UV8b_4398	1	0.00141303	51.454	3	RPGLFLEPVDFAK(1)VK	0.076448	1	1755
A0A063BVQ6	105	K	Phosphotransferase OS=Ustilaginoidea virens OX=1159556 GN=UV8b_5070 PE=3 SV=1	UV8b_5070	1	0.00170394	70.389	2	TAK(1)ELFAFLAK	-2.0475	1	11759	1	0.000194708	74.849	2	TAK(1)ELFAFLAK	-2.7173	1	10041	1	0.00113039	81.099	2	TAK(1)ELFAFLAK	-1.8561	2	10669
A0A063BVR5	579	K	Matrix AAA protease MAP-1 OS=Ustilaginoidea virens OX=1159556 GN=UV8b_6078 PE=3 SV=1	UV8b_6078	1	0.0314633	58.916	2	TAFLDK(1)GLVR	-1.603	1	21832	1	0.0328157	54.436	2	TAFLDK(1)GLVR	-1.8564	1	21587	1	0.0215502	52.591	2	TAFLDK(1)GLVR	-2.1082	1	17159
A0A063BVR5	704	K	Matrix AAA protease MAP-1 OS=Ustilaginoidea virens OX=1159556 GN=UV8b_6078 PE=3 SV=1	UV8b_6078	1	2.05146e-05	115.05	2	VK(1)FSDVAGLEEAK	0.45882	1	18383	1	9.71668e-05	112.95	2	VK(1)FSDVAGLEEAK	0.50927	1	21217	1	0.000161864	56.938	2	VK(1)FSDVAGLEEAK	0.081953	1	20984
A0A063BVR8	112	K	40S ribosomal protein S13 OS=Ustilaginoidea virens OX=1159556 GN=UV8b_4423 PE=3 SV=1	UV8b_4423	1	9.47281e-06	102.46	2	DKDSK(1)FR	1.4616	1	72987	1	0.000251155	164.53	2	DKDSK(1)FR	0.26245	1	81889	1	0.0442733	125.5	2	DKDSK(1)FR	-0.3846	1	90669
A0A063BVR8	64	K	40S ribosomal protein S13 OS=Ustilaginoidea virens OX=1159556 GN=UV8b_4423 PE=3 SV=1	UV8b_4423	1	6.71402e-06	93.162	3	DSHGIAQVK(1)IVTGNR	-1.9149	3	79261	1	1.49509e-07	119.79	2	DSHGIAQVK(1)IVTGNR	-0.053001	3	81691	1	4.43388e-06	105.94	3	DSHGIAQVK(1)IVTGNR	0.87347	3	82143
A0A063BVR8	9	K	40S ribosomal protein S13 OS=Ustilaginoidea virens OX=1159556 GN=UV8b_4423 PE=3 SV=1	UV8b_4423	1	0.00182358	72.846	2	GK(1)GISASALPYSR	0.6486	1	26228	1	0.000144568	80.623	2	GK(1)GISASALPYSR	0.60015	1	24332	1	1.14396e-05	101.64	2	GK(1)GISASALPYSR	0.72317	1	25744
A0A063BVR8	39	K	40S ribosomal protein S13 OS=Ustilaginoidea virens OX=1159556 GN=UV8b_4423 PE=3 SV=1	UV8b_4423	1	0.00177227	50.116	2	TTPEQVVEQICK(1)LAR	0.39592	1	9344
A0A063BVR8	130	K	40S ribosomal protein S13 OS=Ustilaginoidea virens OX=1159556 GN=UV8b_4423 PE=3 SV=1	UV8b_4423	1	6.65743e-06	71.219	2	YYK(1)TVGVLPPTWK	-0.38034	1	69122	1	0.00102375	74.524	2	YYK(1)TVGVLPPTWK	0.2767	1	67212	1	2.18786e-05	88.734	2	YYK(1)TVGVLPPTWK	-0.34598	1	64577
A0A063BVR9	289	K	Glycogen [starch] synthase OS=Ustilaginoidea virens OX=1159556 GN=UV8b_6083 PE=3 SV=1	UV8b_6083	1	0.00206464	72.042	2	EK(1)IHDFVR	1.2408	1	12763	1	0.00132144	111.39	2	EK(1)IHDFVR	0.62459	1	10862	1	0.00122883	95.311	2	EK(1)IHDFVR	0.60321	1	11598
A0A063BVT5	67	K	DUF1690 domain-containing protein OS=Ustilaginoidea virens OX=1159556 GN=UV8b_5105 PE=4 SV=1	UV8b_5105	1	9.93866e-06	102.03	3	VSHEK(1)FASETTSDDK	0.96625	2	8694.3	1	0.000395422	104.49	2	VSHEK(1)FASETTSDDK	0.97559	2	12635	1	1.95857e-08	135.21	3	VSHEK(1)FASETTSDDK	0.85134	2	13638
A0A063BVT9	34	K	Mitochondrial import receptor subunit TOM40 OS=Ustilaginoidea virens OX=1159556 GN=UV8b_6108 PE=4 SV=1	UV8b_6108	1	2.65952e-06	98.865	2	AK(1)LGLPNPGTTENLSK	-0.8217	1	6771.5	1	0.00164366	61.067	2	AK(1)LGLPNPGTTENLSK	-0.26363	1	9545.5	1	0.000428588	72.327	2	AK(1)LGLPNPGTTENLSK	-0.89148	1	7369.2
A0A063BVT9	294	K	Mitochondrial import receptor subunit TOM40 OS=Ustilaginoidea virens OX=1159556 GN=UV8b_6108 PE=4 SV=1	UV8b_6108	1	0.0327484	61.48	2	GK(1)LSCLLEK	0.81811	1	13999	1	0.0237727	52.591	2	GK(1)LSCLLEK	0.083965	1	16138	1	0.0026452	69.915	2	GK(1)LSCLLEK	0.25449	1	15477
A0A063BVT9	127	K	Mitochondrial import receptor subunit TOM40 OS=Ustilaginoidea virens OX=1159556 GN=UV8b_6108 PE=4 SV=1	UV8b_6108	1	0.00122739	96.311	2	WTDK(1)LVSK	-3.1607	1	11079	1	0.00308728	67.507	2	WTDK(1)LVSK	9.565	1	11088	1	0.0159009	46.447	2	WTDK(1)LVSK	0.90462	1	11475
A0A063BVU1	100	K	Poly(A)+ RNA export protein OS=Ustilaginoidea virens OX=1159556 GN=UV8b_4086 PE=4 SV=1	UV8b_4086	1	0.0209116	61.48	2	VASASADK(1)NLK	0.43334	1	15005	1	0.0499666	63.397	2	VASASADK(1)NLK	-0.16798	1	13940	1	0.0194934	59.645	2	VASASADK(1)NLK	-0.25431	1	16401
A0A063BVU3	612	K	MICOS complex subunit MIC60 OS=Ustilaginoidea virens OX=1159556 GN=UV8b_6113 PE=3 SV=1	UV8b_6113	1	0.000549324	102.55	2	LLEQALALK(1)R	-0.32424	1	18085	1	0.000134845	97.277	2	LLEQALALK(1)R	0.21455	1	20375	1	8.18281e-05	86.205	2	LLEQALALK(1)R	-0.14991	1	18897
A0A063BVU5	203	K	Arg-6 protein OS=Ustilaginoidea virens OX=1159556 GN=UV8b_5120 PE=4 SV=1	UV8b_5120	1	0.000503339	98.009	2	DK(1)WQYVGK	-0.037582	1	6817	1	0.00199395	69.905	2	DK(1)WQYVGK	0.17599	1	9740.3	1	0.0130585	65.156	2	DK(1)WQYVGK	-0.29263	1	7695.1
A0A063BVU5	95	K	Arg-6 protein OS=Ustilaginoidea virens OX=1159556 GN=UV8b_5120 PE=4 SV=1	UV8b_5120	1	0.000883498	64.266	2	LFTSVSSQK(1)FAVIK	0.26965	1	24801	1	4.19895e-05	78.043	2	LFTSVSSQK(1)FAVIK	0.27827	1	23832	1	2.28741e-09	159.12	2	LFTSVSSQK(1)FAVIK	-0.34863	1	25581
A0A063BVU5	160	K	Arg-6 protein OS=Ustilaginoidea virens OX=1159556 GN=UV8b_5120 PE=4 SV=1	UV8b_5120	1	9.98299e-07	113.46	2	VTDAK(1)TLGIAR	-3.0516	1	22120	1	0.000173197	103.87	2	VTDAK(1)TLGIAR	0.18253	1	21449	1	4.63552e-06	94.66	2	VTDAK(1)TLGIAR	0.48951	1	21491
A0A063BVU7	107	K	40s ribosomal protein S11 OS=Ustilaginoidea virens OX=1159556 GN=UV8b_6118 PE=3 SV=1	UV8b_6118	1	4.72825e-06	108.93	2	EYLHFIPK(1)YSR	1.0229	2	21820	1	0.000249986	85.821	2	EYLHFIPK(1)YSR	0.97059	1	19676	1	6.6529e-06	107.08	2	EYLHFIPK(1)YSR	0.63439	2	19959
A0A063BVU7	116	K	40s ribosomal protein S11 OS=Ustilaginoidea virens OX=1159556 GN=UV8b_6118 PE=3 SV=1	UV8b_6118	1	1.27606e-08	169.81	2	HK(1)NLAAHVSPAFR	0.73807	2	123830	1	2.24029e-05	147.19	3	HK(1)NLAAHVSPAFR	0.43512	2	125670	1	4.99076e-06	105.94	2	HK(1)NLAAHVSPAFR	0.066227	2	127870
A0A063BVU7	90	K	40s ribosomal protein S11 OS=Ustilaginoidea virens OX=1159556 GN=UV8b_6118 PE=3 SV=1	UV8b_6118	1	0.00141897	99.34	2	ILTGTVVSTK(1)MHR	-3.8612	1	46332	1	0.000336988	90.306	2	ILTGTVVSTK(1)MHR	-0.50572	1	46407	1	0.00131203	69.276	2	ILTGTVVSTK(1)MHR	0.17376	1	44998
A0A063BVU7	57	K	40s ribosomal protein S11 OS=Ustilaginoidea virens OX=1159556 GN=UV8b_6118 PE=3 SV=1	UV8b_6118	1	1.97318e-08	121.69	2	TPK(1)TAIEGSYIDK	-2.8138	1	89905	1	1.9092e-09	158.59	2	TPK(1)TAIEGSYIDK	0.64312	1	88467	1	9.97003e-13	165.72	2	TPK(1)TAIEGSYIDK	0.72751	1	96261
A0A063BVU7	47	K	40s ribosomal protein S11 OS=Ustilaginoidea virens OX=1159556 GN=UV8b_6118 PE=3 SV=1	UV8b_6118	1	6.45719e-05	109.88	2	WYK(1)DVGLGFR	-0.075483	1	137370	1	0.000198079	122.44	2	WYK(1)DVGLGFR	-0.0057964	1	133310	1	7.13487e-05	92.732	2	WYK(1)DVGLGFR	-0.19272	1	132910
A0A063BVU9	145	K	ERV25 protein OS=Ustilaginoidea virens OX=1159556 GN=UV8b_5731 PE=3 SV=1	UV8b_5731	0.877332	3.94604e-11	89.359	3	DWSAIQATEK(0.877)LK(0.123)PVEADLR	-0.16322	1	12507	0.973161	1.75368e-06	93.026	3	DWSAIQATEK(0.973)LK(0.027)PVEADLR	-0.14544	1	14192
A0A063BVX0	293	K	Mannose-1-phosphate guanylyltransferase (GDP) OS=Ustilaginoidea virens OX=1159556 GN=UV8b_5923 PE=4 SV=1	UV8b_5923	0.999598	0.0122088	69.201	3	EKPDAYTAAK(1)YVSSGIYR	0.27793	1	28398	0.999991	0.000949481	70.552	3	EKPDAYTAAK(1)YVSSGIYR	1.3232	1	31339	0.999882	0.000102603	65.212	3	EKPDAYTAAK(1)YVSSGIYR	0.65788	1	27584
A0A063BVX1	205	K	Phosphomannomutase OS=Ustilaginoidea virens OX=1159556 GN=UV8b_5746 PE=3 SV=1	UV8b_5746	1	0.000898177	99.305	2	GWDK(1)TYCLR	0.10932	1	17308	1	0.00247506	81.642	2	GWDK(1)TYCLR	-0.12677	1	18630	1	0.0176605	62.969	2	GWDK(1)TYCLR	-0.78508	1	19729
A0A063BVX1	226	K	Phosphomannomutase OS=Ustilaginoidea virens OX=1159556 GN=UV8b_5746 PE=3 SV=1	UV8b_5746	1	1.38703e-08	105.94	4	HLEQEAQKPGGVAYTK(1)IHFFGDK	-0.25072	1	12713	1	2.84715e-15	144.55	4	HLEQEAQKPGGVAYTK(1)IHFFGDK	0.76731	1	17111	0.999992	3.65424e-08	80.175	4	HLEQEAQKPGGVAYTK(1)IHFFGDK	1.185	1	16766
A0A063BVX1	172	K	Phosphomannomutase OS=Ustilaginoidea virens OX=1159556 GN=UV8b_5746 PE=3 SV=1	UV8b_5746	1	0.0106566	80.294	2	K(1)FVAALR	-2.9384	1	8918.6	1	0.00884426	80.294	2	K(1)FVAALR	-0.12005	1	8739.1
A0A063BVX1	50	K	Phosphomannomutase OS=Ustilaginoidea virens OX=1159556 GN=UV8b_5746 PE=3 SV=1	UV8b_5746	1	3.40041e-09	114.93	2	QK(1)CAVGYVGGSDLAK	-3.2352	2	46977	1	8.18148e-17	166.71	2	QK(1)CAVGYVGGSDLAK	0.76406	1	41768	1	1.12251e-12	156.73	2	QK(1)CAVGYVGGSDLAK	0.60551	2	49957
A0A063BVY9	166	K	Eukaryotic translation initiation factor 2 gamma subunit OS=Ustilaginoidea virens OX=1159556 GN=UV8b_5771 PE=4 SV=1	UV8b_5771	1	0.00158191	78.157	2	DESGALK(1)CTPIFSR	0.18944	1	15519	1	2.64218e-11	96.313	2	DESGALK(1)CTPIFSR	0.64664	1	15917	1	4.96755e-06	110.58	2	DESGALK(1)CTPIFSR	-0.29162	1	18204
A0A063BVY9	217	K	Eukaryotic translation initiation factor 2 gamma subunit OS=Ustilaginoidea virens OX=1159556 GN=UV8b_5771 PE=4 SV=1	UV8b_5771	1	2.74631e-06	87.251	2	LVGFVLGLK(1)GR	-2.5277	1	30320	1	9.41902e-05	117.39	2	LVGFVLGLK(1)GR	-1.6955	1	26464	1	4.53047e-05	87.251	2	LVGFVLGLK(1)GR	-1.2532	1	29361
A0A063BVY9	281	K	Eukaryotic translation initiation factor 2 gamma subunit OS=Ustilaginoidea virens OX=1159556 GN=UV8b_5771 PE=4 SV=1	UV8b_5771	1	2.44782e-07	84.266	2	NDAAK(1)LVLVSPACTNIGEK	-0.65696	1	5927.5	1	1.18609e-08	107.46	2	NDAAK(1)LVLVSPACTNIGEK	-0.079642	1	9843.3	1	9.40756e-14	144.16	2	NDAAK(1)LVLVSPACTNIGEK	-0.65102	1	7903
A0A063BVZ2	146	K	TH14-3-3 like protein OS=Ustilaginoidea virens OX=1159556 GN=UV8b_5776 PE=3 SV=1	UV8b_5776	1	3.77165e-14	176.45	2	DSADK(1)SLEAYK	0.82079	2	392920	1	1.26114e-08	157.77	2	DSADK(1)SLEAYK	-0.062147	2	393360	1	7.21695e-15	150.21	2	DSADK(1)SLEAYK	0.034239	2	411960
A0A063BVZ2	11	K	TH14-3-3 like protein OS=Ustilaginoidea virens OX=1159556 GN=UV8b_5776 PE=3 SV=1	UV8b_5776	1	9.1415e-16	141.88	2	GHEDAVYLAK(1)LAEQAER	-0.4329	3	192050	1	1.36019e-09	160.52	2	GHEDAVYLAK(1)LAEQAER	0.11973	3	199180	1	1.00925e-08	96.27	2	GHEDAVYLAK(1)LAEQAER	0.18743	3	192960
A0A063BVZ2	124	K	TH14-3-3 like protein OS=Ustilaginoidea virens OX=1159556 GN=UV8b_5776 PE=3 SV=1	UV8b_5776	1	3.88792e-06	117.18	2	MK(1)GDYHR	0.54302	1	14077	1	0.0008065	98.009	2	MK(1)GDYHR	-0.71436	1	15295	1	0.00219642	82.716	2	MK(1)GDYHR	-2.0092	1	15212
A0A063BVZ2	49	K	TH14-3-3 like protein OS=Ustilaginoidea virens OX=1159556 GN=UV8b_5776 PE=3 SV=1	UV8b_5776	1	4.38071e-09	143.22	2	NLLSVAYK(1)NVIGAR	1.4855	2	58857	1	0.000231113	90.306	2	NLLSVAYK(1)NVIGAR	1.2657	2	57634	1	5.45143e-09	156.14	2	NLLSVAYK(1)NVIGAR	2.5827	2	57444
A0A063BVZ2	87	K	TH14-3-3 like protein OS=Ustilaginoidea virens OX=1159556 GN=UV8b_5776 PE=3 SV=1	UV8b_5776	1	1.00151e-05	119.07	2	QK(1)IEAELAK	0.55119	1	190630	1	4.38933e-06	158.57	2	QK(1)IEAELAK	0.52232	1	203670	1	1.40134e-07	183.27	2	QK(1)IEAELAK	-0.15974	1	204310
A0A063BVZ2	117	K	TH14-3-3 like protein OS=Ustilaginoidea virens OX=1159556 GN=UV8b_5776 PE=3 SV=1	UV8b_5776	1	0.000138855	92.428	2	SGESK(1)VFYHK	1.8407	2	62204	1	0.00210354	65.404	2	SGESK(1)VFYHK	-0.62235	1	44998	1	8.91073e-05	78.932	2	SGESK(1)VFYHK	0.63582	1	66341
A0A063BVZ2	122	K	TH14-3-3 like protein OS=Ustilaginoidea virens OX=1159556 GN=UV8b_5776 PE=3 SV=1	UV8b_5776	1	0.0390011	51.456	2	VFYHK(1)MK	1.1706	2	273030	1	0.00780273	61.494	2	VFYHK(1)MK	-0.73893	1	255860	1	0.00355729	61.494	2	VFYHK(1)MK	-0.81558	2	299660
A0A063BW19	522	K	Heat shock 70 kd protein cognate 1 OS=Ustilaginoidea virens OX=1159556 GN=UV8b_5838 PE=3 SV=1	UV8b_5838	1	0.00301237	67.548	2	IGK(1)LLAEAAIK	-0.88273	1	9189.4	1	0.00175768	57.293	2	IGK(1)LLAEAAIK	0.60608	1	9847.3	1	0.00031141	75.474	2	IGK(1)LLAEAAIK	0.83711	1	8694.4
A0A063BW37	8	K	Steroid alpha reductase family protein OS=Ustilaginoidea virens OX=1159556 GN=UV8b_4901 PE=4 SV=1	UV8b_4901	1	0.000516241	104.39	2	ATTTTIK(1)LTNR	0.028322	1	25929	1	0.00210759	81.099	2	ATTTTIK(1)LTNR	-1.7721	1	28016	1	0.00922858	46.033	2	ATTTTIK(1)LTNR	-0.2301	1	26403
A0A063BW58	49	K	sn-1,2-diacylglycerol cholinephosphotransferase OS=Ustilaginoidea virens OX=1159556 GN=UV8b_6698 PE=3 SV=1	UV8b_6698	1	0.00947001	65.404	2	SYK(1)YSSVDK	0.81582	1	20442	1	0.00338327	81.163	2	SYK(1)YSSVDK	0.88229	1	19121	1	0.00296173	57.888	2	SYK(1)YSSVDK	-0.077793	1	20947
A0A063BW63	233	K	Flavin-containing monooxygenase OS=Ustilaginoidea virens OX=1159556 GN=UV8b_4642 PE=4 SV=1	UV8b_4642	1	1.0198e-05	84.999	2	LK(1)ALGVNALVIEK	-0.71275	1	34978	1	0.000515918	88.24	2	LK(1)ALGVNALVIEK	-0.43298	1	40914	1	2.27799e-05	114.93	2	LK(1)ALGVNALVIEK	-1.3468	1	38872
A0A063BW83	203	K	Mannose-6-phosphate isomerase OS=Ustilaginoidea virens OX=1159556 GN=UV8b_6634 PE=3 SV=1	UV8b_6634	1	0.000263863	113.7	2	LAEK(1)LHAR	1.1841	1	14957	1	0.000662439	94.806	2	LAEK(1)LHAR	0.22993	1	17119	1	0.000655445	102.46	2	LAEK(1)LHAR	-0.1044	1	15818
A0A063BW89	46	K	40S ribosomal protein S24 OS=Ustilaginoidea virens OX=1159556 GN=UV8b_6639 PE=3 SV=1	UV8b_6639	1	0.0148836	72.492	2	EK(1)LGGMYK	-0.15297	1	117870	1	0.0242525	60.589	2	EK(1)LGGMYK	0.33742	1	122320	1	0.00316251	81.642	2	EK(1)LGGMYK	1.0617	2	138730
A0A063BW89	87	K	40S ribosomal protein S24 OS=Ustilaginoidea virens OX=1159556 GN=UV8b_6639 PE=3 SV=1	UV8b_6639	1	0.052331	60.709	2	K(1)FEPTYR	0.044227	1	80650	1	0.0320905	51.864	2	K(1)FEPTYR	-0.38373	1	86372	1	0.00439393	78.178	2	K(1)FEPTYR	2.1102	1	92014
A0A063BWC6	14	K	60S acidic ribosomal protein P0 OS=Ustilaginoidea virens OX=1159556 GN=UV8b_5757 PE=3 SV=1	UV8b_5757	1	0.0379157	42.835	2	AGYFDK(1)LK	-0.1036	1	19531	1	0.00720114	56.014	2	AGYFDK(1)LK	-1.1266	1	20255
A0A063BWC6	16	K	60S acidic ribosomal protein P0 OS=Ustilaginoidea virens OX=1159556 GN=UV8b_5757 PE=3 SV=1	UV8b_5757	1	3.47211e-06	142.04	2	LK(1)GLLEEYR	0.70875	1	210690	1	0.000356328	119.07	2	LK(1)GLLEEYR	0.099997	1	224980	1	1.84059e-05	142.04	2	LK(1)GLLEEYR	0.93053	1	233230
A0A063BWC6	64	K	60S acidic ribosomal protein P0 OS=Ustilaginoidea virens OX=1159556 GN=UV8b_5757 PE=3 SV=1	UV8b_5757	1	6.27988e-09	98.167	2	ALK(1)TFINDTPEYER	0.077498	2	111870	1	2.88779e-05	119.52	2	ALK(1)TFINDTPEYER	0.19732	1	96463	1	8.47818e-06	106.47	2	ALK(1)TFINDTPEYER	-0.55534	1	107020
A0A063BWC6	99	K	60S acidic ribosomal protein P0 OS=Ustilaginoidea virens OX=1159556 GN=UV8b_5757 PE=3 SV=1	UV8b_5757	1	7.88727e-06	113.14	2	DK(1)LLSNR	0.48099	1	100390	1	0.00157689	125.5	2	DK(1)LLSNR	0.4062	1	106990	1	0.00138584	121.52	2	DK(1)LLSNR	-0.24642	1	111080
A0A063BWC6	157	K	60S acidic ribosomal protein P0 OS=Ustilaginoidea virens OX=1159556 GN=UV8b_5757 PE=3 SV=1	UV8b_5757	1	1.49227e-22	167.59	2	GTIEITTDLK(1)LVETGNK	-0.2603	1	5391.1									1	1.50803e-13	169.52	2	GTIEITTDLK(1)LVETGNK	0.29762	1	13363
A0A063BWC6	8	K	60S acidic ribosomal protein P0 OS=Ustilaginoidea virens OX=1159556 GN=UV8b_5757 PE=3 SV=1	UV8b_5757	1	0.000130468	99.34	2	TANK(1)AGYFDK	-0.55577	1	39264	1	0.0257344	56.202	2	TANK(1)AGYFDK	-1.4103	1	41289	1	0.00214115	68.49	2	TANK(1)AGYFDK	1.1053	1	42358
A0A063BWC6	144	K	60S acidic ribosomal protein P0 OS=Ustilaginoidea virens OX=1159556 GN=UV8b_5757 PE=3 SV=1	UV8b_5757	1	1.68419e-06	110.58	2	TSFFQALGVPTK(1)IAR	-0.46155	1	31011	1	5.70171e-06	89.382	2	TSFFQALGVPTK(1)IAR	-0.80252	1	23299	1	5.09492e-06	128.41	2	TSFFQALGVPTK(1)IAR	0.73712	1	16583
A0A063BWF5	368	K	Phosphoglycerate kinase OS=Ustilaginoidea virens OX=1159556 GN=UV8b_4211 PE=3 SV=1	UV8b_4211	1	1.31944e-06	83.061	2	GGK(1)IVIIGGGDTATVAAK	-0.23509	1	84786	1	0.000687646	81.578	2	GGK(1)IVIIGGGDTATVAAK	-0.11847	1	90517	1	0.000338266	81.908	2	GGK(1)IVIIGGGDTATVAAK	-0.026656	1	91265
A0A063BWF5	383	K	Phosphoglycerate kinase OS=Ustilaginoidea virens OX=1159556 GN=UV8b_4211 PE=3 SV=1	UV8b_4211	1	5.87768e-26	146.75	2	IVIIGGGDTATVAAK(1)YGVEDK	-0.82916	1	34476	1	6.27993e-14	107.46	2	IVIIGGGDTATVAAK(1)YGVEDK	-0.2937	1	33816	1	5.99577e-22	173.15	2	IVIIGGGDTATVAAK(1)YGVEDK	-0.74267	1	35230
A0A063BWF5	353	K	Phosphoglycerate kinase OS=Ustilaginoidea virens OX=1159556 GN=UV8b_4211 PE=3 SV=1	UV8b_4211	1	6.17167e-21	180.17	2	GTK(1)AILDAAVDGCQK	-0.14189	2	224530	1	4.89503e-12	146.37	2	GTK(1)AILDAAVDGCQK	0.16156	2	236580	1	8.45462e-15	144.2	2	GTK(1)AILDAAVDGCQK	-0.16913	2	235770
A0A063BWF5	49	K	Phosphoglycerate kinase OS=Ustilaginoidea virens OX=1159556 GN=UV8b_4211 PE=3 SV=1	UV8b_4211	1	1.88446e-10	135.21	2	IVGAVPTIK(1)YALDHGAK	-0.53881	4	606380	1	2.05546e-08	128.57	2	IVGAVPTIK(1)YALDHGAK	-0.12616	4	626010	1	1.24658e-08	121.86	2	IVGAVPTIK(1)YALDHGAK	-0.35852	4	621700
A0A063BWF5	57	K	Phosphoglycerate kinase OS=Ustilaginoidea virens OX=1159556 GN=UV8b_4211 PE=3 SV=1	UV8b_4211	1	5.3979e-07	110.9	3	YALDHGAK(1)SVILMSHLGR	0.83023	2	62837	1	1.11907e-08	98.895	3	YALDHGAK(1)SVILMSHLGR	0.50666	2	68450	1	5.71483e-06	91.993	3	YALDHGAK(1)SVILMSHLGR	0.67024	2	63678
A0A063BWF5	267	K	Phosphoglycerate kinase OS=Ustilaginoidea virens OX=1159556 GN=UV8b_4211 PE=3 SV=1	UV8b_4211	1	0.00263092	92.732	2	TVK(1)QLMEK	-1.1934	1	12513	1	0.0137516	63.397	2	TVK(1)QLMEK	-0.75795	1	14288	1	0.00201412	54.436	2	TVK(1)QLMEK	-0.03911	1	15381
A0A063BWF5	291	K	Phosphoglycerate kinase OS=Ustilaginoidea virens OX=1159556 GN=UV8b_4211 PE=3 SV=1	UV8b_4211	1	0.000558769	82.437	2	VVLPVDFVTGDK(1)FAK	-0.69644	1	106320	1	0.0146618	72.846	2	VVLPVDFVTGDK(1)FAK	-0.49449	1	80862	1	0.000538922	68.548	2	VVLPVDFVTGDK(1)FAK	-0.90638	1	49291
A0A063BWH3	305	K	Calcium/calmodulin-dependent protein kinase OS=Ustilaginoidea virens OX=1159556 GN=UV8b_5807 PE=3 SV=1	UV8b_5807	1	0.000131686	88.921	2	AIEIVK(1)LQNR	-0.61795	1	28032	1	0.00175469	60.892	2	AIEIVK(1)LQNR	-0.082729	1	30760	1	5.50459e-05	72.042	2	AIEIVK(1)LQNR	0.038827	1	30966
A0A063BWI4	196	K	Proteasome subunit beta OS=Ustilaginoidea virens OX=1159556 GN=UV8b_5675 PE=3 SV=1	UV8b_5675	1	1.32282e-05	95.138	2	YAPDEESAAK(1)LTR	1.0891	2	18722	1	8.18453e-05	99.276	2	YAPDEESAAK(1)LTR	0.20356	2	18020	1	1.30278e-05	99.276	2	YAPDEESAAK(1)LTR	0.80281	2	22420
A0A063BWI4	127	K	Proteasome subunit beta OS=Ustilaginoidea virens OX=1159556 GN=UV8b_5675 PE=3 SV=1	UV8b_5675	1	0.00112972	108.92	2	YLSK(1)LLYR	0.066544	1	36816	1	0.0174247	65.313	2	YLSK(1)LLYR	-0.10633	1	35544	1	0.000789804	93.561	2	YLSK(1)LLYR	-0.37739	1	37013
A0A063BWJ1	295	K	Putative serine/threonine kinase OS=Ustilaginoidea virens OX=1159556 GN=UV8b_5685 PE=4 SV=1	UV8b_5685	1	0.0270934	57.032	2	GAFGEVK(1)LVQK	0.61158	1	18772	1	1.61224e-05	146.27	2	GAFGEVK(1)LVQK	-0.10714	1	19825	1	0.00164995	69.915	2	GAFGEVK(1)LVQK	-0.53377	1	20405
A0A063BWJ1	578	K	Putative serine/threonine kinase OS=Ustilaginoidea virens OX=1159556 GN=UV8b_5685 PE=4 SV=1	UV8b_5685	1	1.98114e-05	103.87	3	GGAHELK(1)NHPFFR	-0.038234	1	10417	1	9.03928e-05	94.791	3	GGAHELK(1)NHPFFR	0.82759	1	12544	1	2.71692e-08	123.42	3	GGAHELK(1)NHPFFR	1.218	1	14370
A0A063BWJ1	418	K	Putative serine/threonine kinase OS=Ustilaginoidea virens OX=1159556 GN=UV8b_5685 PE=4 SV=1	UV8b_5685	1	1.88546e-10	135.13	3	GGHVK(1)LTDFGLSTGFHR	0.67723	2	71706	1	7.73139e-09	155.57	3	GGHVK(1)LTDFGLSTGFHR	0.19701	3	81753	1	3.23254e-13	144.09	2	GGHVK(1)LTDFGLSTGFHR	0.21462	2	80772
A0A063BWJ1	288	K	Putative serine/threonine kinase OS=Ustilaginoidea virens OX=1159556 GN=UV8b_5685 PE=4 SV=1	UV8b_5685	1	0.0408494	47.334	2	IIGK(1)GAFGEVK	-2.4794	1	15453
A0A063BWJ1	242	K	Putative serine/threonine kinase OS=Ustilaginoidea virens OX=1159556 GN=UV8b_5685 PE=4 SV=1	UV8b_5685	1	1.08618e-06	90.376	2	QSELEQK(1)LADPSQSAAR	2.1064	1	3623	1	1.25391e-06	124.24	2	QSELEQK(1)LADPSQSAAR	0.46693	1	3336.2	1	1.36304e-08	126.63	2	QSELEQK(1)LADPSQSAAR	0.070652	1	5984.4
A0A063BWK2	156	K	Protein HMF1 OS=Ustilaginoidea virens OX=1159556 GN=UV8b_4747 PE=4 SV=1	UV8b_4747	1	0.000133569	108.93	2	SCVAAK(1)TLPK	-2.2527	1	6807.8									1	5.18858e-05	87.895	2	SCVAAK(1)TLPK	-0.31005	1	8609.1
A0A063BWL9	69	K	14-3-3-like protein OS=Ustilaginoidea virens OX=1159556 GN=UV8b_4772 PE=3 SV=1	UV8b_4772	1	1.35413e-05	106.47	2	EVAK(1)LGGELTVDER	-0.53106	1	201880	1	4.88749e-05	117.41	2	EVAK(1)LGGELTVDER	-0.125	1	206460	1	0.0474711	54.309	2	EVAK(1)LGGELTVDER	-0.096139	1	210230
A0A063BWL9	114	K	14-3-3-like protein OS=Ustilaginoidea virens OX=1159556 GN=UV8b_4772 PE=3 SV=1	UV8b_4772	1	4.30521e-06	101.48	2	GSDK(1)HVSTIK	0.58716	1	22864	1	0.00259397	74.849	2	GSDK(1)HVSTIK	0.44315	1	24557	1	4.41717e-05	101.48	2	GSDK(1)HVSTIK	-1.095	1	29463
A0A063BWL9	87	K	14-3-3-like protein OS=Ustilaginoidea virens OX=1159556 GN=UV8b_4772 PE=3 SV=1	UV8b_4772	1	8.41897e-25	178.52	2	NLLSVAYK(1)NVVGTR	0.53184	2	144860	1	3.26274e-23	208.35	2	NLLSVAYK(1)NVVGTR	-0.23926	2	135830	1	2.07264e-27	203.93	2	NLLSVAYK(1)NVVGTR	0.74739	2	132390
A0A063BWL9	125	K	14-3-3-like protein OS=Ustilaginoidea virens OX=1159556 GN=UV8b_4772 PE=3 SV=1	UV8b_4772	1	0.038044	59.645	2	SK(1)IELELEK	0.54807	1	34618	1	0.0072361	81.099	2	SK(1)IELELEK	-0.35511	1	38092	1	0.00280749	85.716	2	SK(1)IELELEK	0.064633	1	35584
A0A063BWL9	160	K	14-3-3-like protein OS=Ustilaginoidea virens OX=1159556 GN=UV8b_4772 PE=3 SV=1	UV8b_4772	1	0.0390011	51.456	2	VFYHK(1)MK	1.1706	2	273030	1	0.00780273	61.494	2	VFYHK(1)MK	-0.73893	1	255860	1	0.00355729	61.494	2	VFYHK(1)MK	-0.81558	2	299660
A0A063BWP6	217	K	Putative B56-delta regulatory subunit of protein phosphatase 2A OS=Ustilaginoidea virens OX=1159556 GN=UV8b_4010 PE=4 SV=1	UV8b_4010	1	0.0174785	75.243	2	IYGK(1)FLNLR	0.30616	1	33507	1	0.00259703	101.41	2	IYGK(1)FLNLR	0.34115	1	35091	1	0.0198929	49.325	2	IYGK(1)FLNLR	0.69906	1	38901
A0A063BWS0	47	K	ATP-dependent RNA helicase DHH1 OS=Ustilaginoidea virens OX=1159556 GN=UV8b_6365 PE=3 SV=1	UV8b_6365	1	3.57472e-08	101.64	2	TK(1)GLEFENFALK	-0.15472	1	30918	1	0.000459863	73.655	2	TK(1)GLEFENFALK	1.4335	1	32547	1	5.79921e-09	121.96	2	TK(1)GLEFENFALK	1.009	1	29561
A0A063BWS5	870	K	Sec23/Sec24 family protein OS=Ustilaginoidea virens OX=1159556 GN=UV8b_6370 PE=4 SV=1	UV8b_6370	1	6.15575e-05	112.7	2	EAGTK(1)LATSSGNLK	0.45125	1	29116	1	2.15476e-07	104.04	2	EAGTK(1)LATSSGNLK	0.87091	1	28057	1	3.1417e-05	110.58	2	EAGTK(1)LATSSGNLK	-0.23707	1	33702
A0A063BWS5	1070	K	Sec23/Sec24 family protein OS=Ustilaginoidea virens OX=1159556 GN=UV8b_6370 PE=4 SV=1	UV8b_6370	1	0.00145982	81.099	2	GSK(1)GLTIQLAR	-0.095524	1	28028	1	6.97968e-06	118.91	2	GSK(1)GLTIQLAR	-0.39651	1	28775	1	0.000819544	72.922	2	GSK(1)GLTIQLAR	0.44778	1	31396
A0A063BWT3	190	K	Ethanolamine-phosphate cytidylyltransferase OS=Ustilaginoidea virens OX=1159556 GN=UV8b_4050 PE=4 SV=1	UV8b_4050	1	0.00271524	67.881	2	LK(1)LYATDETAK	-4.1025	1	29351									1	4.45391e-05	70.389	2	LK(1)LYATDETAK	-0.89116	1	27633
A0A063BWT5	417	K	ABC multidrug transporter Mdr1 OS=Ustilaginoidea virens OX=1159556 GN=UV8b_4611 PE=4 SV=1	UV8b_4611	1	0.0163145	47.334	2	GAK(1)IESLEGNIR	0.47249	1	3096.6
A0A063BWV0	8	K	Ubiquitin-conjugating enzyme e2-16 kDa OS=Ustilaginoidea virens OX=1159556 GN=UV8b_6385 PE=3 SV=1	UV8b_6385	1	0.000100761	99.855	2	INK(1)ELTDLGR	0.21301	1	21106	1	0.0054074	53.517	2	INK(1)ELTDLGR	-0.43277	1	23118	1	8.77831e-05	69.915	2	INK(1)ELTDLGR	1.0547	1	22606
A0A063BWW7	435	K	Plasma membrane ATPase OS=Ustilaginoidea virens OX=1159556 GN=UV8b_4452 PE=3 SV=1	UV8b_4452	1	0.0258582	49.058	2	ALK(1)YYPR	0.71662	1	147200	1	0.025996	51.456	2	ALK(1)YYPR	0.0022372	1	153210	1	0.00282521	72.355	2	ALK(1)YYPR	-0.22406	1	163830
A0A063BWW7	503	K	Plasma membrane ATPase OS=Ustilaginoidea virens OX=1159556 GN=UV8b_4452 PE=3 SV=1	UV8b_4452	1	1.29537e-11	154.66	2	AYK(1)NCVAEFATR	0.67664	1	126990	1	3.89709e-07	138.71	2	AYK(1)NCVAEFATR	0.32723	1	132720	1	3.32939e-13	165.39	2	AYK(1)NCVAEFATR	0.5862	1	132890
A0A063BWW7	478	K	Plasma membrane ATPase OS=Ustilaginoidea virens OX=1159556 GN=UV8b_4452 PE=3 SV=1	UV8b_4452	1	1.2147e-05	54.584	2	ITCVK(1)GAPLFVLK	1.3467	1	38695	1	0.000110833	69.276	2	ITCVK(1)GAPLFVLK	0.85141	1	32275	1	0.00135725	66.664	2	ITCVK(1)GAPLFVLK	0.13977	1	35031
A0A063BWW7	103	K	Plasma membrane ATPase OS=Ustilaginoidea virens OX=1159556 GN=UV8b_4452 PE=3 SV=1	UV8b_4452	1	7.07124e-05	121.52	2	K(1)YGLNQMK	-0.21904	1	27785	1	0.0112366	51.43	2	K(1)YGLNQMK	-0.48241	1	30165	1	0.000385904	117.18	2	K(1)YGLNQMK	0.23324	1	31343
A0A063BWW7	552	K	Plasma membrane ATPase OS=Ustilaginoidea virens OX=1159556 GN=UV8b_4452 PE=3 SV=1	UV8b_4452	1	7.81887e-09	137.58	2	TIHEAK(1)NLGLSIK	-3.8084	2	105760	1	1.1388e-05	112.73	2	TIHEAK(1)NLGLSIK	-0.8349	2	106950	1	7.54124e-09	144.51	3	TIHEAK(1)NLGLSIK	0.71269	2	107500
A0A063BWW7	183	K	Plasma membrane ATPase OS=Ustilaginoidea virens OX=1159556 GN=UV8b_4452 PE=3 SV=1	UV8b_4452	1	4.10814e-09	146.27	2	TLALK(1)AVVLR	0.97098	1	902560	1	4.37083e-06	158.37	2	TLALK(1)AVVLR	0.18904	1	964870	1	1.62944e-07	146.27	2	TLALK(1)AVVLR	0.82197	1	992580
A0A063BWW7	18	K	Plasma membrane ATPase OS=Ustilaginoidea virens OX=1159556 GN=UV8b_4452 PE=3 SV=1	UV8b_4452	1	2.51845e-23	195.36	2	VGAPALDTNIESGK(1)FDEK	-0.71491	1	78774	1	2.00085e-19	171.14	2	VGAPALDTNIESGK(1)FDEK	0.00025644	1	81989	1	2.15036e-29	209.84	2	VGAPALDTNIESGK(1)FDEK	-0.56038	1	78208
A0A063BWW7	448	K	Plasma membrane ATPase OS=Ustilaginoidea virens OX=1159556 GN=UV8b_4452 PE=3 SV=1	UV8b_4452	1	1.64559e-05	85.813	2	YK(1)VLEFHPFDPVSK	0.17591	1	43421	1	1.32654e-07	130.99	2	YK(1)VLEFHPFDPVSK	0.4897	2	47857	1	4.07233e-09	95.345	2	YK(1)VLEFHPFDPVSK	-0.45706	1	43318
A0A063BWX4	15	K	Citrate synthase OS=Ustilaginoidea virens OX=1159556 GN=UV8b_4457 PE=3 SV=1	UV8b_4457	1	0.0112705	59.171	3	LVSQVYK(1)IAPGVLTEHGK	0.080248	1	56689	1	8.40546e-05	85.513	3	LVSQVYK(1)IAPGVLTEHGK	0.27314	1	61513	1	0.000220725	89.923	3	LVSQVYK(1)IAPGVLTEHGK	0.36841	1	59009
A0A063BWX4	89	K	Citrate synthase OS=Ustilaginoidea virens OX=1159556 GN=UV8b_4457 PE=3 SV=1	UV8b_4457	1	1.10148e-05	117.99	2	SFSTDK(1)WAEIVK	-0.057571	1	33206	1	1.25142e-05	144.27	2	SFSTDK(1)WAEIVK	0.1795	1	34502	1	9.87835e-06	77.358	2	SFSTDK(1)WAEIVK	0.7868	1	34633
A0A063BWZ1	134	K	Uncharacterized protein OS=Ustilaginoidea virens OX=1159556 GN=UV8b_5676 PE=4 SV=1	UV8b_5676	1	7.59995e-06	88.42	2	GFK(1)FETETDTECIAK	0.21297	1	10550	1	1.16063e-07	121.71	2	GFK(1)FETETDTECIAK	-0.8807	1	9184.6	1	2.31302e-05	79.795	2	GFK(1)FETETDTECIAK	1.0728	1	10689
A0A063BWZ1	340	K	Uncharacterized protein OS=Ustilaginoidea virens OX=1159556 GN=UV8b_5676 PE=4 SV=1	UV8b_5676	1	2.85613e-06	154.35	2	GK(1)FDHFMQK	-2.6771	1	56964	1	0.000134051	154.28	2	GK(1)FDHFMQK	-0.055194	1	60903	1	0.000193085	98.009	2	GK(1)FDHFMQK	0.79167	1	59161
A0A063BWZ1	559	K	Uncharacterized protein OS=Ustilaginoidea virens OX=1159556 GN=UV8b_5676 PE=4 SV=1	UV8b_5676	1	0.023146	40.502	2	NQK(1)SLLLLGR	-0.36718	1	25657	1	7.64928e-07	179.36	2	NQK(1)SLLLLGR	-0.35224	1	28054	1	1.01153e-07	154.81	2	NQK(1)SLLLLGR	0.73992	1	28714
A0A063BWZ9	44	K	60S ribosomal protein L30 OS=Ustilaginoidea virens OX=1159556 GN=UV8b_5364 PE=3 SV=1	UV8b_5364	1	5.05956e-09	119.94	2	AK(1)LIIIAGNTPPLR	0.1769	1	215960	1	2.32083e-11	141.44	2	AK(1)LIIIAGNTPPLR	0.10801	1	222730	1	3.00342e-26	186.27	2	AK(1)LIIIAGNTPPLR	0.1248	1	223260
A0A063BWZ9	87	K	60S ribosomal protein L30 OS=Ustilaginoidea virens OX=1159556 GN=UV8b_5364 PE=3 SV=1	UV8b_5364	1	2.33648e-18	135.15	4	APIHHFSGNNIELGTACGK(1)LFR	0.17606	2	142870	1	2.59968e-14	140.3	3	APIHHFSGNNIELGTACGK(1)LFR	0.21632	3	157280	1	2.20228e-16	178.51	3	APIHHFSGNNIELGTACGK(1)LFR	0.39079	3	165080
A0A063BWZ9	17	K	60S ribosomal protein L30 OS=Ustilaginoidea virens OX=1159556 GN=UV8b_5364 PE=3 SV=1	UV8b_5364	1	6.20325e-09	121.71	2	DANSINSK(1)LALVMK	2.4003	1	35337	1	0.000892885	99.276	2	DANSINSK(1)LALVMK	1.0039	1	30283	1	5.48762e-08	117.21	2	DANSINSK(1)LALVMK	2.0884	1	29829
A0A063BX10	37	K	Uncharacterized protein OS=Ustilaginoidea virens OX=1159556 GN=UV8b_4497 PE=4 SV=1	UV8b_4497	1	1.39723e-05	122.44	2	LQK(1)LLTSNR	0.024965	1	9150.4	1	0.000940995	100.84	2	LQK(1)LLTSNR	-1.8668	1	10484	1	0.000115885	96.311	2	LQK(1)LLTSNR	0.48574	1	9385.7
A0A063BX10	67	K	Uncharacterized protein OS=Ustilaginoidea virens OX=1159556 GN=UV8b_4497 PE=4 SV=1	UV8b_4497	1	0.00226237	88.181	2	VNK(1)GLESTR	0.85817	1	20240	1	0.00917716	85.716	2	VNK(1)GLESTR	0.24852	1	21271	1	0.00230489	65.404	2	VNK(1)GLESTR	0.49437	1	22143
A0A063BX19	26	K	Putative ATP dependent RNA helicase (Dbp5) OS=Ustilaginoidea virens OX=1159556 GN=UV8b_3721 PE=4 SV=1	UV8b_3721	1	0.000732552	100.75	2	QELLAK(1)FR	0.60385	1	11900									1	0.00269176	82.716	2	QELLAK(1)FR	-0.56383	1	17009
A0A063BX26	25	K	Small nuclear ribonucleoprotein SmF OS=Ustilaginoidea virens OX=1159556 GN=UV8b_3726 PE=3 SV=1	UV8b_3726	1	0.00231788	88.181	2	LK(1)WGQVEYK	0.29978	1	14518	1	0.000470616	78.816	2	LK(1)WGQVEYK	-0.34568	1	14879	1	7.47155e-05	122.44	2	LK(1)WGQVEYK	0.17795	1	15779
A0A063BX41	47	K	60S ribosomal protein L27a OS=Ustilaginoidea virens OX=1159556 GN=UV8b_5470 PE=3 SV=1	UV8b_5470	1	1.16265e-12	181.87	2	TNMDK(1)YHPGYFGK	0.92451	1	81297	1	3.30037e-05	115.04	2	TNMDK(1)YHPGYFGK	0.0049815	1	86769	1	1.64489e-18	183.08	2	TNMDK(1)YHPGYFGK	0.16296	1	85987
A0A063BX41	55	K	60S ribosomal protein L27a OS=Ustilaginoidea virens OX=1159556 GN=UV8b_5470 PE=3 SV=1	UV8b_5470	1	0.00122532	121.67	3	YHPGYFGK(1)VGMR	-3.2934	2	98096	1	0.00185328	93.467	2	YHPGYFGK(1)VGMR	-0.077651	2	104180	1	0.000673932	106.93	2	YHPGYFGK(1)VGMR	0.19725	2	102690
A0A063BX41	132	K	60S ribosomal protein L27a OS=Ustilaginoidea virens OX=1159556 GN=UV8b_5470 PE=3 SV=1	UV8b_5470	1	0.00111059	108.3	2	WVSK(1)LAEEK	-3.9472	1	191320	1	0.00101375	88.181	2	WVSK(1)LAEEK	0.16086	1	192600	1	0.000199815	103.8	2	WVSK(1)LAEEK	0.33015	1	207990
A0A063BX41	63	K	60S ribosomal protein L27a OS=Ustilaginoidea virens OX=1159556 GN=UV8b_5470 PE=3 SV=1	UV8b_5470	1	1.66497e-06	133.98	3	YFHK(1)QQNHFWK	-0.60363	2	94820	1	1.05841e-05	158.61	3	YFHK(1)QQNHFWK	1.5124	2	95033	1	3.50404e-11	154.28	2	YFHK(1)QQNHFWK	0.60666	2	104920
A0A063BX52	323	K	Sulfite reductase [NADPH] flavoprotein component OS=Ustilaginoidea virens OX=1159556 GN=UV8b_6313 PE=4 SV=1	UV8b_6313	1	0.000723416	71.219	2	IAADGAK(1)VGVLGVR	-0.28727	1	24224	1	5.42524e-05	106.11	2	IAADGAK(1)VGVLGVR	0.78643	1	26565	1	0.000381998	76.255	2	IAADGAK(1)VGVLGVR	0.32952	1	26314
A0A063BX52	670	K	Sulfite reductase [NADPH] flavoprotein component OS=Ustilaginoidea virens OX=1159556 GN=UV8b_6313 PE=4 SV=1	UV8b_6313	1	0.00370733	56.378	2	TAAK(1)GLVFK	0.6435	1	8909									1	0.0437113	56.378	2	TAAK(1)GLVFK	0.53621	1	8937.5
A0A063BX74	477	K	Proteasome regulatory particle, non-ATPase-like protein OS=Ustilaginoidea virens OX=1159556 GN=UV8b_6333 PE=4 SV=1	UV8b_6333	1	0.00126942	105.04	2	LQK(1)YGQAVR	0.86932	1	12166	1	0.0219734	62.88	2	LQK(1)YGQAVR	-0.12302	1	14746	1	0.0380041	41.025	2	LQK(1)YGQAVR	-0.12816	1	16092
A0A063BX74	37	K	Proteasome regulatory particle, non-ATPase-like protein OS=Ustilaginoidea virens OX=1159556 GN=UV8b_6333 PE=4 SV=1	UV8b_6333	1	4.17051e-07	150.93	3	TAQQAAVK(1)ALQDAIAEHK	-1.0159	2	21804	1	1.46579e-05	88.421	3	TAQQAAVK(1)ALQDAIAEHK	0.77588	1	17090	1	1.15301e-13	133.47	3	TAQQAAVK(1)ALQDAIAEHK	0.71822	2	19888
A0A063BX79	210	K	Casein kinase phosphoprotein PP28 OS=Ustilaginoidea virens OX=1159556 GN=UV8b_4572 PE=4 SV=1	UV8b_4572	1	9.47143e-05	90.761	2	YLK(1)MQAEGK	-0.77006	1	104000	1	0.000370703	115.86	2	YLK(1)MQAEGK	-0.28935	1	103620	1	8.8949e-06	133.98	2	YLK(1)MQAEGK	-0.5636	1	107680
A0A063BXA4	38	K	40S ribosomal protein S27 OS=Ustilaginoidea virens OX=1159556 GN=UV8b_4264 PE=3 SV=1	UV8b_4264	1	0.00017119	88.921	2	LK(1)TLVPAPR	0.77995	1	100570	1	0.000242754	94.806	2	LK(1)TLVPAPR	0.23482	1	103200	1	2.75227e-05	129.56	2	LK(1)TLVPAPR	-0.096625	1	97464
A0A063BXB7	7	K	Putative septin AspA OS=Ustilaginoidea virens OX=1159556 GN=UV8b_4279 PE=3 SV=1	UV8b_4279	1	0.0466505	58.426	2	SSAATK(1)MIR	0.80302	1	34226	1	8.31348e-05	111.39	2	SSAATK(1)MIR	0.42899	1	39141	1	0.00978471	81.642	2	SSAATK(1)MIR	0.090664	1	42287
A0A063BXB7	43	K	Putative septin AspA OS=Ustilaginoidea virens OX=1159556 GN=UV8b_4279 PE=3 SV=1	UV8b_4279	1	2.85389e-10	111.38	2	TTFVNTLCNK(1)DVLTHK	-0.19307	1	55769	1	7.5902e-32	261.13	2	TTFVNTLCNK(1)DVLTHK	0.37478	1	53898	1	9.18572e-19	137.4	2	TTFVNTLCNK(1)DVLTHK	-0.27096	1	53809
A0A063BXC9	108	K	Uncharacterized protein OS=Ustilaginoidea virens OX=1159556 GN=UV8b_5211 PE=4 SV=1	UV8b_5211	1	0.000232367	90.761	2	DSHK(1)LHFLK	0.80177	2	195340	1	9.41558e-05	119.07	2	DSHK(1)LHFLK	0.03996	2	203360	1	1.87542e-05	98.009	2	DSHK(1)LHFLK	0.34378	2	208500
A0A063BXC9	113	K	Uncharacterized protein OS=Ustilaginoidea virens OX=1159556 GN=UV8b_5211 PE=4 SV=1	UV8b_5211	1	0.00952772	78.932	2	LHFLK(1)TDFDK	-0.38643	1	51409	1	0.000400313	101.82	2	LHFLK(1)TDFDK	0.15091	1	54796	1	0.0016881	79.311	2	LHFLK(1)TDFDK	0.22133	1	61717
A0A063BXC9	83	K	Uncharacterized protein OS=Ustilaginoidea virens OX=1159556 GN=UV8b_5211 PE=4 SV=1	UV8b_5211	1	1.17783e-09	150.21	2	INHTSK(1)NIEIK	1.7738	1	22910	1	5.30396e-06	150.21	2	INHTSK(1)NIEIK	0.68626	3	40182	1	5.89057e-06	108.2	2	INHTSK(1)NIEIK	0.80922	2	40580
A0A063BXC9	77	K	Uncharacterized protein OS=Ustilaginoidea virens OX=1159556 GN=UV8b_5211 PE=4 SV=1	UV8b_5211	1	1.68884e-09	76.831	4	KYHVELPFYAEIDPADSK(1)INHTSK	0.45905	1	5759.3									1	2.90005e-08	68.13	4	KYHVELPFYAEIDPADSK(1)INHTSK	0.65617	1	4373.2
A0A063BXD0	288	K	T-complex protein 1 subunit delta OS=Ustilaginoidea virens OX=1159556 GN=UV8b_5345 PE=3 SV=1	UV8b_5345	1	1.50741e-05	96.311	2	AK(1)CNVLLIQK	0.042344	1	56727	1	6.03849e-05	141.93	2	AK(1)CNVLLIQK	0.34791	1	63672	1	9.18373e-11	158.61	2	AK(1)CNVLLIQK	-0.32765	1	62358
A0A063BXD0	118	K	T-complex protein 1 subunit delta OS=Ustilaginoidea virens OX=1159556 GN=UV8b_5345 PE=3 SV=1	UV8b_5345	1	1.51685e-06	72.031	3	LLSK(1)GIHPSVISESFQR	0.526	1	22006	1	0.00039911	86.729	3	LLSK(1)GIHPSVISESFQR	0.28872	1	24493	1	0.000323616	66.509	3	LLSK(1)GIHPSVISESFQR	-0.64278	1	24906
A0A063BXD0	190	K	T-complex protein 1 subunit delta OS=Ustilaginoidea virens OX=1159556 GN=UV8b_5345 PE=3 SV=1	UV8b_5345	1	3.01848e-06	89.382	2	VIDVK(1)TADNVDLR	0.090207	1	16166	1	3.02741e-05	110.44	2	VIDVK(1)TADNVDLR	-1.1004	1	16744	1	4.0778e-06	97.175	2	VIDVK(1)TADNVDLR	0.42035	1	13262
A0A063BXD5	64	K	Rnapii degradation factor def1 OS=Ustilaginoidea virens OX=1159556 GN=UV8b_5350 PE=4 SV=1	UV8b_5350	1	0.000158399	81.099	2	QYGDK(1)TSVIR	-0.37481	1	6718									1	8.77831e-05	98.009	2	QYGDK(1)TSVIR	-1.5341	1	7523.7
A0A063BXF3	35	K	Calcofluor white hypersensitive protein OS=Ustilaginoidea virens OX=1159556 GN=UV8b_5370 PE=4 SV=1	UV8b_5370	1	0.00222184	76.255	2	AAENK(1)FESDVHK	0.66683	2	17101	1	0.000912413	75.474	2	AAENK(1)FESDVHK	0.025143	2	15331	1	0.000401019	71.066	3	AAENK(1)FESDVHK	0.58306	2	19864
A0A063BXF5	59	K	Inorganic pyrophosphatase OS=Ustilaginoidea virens OX=1159556 GN=UV8b_4319 PE=4 SV=1	UV8b_4319	1	1.40578e-09	179.31	2	WTNAK(1)LEISK	0.48532	1	131030	1	1.80542e-06	156.57	2	WTNAK(1)LEISK	0.54294	1	145670	1	1.49429e-10	179.31	2	WTNAK(1)LEISK	0.62335	1	143880
A0A063BXG0	472	K	Calreticulin OS=Ustilaginoidea virens OX=1159556 GN=UV8b_4324 PE=3 SV=1	UV8b_4324	1	2.14382e-06	127.03	2	EK(1)LNLFVTIAK	-0.50614	1	108540	1	3.4879e-07	187.33	2	EK(1)LNLFVTIAK	-0.30361	1	119910	1	8.7368e-08	117.99	2	EK(1)LNLFVTIAK	0.59057	1	124340
A0A063BXG0	102	K	Calreticulin OS=Ustilaginoidea virens OX=1159556 GN=UV8b_4324 PE=3 SV=1	UV8b_4324	1	0.00568817	79.059	2	GDK(1)GLVVK	-0.32796	1	65561	1	0.00395114	65.156	2	GDK(1)GLVVK	-0.10353	1	69764	1	0.00198932	65.156	2	GDK(1)GLVVK	0.027508	1	71356
A0A063BXG0	128	K	Calreticulin OS=Ustilaginoidea virens OX=1159556 GN=UV8b_4324 PE=3 SV=1	UV8b_4324	1	0.00244917	56.202	2	GK(1)TLVVQYEVK	-0.081018	1	29568	1	0.000315777	83.438	2	GK(1)TLVVQYEVK	0.68887	1	34095	1	7.53476e-08	103.87	2	GK(1)TLVVQYEVK	0.13746	1	34286
A0A063BXG0	362	K	Calreticulin OS=Ustilaginoidea virens OX=1159556 GN=UV8b_4324 PE=3 SV=1	UV8b_4324	1	0.0332433	46.358	2	GK(1)WSAPLIDNPAYK	-1.4974	1	195970	1	0.00123655	97.594	2	GK(1)WSAPLIDNPAYK	0.78	1	143940	1	0.00171698	66.953	2	GK(1)WSAPLIDNPAYK	-0.098208	1	226410
A0A063BXG0	210	K	Calreticulin OS=Ustilaginoidea virens OX=1159556 GN=UV8b_4324 PE=3 SV=1	UV8b_4324	1	0.002341	81.335	2	HLSSPPTAK(1)IVK	-0.47213	1	18734	1	0.0134592	48.785	2	HLSSPPTAK(1)IVK	0.058572	1	15342	1	0.000565942	87.942	2	HLSSPPTAK(1)IVK	0.9335	1	17051
A0A063BXG0	432	K	Calreticulin OS=Ustilaginoidea virens OX=1159556 GN=UV8b_4324 PE=3 SV=1	UV8b_4324	1	0.00343865	67.464	2	LAAQTFK(1)LK	0.73553	1	33703	1	0.00226216	81.642	2	LAAQTFK(1)LK	-0.0028681	1	35165	1	0.000179622	102.46	2	LAAQTFK(1)LK	0.10507	1	37377
A0A063BXG0	150	K	Calreticulin OS=Ustilaginoidea virens OX=1159556 GN=UV8b_4324 PE=3 SV=1	UV8b_4324	1	4.5808e-10	135.13	2	LQTGLECGGAYMK(1)LLR	-0.1608	1	40863	1	8.05127e-06	139.7	2	LQTGLECGGAYMK(1)LLR	0.088775	1	39048	1	3.3219e-09	156.02	2	LQTGLECGGAYMK(1)LLR	0.27978	1	38497
A0A063BXG0	118	K	Calreticulin OS=Ustilaginoidea virens OX=1159556 GN=UV8b_4324 PE=3 SV=1	UV8b_4324	1	1.26022e-20	158.59	2	NPAAHHAISAK(1)FPQK	0.31178	2	141660	1	8.41893e-12	158.59	2	NPAAHHAISAK(1)FPQK	-0.80421	2	145440	1	1.30906e-18	185.9	2	NPAAHHAISAK(1)FPQK	-0.26937	3	165110
A0A063BXG0	194	K	Calreticulin OS=Ustilaginoidea virens OX=1159556 GN=UV8b_4324 PE=3 SV=1	UV8b_4324	1	1.36806e-06	126.29	2	NPK(1)TGQYEEK	0.50876	1	60682	1	9.70553e-07	138.23	2	NPK(1)TGQYEEK	0.47107	1	68149	1	1.67042e-14	167.06	2	NPK(1)TGQYEEK	-0.53161	1	68658
A0A063BXG0	460	K	Calreticulin OS=Ustilaginoidea virens OX=1159556 GN=UV8b_4324 PE=3 SV=1	UV8b_4324	1	6.15735e-06	117.39	2	SPLDLK(1)FR	1.2067	2	329450	1	2.87348e-06	150.88	2	SPLDLK(1)FR	-0.22159	2	353390	1	3.30328e-05	125.5	2	SPLDLK(1)FR	-0.1749	2	344550
A0A063BXG6	548	K	Exportin-1 OS=Ustilaginoidea virens OX=1159556 GN=UV8b_5246 PE=4 SV=1	UV8b_5246	1	0.00703322	61.494	2	AHWK(1)FLK	0.1652	1	14162	1	0.0199492	49.058	2	AHWK(1)FLK	0.27243	1	14845	1	0.00772208	49.058	2	AHWK(1)FLK	1.4107	1	13740
A0A063BXG6	544	K	Exportin-1 OS=Ustilaginoidea virens OX=1159556 GN=UV8b_5246 PE=4 SV=1	UV8b_5246	1	0.0530714	42.229	2	FLK(1)AHWK	1.4208	1	11552	1	0.00341257	69.093	2	FLK(1)AHWK	0.87154	1	11139	1	0.00538926	49.058	2	FLK(1)AHWK	-0.82772	1	11933
A0A063BXG6	396	K	Exportin-1 OS=Ustilaginoidea virens OX=1159556 GN=UV8b_5246 PE=4 SV=1	UV8b_5246	1	0.00253775	83.438	2	HK(1)YNEVLSNLR	-2.5512	1	34634	1	0.00146131	72.922	2	HK(1)YNEVLSNLR	0.48597	1	35692	1	4.506e-05	108.4	2	HK(1)YNEVLSNLR	0.37366	1	34963
A0A063BXH6	56	K	Peptidyl-prolyl cis-trans isomerase OS=Ustilaginoidea virens OX=1159556 GN=UV8b_5256 PE=3 SV=1	UV8b_5256	1	0.00948838	71.066	2	TQQK(1)IVIDSSGEL	-0.10391	1	53305	1	0.000120937	106	2	TQQK(1)IVIDSSGEL	-0.59279	1	59567	1	0.0270335	54.584	2	TQQK(1)IVIDSSGEL	-1.018	1	59666
A0A063BXI4	436	K	Phosphoglycerate mutase, 2,3-bisphosphoglycerate-independent OS=Ustilaginoidea virens OX=1159556 GN=UV8b_5405 PE=3 SV=1	UV8b_5405	1	0.0259407	74.424	2	AIGK(1)ILEACK	0.88863	1	22277	1	0.0270852	64.064	2	AIGK(1)ILEACK	0.98048	1	23387	1	0.0239998	72.365	2	AIGK(1)ILEACK	0.4034	1	26275
A0A063BXI4	131	K	Phosphoglycerate mutase, 2,3-bisphosphoglycerate-independent OS=Ustilaginoidea virens OX=1159556 GN=UV8b_5405 PE=3 SV=1	UV8b_5405	1	2.64704e-10	135.21	3	GGVHSK(1)QEHLYALLR	0.057397	1	8738.3									1	1.16394e-12	161.23	3	GGVHSK(1)QEHLYALLR	-0.89042	1	10612
A0A063BXI4	292	K	Phosphoglycerate mutase, 2,3-bisphosphoglycerate-independent OS=Ustilaginoidea virens OX=1159556 GN=UV8b_5405 PE=3 SV=1	UV8b_5405	1	0.0560732	44.82	2	SVLPDFSYPK(1)ISR	-0.48842	1	3911
A0A063BXI9	160	K	Amidohydrolase family protein OS=Ustilaginoidea virens OX=1159556 GN=UV8b_6151 PE=4 SV=1	UV8b_6151	1	2.21656e-08	103.87	2	VEAAAGAAWPK(1)VR	-1.3696	2	113280	1	8.84142e-05	106.35	2	VEAAAGAAWPK(1)VR	0.062139	2	125700	1	2.12484e-08	96.957	2	VEAAAGAAWPK(1)VR	-0.79947	2	119480
A0A063BXJ1	58	K	60S ribosomal protein L13 OS=Ustilaginoidea virens OX=1159556 GN=UV8b_5271 PE=3 SV=1	UV8b_5271	1	1.6488e-10	170.95	2	HNQK(1)IVNNHFR	1.2568	2	81678	1	2.93268e-11	242.09	3	HNQK(1)IVNNHFR	1.243	1	84910	1	6.44943e-08	184.04	3	HNQK(1)IVNNHFR	-0.72336	1	79781
A0A063BXJ1	103	K	60S ribosomal protein L13 OS=Ustilaginoidea virens OX=1159556 GN=UV8b_5271 PE=3 SV=1	UV8b_5271	1	0.0249774	78.816	2	PVDK(1)LRPIVR	-3.3307	2	185600	1	0.0554575	52.591	3	PVDK(1)LRPIVR	0.81722	1	77337	1	0.0408599	44.82	3	PVDK(1)LRPIVR	0.077239	1	80762
A0A063BXJ7	290	K	Uncharacterized protein OS=Ustilaginoidea virens OX=1159556 GN=UV8b_5276 PE=4 SV=1	UV8b_5276	1	5.21948e-07	117.77	2	LYQLTGTLIPDAK(1)LGAAR	0.9983	1	3842
A0A063BXK2	216	K	Phenylalanyl-tRNA synthetase alpha chain OS=Ustilaginoidea virens OX=1159556 GN=UV8b_5430 PE=4 SV=1	UV8b_5430	1	8.96521e-19	141.87	3	GYNFK(1)ALGADQHSGALHPLNK	-0.89977	1	16495	1	6.64566e-10	137.89	3	GYNFK(1)ALGADQHSGALHPLNK	0.24991	1	23969	1	1.47338e-05	98.895	3	GYNFK(1)ALGADQHSGALHPLNK	0.34275	1	20729
A0A063BXK2	172	K	Phenylalanyl-tRNA synthetase alpha chain OS=Ustilaginoidea virens OX=1159556 GN=UV8b_5430 PE=4 SV=1	UV8b_5430	1	7.73919e-05	103.8	2	TQK(1)IISFR	1.1047	1	17001	1	0.000880552	93.467	2	TQK(1)IISFR	1.0127	1	18388	1	0.000583103	83.623	2	TQK(1)IISFR	0.35804	1	17772
A0A063BXM2	207	K	Superoxide dismutase OS=Ustilaginoidea virens OX=1159556 GN=UV8b_4394 PE=4 SV=1	UV8b_4394	1	0.0295827	63.397	2	GYFK(1)NLVHGGR	-1.0568	1	20103	1	0.000322732	86.205	2	GYFK(1)NLVHGGR	0.77856	1	22242	1	0.00108262	83.623	2	GYFK(1)NLVHGGR	1.875	1	21426
A0A063BXM8	68	K	Mitochondrial pyruvate carrier OS=Ustilaginoidea virens OX=1159556 GN=UV8b_4399 PE=3 SV=1	UV8b_4399	1	0.0428982	45.939	2	DK(1)IGEVGDQVK	0.44759	1	2324.6									1	0.00247732	85.821	2	DK(1)IGEVGDQVK	1.1118	1	5185
A0A063BXM8	55	K	Mitochondrial pyruvate carrier OS=Ustilaginoidea virens OX=1159556 GN=UV8b_4399 PE=3 SV=1	UV8b_4399	1	0.00228076	87.251	2	EK(1)LQLEK	0.51922	1	10393									1	0.0133127	72.492	2	EK(1)LQLEK	0.62569	1	9707.2
A0A063BXM8	49	K	Mitochondrial pyruvate carrier OS=Ustilaginoidea virens OX=1159556 GN=UV8b_4399 PE=3 SV=1	UV8b_4399	1	0.000182116	78.816	2	YLSYHK(1)WGGK	-0.077878	1	17158	1	0.000819748	92.732	2	YLSYHK(1)WGGK	0.0091853	1	18929	1	4.84933e-05	102.55	2	YLSYHK(1)WGGK	-0.75976	1	19713
A0A063BXP9	13	K	Cytochrome c biogenesis factor OS=Ustilaginoidea virens OX=1159556 GN=UV8b_3551 PE=4 SV=1	UV8b_3551	1	4.47878e-06	104.39	2	ALGNK(1)AIADK	-0.16423	2	57327	1	0.000133238	104.39	2	ALGNK(1)AIADK	0.29647	1	53137	1	1.37286e-05	143.39	2	ALGNK(1)AIADK	0.47616	1	58140
A0A063BXP9	8	K	Cytochrome c biogenesis factor OS=Ustilaginoidea virens OX=1159556 GN=UV8b_3551 PE=4 SV=1	UV8b_3551	1	4.95696e-08	138.23	2	ASADELK(1)ALGNK	-0.27547	2	54469	1	1.41201e-06	144.47	2	ASADELK(1)ALGNK	0.13841	2	61575	1	1.11646e-13	156.57	2	ASADELK(1)ALGNK	-0.080353	1	52030
A0A063BXP9	100	K	Cytochrome c biogenesis factor OS=Ustilaginoidea virens OX=1159556 GN=UV8b_3551 PE=4 SV=1	UV8b_3551	1	5.74998e-07	66.106	3	GDLLGANDAYEEGLK(1)HDASNAQLK	0.54969	1	9849.8	1	3.19766e-11	97.681	3	GDLLGANDAYEEGLK(1)HDASNAQLK	0.24865	1	12936	1	3.60523e-15	97.551	3	GDLLGANDAYEEGLK(1)HDASNAQLK	1.6862	1	9360.5
A0A063BXP9	302	K	Cytochrome c biogenesis factor OS=Ustilaginoidea virens OX=1159556 GN=UV8b_3551 PE=4 SV=1	UV8b_3551	1	2.8788e-08	121.71	2	GDYDK(1)CIEACSK	1.1818	1	19840	1	6.17823e-19	208.03	2	GDYDK(1)CIEACSK	-0.37694	1	18611	1	2.10598e-09	126.48	2	GDYDK(1)CIEACSK	0.58735	1	21070
A0A063BXP9	560	K	Cytochrome c biogenesis factor OS=Ustilaginoidea virens OX=1159556 GN=UV8b_3551 PE=4 SV=1	UV8b_3551	1	0.00297342	83.623	2	IQK(1)LMAAGVIR	-0.74065	1	113720	1	0.00133654	85.716	2	IQK(1)LMAAGVIR	-1.2432	1	113310	1	2.28384e-05	115.86	2	IQK(1)LMAAGVIR	-0.79603	1	116180
A0A063BXP9	451	K	Cytochrome c biogenesis factor OS=Ustilaginoidea virens OX=1159556 GN=UV8b_3551 PE=4 SV=1	UV8b_3551	1	0.000207499	87.251	2	KDPK(1)FIR	-1.2191	1	31957
A0A063BXP9	266	K	Cytochrome c biogenesis factor OS=Ustilaginoidea virens OX=1159556 GN=UV8b_3551 PE=4 SV=1	UV8b_3551	1	9.41626e-06	77.157	2	K(1)FDEAIEHYSK	0.017363	1	7859.6	1	0.000102553	114.93	2	K(1)FDEAIEHYSK	-0.46047	1	7638.4	1	5.04767e-05	84.309	2	K(1)FDEAIEHYSK	0.50058	1	7906
A0A063BXP9	152	K	Cytochrome c biogenesis factor OS=Ustilaginoidea virens OX=1159556 GN=UV8b_3551 PE=4 SV=1	UV8b_3551	1	2.19575e-07	127.07	2	LASNPK(1)TSAFLADPTFMAK	0.56889	1	55483	1	9.82847e-20	168.69	2	LASNPK(1)TSAFLADPTFMAK	-0.69121	1	50728	1	6.11359e-10	131.48	2	LASNPK(1)TSAFLADPTFMAK	-0.42486	1	48544
A0A063BXP9	322	K	Cytochrome c biogenesis factor OS=Ustilaginoidea virens OX=1159556 GN=UV8b_3551 PE=4 SV=1	UV8b_3551	1	0.0128509	57.032	2	TIYADFK(1)LIAK	0.66641	2	35728	1	0.00469299	50.297	2	TIYADFK(1)LIAK	0.73078	1	25941	1	0.0011354	83.358	2	TIYADFK(1)LIAK	1.6444	2	39810
A0A063BXP9	363	K	Cytochrome c biogenesis factor OS=Ustilaginoidea virens OX=1159556 GN=UV8b_3551 PE=4 SV=1	UV8b_3551	1	0.00024854	122.44	2	TPDVLNK(1)LR	1.1363	2	190650	1	0.000501669	98.009	2	TPDVLNK(1)LR	-0.11562	1	168770	1	3.66092e-06	141.93	2	TPDVLNK(1)LR	0.26882	2	199610
A0A063BXS5	231	K	Cobalamin-independent methionine synthase OS=Ustilaginoidea virens OX=1159556 GN=UV8b_5222 PE=3 SV=1	UV8b_5222	1	3.30599e-09	138	2	PAYEK(1)FASLGDK	2.968	4	1406600	1	2.91572e-08	153.52	2	PAYEK(1)FASLGDK	3.2235	4	1448300	1	2.46434e-08	137.39	2	PAYEK(1)FASLGDK	3.5154	4	1403100
A0A063BXS5	238	K	Cobalamin-independent methionine synthase OS=Ustilaginoidea virens OX=1159556 GN=UV8b_5222 PE=3 SV=1	UV8b_5222	1	4.83512e-06	120.33	2	FASLGDK(1)IPK	-0.5233	1	190790	1	0.000402311	112.8	2	FASLGDK(1)IPK	-0.72086	1	194940	1	7.65909e-07	139.02	2	FASLGDK(1)IPK	-0.028019	1	204040
A0A063BXS5	317	K	Cobalamin-independent methionine synthase OS=Ustilaginoidea virens OX=1159556 GN=UV8b_5222 PE=3 SV=1	UV8b_5222	1	7.77083e-33	199.59	2	AIETVETAIQK(1)LGK	-0.54187	1	564110	1	2.56484e-23	187.85	2	AIETVETAIQK(1)LGK	0.041078	1	621930	1	6.56117e-35	199.59	2	AIETVETAIQK(1)LGK	0.43091	1	576810
A0A063BXS5	29	K	Cobalamin-independent methionine synthase OS=Ustilaginoidea virens OX=1159556 GN=UV8b_5222 PE=3 SV=1	UV8b_5222	1	1.71375e-33	187.49	2	ATEAYWSGK(1)ISQADLLAEAK	0.76719	1	77568	1	2.26463e-28	177.74	2	ATEAYWSGK(1)ISQADLLAEAK	-0.47471	1	71218	1	5.73462e-40	179.9	2	ATEAYWSGK(1)ISQADLLAEAK	-0.033104	1	72400
A0A063BXS5	629	K	Cobalamin-independent methionine synthase OS=Ustilaginoidea virens OX=1159556 GN=UV8b_5222 PE=3 SV=1	UV8b_5222	1	8.86611e-09	119.94	2	DAYLK(1)WAVDAFK	0.4273	2	95214	1	0.000124497	86.243	2	DAYLK(1)WAVDAFK	0.7025	2	87734	1	1.15409e-08	81.799	2	DAYLK(1)WAVDAFK	1.5618	2	85051
A0A063BXS5	547	K	Cobalamin-independent methionine synthase OS=Ustilaginoidea virens OX=1159556 GN=UV8b_5222 PE=3 SV=1	UV8b_5222	1	1.31834e-09	162.21	2	ESK(1)YAVSVSSK	0.63786	1	611090	1	1.94158e-05	150.21	2	ESK(1)YAVSVSSK	0.90679	1	606570	1	1.08689e-07	150.21	2	ESK(1)YAVSVSSK	0.19431	1	639760
A0A063BXS5	458	K	Cobalamin-independent methionine synthase OS=Ustilaginoidea virens OX=1159556 GN=UV8b_5222 PE=3 SV=1	UV8b_5222	1	6.24201e-09	108.24	2	FTK(1)GEISEEQYDK	1.6047	1	39196	1	1.15307e-07	108.5	2	FTK(1)GEISEEQYDK	1.0377	1	40596	1	1.16319e-18	207.12	2	FTK(1)GEISEEQYDK	0.99988	1	40174
A0A063BXS5	468	K	Cobalamin-independent methionine synthase OS=Ustilaginoidea virens OX=1159556 GN=UV8b_5222 PE=3 SV=1	UV8b_5222	1	1.62271e-22	159.82	2	GEISEEQYDK(1)FIEEEIK	-1.1394	1	25150	1	5.88759e-13	133.47	2	GEISEEQYDK(1)FIEEEIK	-0.90408	1	23045	1	3.85769e-13	131.06	2	GEISEEQYDK(1)FIEEEIK	0.50371	1	27757
A0A063BXS5	385	K	Cobalamin-independent methionine synthase OS=Ustilaginoidea virens OX=1159556 GN=UV8b_5222 PE=3 SV=1	UV8b_5222	1	5.19811e-24	217.24	2	GQLEANAK(1)SLQAR	-0.22185	1	227230	1	7.05261e-19	192.95	2	GQLEANAK(1)SLQAR	-0.06163	1	228730	1	2.16626e-26	260.97	2	GQLEANAK(1)SLQAR	0.44447	1	238240
A0A063BXS5	48	K	Cobalamin-independent methionine synthase OS=Ustilaginoidea virens OX=1159556 GN=UV8b_5222 PE=3 SV=1	UV8b_5222	1	0.000459491	104.76	2	LAHWK(1)IQK	0.10206	1	359820	1	0.000862026	92.677	2	LAHWK(1)IQK	1.0818	1	359200	1	0.00064036	104.76	2	LAHWK(1)IQK	0.33096	1	381900
A0A063BXS5	141	K	Cobalamin-independent methionine synthase OS=Ustilaginoidea virens OX=1159556 GN=UV8b_5222 PE=3 SV=1	UV8b_5222	1	1.79278e-14	177.41	2	LVDSPK(1)AVNDFNEAK	0.24127	2	141230	1	1.25109e-07	139.7	2	LVDSPK(1)AVNDFNEAK	0.34372	2	147760	1	1.11351e-18	196.42	2	LVDSPK(1)AVNDFNEAK	0.44692	2	147730
A0A063BXS5	301	K	Cobalamin-independent methionine synthase OS=Ustilaginoidea virens OX=1159556 GN=UV8b_5222 PE=3 SV=1	UV8b_5222	1	0.00254911	72.492	2	NIWK(1)TNFK	-0.19083	1	46135	1	0.000506554	94.806	2	NIWK(1)TNFK	-1.0431	1	51027	1	0.00249793	72.492	2	NIWK(1)TNFK	0.014235	1	50703
A0A063BXS5	455	K	Cobalamin-independent methionine synthase OS=Ustilaginoidea virens OX=1159556 GN=UV8b_5222 PE=3 SV=1	UV8b_5222	0.910782	0.0602446	50.314	2	NK(0.911)FTK(0.089)GEISEEQYDK	-12.968	1	9875
A0A063BXS5	135	K	Cobalamin-independent methionine synthase OS=Ustilaginoidea virens OX=1159556 GN=UV8b_5222 PE=3 SV=1	UV8b_5222	1	7.96207e-37	221.62	2	PTLQDNQAFK(1)LVDSPK	0.18424	3	120500	1	6.32115e-32	281.76	2	PTLQDNQAFK(1)LVDSPK	0.60481	4	127680	1	1.16893e-19	207.06	2	PTLQDNQAFK(1)LVDSPK	-0.022078	3	116810
A0A063BXS5	682	K	Cobalamin-independent methionine synthase OS=Ustilaginoidea virens OX=1159556 GN=UV8b_5222 PE=3 SV=1	UV8b_5222	1	0.00281637	66.087	2	SDAK(1)LLR	-0.25123	2	75648	1	0.00414334	70.67	2	SDAK(1)LLR	-0.30634	1	39176	1	0.00314985	78.178	2	SDAK(1)LLR	0.77848	2	78937
A0A063BXS6	41	K	Putative H/ACA ribonucleoprotein complex subunit OS=Ustilaginoidea virens OX=1159556 GN=UV8b_4057 PE=4 SV=1	UV8b_4057	1	0.000108924	90.142	2	EK(1)LAAALDEK	-5.4666	1	15182									1	8.78699e-05	99.34	2	EK(1)LAAALDEK	-0.81168	1	14330
A0A063BXT2	68	K	Uncharacterized protein OS=Ustilaginoidea virens OX=1159556 GN=UV8b_5227 PE=4 SV=1	UV8b_5227	1	4.72407e-16	170.22	3	IAHASK(1)TDLLLSEHAGK	-0.23732	1	51628	1	8.88895e-09	148.69	3	IAHASK(1)TDLLLSEHAGK	0.31341	1	50279	1	4.70126e-09	157.67	3	IAHASK(1)TDLLLSEHAGK	-0.070645	1	52259
A0A063BXT8	263	K	Cystathionine gamma-lyase OS=Ustilaginoidea virens OX=1159556 GN=UV8b_5001 PE=3 SV=1	UV8b_5001	1	0.00017093	79.809	2	GLK(1)TLHLR	1.2453	1	13527	1	0.000420868	105.81	2	GLK(1)TLHLR	-0.90302	1	14976	1	0.000201311	102.46	2	GLK(1)TLHLR	-0.06995	1	16232
A0A063BXU1	81	K	Cytochrome b-c1 complex subunit 7 OS=Ustilaginoidea virens OX=1159556 GN=UV8b_4067 PE=3 SV=1	UV8b_4067	1	0.000222573	80.623	2	SVQCSYQHK(1)LLPK	0.30871	2	30088	1	1.06534e-05	108.24	2	SVQCSYQHK(1)LLPK	-0.9162	2	29926	1	1.33806e-05	105.94	2	SVQCSYQHK(1)LLPK	0.4137	2	32146
A0A063BXU6	91	K	40S ribosomal protein S0 OS=Ustilaginoidea virens OX=1159556 GN=RPS0 PE=3 SV=1	RPS0	1	1.36137e-22	195.36	2	AVLK(1)FAAHTGASSIAGR	-0.61974	2	184090	1	2.31009e-13	188.19	2	AVLK(1)FAAHTGASSIAGR	-0.33874	2	187910	1	2.37046e-27	176.58	2	AVLK(1)FAAHTGASSIAGR	0.18901	2	199790
A0A063BXU6	42	K	40S ribosomal protein S0 OS=Ustilaginoidea virens OX=1159556 GN=RPS0 PE=3 SV=1	RPS0	1	5.66962e-06	100.07	3	NLQVHMEPYLWK(1)TR	-0.99819	2	48867	1	7.21771e-08	142.08	3	NLQVHMEPYLWK(1)TR	0.85742	2	52447	1	5.13317e-09	133.07	3	NLQVHMEPYLWK(1)TR	1.0683	1	33020
A0A063BXU6	59	K	40S ribosomal protein S0 OS=Ustilaginoidea virens OX=1159556 GN=RPS0 PE=3 SV=1	RPS0	1	4.71628e-06	118.91	2	TWEK(1)IVLAAR	-1.0493	2	240700	1	1.13964e-05	124.81	2	TWEK(1)IVLAAR	-0.15927	2	240890	1	3.02021e-07	109.88	2	TWEK(1)IVLAAR	0.24753	1	199720
A0A063BXV5	564	K	Dicarboxylic amino acid permease OS=Ustilaginoidea virens OX=1159556 GN=UV8b_4077 PE=4 SV=1	UV8b_4077	1	0.000490387	71.066	2	AAASTGWNK(1)FYNR	-0.90243	1	4996.3									1	1.14432e-05	122.51	2	AAASTGWNK(1)FYNR	-0.23506	1	4232.3
A0A063BXV7	517	K	NADPH--cytochrome P450 reductase OS=Ustilaginoidea virens OX=1159556 GN=cprA PE=3 SV=1	cprA	1	0.0021776	90.306	3	NK(1)FDGIHVPVHVR	-0.3709	1	31697	1	0.000624349	77.358	3	NK(1)FDGIHVPVHVR	-0.29612	1	33140	1	0.00109143	110.52	3	NK(1)FDGIHVPVHVR	1.498	1	30116
A0A063BXV7	629	K	NADPH--cytochrome P450 reductase OS=Ustilaginoidea virens OX=1159556 GN=cprA PE=3 SV=1	cprA	1	0.00320814	58.476	2	SK(1)EIGELLSQK	0.41038	1	10394	1	0.000744944	88.24	2	SK(1)EIGELLSQK	0.046159	1	15289	1	0.0027248	81.799	2	SK(1)EIGELLSQK	0.93712	1	14611
A0A063BXW2	50	K	Protein arginine N-methyltransferase 1 OS=Ustilaginoidea virens OX=1159556 GN=UV8b_5031 PE=3 SV=1	UV8b_5031	1	4.05204e-13	131.54	2	SYMNAIVQNK(1)HLFK	-0.36016	1	3046.3
A0A063BXW9	326	K	Actin OS=Ustilaginoidea virens OX=1159556 GN=UV8b_6104 PE=3 SV=1	UV8b_6104	1	0.0099875	66.664	2	EITALAPSSMK(1)VK	-1.086	1	51534	1	9.15476e-05	90.306	2	EITALAPSSMK(1)VK	-1.3702	1	59724	1	0.00150021	81.335	2	EITALAPSSMK(1)VK	-1.3599	1	56613
A0A063BXW9	328	K	Actin OS=Ustilaginoidea virens OX=1159556 GN=UV8b_6104 PE=3 SV=1	UV8b_6104	1	0.00121333	58.916	2	VK(1)IIAPPER	-3.3092	1	78329	1	0.00051877	86.205	2	VK(1)IIAPPER	0.27112	1	84090	1	0.000796648	67.507	2	VK(1)IIAPPER	0.50312	1	78679
A0A063BXW9	50	K	Actin OS=Ustilaginoidea virens OX=1159556 GN=UV8b_6104 PE=3 SV=1	UV8b_6104	1	1.89471e-34	193.32	3	HHGIMIGMGQK(1)DSYVGDEAQSK	-2.2863	1	19170	1	2.59968e-14	140.3	3	HHGIMIGMGQK(1)DSYVGDEAQSK	0.24104	1	16223	1	1.14211e-07	82.725	3	HHGIMIGMGQK(1)DSYVGDEAQSK	0.81053	1	14169
A0A063BXX6	127	K	Homoserine kinase OS=Ustilaginoidea virens OX=1159556 GN=UV8b_4092 PE=3 SV=1	UV8b_4092	1	0.0202968	73.655	2	EVGGLK(1)GLDLDR	-2.2541	1	33347	1	7.45702e-05	126.48	2	EVGGLK(1)GLDLDR	-0.63538	1	30214	1	3.24823e-06	119.55	2	EVGGLK(1)GLDLDR	-0.76439	1	33822
A0A063BY17	123	K	Glutathione-dependent formaldehyde dehydrogenase OS=Ustilaginoidea virens OX=1159556 GN=UV8b_4112 PE=3 SV=1	UV8b_4112	1	1.81132e-05	88.42	2	ATQGK(1)GVMPDGTSR	0.52806	1	48842	1	1.99635e-07	130.71	2	ATQGK(1)GVMPDGTSR	-1.1637	1	47849	1	1.30052e-12	168.43	2	ATQGK(1)GVMPDGTSR	-0.019042	1	52102
A0A063BY17	237	K	Glutathione-dependent formaldehyde dehydrogenase OS=Ustilaginoidea virens OX=1159556 GN=UV8b_4112 PE=3 SV=1	UV8b_4112	1	2.43255e-13	149.58	2	K(1)FGATDFVNPNDLK	0.85439	1	77858	1	3.29627e-07	121.69	2	K(1)FGATDFVNPNDLK	0.75192	1	87108	1	2.65435e-12	154.09	2	K(1)FGATDFVNPNDLK	1.6044	1	80849
A0A063BY17	12	K	Glutathione-dependent formaldehyde dehydrogenase OS=Ustilaginoidea virens OX=1159556 GN=UV8b_4112 PE=3 SV=1	UV8b_4112	1	9.12426e-19	181.44	2	TITCK(1)AAVAWEASK	0.17525	1	191190	1	7.14643e-08	117.41	2	TITCK(1)AAVAWEASK	-0.38148	1	193250	1	3.30507e-08	128.41	2	TITCK(1)AAVAWEASK	0.0299	1	193310
A0A063BY17	116	K	Glutathione-dependent formaldehyde dehydrogenase OS=Ustilaginoidea virens OX=1159556 GN=UV8b_4112 PE=3 SV=1	UV8b_4112	1	0.00130409	82.716	2	TNLCGK(1)IR	0.33855	1	20428	1	0.0360465	41.025	2	TNLCGK(1)IR	-0.27741	1	21949	1	0.00248703	78.178	2	TNLCGK(1)IR	2.4094	1	22521
A0A063BY17	340	K	Glutathione-dependent formaldehyde dehydrogenase OS=Ustilaginoidea virens OX=1159556 GN=UV8b_4112 PE=3 SV=1	UV8b_4112	1	0.0131362	42.075	2	VWK(1)GCAFGGIK	0.21824	1	59070	1	0.00138507	40.502	2	VWK(1)GCAFGGIK	0.37358	1	61086	1	0.00110494	69.716	2	VWK(1)GCAFGGIK	0.34197	1	59339
A0A063BY21	198	K	Signal peptidase subunit 3 OS=Ustilaginoidea virens OX=1159556 GN=UV8b_5924 PE=3 SV=1	UV8b_5924	1	0.002651	43.613	3	NQRPK(1)YQITHPSGR	0.75313	1	6644.7									1	1.56955e-05	119.43	3	NQRPK(1)YQITHPSGR	-0.19067	1	9232.5
A0A063BY22	852	K	Elongation factor 3 OS=Ustilaginoidea virens OX=1159556 GN=UV8b_5111 PE=4 SV=1	UV8b_5111	1	0.00343773	92.445	2	SAK(1)QIEALVGR	-2.8571	1	17580	1	0.000631803	103.87	2	SAK(1)QIEALVGR	-3.1168	1	20554	1	3.1201e-05	117.99	2	SAK(1)QIEALVGR	-2.6489	1	20132
A0A063BY22	337	K	Elongation factor 3 OS=Ustilaginoidea virens OX=1159556 GN=UV8b_5111 PE=4 SV=1	UV8b_5111	1	0.0597325	40.386	2	TFLPK(1)LSPGIK	-1.203	1	11627	1	0.00706138	57.888	2	TFLPK(1)LSPGIK	-1.0148	1	11818
A0A063BY32	445	K	Serine hydroxymethyltransferase OS=Ustilaginoidea virens OX=1159556 GN=UV8b_3320 PE=3 SV=1	UV8b_3320	1	0.00109836	86.205	2	AK(1)VASGEVAR	0.48595	1	11150	1	0.00101102	72.365	2	AK(1)VASGEVAR	1.5618	1	11266	1	0.00275879	59.645	2	AK(1)VASGEVAR	-0.47037	1	12661
A0A063BY32	323	K	Serine hydroxymethyltransferase OS=Ustilaginoidea virens OX=1159556 GN=UV8b_3320 PE=3 SV=1	UV8b_3320	1	8.09291e-05	90.306	2	AYQEK(1)VISNAK	0.22335	1	5362.2	1	0.000263305	72.365	2	AYQEK(1)VISNAK	-0.44193	1	5960.9
A0A063BY32	329	K	Serine hydroxymethyltransferase OS=Ustilaginoidea virens OX=1159556 GN=UV8b_3320 PE=3 SV=1	UV8b_3320	1	0.0396452	53.517	2	VISNAK(1)TLEK	-0.44837	1	15519	1	0.00199479	87.895	2	VISNAK(1)TLEK	0.71644	1	16506	1	0.0375694	61.48	2	VISNAK(1)TLEK	-1.0726	1	15685
A0A063BY32	426	K	Serine hydroxymethyltransferase OS=Ustilaginoidea virens OX=1159556 GN=UV8b_3320 PE=3 SV=1	UV8b_3320	1	4.89925e-05	96.957	2	ICK(1)QVQSALPK	0.048667	1	10981	1	0.000433829	90.142	2	ICK(1)QVQSALPK	-0.4362	1	11245	1	7.87624e-06	92.445	2	ICK(1)QVQSALPK	1.1023	1	12345
A0A063BY32	189	K	Serine hydroxymethyltransferase OS=Ustilaginoidea virens OX=1159556 GN=UV8b_3320 PE=3 SV=1	UV8b_3320	1	0.00306329	55.754	2	PK(1)VLVAGTSAYCR	-4.1716	1	22307									1	0.00168584	62.705	2	PK(1)VLVAGTSAYCR	0.7236	1	26579
A0A063BY32	336	K	Serine hydroxymethyltransferase OS=Ustilaginoidea virens OX=1159556 GN=UV8b_3320 PE=3 SV=1	UV8b_3320	1	0.00145271	103.8	2	TFK(1)ELGHK	-0.17976	1	20457	1	0.0100739	53.878	2	TFK(1)ELGHK	-0.97219	1	22022	1	0.021351	56.378	2	TFK(1)ELGHK	0.61062	1	21924
A0A063BY33	126	K	60S ribosomal protein L44 OS=Ustilaginoidea virens OX=1159556 GN=UV8b_4137 PE=3 SV=1	UV8b_4137	1	0.000381329	106.93	2	TK(1)CQLALK	0.41492	1	40306	1	0.000344256	125.5	2	TK(1)CQLALK	-1.1338	1	39138	1	0.00198573	96.311	2	TK(1)CQLALK	1.4633	1	45298
A0A063BY39	105	K	RNP domain protein OS=Ustilaginoidea virens OX=1159556 GN=UV8b_5944 PE=4 SV=1	UV8b_5944	1	2.19331e-05	86.838	2	AIAELSGK(1)EILER	0.0098293	1	16795	1	0.000972578	71.896	2	AIAELSGK(1)EILER	-0.12537	1	17661	1	9.68097e-06	97.175	2	AIAELSGK(1)EILER	0.23372	1	20900
A0A063BY39	270	K	RNP domain protein OS=Ustilaginoidea virens OX=1159556 GN=UV8b_5944 PE=4 SV=1	UV8b_5944	1	0.0492369	48.785	2	AYEPSSAK(1)IALR	-0.51795	1	11932	1	0.0435159	48.701	3	AYEPSSAK(1)IALRPIPR	-0.010489	2	59281	1	1.15519e-07	106	2	AYEPSSAK(1)IALRPIPR	0.37149	3	77065
A0A063BY39	111	K	RNP domain protein OS=Ustilaginoidea virens OX=1159556 GN=UV8b_5944 PE=4 SV=1	UV8b_5944	1	0.000734624	113.14	2	K(1)VSVQLAR	-0.21519	1	34775	1	0.00236008	101.41	2	K(1)VSVQLAR	-0.3565	1	38593	1	0.00323284	87.251	2	K(1)VSVQLAR	0.33188	1	39341
A0A063BY39	242	K	RNP domain protein OS=Ustilaginoidea virens OX=1159556 GN=UV8b_5944 PE=4 SV=1	UV8b_5944	1	3.7395e-06	113.34	2	TK(1)VMVANLPYDLTEEK	0.11541	1	3023.9	1	1.89828e-05	85.081	2	TK(1)VMVANLPYDLTEEK	-1.4757	1	1573.1
A0A063BY58	120	K	PH-response regulator OS=Ustilaginoidea virens OX=1159556 GN=UV8b_4172 PE=4 SV=1	UV8b_4172	1	3.05432e-24	146.75	2	SLDGTDFSGASASTAK(1)GLTR	0.11339	1	13730	1	1.89118e-09	121.39	2	SLDGTDFSGASASTAK(1)GLTR	-0.34481	1	13361	1	8.64043e-16	115.24	2	SLDGTDFSGASASTAK(1)GLTR	-0.31346	1	9983
A0A063BY66	63	K	Glutaredoxin OS=Ustilaginoidea virens OX=1159556 GN=UV8b_5312 PE=4 SV=1	UV8b_5312	1	4.15046e-14	145.75	2	DTLTK(1)LGAVFK	-1.5311	2	68778	1	3.39421e-07	133.76	2	DTLTK(1)LGAVFK	-0.76918	2	66742	1	1.43048e-07	123.42	2	DTLTK(1)LGAVFK	-0.61328	2	63921
A0A063BY66	119	K	Glutaredoxin OS=Ustilaginoidea virens OX=1159556 GN=UV8b_5312 PE=4 SV=1	UV8b_5312	1	0.000329174	90.263	2	SGK(1)LEDLLK	0.69286	1	6758.4	1	0.000222874	124.81	2	SGK(1)LEDLLK	1.2152	1	9029.2	1	0.000168183	109.88	2	SGK(1)LEDLLK	1.2232	1	10688
A0A063BY73	77	K	40S ribosomal protein S2 OS=Ustilaginoidea virens OX=1159556 GN=UV8b_3360 PE=3 SV=1	UV8b_3360	1	1.21186e-06	94.791	2	EFQIVDNFLPK(1)LK	-1.8823	1	33513	1	0.000117889	67.548	2	EFQIVDNFLPK(1)LK	-0.097752	1	23026	1	1.87729e-08	94.791	2	EFQIVDNFLPK(1)LK	-2.2081	1	14455
A0A063BY73	42	K	40S ribosomal protein S2 OS=Ustilaginoidea virens OX=1159556 GN=UV8b_3360 PE=3 SV=1	UV8b_3360	1	1.34982e-05	100.84	2	EWQPVTK(1)LGR	1.1137	3	887700	1	4.89539e-05	126.48	2	EWQPVTK(1)LGR	0.25412	3	927840	1	1.13364e-07	124.81	2	EWQPVTK(1)LGR	0.25872	3	934400
A0A063BY73	187	K	40S ribosomal protein S2 OS=Ustilaginoidea virens OX=1159556 GN=UV8b_3360 PE=3 SV=1	UV8b_3360	1	8.69934e-08	143.39	2	GTGLVASPAVK(1)R	-0.046728	1	21165	1	0.00490992	90.263	2	GTGLVASPAVK(1)R	0.039196	1	20372	1	0.00319402	65.933	2	GTGLVASPAVK(1)R	-0.25599	1	20346
A0A063BY73	84	K	40S ribosomal protein S2 OS=Ustilaginoidea virens OX=1159556 GN=UV8b_3360 PE=3 SV=1	UV8b_3360	0.998772	0.00288549	83.775	3	LKDEVMK(0.999)IK(0.001)PVQK	0.48325	1	12561	0.990501	7.30982e-06	106	3	LKDEVMK(0.991)IK(0.009)PVQK	-0.34273	1	10526	0.994981	1.54243e-05	78.043	3	LK(0.001)DEVMK(0.995)IK(0.004)PVQK	1.9663	1	10473
A0A063BY73	163	K	40S ribosomal protein S2 OS=Ustilaginoidea virens OX=1159556 GN=UV8b_3360 PE=3 SV=1	UV8b_3360	1	1.24623e-09	180.81	2	QSGK(1)CGSVTVR	1.2922	1	50595	1	0.000202089	115.41	2	QSGK(1)CGSVTVR	0.39968	1	48987	1	2.6199e-05	103.69	2	QSGK(1)CGSVTVR	-1.0777	1	54551
A0A063BY73	121	K	40S ribosomal protein S2 OS=Ustilaginoidea virens OX=1159556 GN=UV8b_3360 PE=3 SV=1	UV8b_3360	1	0.00229825	77.358	2	TSK(1)EVATAIR	0.48619	1	13634	1	0.0121516	76.85	2	TSK(1)EVATAIR	-0.37106	1	15122	1	0.00120441	62.271	2	TSK(1)EVATAIR	0.30314	1	12614
A0A063BY95	126	K	Thioredoxin-like protein OS=Ustilaginoidea virens OX=1159556 GN=UV8b_5994 PE=4 SV=1	UV8b_5994	1	8.82869e-06	91.245	2	LAK(1)LAAGAGVDEAR	-3.7752	2	88152	1	4.09254e-05	77.157	2	LAK(1)LAAGAGVDEAR	-0.23368	2	86096	1	0.000661996	95.656	2	LAK(1)LAAGAGVDEAR	0.79653	2	90998
A0A063BYA7	196	K	V-type proton ATPase subunit H OS=Ustilaginoidea virens OX=1159556 GN=UV8b_5017 PE=3 SV=1	UV8b_5017	1	0.00346513	64.547	2	GK(1)FWNQR	-2.7902	1	8998.9	1	0.00351679	92.319	2	GK(1)FWNQR	1.1296	1	8973.5
A0A063BYC9	151	K	Alpha-1,2 mannosyltransferase KTR1 OS=Ustilaginoidea virens OX=1159556 GN=UV8b_5854 PE=4 SV=1	UV8b_5854	1	5.55044e-15	147.72	2	SVTTSLVSGK(1)TYYGK	0.4627	1	13139	1	1.07645e-07	106.11	2	SVTTSLVSGK(1)TYYGK	-0.56664	1	13884	1	8.74289e-05	78.864	2	SVTTSLVSGK(1)TYYGK	0.35932	1	16316
A0A063BYD1	342	K	Histidyl-tRNA synthetase OS=Ustilaginoidea virens OX=1159556 GN=UV8b_3946 PE=4 SV=1	UV8b_3946	1	4.15749e-15	144.2	2	EMVEEK(1)GLAAEVADR	-0.10055	1	13836	1	2.07892e-08	153.52	2	EMVEEK(1)GLAAEVADR	-0.79546	1	15759	1	2.76606e-26	223.55	2	EMVEEK(1)GLAAEVADR	-0.50197	1	11785
A0A063BYD1	295	K	Histidyl-tRNA synthetase OS=Ustilaginoidea virens OX=1159556 GN=UV8b_3946 PE=4 SV=1	UV8b_3946	1	3.52113e-06	139.02	2	LGVSIK(1)LNHR	-1.9246	1	9503.5	1	6.81864e-05	126.82	2	LGVSIK(1)LNHR	0.29592	1	12034
A0A063BYD1	325	K	Histidyl-tRNA synthetase OS=Ustilaginoidea virens OX=1159556 GN=UV8b_3946 PE=4 SV=1	UV8b_3946	1	0.078408	45.939	2	TISSAVDK(1)LDK	0.0087661	1	7469.6
A0A063BYD6	90	K	Rhodanese-like protein OS=Ustilaginoidea virens OX=1159556 GN=UV8b_3951 PE=4 SV=1	UV8b_3951	1	0.00134642	83.623	2	GPSAALK(1)YAR	-0.33269	1	9130.5	1	0.000742381	72.038	2	GPSAALK(1)YAR	-0.09946	1	13819	1	8.16977e-05	90.761	2	GPSAALK(1)YAR	-0.71602	1	14003
A0A063BYF7	673	K	Kinesin-like protein OS=Ustilaginoidea virens OX=1159556 GN=UV8b_5879 PE=3 SV=1	UV8b_5879	1	0.0026552	70.389	2	TLLEK(1)AYSSR	0.78372	1	9403.1	1	0.00287327	48.785	2	TLLEK(1)AYSSR	-0.81341	1	10131	1	0.00263317	68.49	2	TLLEK(1)AYSSR	0.93651	1	9115.2
A0A063BYG6	615	K	Uncharacterized protein OS=Ustilaginoidea virens OX=1159556 GN=UV8b_3445 PE=4 SV=1	UV8b_3445	1	7.766e-37	197.79	2	ACDTTIQDK(1)LAVVGQK	-0.098195	1	48068	1	1.44959e-31	234.58	2	ACDTTIQDK(1)LAVVGQK	-0.57181	1	53025	1	2.6451e-19	172.92	2	ACDTTIQDK(1)LAVVGQK	-0.73231	1	49723
A0A063BYG6	588	K	Uncharacterized protein OS=Ustilaginoidea virens OX=1159556 GN=UV8b_3445 PE=4 SV=1	UV8b_3445	1	8.88578e-06	86.838	2	ENTYK(1)GLVSELEK	-0.40179	1	22644	1	5.78224e-07	99.276	2	ENTYK(1)GLVSELEK	-0.22247	1	26492	1	1.80353e-08	104.49	2	ENTYK(1)GLVSELEK	0.75313	1	25899
A0A063BYG6	369	K	Uncharacterized protein OS=Ustilaginoidea virens OX=1159556 GN=UV8b_3445 PE=4 SV=1	UV8b_3445	1	0.00673164	43.272	2	IK(1)LEDSDGK	2.1231	1	21214	1	0.00133173	67.507	2	IK(1)LEDSDGK	1.1949	1	18471	1	0.00256271	65.404	2	IK(1)LEDSDGK	1.9522	1	24028
A0A063BYG6	365	K	Uncharacterized protein OS=Ustilaginoidea virens OX=1159556 GN=UV8b_3445 PE=4 SV=1	UV8b_3445	1	0.0198668	51.456	2	LNALK(1)LR	-3.174	1	15360									1	0.00199929	100.67	2	LNALK(1)LR	0.82098	1	17478
A0A063BYG6	684	K	Uncharacterized protein OS=Ustilaginoidea virens OX=1159556 GN=UV8b_3445 PE=4 SV=1	UV8b_3445	1	0.00101437	77.431	2	MLASK(1)LPSGAVQSSIK	-0.3148	1	45241	1	6.63902e-08	137.58	2	MLASK(1)LPSGAVQSSIK	-0.82296	1	49476	1	0.00015788	98.865	2	MLASK(1)LPSGAVQSSIK	-0.051233	1	46415
A0A063BYH4	85	K	Betaine aldehyde dehydrogenase 2 OS=Ustilaginoidea virens OX=1159556 GN=UV8b_5894 PE=4 SV=1	UV8b_5894	1	6.24021e-06	102.03	2	PIAFAGK(1)EIATAIK	0.069715	1	21932	1	2.31872e-07	119.43	2	PIAFAGK(1)EIATAIK	0.5107	1	19268	1	1.5509e-05	87.573	2	PIAFAGK(1)EIATAIK	1.2152	1	23527
A0A063BYH7	47	K	Elongation factor 1-beta OS=Ustilaginoidea virens OX=1159556 GN=UV8b_3996 PE=3 SV=1	UV8b_3996	1	9.30469e-05	135.63	2	ALK(1)SSPDAQK	0.039014	1	40593	1	0.000160749	117.3	2	ALK(1)SSPDAQK	0.48785	1	39027	1	2.0439e-05	76.85	2	ALK(1)SSPDAQK	-0.21196	1	39070
A0A063BYH7	54	K	Elongation factor 1-beta OS=Ustilaginoidea virens OX=1159556 GN=UV8b_3996 PE=3 SV=1	UV8b_3996	1	4.36353e-12	184.27	3	SSPDAQK(1)FPHAAR	0.79559	4	678570	1	6.11747e-07	141.44	2	SSPDAQK(1)FPHAAR	-0.3066	4	694740	1	1.90715e-18	184.27	2	SSPDAQK(1)FPHAAR	0.69806	4	739590
A0A063BYH7	196	K	Elongation factor 1-beta OS=Ustilaginoidea virens OX=1159556 GN=UV8b_3996 PE=3 SV=1	UV8b_3996	1	2.84468e-11	174.23	2	K(1)LQINLVVEDEK	0.135	1	36857	1	6.96065e-06	136.94	2	K(1)LQINLVVEDEK	0.77645	1	31154	1	4.68613e-09	147.19	2	K(1)LQINLVVEDEK	0.49278	1	74710
A0A063BYJ0	107	K	Methyltransferase type 11 OS=Ustilaginoidea virens OX=1159556 GN=UV8b_4882 PE=4 SV=1	UV8b_4882	1	5.48889e-11	112.68	2	IAALGAQAGCK(1)LAVMPAEK	-0.88759	1	59384	1	7.10071e-09	108.34	2	IAALGAQAGCK(1)LAVMPAEK	0.29573	1	56299	1	7.29505e-11	129.04	2	IAALGAQAGCK(1)LAVMPAEK	-0.0886	1	60259
A0A063BYJ0	250	K	Methyltransferase type 11 OS=Ustilaginoidea virens OX=1159556 GN=UV8b_4882 PE=4 SV=1	UV8b_4882	1	1.49217e-20	199.54	2	TWSEDEQVK(1)FK	-3.033	2	157770	1	6.12568e-09	155.57	2	TWSEDEQVK(1)FK	0.20652	2	163700	1	4.86398e-16	187.1	2	TWSEDEQVK(1)FK	0.4209	2	167570
A0A063BYJ2	178	K	Putative B56-delta regulatory subunit of protein phosphatase 2A OS=Ustilaginoidea virens OX=1159556 GN=UV8b_4011 PE=4 SV=1	UV8b_4011	1	0.00146141	79.311	2	RLDSLK(1)LQDASGK	0.65506	3	19513	1	0.000222698	110.52	2	RLDSLK(1)LQDASGK	-0.54578	2	19306	1	0.0621987	54.309	2	RLDSLK(1)LQDASGK	-0.74557	1	8146.9
A0A063BYJ4	91	K	Carbonic anhydrase OS=Ustilaginoidea virens OX=1159556 GN=UV8b_4887 PE=3 SV=1	UV8b_4887	1	5.9344e-07	73.891	3	HLGVK(1)HIVVCGHYGCGGVK	0.21993	1	32052	1	1.02742e-15	130.71	3	HLGVK(1)HIVVCGHYGCGGVK	-0.45855	1	30207	1	1.56777e-09	75.5	3	HLGVK(1)HIVVCGHYGCGGVK	0.13492	1	34540
A0A063BYK5	468	K	Aldehyde dehydrogenase OS=Ustilaginoidea virens OX=1159556 GN=UV8b_4026 PE=3 SV=1	UV8b_4026	1	0.000194396	84.309	2	FTGAK(1)TTVPFDR	-0.63661	1	9196.9									1	1.15312e-05	90.306	2	FTGAK(1)TTVPFDR	0.7541	1	9343.2
A0A063BYM5	217	K	L-galactonate dehydratase OS=Ustilaginoidea virens OX=1159556 GN=UV8b_4917 PE=4 SV=1	UV8b_4917	1	4.25214e-07	98.009	2	ETLAQGYK(1)HFK	-0.99103	1	4530.9									1	0.00250975	67.881	2	ETLAQGYK(1)HFK	-0.66238	1	4627.1
A0A063BYN2	59	K	ATP synthase D chain OS=Ustilaginoidea virens OX=1159556 GN=UV8b_3177 PE=4 SV=1	UV8b_3177	1	0.000225521	123.5	2	AIEK(1)LHLTR	1.1999	1	127730	1	0.00039673	112.8	2	AIEK(1)LHLTR	0.64119	1	136720	1	2.01742e-05	139.02	2	AIEK(1)LHLTR	0.24202	1	136750
A0A063BYP5	390	K	26S protease regulatory subunit 6A OS=Ustilaginoidea virens OX=1159556 GN=UV8b_3894 PE=3 SV=1	UV8b_3894	1	0.0013781	95.311	2	AQILK(1)IHSR	0.77173	1	3858.4	1	0.0378985	48.157	2	AQILK(1)IHSR	-1.1363	1	4254.4
A0A063BYP6	274	K	Hsp70-like protein OS=Ustilaginoidea virens OX=1159556 GN=UV8b_3192 PE=3 SV=1	UV8b_3192	1	0.000108178	74.849	2	PGVQK(1)VEWFK	1.4273	1	17335	1	0.000102474	114.39	2	PGVQK(1)VEWFK	0.47057	1	19016	1	3.9216e-07	121.8	2	PGVQK(1)VEWFK	-0.40792	1	19891
A0A063BYP7	66	K	NADH-ubiquinone oxidoreductase-like protein OS=Ustilaginoidea virens OX=1159556 GN=UV8b_4937 PE=3 SV=1	UV8b_4937	1	0.00695031	51.454	2	APLVNPADK(1)YQSK	-2.9557	1	16391	1	0.0195133	52.837	2	APLVNPADK(1)YQSK	-0.48655	1	12559	1	0.00149208	72.846	2	APLVNPADK(1)YQSK	0.83444	1	18858
A0A063BYQ2	409	K	Adenylyl cyclase-associated protein OS=Ustilaginoidea virens OX=1159556 GN=UV8b_3197 PE=3 SV=1	UV8b_3197	1	8.26295e-07	99.589	2	ELDGNK(1)WTIENYEK	-0.84655	1	12091	1	2.40411e-11	161.23	2	ELDGNK(1)WTIENYEK	-0.66191	1	10466	1	1.39475e-12	137.39	2	ELDGNK(1)WTIENYEK	-0.26494	1	10303
A0A063BYQ6	35	K	Alpha/beta hydrolase fold protein OS=Ustilaginoidea virens OX=1159556 GN=UV8b_4983 PE=4 SV=1	UV8b_4983	1	9.60003e-23	141.88	2	LTASTPK(1)WYEIGAENYR	-0.42784	1	6772.1	1	4.74896e-19	118.87	2	LTASTPK(1)WYEIGAENYR	0.40295	1	8590.5	1	1.7716e-05	74.733	2	LTASTPK(1)WYEIGAENYR	-0.56594	1	9143.8
A0A063BYQ8	249	K	Putative restin OS=Ustilaginoidea virens OX=1159556 GN=UV8b_4947 PE=4 SV=1	UV8b_4947	1	0.00266314	66.485	2	AK(1)LADGESQIETLK	-1.6561	2	52158	1	1.93414e-07	102.03	2	AK(1)LADGESQIETLK	-0.98457	2	52636	1	4.96755e-06	110.58	2	AK(1)LADGESQIETLK	-0.08251	2	51814
A0A063BYQ8	383	K	Putative restin OS=Ustilaginoidea virens OX=1159556 GN=UV8b_4947 PE=4 SV=1	UV8b_4947	1	3.57673e-21	212.78	2	ASEIALQK(1)ALDDHAAK	-0.16602	1	21392	1	3.53485e-17	174.72	2	ASEIALQK(1)ALDDHAAK	0.033429	1	21809	1	2.22507e-27	222.48	2	ASEIALQK(1)ALDDHAAK	0.15536	2	24572
A0A063BYQ8	404	K	Putative restin OS=Ustilaginoidea virens OX=1159556 GN=UV8b_4947 PE=4 SV=1	UV8b_4947	1	0.000493222	82.437	2	HK(1)LAIEELESK	-2.2543	1	16548	1	0.000212722	74.524	2	HK(1)LAIEELESK	-0.59071	1	18622	1	0.000517062	67.548	2	HK(1)LAIEELESK	-0.14873	1	22892
A0A063BYQ8	173	K	Putative restin OS=Ustilaginoidea virens OX=1159556 GN=UV8b_4947 PE=4 SV=1	UV8b_4947	1	5.39231e-06	75.5	2	SATAAAGTK(1)TSTLGSR	0.52437	1	1412.6
A0A063BYQ8	402	K	Putative restin OS=Ustilaginoidea virens OX=1159556 GN=UV8b_4947 PE=4 SV=1	UV8b_4947	1	1.52588e-13	183.57	2	VSDLETTLSQK(1)HK	0.078705	1	21527	1	1.24329e-13	169.81	2	VSDLETTLSQK(1)HK	0.1189	1	22822	1	2.53858e-10	132.44	2	VSDLETTLSQK(1)HK	-0.28761	1	24766
A0A063BYR6	163	K	Cell cycle control protein OS=Ustilaginoidea virens OX=1159556 GN=UV8b_5768 PE=3 SV=1	UV8b_5768	1	0.0119262	60.589	2	FLK(1)TDAMK	-0.49422	1	105900	1	0.00250765	84.368	2	FLK(1)TDAMK	-1.4392	1	108820	1	0.000646699	105.81	2	FLK(1)TDAMK	-0.54131	1	109430
A0A063BYR6	91	K	Cell cycle control protein OS=Ustilaginoidea virens OX=1159556 GN=UV8b_5768 PE=3 SV=1	UV8b_5768	1	1.50264e-22	139.7	2	IDTSLK(1)QCQALILAPTR	-0.52883	2	119890	1	5.06404e-36	194.55	2	IDTSLK(1)QCQALILAPTR	-0.13756	2	108590	1	3.17614e-15	144.38	2	IDTSLK(1)QCQALILAPTR	-0.22733	2	105150
A0A063BYR6	282	K	Cell cycle control protein OS=Ustilaginoidea virens OX=1159556 GN=UV8b_5768 PE=3 SV=1	UV8b_5768	1	2.06206e-05	115.41	2	VDWLTEK(1)LTAR	0.78295	2	79546	1	0.000187766	119.94	2	VDWLTEK(1)LTAR	-0.65796	2	69278	1	6.96741e-13	165.39	2	VDWLTEK(1)LTAR	0.12336	2	75638
A0A063BYS4	616	K	Polyubiquitin OS=Ustilaginoidea virens OX=1159556 GN=UV8b_3217 PE=4 SV=1	UV8b_3217	1	9.35193e-05	121.8	2	ALASK(1)FNCDK	-0.12387	1	154530	1	4.8475e-05	107.08	2	ALASK(1)FNCDK	-0.38327	1	152530	1	2.64672e-06	126.29	2	ALASK(1)FNCDK	-0.054667	1	165300
A0A063BYS4	621	K	Polyubiquitin OS=Ustilaginoidea virens OX=1159556 GN=UV8b_3217 PE=4 SV=1	UV8b_3217	1	0.000256248	88.921	2	FNCDK(1)MICR	-0.29459	1	15160	1	0.0011045	98.009	2	FNCDK(1)MICR	-0.66793	1	11801	1	8.20893e-05	86.205	2	FNCDK(1)MICR	-1.2355	1	16189
A0A063BYV6	91	K	Putative ATP dependent RNA helicase (Dbp5) OS=Ustilaginoidea virens OX=1159556 GN=UV8b_3722 PE=3 SV=1	UV8b_3722	0.997292	0.00143781	68.108	3	GLLAENFLK(0.003)PSK(0.997)IQGR	-0.84646	1	10846	0.972587	0.000757696	66.953	3	GLLAENFLK(0.027)PSK(0.973)IQGR	-0.44549	1	8631	0.857082	0.000978988	49.097	3	GLLAENFLK(0.143)PSK(0.857)IQGR	0.52346	1	11575
A0A063BYV6	208	K	Putative ATP dependent RNA helicase (Dbp5) OS=Ustilaginoidea virens OX=1159556 GN=UV8b_3722 PE=3 SV=1	UV8b_3722	1	0.0162546	56.014	2	QLDASK(1)LK	-0.33792	1	14929	1	0.00292623	72.492	2	QLDASK(1)LK	-0.61493	1	15512
A0A063BYY1	35	K	Transesterase OS=Ustilaginoidea virens OX=1159556 GN=UV8b_4693 PE=4 SV=1	UV8b_4693	1	2.61578e-05	105.36	2	GNFAFNK(1)AIGHR	-3.4982	1	6170.1									1	4.76908e-06	105.36	2	GNFAFNK(1)AIGHR	-0.057404	1	6614.8
A0A063BYY2	262	K	Malate dehydrogenase OS=Ustilaginoidea virens OX=1159556 GN=UV8b_4873 PE=3 SV=1	UV8b_4873	1	1.86698e-17	150.93	2	AAAGEK(1)GIVEPTFVDSPLYK	0.63273	1	33751	1	9.00282e-14	107.84	2	AAAGEK(1)GIVEPTFVDSPLYK	1.2866	1	34509	1	9.8098e-16	126.46	2	AAAGEK(1)GIVEPTFVDSPLYK	0.089764	1	36729
A0A063BYY2	309	K	Malate dehydrogenase OS=Ustilaginoidea virens OX=1159556 GN=UV8b_4873 PE=3 SV=1	UV8b_4873	1	2.00946e-10	124.62	2	IDANEQK(1)LLEACLGDLK	0.014256	1	30455	1	9.63893e-09	141.88	2	IDANEQK(1)LLEACLGDLK	0.2241	1	30875	1	4.18471e-13	164.56	2	IDANEQK(1)LLEACLGDLK	0.049963	1	28316
A0A063BYY2	319	K	Malate dehydrogenase OS=Ustilaginoidea virens OX=1159556 GN=UV8b_4873 PE=3 SV=1	UV8b_4873	1	0.000260197	78.932	2	LLEACLGDLK(1)K	-0.18326	1	34737	1	0.00678268	76.85	2	LLEACLGDLK(1)K	0.54084	1	31083	1	0.00117451	70.389	2	LLEACLGDLK(1)K	-0.53811	1	36848
A0A063BYY2	302	K	Malate dehydrogenase OS=Ustilaginoidea virens OX=1159556 GN=UV8b_4873 PE=3 SV=1	UV8b_4873	1	0.00368372	71.896	2	ILPIGK(1)IDANEQK	0.23716	2	65435	1	0.0047876	62.705	2	ILPIGK(1)IDANEQK	0.5188	1	51322	1	0.0017635	58.476	2	ILPIGK(1)IDANEQK	-0.14096	1	15556
A0A063BYY2	43	K	Malate dehydrogenase OS=Ustilaginoidea virens OX=1159556 GN=UV8b_4873 PE=3 SV=1	UV8b_4873	1	0.000682591	76.563	2	LNPK(1)VTDLALYDIR	1.1818	1	63642	1	4.87406e-05	55.604	2	LNPK(1)VTDLALYDIR	0.79362	1	55087	1	0.00102548	62.454	2	LNPK(1)VTDLALYDIR	0.69201	1	57671
A0A063BYY4	484	K	Carboxypeptidase OS=Ustilaginoidea virens OX=1159556 GN=UV8b_5833 PE=3 SV=1	UV8b_5833	1	1.15861e-09	107.6	2	AWTDK(1)LEWSGHEGFSK	0.06532	2	34342	1	0.00166015	95.345	3	AWTDK(1)LEWSGHEGFSK	0.81973	1	28179	1	2.20376e-08	75.5	3	AWTDK(1)LEWSGHEGFSK	0.58721	1	28356
A0A063BYY4	144	K	Carboxypeptidase OS=Ustilaginoidea virens OX=1159556 GN=UV8b_5833 PE=3 SV=1	UV8b_5833	1	0.00616585	75.243	2	KVDPAK(1)LR	0.79006	1	34229	1	0.0484877	72.038	2	KVDPAK(1)LR	-0.39809	1	34041
A0A063BYY6	74	K	Aminotransferase family protein (LolT) OS=Ustilaginoidea virens OX=1159556 GN=UV8b_4878 PE=4 SV=1	UV8b_4878	1	1.79707e-09	119.94	2	YDQGK(1)LLDEAR	-2.5282	1	24350	1	3.72876e-05	112.7	2	YDQGK(1)LLDEAR	-0.078202	1	23676	1	6.35265e-11	166.65	2	YDQGK(1)LLDEAR	0.22177	1	24800
A0A063BYZ9	159	K	40S ribosomal protein S8 OS=Ustilaginoidea virens OX=1159556 GN=UV8b_4898 PE=3 SV=1	UV8b_4898	1	0.00020059	124.81	2	GK(1)VDPAVEK	0.41748	1	32736	1	0.000307251	118.91	2	GK(1)VDPAVEK	-0.028307	1	31594	1	0.00207956	85.716	2	GK(1)VDPAVEK	0.68379	1	33016
A0A063BZ00	204	K	High-affinity glucose transporter snf3 OS=Ustilaginoidea virens OX=1159556 GN=UV8b_3277 PE=3 SV=1	UV8b_3277	1	0.0027343	65.879	2	GK(1)IQNAIDSLSR	-0.87597	1	29083	1	0.000161141	71.066	2	GK(1)IQNAIDSLSR	-0.60002	1	33935	1	0.00056433	99.174	2	GK(1)IQNAIDSLSR	-0.60623	1	26668
A0A063BZ00	264	K	High-affinity glucose transporter snf3 OS=Ustilaginoidea virens OX=1159556 GN=UV8b_3277 PE=3 SV=1	UV8b_3277	1	0.0456127	51.872	2	GSIWSGK(1)SNLR	0.60023	1	8176.8									1	0.00702847	54.584	2	GSIWSGK(1)SNLR	-1.8826	1	8709.2
A0A063BZ02	206	K	Homoserine dehydrogenase OS=Ustilaginoidea virens OX=1159556 GN=UV8b_3777 PE=3 SV=1	UV8b_3777	1	2.87869e-05	92.445	2	AK(1)ALGYTEPDPR	0.10847	1	12557	1	1.95033e-06	127.03	2	AK(1)ALGYTEPDPR	0.27238	1	14993	1	1.29477e-08	122.51	2	AK(1)ALGYTEPDPR	-0.04655	1	14136
A0A063BZ02	227	K	Homoserine dehydrogenase OS=Ustilaginoidea virens OX=1159556 GN=UV8b_3777 PE=3 SV=1	UV8b_3777	1	0.0121042	76.833	2	K(1)LTILAR	-0.45137	1	41020	1	0.00331985	96.51	2	K(1)LTILAR	-0.45043	1	43090	1	0.00350442	93.561	2	K(1)LTILAR	-1.1056	1	41778
A0A063BZ12	106	K	Putative ubiquitin-conjugating enzyme spm2 OS=Ustilaginoidea virens OX=1159556 GN=UV8b_3787 PE=4 SV=1	UV8b_3787	1	0.0558249	58.426	2	QLPCLAQWK(1)R	-0.23267	1	7128.4
A0A063BZ27	329	K	Glutamate carboxypeptidase OS=Ustilaginoidea virens OX=1159556 GN=UV8b_2940 PE=4 SV=1	UV8b_2940	1	1.41756e-14	90.806	3	FPSLSIHGVEGAFGGSGAK(1)TVIPAK	1.0523	1	24065	1	1.50471e-08	69.94	3	FPSLSIHGVEGAFGGSGAK(1)TVIPAK	0.14026	1	19388	1	3.24805e-05	44.584	3	FPSLSIHGVEGAFGGSGAK(1)TVIPAK	0.78194	1	26386
A0A063BZ27	450	K	Glutamate carboxypeptidase OS=Ustilaginoidea virens OX=1159556 GN=UV8b_2940 PE=4 SV=1	UV8b_2940	1	8.68328e-09	76.23	3	NVLLLPMGSSTDGAHSVNEK(1)LDK	0.6659	2	28785	1	9.04917e-05	51.128	3	NVLLLPMGSSTDGAHSVNEK(1)LDK	1.3143	2	25521
A0A063BZ27	383	K	Glutamate carboxypeptidase OS=Ustilaginoidea virens OX=1159556 GN=UV8b_2940 PE=4 SV=1	UV8b_2940	1	4.14078e-15	163.93	2	VFAQHTGK(1)WWAASPK	0.16198	3	238120	1	8.33883e-17	199.3	2	VFAQHTGK(1)WWAASPK	0.32618	2	259490	1	1.78014e-18	172.09	3	VFAQHTGK(1)WWAASPK	1.093	2	243030
A0A063BZ27	390	K	Glutamate carboxypeptidase OS=Ustilaginoidea virens OX=1159556 GN=UV8b_2940 PE=4 SV=1	UV8b_2940	1	0.00123883	61.042	3	WWAASPK(1)HWNFSAAAK	-1.0433	1	24573	1	3.49398e-05	66.619	3	WWAASPK(1)HWNFSAAAK	0.346	1	20769	1	1.86837e-05	59.731	3	WWAASPK(1)HWNFSAAAK	0.13826	1	25966
A0A063BZ27	339	K	Glutamate carboxypeptidase OS=Ustilaginoidea virens OX=1159556 GN=UV8b_2940 PE=4 SV=1	UV8b_2940	1	0.00355702	72.492	2	VVGK(1)FSIR	0.37745	1	35364	1	0.0474543	53.878	2	VVGK(1)FSIR	0.12765	1	38767	1	0.00122295	72.492	2	VVGK(1)FSIR	0.82268	1	40412
A0A063BZ27	367	K	Glutamate carboxypeptidase OS=Ustilaginoidea virens OX=1159556 GN=UV8b_2940 PE=4 SV=1	UV8b_2940	1	5.21555e-10	130.99	2	YVEEQFAK(1)LNSK	-0.82627	1	63473	1	1.52488e-09	159.12	2	YVEEQFAK(1)LNSK	-0.68045	1	74527	1	5.61677e-13	141.44	2	YVEEQFAK(1)LNSK	-1.0359	1	75150
A0A063BZ29	253	K	6-phosphogluconate dehydrogenase, decarboxylating OS=Ustilaginoidea virens OX=1159556 GN=UV8b_5582 PE=3 SV=1	UV8b_5582	1	1.10947e-05	121.69	2	ALGLSNK(1)EIGDVLAK	-0.69136	1	73495	1	3.22947e-05	121.86	2	ALGLSNK(1)EIGDVLAK	-0.56327	1	73215	1	1.92053e-05	102.57	2	ALGLSNK(1)EIGDVLAK	-0.21488	1	67770
A0A063BZ29	90	K	6-phosphogluconate dehydrogenase, decarboxylating OS=Ustilaginoidea virens OX=1159556 GN=UV8b_5582 PE=3 SV=1	UV8b_5582	1	6.30312e-10	164.56	2	GK(1)SIVGAQSVEEFIGK	-0.46617	1	24763	1	4.11598e-06	139.61	2	GK(1)SIVGAQSVEEFIGK	-0.27909	1	24187	1	5.26828e-13	167.01	2	GK(1)SIVGAQSVEEFIGK	-0.31529	1	23831
A0A063BZ29	104	K	6-phosphogluconate dehydrogenase, decarboxylating OS=Ustilaginoidea virens OX=1159556 GN=UV8b_5582 PE=3 SV=1	UV8b_5582	1	1.0989e-06	98.167	2	SIVGAQSVEEFIGK(1)LK	-0.64724	1	30462	1	7.01129e-08	81.48	2	SIVGAQSVEEFIGK(1)LK	0.30529	1	17397	1	2.28438e-08	92.747	2	SIVGAQSVEEFIGK(1)LK	-2.5054	1	11919
A0A063BZ29	352	K	6-phosphogluconate dehydrogenase, decarboxylating OS=Ustilaginoidea virens OX=1159556 GN=UV8b_5582 PE=3 SV=1	UV8b_5582	1	4.82126e-05	126.82	2	GSGK(1)FEGNK	0.25725	1	60692	1	0.000420828	122.44	2	GSGK(1)FEGNK	1.1225	1	62189	1	0.00219261	86.205	2	GSGK(1)FEGNK	-0.46363	1	65571
A0A063BZ29	511	K	6-phosphogluconate dehydrogenase, decarboxylating OS=Ustilaginoidea virens OX=1159556 GN=UV8b_5582 PE=3 SV=1	UV8b_5582	1	0.000270928	71.219	3	HPEGK(1)DIHVNWTGR	-1.963	1	7854.6	1	4.68523e-05	87.573	3	HPEGK(1)DIHVNWTGR	0.36942	1	14547	1	0.0013724	50.314	3	HPEGK(1)DIHVNWTGR	0.42852	1	11943
A0A063BZ29	506	K	6-phosphogluconate dehydrogenase, decarboxylating OS=Ustilaginoidea virens OX=1159556 GN=UV8b_5582 PE=3 SV=1	UV8b_5582	0.999995	2.7441e-05	70.806	2	IKPEFASSK(1)HPEGK	-0.069271	2	59078	1	0.00221501	85.813	3	IKPEFASSK(1)HPEGK	0.78977	2	60508	0.999998	0.000755027	70.806	3	IKPEFASSK(1)HPEGK	0.66118	2	65807
A0A063BZ29	415	K	6-phosphogluconate dehydrogenase, decarboxylating OS=Ustilaginoidea virens OX=1159556 GN=UV8b_5582 PE=3 SV=1	UV8b_5582	1	2.42323e-09	134.2	2	SVFLK(1)DITAAYR	0.37364	1	177270	1	1.94059e-06	106	2	SVFLK(1)DITAAYR	0.565	1	168620	1	3.91252e-13	165.39	2	SVFLK(1)DITAAYR	0.79199	1	167530
A0A063BZ29	477	K	6-phosphogluconate dehydrogenase, decarboxylating OS=Ustilaginoidea virens OX=1159556 GN=UV8b_5582 PE=3 SV=1	UV8b_5582	1	1.59809e-05	131.54	2	TK(1)DLPANLLQAQR	0.070117	1	23075	1	7.37318e-05	90.306	2	TK(1)DLPANLLQAQR	-0.46553	1	24422	1	0.00126655	75.474	2	TK(1)DLPANLLQAQR	-0.94303	1	25445
A0A063BZ29	78	K	6-phosphogluconate dehydrogenase, decarboxylating OS=Ustilaginoidea virens OX=1159556 GN=UV8b_5582 PE=3 SV=1	UV8b_5582	1	4.98079e-13	184.65	2	TVSK(1)VDHFLANEAK	0.82136	2	164690	1	8.36821e-08	155.57	2	TVSK(1)VDHFLANEAK	0.25151	2	175470	1	8.38652e-06	115.79	2	TVSK(1)VDHFLANEAK	0.05822	2	172360
A0A063BZ29	342	K	6-phosphogluconate dehydrogenase, decarboxylating OS=Ustilaginoidea virens OX=1159556 GN=UV8b_5582 PE=3 SV=1	UV8b_5582	1	1.25664e-23	204.34	2	VEASSK(1)LQYVSR	-1.9385	1	667320	1	7.3957e-19	232.19	2	VEASSK(1)LQYVSR	0.37019	1	692840	1	1.00892e-25	240.41	2	VEASSK(1)LQYVSR	0.7386	1	718470
A0A063BZ29	159	K	6-phosphogluconate dehydrogenase, decarboxylating OS=Ustilaginoidea virens OX=1159556 GN=UV8b_5582 PE=3 SV=1	UV8b_5582	1	0.0412277	44.42	2	YLAGK(1)GIR	0.82519	1	268840	1	0.000672326	92.319	2	YLAGK(1)GIR	0.39972	1	273690	1	0.00226611	72.355	2	YLAGK(1)GIR	0.47825	1	288080
A0A063BZ35	141	K	Translation machinery-associated protein 22 OS=Ustilaginoidea virens OX=1159556 GN=UV8b_5592 PE=3 SV=1	UV8b_5592	1	0.00874944	76.572	2	K(1)FATGSSVTK	0.15882	1	13242	1	0.00495761	72.365	2	K(1)FATGSSVTK	-0.016221	1	14555	1	0.0270207	68.49	2	K(1)FATGSSVTK	-0.96094	1	16578
A0A063BZ56	277	K	Mannosyltransferase PMTI OS=Ustilaginoidea virens OX=1159556 GN=UV8b_4748 PE=4 SV=1	UV8b_4748	1	6.3656e-07	83.474	3	RPGGALSLPNFGK(1)HFAAR	0.54393	1	6514.3	1	0.0001553	82.437	3	RPGGALSLPNFGK(1)HFAAR	-1.1491	1	7731.6	1	0.000389066	63.766	3	RPGGALSLPNFGK(1)HFAAR	-0.97178	1	8686.9
A0A063BZ56	474	K	Mannosyltransferase PMTI OS=Ustilaginoidea virens OX=1159556 GN=UV8b_4748 PE=4 SV=1	UV8b_4748	1	1.41369e-05	79.795	2	TVASYFK(1)LIHVPTK	-0.23838	1	7175.8	1	1.99635e-07	112.95	2	TVASYFK(1)LIHVPTK	-0.80542	1	8962	1	1.41029e-05	102.03	2	TVASYFK(1)LIHVPTK	-0.53974	1	8348.9
A0A063BZ57	467	K	RNA recognition motif containing protein OS=Ustilaginoidea virens OX=1159556 GN=UV8b_3827 PE=4 SV=1	UV8b_3827	1	0.0242327	59.645	2	SK(1)AAEVSNWR	0.41104	1	9025.2	1	0.00209779	58.889	2	SK(1)AAEVSNWR	1.2723	1	9460.5	1	0.00249798	54.584	2	SK(1)AAEVSNWR	-0.045454	1	10746
A0A063BZ58	126	K	Putative enolase OS=Ustilaginoidea virens OX=1159556 GN=UV8b_2980 PE=3 SV=1	UV8b_2980	1	1.64216e-09	86.952	3	AGAAEK(1)GVPLYAHISDLAGTK	0.27645	1	11105									1	8.54541e-05	66.913	3	AGAAEK(1)GVPLYAHISDLAGTK	1.1891	1	9022.8
A0A063BZ58	339	K	Putative enolase OS=Ustilaginoidea virens OX=1159556 GN=UV8b_2980 PE=3 SV=1	UV8b_2980	1	1.54669e-08	132.44	2	AIELK(1)ACNALLLK	-1.4704	1	408930	1	7.05411e-05	124.06	2	AIELK(1)ACNALLLK	-0.11446	1	444610	1	6.13759e-13	163.59	2	AIELK(1)ACNALLLK	-0.68855	1	458030
A0A063BZ58	5	K	Putative enolase OS=Ustilaginoidea virens OX=1159556 GN=UV8b_2980 PE=3 SV=1	UV8b_2980	1	0.0028107	62.88	2	AITK(1)VHAR	1.6359	1	8369.5	1	0.00418538	72.038	2	AITK(1)VHAR	-1.3198	1	8379.8	1	0.000539144	102.46	2	AITK(1)VHAR	-0.20602	1	11595
A0A063BZ58	64	K	Putative enolase OS=Ustilaginoidea virens OX=1159556 GN=UV8b_2980 PE=3 SV=1	UV8b_2980	1	2.71635e-07	63.947	2	GVGK(1)AVDNVNSIIGPALIK	1.7305	1	26976	1	1.14391e-08	91.993	2	GVGK(1)AVDNVNSIIGPALIK	1.3143	1	28205	1	6.34351e-07	87.251	2	GVGK(1)AVDNVNSIIGPALIK	2.2525	1	25968
A0A063BZ58	259	K	Putative enolase OS=Ustilaginoidea virens OX=1159556 GN=UV8b_2980 PE=3 SV=1	UV8b_2980	1	0.00324823	102.46	2	K(1)YDLDFK	-0.036544	1	65056	1	0.00578303	87.251	2	K(1)YDLDFK	0.48748	1	75770	1	0.00182021	91.783	2	K(1)YDLDFK	0.02779	1	72462
A0A063BZ58	410	K	Putative enolase OS=Ustilaginoidea virens OX=1159556 GN=UV8b_2980 PE=3 SV=1	UV8b_2980	1	9.92762e-06	152.31	2	LAK(1)LNQILR	0.11798	1	487500	1	3.42947e-05	121.31	2	LAK(1)LNQILR	0.61461	1	548930	1	0.000168444	85.813	2	LAK(1)LNQILR	-0.18367	1	517560
A0A063BZ58	242	K	Putative enolase OS=Ustilaginoidea virens OX=1159556 GN=UV8b_2980 PE=3 SV=1	UV8b_2980	1	3.21492e-09	117.21	2	MK(1)IAMDVASSEFYK	-1.2551	1	52458	1	7.19726e-08	97.594	2	MK(1)IAMDVASSEFYK	-0.43695	1	55739	1	5.50953e-08	85.813	2	MK(1)IAMDVASSEFYK	-0.026073	1	52529
A0A063BZ58	192	K	Putative enolase OS=Ustilaginoidea virens OX=1159556 GN=UV8b_2980 PE=3 SV=1	UV8b_2980	1	4.60817e-09	166.61	2	QGAEVYQK(1)LK	0.11432	1	138740	1	1.85324e-10	209.86	2	QGAEVYQK(1)LK	0.074204	1	140270	1	2.75951e-20	213.45	2	QGAEVYQK(1)LK	-0.80379	1	140780
A0A063BZ58	398	K	Putative enolase OS=Ustilaginoidea virens OX=1159556 GN=UV8b_2980 PE=3 SV=1	UV8b_2980	1	3.60715e-05	83.438	2	SGEIK(1)TGAPCR	1.081	1	37066	1	6.97968e-06	108.93	2	SGEIK(1)TGAPCR	0.12113	1	39177	1	4.20219e-11	110.88	2	SGEIK(1)TGAPCR	0.09029	1	38169
A0A063BZ59	402	K	Peroxidase OS=Ustilaginoidea virens OX=1159556 GN=UV8b_5622 PE=3 SV=1	UV8b_5622	1	0.00153595	47.334	2	GVIPEK(1)VALWVR	-1.6913	1	17570	1	0.000240738	45.939	2	GVIPEK(1)VALWVR	-1.7078	1	17242	1	0.0022759	44.598	2	GVIPEK(1)VALWVR	-0.53378	1	17480
A0A063BZ59	460	K	Peroxidase OS=Ustilaginoidea virens OX=1159556 GN=UV8b_5622 PE=3 SV=1	UV8b_5622	1	7.50064e-06	117.99	3	IPHVK(1)TYQTNLAR	-0.30642	2	16293	1	7.54709e-05	97.175	3	IPHVK(1)TYQTNLAR	-0.27909	1	17160	1	0.0007357	103.87	3	IPHVK(1)TYQTNLAR	1.2782	1	17981
A0A063BZ59	128	K	Peroxidase OS=Ustilaginoidea virens OX=1159556 GN=UV8b_5622 PE=3 SV=1	UV8b_5622	1	2.1268e-08	129.53	3	IVNYVHSQNTK(1)AAIQIAHAGR	-3.9943	1	12409	1	5.73658e-06	94.119	3	IVNYVHSQNTK(1)AAIQIAHAGR	1.1353	1	11405	1	2.05234e-07	95.345	3	IVNYVHSQNTK(1)AAIQIAHAGR	-0.012128	1	10654
A0A063BZ59	430	K	Peroxidase OS=Ustilaginoidea virens OX=1159556 GN=UV8b_5622 PE=3 SV=1	UV8b_5622	1	2.19494e-05	96.946	2	PSWDLESSIK(1)LAK	0.50009	1	15392	1	2.28681e-13	151.66	2	PSWDLESSIK(1)LAK	-0.089125	1	15842	1	2.48168e-08	108.2	2	PSWDLESSIK(1)LAK	0.48639	1	15805
A0A063BZ59	376	K	Peroxidase OS=Ustilaginoidea virens OX=1159556 GN=UV8b_5622 PE=3 SV=1	UV8b_5622	1	0.000437417	85.821	2	TDK(1)YGGSFENR	0.53315	1	41204	1	0.00250576	88.24	2	TDK(1)YGGSFENR	0.043464	1	33314	1	0.00136627	85.821	2	TDK(1)YGGSFENR	0.63324	1	35623
A0A063BZ60	76	K	Uncharacterized protein OS=Ustilaginoidea virens OX=1159556 GN=UV8b_4753 PE=4 SV=1	UV8b_4753	1	1.34261e-09	117.41	2	SCSCAPGQK(1)LDPIAK	-2.3495	1	53921	1	1.44578e-07	106.47	2	SCSCAPGQK(1)LDPIAK	-0.86708	1	52820	1	2.12525e-08	144.2	2	SCSCAPGQK(1)LDPIAK	0.50155	1	56435
A0A063BZ73	415	K	Putative microtubule associated protein (Ase1) OS=Ustilaginoidea virens OX=1159556 GN=UV8b_3842 PE=4 SV=1	UV8b_3842	1	0.0849604	45.489	2	LLREEK(1)MRK	-1.2512	1	13066
A0A063BZ81	74	K	V-type proton ATPase subunit C OS=Ustilaginoidea virens OX=1159556 GN=UV8b_3005 PE=3 SV=1	UV8b_3005	1	7.57109e-16	131.06	3	LESTCHAVVAK(1)VGDSLK	-0.53302	1	16836	1	1.95868e-05	74.733	3	LESTCHAVVAK(1)VGDSLK	0.71733	1	18883	1	1.13635e-05	91.993	3	LESTCHAVVAK(1)VGDSLK	-0.12567	1	18946
A0A063BZ81	142	K	V-type proton ATPase subunit C OS=Ustilaginoidea virens OX=1159556 GN=UV8b_3005 PE=3 SV=1	UV8b_3005	1	4.09278e-06	110.88	2	TK(1)FNQYNTIK	-0.38742	1	106890	1	0.000281296	99.34	2	TK(1)FNQYNTIK	-0.9699	1	106770	1	8.2411e-05	94.66	2	TK(1)FNQYNTIK	-1.1658	1	111080
A0A063BZ91	70	K	Mitochondrial outer membrane 72Kda protein OS=Ustilaginoidea virens OX=1159556 GN=UV8b_3015 PE=4 SV=1	UV8b_3015	1	0.0311715	49.16	2	LDSSPK(1)LSK	-0.87637	1	8238.1
A0A063BZ96	269	K	Outer mitochondrial membrane protein porin OS=Ustilaginoidea virens OX=1159556 GN=UV8b_3020 PE=4 SV=1	UV8b_3020	1	1.80011e-31	224.97	2	ATWNSK(1)TGNTVGLEVASK	-0.42655	1	86355	1	2.30326e-13	177.74	2	ATWNSK(1)TGNTVGLEVASK	-0.94392	1	96417	1	1.20162e-27	193.56	2	ATWNSK(1)TGNTVGLEVASK	-0.29489	1	91226
A0A063BZ96	281	K	Outer mitochondrial membrane protein porin OS=Ustilaginoidea virens OX=1159556 GN=UV8b_3020 PE=4 SV=1	UV8b_3020	1	4.20586e-18	183.08	2	TGNTVGLEVASK(1)YR	-0.14636	1	182680	1	1.53495e-30	237.27	2	TGNTVGLEVASK(1)YR	0.1791	1	197310	1	1.98412e-18	184.43	2	TGNTVGLEVASK(1)YR	-0.76004	1	185270
A0A063BZ96	324	K	Outer mitochondrial membrane protein porin OS=Ustilaginoidea virens OX=1159556 GN=UV8b_3020 PE=4 SV=1	UV8b_3020	1	1.6212e-08	97.933	3	EGVTLGLGGSFDTQK(1)LDQATHK	0.60346	1	20689	1	1.27865e-05	95.263	3	EGVTLGLGGSFDTQK(1)LDQATHK	0.20434	1	27252	1	8.9055e-08	77.347	3	EGVTLGLGGSFDTQK(1)LDQATHK	-0.037669	1	36463
A0A063BZ96	331	K	Outer mitochondrial membrane protein porin OS=Ustilaginoidea virens OX=1159556 GN=UV8b_3020 PE=4 SV=1	UV8b_3020	1	6.37463e-21	135.5	2	LDQATHK(1)LGASFTFEG	0.50257	1	232510	1	1.31562e-12	142.08	2	LDQATHK(1)LGASFTFEG	0.53916	2	251950	1	7.45185e-13	180.17	2	LDQATHK(1)LGASFTFEG	0.65888	2	260740
A0A063BZ96	175	K	Outer mitochondrial membrane protein porin OS=Ustilaginoidea virens OX=1159556 GN=UV8b_3020 PE=4 SV=1	UV8b_3020	1	1.8608e-05	97.277	2	FNLFFK(1)QPGFHGR	-0.17605	2	91313	1	7.79301e-07	150.53	3	FNLFFK(1)QPGFHGR	1.2817	2	95182	1	2.11416e-08	127.94	2	FNLFFK(1)QPGFHGR	-0.16365	2	86231
A0A063BZ96	169	K	Outer mitochondrial membrane protein porin OS=Ustilaginoidea virens OX=1159556 GN=UV8b_3020 PE=4 SV=1	UV8b_3020	1	0.0479601	47.349	2	GAK(1)FNLFFK	-1.0522	1	144530	1	0.00260641	79.809	2	GAK(1)FNLFFK	-1.4506	1	157270	1	0.0045058	62.88	2	GAK(1)FNLFFK	-1.2911	1	150220
A0A063BZ96	291	K	Outer mitochondrial membrane protein porin OS=Ustilaginoidea virens OX=1159556 GN=UV8b_3020 PE=4 SV=1	UV8b_3020	1	0.0738341	43.272	2	IDPVSFAK(1)VK	2.868	1	60925	1	0.0449175	44.82	2	IDPVSFAK(1)VK	3.157	1	65161
A0A063BZ96	149	K	Outer mitochondrial membrane protein porin OS=Ustilaginoidea virens OX=1159556 GN=UV8b_3020 PE=4 SV=1	UV8b_3020	1	3.07294e-12	184.27	2	IEVNDTLAK(1)GLK	0.31319	3	969800	1	4.29696e-09	162.21	2	IEVNDTLAK(1)GLK	0.23007	3	1030700	1	3.25239e-13	136.94	2	IEVNDTLAK(1)GLK	0.070429	3	1029200
A0A063BZ96	51	K	Outer mitochondrial membrane protein porin OS=Ustilaginoidea virens OX=1159556 GN=UV8b_3020 PE=4 SV=1	UV8b_3020	1	6.06805e-14	146.37	2	SSHEK(1)ATSAAIEGK	1.0899	2	180650	1	1.48654e-11	148.69	2	SSHEK(1)ATSAAIEGK	0.25332	2	179060	1	2.45148e-18	146.58	2	SSHEK(1)ATSAAIEGK	-0.42964	3	191820
A0A063BZ97	156	K	Translationally-controlled tumor protein OS=Ustilaginoidea virens OX=1159556 GN=UV8b_3862 PE=3 SV=1	UV8b_3862	1	6.42823e-06	70.195	2	EDGTTPYVIVWK(1)HGLK	0.53234	1	43620	1	4.08906e-08	140.57	2	EDGTTPYVIVWK(1)HGLK	-0.45988	1	45582	1	7.80576e-13	115.05	2	EDGTTPYVIVWK(1)HGLK	-0.44066	1	43835
A0A063BZ97	160	K	Translationally-controlled tumor protein OS=Ustilaginoidea virens OX=1159556 GN=UV8b_3862 PE=3 SV=1	UV8b_3862	1	0.00346016	67.903	2	HGLK(1)EMK	0.37742	1	25653	1	0.00414844	72.492	2	HGLK(1)EMK	1.0009	1	29769	1	0.0184808	72.492	2	HGLK(1)EMK	-1.4882	1	27622
A0A063BZ97	116	K	Translationally-controlled tumor protein OS=Ustilaginoidea virens OX=1159556 GN=UV8b_3862 PE=3 SV=1	UV8b_3862	1	0.00116224	98.009	2	EK(1)LLPNFK	1.0419	1	237690	1	0.00043791	121.31	2	EK(1)LLPNFK	-0.20531	1	246740
A0A063BZ97	75	K	Translationally-controlled tumor protein OS=Ustilaginoidea virens OX=1159556 GN=UV8b_3862 PE=3 SV=1	UV8b_3862	1	0.00681229	86.205	2	K(1)GYLTYLK	2.2532	1	6254									1	0.0192139	60.892	2	K(1)GYLTYLK	0.47128	1	9825.5
A0A063BZB0	182	K	Proteasome regulatory particle subunit Rpt4 OS=Ustilaginoidea virens OX=1159556 GN=UV8b_5677 PE=3 SV=1	UV8b_5677	1	0.000373497	73.502	2	GVLLYGPPGTGK(1)TLLAR	0.60945	1	21397	1	7.71345e-05	71.219	2	GVLLYGPPGTGK(1)TLLAR	0.64202	1	19481	1	0.0262132	55.578	2	GVLLYGPPGTGK(1)TLLAR	0.32961	1	17880
A0A063BZB0	385	K	Proteasome regulatory particle subunit Rpt4 OS=Ustilaginoidea virens OX=1159556 GN=UV8b_5677 PE=3 SV=1	UV8b_5677	0.999503	0.00443296	85.622	2	KLEGK(1)LEYQK	0.072668	1	3238.8									0.999986	0.0030471	94.66	2	KLEGK(1)LEYQK	0.91923	1	7492.7
A0A063BZB0	17	K	Proteasome regulatory particle subunit Rpt4 OS=Ustilaginoidea virens OX=1159556 GN=UV8b_5677 PE=3 SV=1	UV8b_5677	1	0.0023823	73.637	2	NK(1)LIESR	1.734	1	8361.3	1	0.00345028	85.813	2	NK(1)LIESR	0.14151	1	7349.7
A0A063BZB0	208	K	Proteasome regulatory particle subunit Rpt4 OS=Ustilaginoidea virens OX=1159556 GN=UV8b_5677 PE=3 SV=1	UV8b_5677	1	5.73937e-06	85.081	2	VVSSAIVDK(1)YIGESAR	0.42266	1	49231	1	3.12854e-05	102.57	2	VVSSAIVDK(1)YIGESAR	0.52306	1	58083	1	2.032e-08	113.34	2	VVSSAIVDK(1)YIGESAR	-0.35586	1	54002
A0A063BZD7	45	K	Thioredoxin-like protein OS=Ustilaginoidea virens OX=1159556 GN=UV8b_3492 PE=4 SV=1	UV8b_3492	1	2.5102e-09	81.48	2	AIAPVFEK(1)LAAQHGR	-0.17035	1	15240	1	0.00137583	94.791	2	AIAPVFEK(1)LAAQHGR	-0.7212	1	15620	1	1.73952e-08	108.24	2	AIAPVFEK(1)LAAQHGR	-0.0571	1	15750
A0A063BZG5	129	K	Translation Initiation Factor Eif4e OS=Ustilaginoidea virens OX=1159556 GN=UV8b_3522 PE=3 SV=1	UV8b_3522	1	0.000573065	90.263	2	HGGK(1)WSYQYK	1.6776	1	10678	1	0.000224568	70.389	2	HGGK(1)WSYQYK	0.99052	1	9008.4	1	0.00441033	64.064	2	HGGK(1)WSYQYK	0.15118	1	10860
A0A063BZI0	23	K	Bifunctional purine biosynthesis protein OS=Ustilaginoidea virens OX=1159556 GN=UV8b_4729 PE=3 SV=1	UV8b_4729	1	1.82152e-06	128.46	2	TGLLDLAK(1)GLAEQNVR	-0.23049	1	11369	1	1.4298e-05	76.196	2	TGLLDLAK(1)GLAEQNVR	0.39493	1	11530	1	1.69812e-05	92.747	2	TGLLDLAK(1)GLAEQNVR	-1.2296	1	8938.6
A0A063BZI8	245	K	Serine hydroxymethyltransferase OS=Ustilaginoidea virens OX=1159556 GN=UV8b_3120 PE=3 SV=1	UV8b_3120	1	1.33747e-05	84.999	2	FADIVTTTSHK(1)SLR	-2.1125	1	14017	1	1.78017e-11	133.49	2	FADIVTTTSHK(1)SLR	0.030607	1	12690	1	0.00069245	73.891	2	FADIVTTTSHK(1)SLR	-0.12124	1	14240
A0A063BZJ0	1097	K	Uncharacterized protein OS=Ustilaginoidea virens OX=1159556 GN=UV8b_4488 PE=4 SV=1	UV8b_4488	1	2.89093e-11	116.95	3	AK(1)ADHILISGHDGGTGASR	0.075153	1	11353	1	5.2524e-06	62.304	3	AK(1)ADHILISGHDGGTGASR	0.14377	1	9044.7	1	0.000306856	60.734	3	AK(1)ADHILISGHDGGTGASR	0.53283	1	10118
A0A063BZJ0	760	K	Uncharacterized protein OS=Ustilaginoidea virens OX=1159556 GN=UV8b_4488 PE=4 SV=1	UV8b_4488	1	0.00149822	78.816	2	K(1)LSDEALIR	-2.3695	1	26656	1	0.000869161	98.009	2	K(1)LSDEALIR	-0.58718	1	26437	1	0.00184977	76.572	2	K(1)LSDEALIR	0.14481	1	25573
A0A063BZJ0	1637	K	Uncharacterized protein OS=Ustilaginoidea virens OX=1159556 GN=UV8b_4488 PE=4 SV=1	UV8b_4488	1	5.2906e-09	131.54	2	LDEDELK(1)YQSAR	0.60425	1	11610	1	1.08033e-09	173.07	2	LDEDELK(1)YQSAR	-0.31813	1	13312
A0A063BZJ0	1253	K	Uncharacterized protein OS=Ustilaginoidea virens OX=1159556 GN=UV8b_4488 PE=4 SV=1	UV8b_4488	1	7.64118e-07	74.62	3	THK(1)TANIDLSLLLTPAHK	-0.16241	1	11567	1	5.28118e-06	126.63	3	THK(1)TANIDLSLLLTPAHK	0.13174	1	14665	1	3.29749e-05	74.733	3	THK(1)TANIDLSLLLTPAHK	1.4211	1	19838
A0A063BZK2	94	K	Carbohydrate-binding module family 48 protein OS=Ustilaginoidea virens OX=1159556 GN=UV8b_3135 PE=4 SV=1	UV8b_3135	1	0.000315705	56.473	3	IPDSITSQDIHQHVK(1)LDK	-1.8278	1	35650	1	7.31583e-09	95.677	3	IPDSITSQDIHQHVK(1)LDK	-0.18774	1	39715	1	0.0142358	53.773	3	IPDSITSQDIHQHVK(1)LDK	0.85964	1	39730
A0A063BZL2	576	K	Subtilisin-like serine protease OS=Ustilaginoidea virens OX=1159556 GN=UV8b_5521 PE=4 SV=1	UV8b_5521	1	1.28069e-11	181.87	2	QTGTVK(1)WFNDEK	-0.479	1	64777	1	5.3839e-05	133.76	2	QTGTVK(1)WFNDEK	0.42283	1	70950	1	5.04429e-13	173.07	2	QTGTVK(1)WFNDEK	-0.33383	1	69522
A0A063BZM7	141	K	Chaperonin OS=Ustilaginoidea virens OX=1159556 GN=UV8b_3592 PE=3 SV=1	UV8b_3592	1	4.46416e-06	93.649	2	LNEGK(1)VLAVGPGALDK	0.27863	1	85161	1	3.68896e-12	160.07	2	LNEGK(1)VLAVGPGALDK	0.54686	1	92964	1	1.53737e-05	97.084	2	LNEGK(1)VLAVGPGALDK	0.10465	2	99891
A0A063BZM7	136	K	Chaperonin OS=Ustilaginoidea virens OX=1159556 GN=UV8b_3592 PE=3 SV=1	UV8b_3592	1	3.42887e-11	105.78	2	TAGGIFLPESSVEK(1)LNEGK	-0.58675	1	55124	1	4.63894e-09	100.56	2	TAGGIFLPESSVEK(1)LNEGK	-0.58573	1	59807	1	2.73467e-08	70.552	2	TAGGIFLPESSVEK(1)LNEGK	-0.60256	1	57272
A0A063BZM9	5	K	Pyruvate decarboxylase OS=Ustilaginoidea virens OX=1159556 GN=UV8b_5536 PE=3 SV=1	UV8b_5536	1	1.5948e-05	68.548	2	APVK(1)LAEYLFTR	0.46673	1	17787									1	0.00213618	48.701	2	APVK(1)LAEYLFTR	-0.030254	1	15286
A0A063BZN2	84	K	KH domain RNA-binding protein OS=Ustilaginoidea virens OX=1159556 GN=UV8b_2686 PE=4 SV=1	UV8b_2686	1	8.38429e-09	126.21	2	AGVSK(1)VVQGVHDR	0.70819	1	18812	1	1.0573e-06	112.73	2	AGVSK(1)VVQGVHDR	-0.46149	1	17877	1	2.25234e-05	100.07	2	AGVSK(1)VVQGVHDR	-0.018517	1	23213
A0A063BZN2	67	K	KH domain RNA-binding protein OS=Ustilaginoidea virens OX=1159556 GN=UV8b_2686 PE=4 SV=1	UV8b_2686	1	0.00273726	69.716	2	GGK(1)NVADLR	0.82171	1	11785	1	0.00351024	72.038	2	GGK(1)NVADLR	0.63771	1	12077	1	0.00193717	79.059	2	GGK(1)NVADLR	-0.67081	1	12183
A0A063BZN2	156	K	KH domain RNA-binding protein OS=Ustilaginoidea virens OX=1159556 GN=UV8b_2686 PE=4 SV=1	UV8b_2686	1	0.00169629	82.437	2	IK(1)HIQDVSGVR	1.0049	1	19758	1	0.000857947	101.48	2	IK(1)HIQDVSGVR	-0.82801	1	20920	1	0.00191231	70.195	2	IK(1)HIQDVSGVR	-1.7059	1	22187
A0A063BZN8	138	K	T-complex protein 1 subunit zeta OS=Ustilaginoidea virens OX=1159556 GN=UV8b_4533 PE=3 SV=1	UV8b_4533	1	0.0036377	48.157	2	FLDSFK(1)LAK	-0.44918	2	62253	1	0.0027034	62.969	2	FLDSFK(1)LAK	0.22585	2	64121	1	0.00124285	88.921	2	FLDSFK(1)LAK	-1.1095	2	64271
A0A063BZN8	45	K	T-complex protein 1 subunit zeta OS=Ustilaginoidea virens OX=1159556 GN=UV8b_4533 PE=3 SV=1	UV8b_4533	1	1.23596e-05	103.76	2	GTIK(1)MLVDGAGQIK	-0.69512	1	7876.2	1	0.000899661	43.613	2	GTIK(1)MLVDGAGQIK	-1.6249	1	10502	1	0.00172162	93.772	2	GTIK(1)MLVDGAGQIK	0.55515	1	13367
A0A063BZN8	55	K	T-complex protein 1 subunit zeta OS=Ustilaginoidea virens OX=1159556 GN=UV8b_4533 PE=3 SV=1	UV8b_4533	1	6.34805e-09	127.03	2	MLVDGAGQIK(1)LTK	0.73925	1	27457	1	0.000222563	95.138	2	MLVDGAGQIK(1)LTK	0.059872	1	28502	1	1.41425e-05	80.623	2	MLVDGAGQIK(1)LTK	-0.18786	1	26927
A0A063BZN8	58	K	T-complex protein 1 subunit zeta OS=Ustilaginoidea virens OX=1159556 GN=UV8b_4533 PE=3 SV=1	UV8b_4533	1	0.0111581	65.933	2	LTK(1)DGNILLR	-2.3014	1	7350.2	1	0.00196038	81.163	2	LTK(1)DGNILLR	-1.4092	1	10142	1	0.00371348	50.834	2	LTK(1)DGNILLR	0.034919	1	9974.4
A0A063BZN8	132	K	T-complex protein 1 subunit zeta OS=Ustilaginoidea virens OX=1159556 GN=UV8b_4533 PE=3 SV=1	UV8b_4533	1	9.08872e-05	101.82	2	SEALK(1)FLDSFK	-0.48328	2	52770	1	0.000239825	108.4	2	SEALK(1)FLDSFK	-0.53784	1	44293	1	3.78604e-05	96.946	2	SEALK(1)FLDSFK	0.42496	2	48939
A0A063BZN8	159	K	T-complex protein 1 subunit zeta OS=Ustilaginoidea virens OX=1159556 GN=UV8b_4533 PE=3 SV=1	UV8b_4533	1	2.00131e-08	140.57	2	TSLATK(1)LNSTLAK	0.2106	1	102680	1	1.87951e-07	121.96	2	TSLATK(1)LNSTLAK	-0.24955	1	111260	1	2.54102e-19	176.45	2	TSLATK(1)LNSTLAK	1.0411	1	104490
A0A063BZQ9	337	K	40S ribosomal protein S1 OS=Ustilaginoidea virens OX=1159556 GN=RPS1 PE=3 SV=1	RPS1	1	0.0596466	42.075	2	DVGK(1)TLVNR	-0.25871	1	16390	1	0.00247506	72.038	2	DVGK(1)TLVNR	-0.23503	1	17447	1	0.036421	52.591	2	DVGK(1)TLVNR	-0.20556	1	21117
A0A063BZQ9	436	K	40S ribosomal protein S1 OS=Ustilaginoidea virens OX=1159556 GN=RPS1 PE=3 SV=1	RPS1	1	0.000882168	94.806	2	LFAIGFTK(1)R	-1.8205	1	3967.8	1	0.0104108	84.368	2	LFAIGFTK(1)R	-1.0713	1	4219.1	1	0.000477151	94.806	2	LFAIGFTK(1)R	-1.2045	1	4077.3
A0A063BZQ9	401	K	40S ribosomal protein S1 OS=Ustilaginoidea virens OX=1159556 GN=RPS1 PE=3 SV=1	RPS1	1	1.48728e-10	153.08	3	NCLTNFHGLDFTSDK(1)LR	-0.38623	2	109020	1	7.99731e-07	129.04	3	NCLTNFHGLDFTSDK(1)LR	0.30454	3	113610	1	3.82326e-13	155.34	3	NCLTNFHGLDFTSDK(1)LR	0.60401	3	102270
A0A063BZQ9	347	K	40S ribosomal protein S1 OS=Ustilaginoidea virens OX=1159556 GN=RPS1 PE=3 SV=1	RPS1	1	5.47317e-06	119.94	2	TTGLK(1)NANDALK	-0.45295	2	79745	1	0.000130846	113.46	2	TTGLK(1)NANDALK	-0.2652	2	82996	1	3.29933e-06	121.96	2	TTGLK(1)NANDALK	-0.43161	2	82426
A0A063BZR1	8	K	Ran GTPase activating protein 1 OS=Ustilaginoidea virens OX=1159556 GN=UV8b_5341 PE=4 SV=1	UV8b_5341	1	1.20234e-05	76.563	2	APSTSNK(1)LFTLEGK	1.6824	1	86105	1	0.0427058	59.67	2	APSTSNK(1)LFTLEGK	1.5099	1	79994	1	0.00753552	76.196	2	APSTSNK(1)LFTLEGK	1.4841	1	87806
A0A063BZR1	15	K	Ran GTPase activating protein 1 OS=Ustilaginoidea virens OX=1159556 GN=UV8b_5341 PE=4 SV=1	UV8b_5341	1	0.000104646	79.059	2	LFTLEGK(1)GLK	-0.58514	2	68149	1	0.000968901	79.059	2	LFTLEGK(1)GLK	-0.23079	1	72944	1	7.53719e-05	93.467	2	LFTLEGK(1)GLK	-0.19368	1	72090
A0A063BZR1	18	K	Ran GTPase activating protein 1 OS=Ustilaginoidea virens OX=1159556 GN=UV8b_5341 PE=4 SV=1	UV8b_5341	1	4.94647e-07	110.91	2	GLK(1)LDTAADVEPHIK	-0.80442	1	29836	1	4.52874e-05	93.772	2	GLK(1)LDTAADVEPHIK	-1.369	1	34414	1	1.0181e-05	108.91	2	GLK(1)LDTAADVEPHIK	-0.59959	1	33026
A0A063BZR3	25	K	CipC1 protein, concanamycin induced protein C OS=Ustilaginoidea virens OX=1159556 GN=UV8b_4558 PE=4 SV=1	UV8b_4558	1	1.56347e-12	86.838	3	PHEAK(1)WSHELIGGAAAYEAAK	-0.51224	1	90470	1	1.83988e-06	76.831	3	PHEAK(1)WSHELIGGAAAYEAAK	0.72011	1	95035	1	7.41369e-16	107.15	3	PHEAK(1)WSHELIGGAAAYEAAK	0.51025	1	89428
A0A063BZR8	653	K	Eukaryotic translation initiation factor 2A OS=Ustilaginoidea virens OX=1159556 GN=UV8b_4563 PE=3 SV=1	UV8b_4563	1	0.00283296	87.573	2	LAGGEK(1)LEDTQVK	0.22515	1	26092	1	0.00146649	88.734	2	LAGGEK(1)LEDTQVK	-0.34913	1	29131	1	0.00121273	84.309	2	LAGGEK(1)LEDTQVK	0.081843	1	31530
A0A063BZR9	446	K	Class v chitinase OS=Ustilaginoidea virens OX=1159556 GN=UV8b_3637 PE=3 SV=1	UV8b_3637	1	1.42195e-10	105.08	2	APGTNVYGNVK(1)QLYLLK	0.69534	1	30279	1	1.44125e-08	109.47	2	APGTNVYGNVK(1)QLYLLK	0.30249	1	27098	1	1.52905e-13	122.2	2	APGTNVYGNVK(1)QLYLLK	0.6379	1	26647
A0A063BZR9	556	K	Class v chitinase OS=Ustilaginoidea virens OX=1159556 GN=UV8b_3637 PE=3 SV=1	UV8b_3637	1	2.34776e-08	77.431	3	FILSYASPAGPEHYK(1)QLAFDR	1.2696	1	11698
A0A063BZR9	374	K	Class v chitinase OS=Ustilaginoidea virens OX=1159556 GN=UV8b_3637 PE=3 SV=1	UV8b_3637	1	2.0172e-06	83.474	2	GLK(1)TLGYYGNWDIYAAK	0.78454	1	15146	1	6.26396e-06	89.359	2	GLK(1)TLGYYGNWDIYAAK	1.9883	1	13051	1	3.45728e-06	77.696	2	GLK(1)TLGYYGNWDIYAAK	2.3316	1	17553
A0A063BZR9	706	K	Class v chitinase OS=Ustilaginoidea virens OX=1159556 GN=UV8b_3637 PE=3 SV=1	UV8b_3637	1	6.35535e-05	97.033	2	LK(1)AQYTR	1.2135	1	36927	1	0.00033151	113.14	2	LK(1)AQYTR	0.91688	1	37959	1	0.00165092	101.41	2	LK(1)AQYTR	-1.135	1	39056
A0A063BZR9	714	K	Class v chitinase OS=Ustilaginoidea virens OX=1159556 GN=UV8b_3637 PE=3 SV=1	UV8b_3637	1	6.96262e-28	187.47	2	MK(1)LAGTSWWEVSQDR	-1.1517	2	51395	1	3.27393e-17	162.52	2	MK(1)LAGTSWWEVSQDR	0.90893	1	47581	1	5.25396e-20	206.7	2	MK(1)LAGTSWWEVSQDR	0.054551	2	54936
A0A063BZR9	646	K	Class v chitinase OS=Ustilaginoidea virens OX=1159556 GN=UV8b_3637 PE=3 SV=1	UV8b_3637	1	8.68013e-11	78.71	2	PYK(1)GAGLEGSLGSAGIWR	0.056277	1	20773	1	0.000887187	70.552	2	PYK(1)GAGLEGSLGSAGIWR	0.46598	1	22063	1	6.98257e-10	105.79	2	PYK(1)GAGLEGSLGSAGIWR	0.56429	1	16392
A0A063BZR9	755	K	Class v chitinase OS=Ustilaginoidea virens OX=1159556 GN=UV8b_3637 PE=3 SV=1	UV8b_3637	1	3.55029e-07	123.42	2	SPNNLK(1)YPNSK	1.3615	2	34507	1	2.71075e-16	241.63	2	SPNNLK(1)YPNSK	-0.6288	2	38258	1	8.00773e-11	157.77	2	SPNNLK(1)YPNSK	0.35946	2	40222
A0A063BZR9	760	K	Class v chitinase OS=Ustilaginoidea virens OX=1159556 GN=UV8b_3637 PE=3 SV=1	UV8b_3637	1	2.70252e-09	127.94	2	YPNSK(1)YDNLR	-0.12986	2	200200	1	5.70805e-05	136.84	2	YPNSK(1)YDNLR	-0.1564	2	204530	1	1.64682e-10	154.81	2	YPNSK(1)YDNLR	0.23306	2	208490
A0A063BZR9	704	K	Class v chitinase OS=Ustilaginoidea virens OX=1159556 GN=UV8b_3637 PE=3 SV=1	UV8b_3637	1	1.26106e-06	81.48	2	TAEYLISYDTAEIAK(1)LK	0.10684	1	16743	1	2.18406e-05	91.939	2	TAEYLISYDTAEIAK(1)LK	-0.0085721	1	16597	1	0.000211202	65.173	2	TAEYLISYDTAEIAK(1)LK	-0.11597	1	15651
A0A063BZR9	541	K	Class v chitinase OS=Ustilaginoidea virens OX=1159556 GN=UV8b_3637 PE=3 SV=1	UV8b_3637	1	0.0227692	54.813	3	TAPGYK(1)FILSYASPAGPEHYK	1.0734	1	19841	1	0.000239512	90.806	3	TAPGYK(1)FILSYASPAGPEHYK	0.30043	1	19312
A0A063BZR9	623	K	Class v chitinase OS=Ustilaginoidea virens OX=1159556 GN=UV8b_3637 PE=3 SV=1	UV8b_3637	1	2.14943e-21	198.33	2	VPSSK(1)ILLQNAIYGR	-0.41725	2	109760	1	1.89995e-11	154.09	2	VPSSK(1)ILLQNAIYGR	0.59424	2	117870	1	1.20526e-12	159.44	2	VPSSK(1)ILLQNAIYGR	-0.017429	2	109330
A0A063BZU0	406	K	Catalase-peroxidase OS=Ustilaginoidea virens OX=1159556 GN=katG PE=3 SV=1	katG	1	2.21322e-06	129.56	2	AWFK(1)LTHR	0.54706	1	302170	1	0.000280864	142.36	2	AWFK(1)LTHR	0.83864	1	317930	1	0.000264693	117.39	2	AWFK(1)LTHR	-0.4427	1	329730
A0A063BZU0	384	K	Catalase-peroxidase OS=Ustilaginoidea virens OX=1159556 GN=katG PE=3 SV=1	katG	1	6.38312e-06	136.84	2	FDPAYEK(1)ISR	-1.2362	1	212010	1	0.000205907	117.3	2	FDPAYEK(1)ISR	-0.96595	1	215570	1	6.47016e-05	101.82	2	FDPAYEK(1)ISR	0.070544	1	221330
A0A063BZU0	368	K	Catalase-peroxidase OS=Ustilaginoidea virens OX=1159556 GN=katG PE=3 SV=1	katG	1	2.2003e-09	126.21	2	PK(1)MLTTDLSLR	0.0055281	4	626040	1	1.07494e-07	112.73	2	PK(1)MLTTDLSLR	0.21777	4	688860	1	2.73425e-09	152.23	2	PK(1)MLTTDLSLR	0.24946	5	707280
A0A063BZU0	709	K	Catalase-peroxidase OS=Ustilaginoidea virens OX=1159556 GN=katG PE=3 SV=1	katG	1	0.00228256	60	2	FVK(1)DFVAAWDK	1.9703	1	14819
A0A063BZU0	138	K	Catalase-peroxidase OS=Ustilaginoidea virens OX=1159556 GN=katG PE=3 SV=1	katG	1	0.00353162	61.494	2	LLWPIK(1)QK	0.068584	1	16906									1	0.0114419	66.087	2	LLWPIK(1)QK	0.4883	1	18297
A0A063BZU0	593	K	Catalase-peroxidase OS=Ustilaginoidea virens OX=1159556 GN=katG PE=3 SV=1	katG	1	1.6361e-06	115.35	3	SHGAVK(1)QEHLLVDR	0.266	1	34305	1	0.000362445	75.5	3	SHGAVK(1)QEHLLVDR	0.7992	1	35186	1	1.3327e-11	113.34	3	SHGAVK(1)QEHLLVDR	0.027497	1	37049
A0A063BZU0	363	K	Catalase-peroxidase OS=Ustilaginoidea virens OX=1159556 GN=katG PE=3 SV=1	katG	0.988522	7.25241e-11	126.32	3	TDDLIIPDAYDANK(0.989)FHK(0.011)PK	0.049129	4	805330	0.989691	3.47919e-09	139.61	3	TDDLIIPDAYDANK(0.99)FHK(0.01)PK	0.97419	4	830630	0.991042	3.77387e-09	155.57	3	TDDLIIPDAYDANK(0.991)FHK(0.009)PK	1.1842	4	819040
A0A063BZU0	63	K	Catalase-peroxidase OS=Ustilaginoidea virens OX=1159556 GN=katG PE=3 SV=1	katG	1	0.0174172	52.591	2	TLDFEGLK(1)K	2.0663	2	31492	1	0.00109197	84.368	2	TLDFEGLK(1)K	0.35985	2	32162	1	0.00207187	72.038	2	TLDFEGLK(1)K	0.49324	2	35432
A0A063BZU0	202	K	Catalase-peroxidase OS=Ustilaginoidea virens OX=1159556 GN=katG PE=3 SV=1	katG	1	0.000335375	131.22	2	YKGDK(1)NFQK	1.1801	1	13215	0.999987	0.0115794	123.5	2	YKGDK(1)NFQK	0.27846	1	12559	0.999932	0.00219362	102.55	2	YKGDK(1)NFQK	1.0875	1	13865
A0A063BZW5	151	K	Mitochondrial FOW-1 like protein OS=Ustilaginoidea virens OX=1159556 GN=UV8b_4459 PE=3 SV=1	UV8b_4459	1	0.000105421	78.043	2	DK(1)LSAWEK	0.28064	2	75181	1	0.00224085	136.06	2	DK(1)LSAWEK	-0.066315	2	77385	1	3.12951e-06	127.03	2	DK(1)LSAWEK	0.97114	2	82130
A0A063BZW5	113	K	Mitochondrial FOW-1 like protein OS=Ustilaginoidea virens OX=1159556 GN=UV8b_4459 PE=3 SV=1	UV8b_4459	1	1.28256e-05	139.02	2	GINK(1)GVNAVAIR	-2.782	1	61851	1	2.68943e-06	99.855	2	GINK(1)GVNAVAIR	0.49617	1	63864	1	2.2867e-13	174.92	2	GINK(1)GVNAVAIR	0.34882	1	65732
A0A063BZW9	71	K	O-acetylhomoserin (Thiol)-lyase OS=Ustilaginoidea virens OX=1159556 GN=UV8b_4464 PE=3 SV=1	UV8b_4464	0.999999	1.25753e-18	108.6	3	LGITTK(1)FVDVDKPEDVAAAIDDK	1.2902	1	18799									0.999249	0.000103707	63.355	3	LGITTK(0.999)FVDVDK(0.001)PEDVAAAIDDK	0.79792	1	19735
A0A063BZW9	90	K	O-acetylhomoserin (Thiol)-lyase OS=Ustilaginoidea virens OX=1159556 GN=UV8b_4464 PE=3 SV=1	UV8b_4464	1	2.99493e-07	101.64	2	TK(1)AVYVESIGNPR	0.41874	1	61932	1	1.42597e-09	135.21	2	TK(1)AVYVESIGNPR	0.4996	1	64143	1	1.36386e-08	138	2	TK(1)AVYVESIGNPR	0.26906	1	68269
A0A063BZZ2	8	K	40S ribosomal protein S20 OS=Ustilaginoidea virens OX=1159556 GN=UV8b_5416 PE=3 SV=1	UV8b_5416	1	8.00188e-05	108.93	2	ADK(1)DLGEAPK	1.0356	1	51866	1	3.10765e-05	138.23	2	ADK(1)DLGEAPK	0.39643	1	50806	1	1.18383e-07	138.23	2	ADK(1)DLGEAPK	0.43108	1	54819
A0A063BZZ2	74	K	40S ribosomal protein S20 OS=Ustilaginoidea virens OX=1159556 GN=UV8b_5416 PE=3 SV=1	UV8b_5416	1	1.29894e-06	83.474	2	TPCGEGSK(1)TWDSYEMR	-0.35942	2	29182	1	2.85975e-05	72.031	2	TPCGEGSK(1)TWDSYEMR	0.26983	1	20943	1	1.45707e-08	132.93	2	TPCGEGSK(1)TWDSYEMR	-0.10201	2	28537
A0A063BZZ2	61	K	40S ribosomal protein S20 OS=Ustilaginoidea virens OX=1159556 GN=UV8b_5416 PE=3 SV=1	UV8b_5416	1	1.34109e-05	76.255	2	LPTQILK(1)ITTR	0.094881	1	183140	1	1.47898e-07	172.1	2	LPTQILK(1)ITTR	0.20956	1	190640	1	7.55697e-06	119.94	2	LPTQILK(1)ITTR	1.1439	1	186220
A0A063BZZ7	57	K	Coatomer zeta subunit OS=Ustilaginoidea virens OX=1159556 GN=UV8b_4310 PE=4 SV=1	UV8b_4310	1	0.0226355	52.591	2	AFEK(1)GLVEK	3.478	1	52414	1	0.0485037	50.297	2	AFEK(1)GLVEK	3.5914	1	45838	1	0.0131058	74.424	2	AFEK(1)GLVEK	2.4275	1	47456
A0A063BZZ7	187	K	Coatomer zeta subunit OS=Ustilaginoidea virens OX=1159556 GN=UV8b_4310 PE=4 SV=1	UV8b_4310	1	0.000135059	141.93	2	SK(1)LADWLR	0.92465	2	43254	1	0.00201006	86.205	2	SK(1)LADWLR	0.62655	2	44705	1	0.000211621	133.98	2	SK(1)LADWLR	0.46033	2	46228
A0A063C002	326	K	Phosphotransferase OS=Ustilaginoidea virens OX=1159556 GN=UV8b_4315 PE=3 SV=1	UV8b_4315	1	1.46065e-05	69.641	2	DAK(1)IFAGQDISLLR	1.304	1	29185	1	0.00163792	75.5	2	DAK(1)IFAGQDISLLR	1.5682	1	21705	1	0.000105956	71.219	2	DAK(1)IFAGQDISLLR	3.4738	1	28266
A0A063C002	410	K	Phosphotransferase OS=Ustilaginoidea virens OX=1159556 GN=UV8b_4315 PE=3 SV=1	UV8b_4315	1	3.31742e-06	84.58	2	DYK(1)TCHVGADGSVFNK	-0.1877	2	32441	1	2.099e-08	120.75	2	DYK(1)TCHVGADGSVFNK	-0.011482	2	35763	1	6.40903e-19	168.78	2	DYK(1)TCHVGADGSVFNK	-0.40886	1	24378
A0A063C002	423	K	Phosphotransferase OS=Ustilaginoidea virens OX=1159556 GN=UV8b_4315 PE=3 SV=1	UV8b_4315	1	8.48767e-07	104.49	3	TCHVGADGSVFNK(1)YPHFK	0.51	1	9105.8	1	2.4815e-06	82.437	3	TCHVGADGSVFNK(1)YPHFK	0.54263	1	10493	1	9.99897e-09	78.157	3	TCHVGADGSVFNK(1)YPHFK	0.27408	1	11027
A0A063C002	16	K	Phosphotransferase OS=Ustilaginoidea virens OX=1159556 GN=UV8b_4315 PE=3 SV=1	UV8b_4315	0.863408	4.08828e-05	63.79	3	K(0.137)GSK(0.863)TDLPQDLLHEVK	0.50243	1	8047.7
A0A063C002	112	K	Phosphotransferase OS=Ustilaginoidea virens OX=1159556 GN=UV8b_4315 PE=3 SV=1	UV8b_4315	1	1.98821e-16	175.07	2	SEFDIIQSK(1)YR	0.41613	3	109070	1	1.01555e-05	136.84	2	SEFDIIQSK(1)YR	0.12739	2	107930	1	1.58766e-07	136.06	2	SEFDIIQSK(1)YR	0.33398	3	117590
A0A063C002	428	K	Phosphotransferase OS=Ustilaginoidea virens OX=1159556 GN=UV8b_4315 PE=3 SV=1	UV8b_4315	1	0.0346804	56.89	2	YPHFK(1)AR	-0.31927	1	33128	1	0.0232412	54.056	2	YPHFK(1)AR	-0.4428	1	32615	1	0.0030721	67.889	2	YPHFK(1)AR	-0.65007	1	33306
A0A063C002	177	K	Phosphotransferase OS=Ustilaginoidea virens OX=1159556 GN=UV8b_4315 PE=3 SV=1	UV8b_4315	1	0.00296989	72.846	2	WTK(1)GFDIAGVEGK	-0.46063	1	104570	1	1.27462e-06	124.06	2	WTK(1)GFDIAGVEGK	-0.36413	1	110030	1	5.76872e-05	77.157	2	WTK(1)GFDIAGVEGK	0.82002	1	113030
A0A063C004	30	K	Small GTP-binding protein YPTI OS=Ustilaginoidea virens OX=1159556 GN=UV8b_4504 PE=4 SV=1	UV8b_4504	1	0.00269594	65.933	2	LLVGNK(1)SDMSDK	1.0178	1	5952.2	1	0.00307241	77.358	2	LLVGNK(1)SDMSDK	-1.3961	1	5534.2
A0A063C004	24	K	Small GTP-binding protein YPTI OS=Ustilaginoidea virens OX=1159556 GN=UV8b_4504 PE=4 SV=1	UV8b_4504	1	9.79005e-19	196.44	2	YATEGVNK(1)LLVGNK	-0.068067	1	302960	1	8.39528e-23	215.79	2	YATEGVNK(1)LLVGNK	-0.4016	1	344010	1	2.41938e-44	261.49	2	YATEGVNK(1)LLVGNK	-0.080247	1	334330
A0A063C009	94	K	Uncharacterized protein OS=Ustilaginoidea virens OX=1159556 GN=UV8b_4509 PE=3 SV=1	UV8b_4509	1	0.00267069	56.202	2	YIPGTK(1)MAFGGLK	0.24076	2	259340	1	0.0013298	70.389	2	YIPGTK(1)MAFGGLK	-0.23798	1	254510	1	2.1417e-05	70.389	2	YIPGTK(1)MAFGGLK	-0.31081	1	248760
A0A063C010	75	K	60S ribosomal protein L8 OS=Ustilaginoidea virens OX=1159556 GN=UV8b_3341 PE=4 SV=1	UV8b_3341	1	9.97472e-06	124.81	2	LLNK(1)YRPETK	0.26437	1	160600	1	0.00739559	114.39	2	LLNK(1)YRPETK	-0.16864	1	164030	1	1.69702e-05	146.88	2	LLNK(1)YRPETK	0.53614	1	168500
A0A063C010	192	K	60S ribosomal protein L8 OS=Ustilaginoidea virens OX=1159556 GN=UV8b_3341 PE=4 SV=1	UV8b_3341	1	6.47961e-09	96.957	2	SELAK(1)LVSAVK	-0.36325	2	35139	1	0.00105231	83.438	2	SELAK(1)LVSAVK	-0.67078	2	37538	1	0.000648495	87.942	2	SELAK(1)LVSAVK	0.81862	1	26207
A0A063C012	131	K	Succinate-CoA ligase subunit beta OS=Ustilaginoidea virens OX=1159556 GN=UV8b_4514 PE=3 SV=1	UV8b_4514	1	5.53457e-11	150.81	2	GIATK(1)LGFSEQCVEDAK	0.14504	1	83578	1	1.3982e-19	209.84	2	GIATK(1)LGFSEQCVEDAK	-1.1828	1	86348	1	9.05218e-09	144.16	2	GIATK(1)LGFSEQCVEDAK	-0.93494	1	79815
A0A063C012	22	K	Succinate-CoA ligase subunit beta OS=Ustilaginoidea virens OX=1159556 GN=UV8b_4514 PE=3 SV=1	UV8b_4514	1	2.22631e-05	85.622	2	GTFDNGLK(1)GGVR	-3.6669	1	9606.1	1	0.000140706	61.48	2	GTFDNGLK(1)GGVR	-0.68103	1	11229	1	7.004e-06	81.099	2	GTFDNGLK(1)GGVR	0.14986	1	12359
A0A063C012	324	K	Succinate-CoA ligase subunit beta OS=Ustilaginoidea virens OX=1159556 GN=UV8b_4514 PE=3 SV=1	UV8b_4514	1	6.31959e-11	133.93	3	LQGTNVEQAHK(1)LINESGMK	-2.6991	1	31809	1	1.07271e-05	78.71	3	LQGTNVEQAHK(1)LINESGMK	1.2375	1	33582	1	4.01404e-09	118.64	3	LQGTNVEQAHK(1)LINESGMK	0.28903	1	37343
A0A063C012	49	K	Succinate-CoA ligase subunit beta OS=Ustilaginoidea virens OX=1159556 GN=UV8b_4514 PE=3 SV=1	UV8b_4514	1	1.59428e-06	121.8	2	LVTK(1)QTGAGGR	0.6446	1	8917.9	1	5.07575e-07	163.43	2	LVTK(1)QTGAGGR	-0.60345	1	7647.4	1	0.00047264	81.335	2	LVTK(1)QTGAGGR	-1.1532	1	8569.7
A0A063C012	151	K	Succinate-CoA ligase subunit beta OS=Ustilaginoidea virens OX=1159556 GN=UV8b_4514 PE=3 SV=1	UV8b_4514	1	1.71672e-05	105.81	2	LYK(1)IFIER	0.22047	1	33340	1	0.00288716	79.059	2	LYK(1)IFIER	-0.29956	1	36893	1	0.00046026	84.368	2	LYK(1)IFIER	-0.43499	1	42947
A0A063C012	307	K	Succinate-CoA ligase subunit beta OS=Ustilaginoidea virens OX=1159556 GN=UV8b_4514 PE=3 SV=1	UV8b_4514	1	4.70402e-06	108.4	2	TVENLNLK(1)IPIIAR	1.725	1	70484	1	1.2627e-07	121.96	2	TVENLNLK(1)IPIIAR	2.4774	1	67774	1	1.26172e-08	150.21	2	TVENLNLK(1)IPIIAR	1.6075	1	64150
A0A063C013	188	K	Methylmalonate semialdehyde dehydrogenase OS=Ustilaginoidea virens OX=1159556 GN=UV8b_4325 PE=4 SV=1	UV8b_4325	1	1.42125e-15	117.41	2	LAASITLEQGK(1)TLADAR	-0.49972	1	3309.8									1	1.57159e-19	155.57	2	LAASITLEQGK(1)TLADAR	-0.13239	1	6222.3
A0A063C021	58	K	60S ribosomal protein L37a OS=Ustilaginoidea virens OX=1159556 GN=UV8b_2811 PE=3 SV=1	UV8b_2811	1	1.78589e-05	99.276	2	HSTGIWNCK(1)SCK	0.91272	1	23229	1	0.000825631	52.837	2	HSTGIWNCK(1)SCK	-0.60402	1	24142	1	3.29933e-06	112.7	2	HSTGIWNCK(1)SCK	0.48712	1	25083
A0A063C021	13	K	60S ribosomal protein L37a OS=Ustilaginoidea virens OX=1159556 GN=UV8b_2811 PE=3 SV=1	UV8b_2811	1	0.00013581	127.94	2	VGVTGK(1)YGTR	0.62393	1	80876	1	0.000129593	121.8	2	VGVTGK(1)YGTR	0.22014	1	80428	1	1.32756e-07	92.732	2	VGVTGK(1)YGTR	-0.042554	1	86978
A0A063C021	44	K	60S ribosomal protein L37a OS=Ustilaginoidea virens OX=1159556 GN=UV8b_2811 PE=3 SV=1	UV8b_2811	1	3.87576e-06	101.45	2	YTCTFCGK(1)VTVR	0.15283	1	20786	1	0.000100827	90.306	2	YTCTFCGK(1)VTVR	0.35575	1	20663	1	1.26712e-08	122.51	2	YTCTFCGK(1)VTVR	0.8047	1	23337
A0A063C024	100	K	60S ribosomal protein L31 OS=Ustilaginoidea virens OX=1159556 GN=UV8b_3356 PE=4 SV=1	UV8b_3356	1	4.0681e-12	160.98	2	EK(1)LYSYVQAVNVK	-0.66006	1	424430	1	7.0049e-10	148.76	2	EK(1)LYSYVQAVNVK	0.55298	1	430680	1	1.20967e-18	168.05	2	EK(1)LYSYVQAVNVK	-0.10472	1	439220
A0A063C024	38	K	60S ribosomal protein L31 OS=Ustilaginoidea virens OX=1159556 GN=UV8b_3356 PE=4 SV=1	UV8b_3356	1	0.00461467	84.699	2	LHGVNFK(1)K	0.094559	1	7339.5									1	0.00310583	66.087	2	LHGVNFK(1)K	0.50833	1	8471.4
A0A063C024	114	K	60S ribosomal protein L31 OS=Ustilaginoidea virens OX=1159556 GN=UV8b_3356 PE=4 SV=1	UV8b_3356	1	0.00115073	83.358	2	NPK(1)GLATVVVEE	0.024527	1	109270	1	0.000471789	76.572	2	NPK(1)GLATVVVEE	0.29076	1	113940	1	7.01734e-13	107.08	2	NPK(1)GLATVVVEE	0.22863	1	117460
A0A063C024	77	K	60S ribosomal protein L31 OS=Ustilaginoidea virens OX=1159556 GN=UV8b_3356 PE=4 SV=1	UV8b_3356	1	1.30255e-08	96.957	2	VWECGIK(1)GVPYR	0.037926	1	145260	1	9.31542e-07	133.76	2	VWECGIK(1)GVPYR	0.36517	1	147470	1	2.28592e-09	116.13	2	VWECGIK(1)GVPYR	-0.033388	1	146380
A0A063C034	415	K	Actin-like protein 3 OS=Ustilaginoidea virens OX=1159556 GN=UV8b_5183 PE=3 SV=1	UV8b_5183	1	0.00434745	54.584	2	DIK(1)HLVDAR	-3.2759	1	24797	1	0.000201564	117.3	2	DIK(1)HLVDAR	-0.11886	1	27062	1	0.0149126	66.664	2	DIK(1)HLVDAR	-1.0708	1	30849
A0A063C034	331	K	Actin-like protein 3 OS=Ustilaginoidea virens OX=1159556 GN=UV8b_5183 PE=3 SV=1	UV8b_5183	1	2.72501e-08	141.29	3	FAK(1)HVVSHPGGR	0.04676	1	12254	1	4.49201e-05	92.445	3	FAK(1)HVVSHPGGR	0.39505	1	15399	1	6.94467e-06	101.48	3	FAK(1)HVVSHPGGR	-0.72208	1	13484
A0A063C035	167	K	T-complex protein 1 subunit eta OS=Ustilaginoidea virens OX=1159556 GN=UV8b_4539 PE=3 SV=1	UV8b_4539	1	1.35681e-08	138.23	2	LAATAMTSK(1)LIK	-0.34614	1	28051	1	1.81583e-06	138.23	2	LAATAMTSK(1)LIK	-0.40486	1	30794	1	3.36112e-06	77.358	2	LAATAMTSK(1)LIK	-0.15373	1	33407
A0A063C035	443	K	T-complex protein 1 subunit eta OS=Ustilaginoidea virens OX=1159556 GN=UV8b_4539 PE=3 SV=1	UV8b_4539	1	7.65649e-05	67.548	2	SFAK(1)ALEIIPR	-0.56052	1	10347	1	0.00166052	62.271	2	SFAK(1)ALEIIPR	-1.3974	1	10446	1	5.79323e-06	81.335	2	SFAK(1)ALEIIPR	-0.74945	1	11284
A0A063C066	194	K	Succinyl-CoA:3-ketoacid-coenzyme A transferase OS=Ustilaginoidea virens OX=1159556 GN=UV8b_4574 PE=3 SV=1	UV8b_4574	1	0.00389365	83.623	2	ADK(1)LGNCQFR	-0.85224	1	10027	1	0.00216919	78.816	2	ADK(1)LGNCQFR	0.49192	1	10669	1	0.00301866	54.436	2	ADK(1)LGNCQFR	0.34053	1	9429.8
A0A063C066	257	K	Succinyl-CoA:3-ketoacid-coenzyme A transferase OS=Ustilaginoidea virens OX=1159556 GN=UV8b_4574 PE=3 SV=1	UV8b_4574	1	0.0186317	67.507	2	NIEK(1)FTFAK	-0.1318	1	4486.3
A0A063C082	471	K	Heat shock protein 70-like protein OS=Ustilaginoidea virens OX=1159556 GN=UV8b_5228 PE=3 SV=1	UV8b_5228	1	0.0151927	58.476	2	ISEGPMYASGLK(1)R	0.39844	1	4459.2									1	0.00273823	79.889	2	ISEGPMYASGLK(1)R	1.2341	1	4728.8
A0A063C087	257	K	Stomatin-like protein OS=Ustilaginoidea virens OX=1159556 GN=UV8b_5233 PE=4 SV=1	UV8b_5233	1	2.23473e-06	98.009	2	AEVESAK(1)LMR	1.2121	1	26079	1	0.000135384	99.855	2	AEVESAK(1)LMR	-0.17703	1	28026	1	0.00032935	72.042	2	AEVESAK(1)LMR	0.92906	1	27567
A0A063C087	100	K	Stomatin-like protein OS=Ustilaginoidea virens OX=1159556 GN=UV8b_5233 PE=4 SV=1	UV8b_5233	1	0.00285505	60.547	2	FYK(1)AVDPGLVK	0.29876	1	156540	1	0.000441777	66.664	2	FYK(1)AVDPGLVK	0.88961	1	160500	1	0.00150849	83.775	2	FYK(1)AVDPGLVK	-0.31291	1	158670
A0A063C087	245	K	Stomatin-like protein OS=Ustilaginoidea virens OX=1159556 GN=UV8b_5233 PE=4 SV=1	UV8b_5233	1	0.00396065	81.099	2	IGESK(1)IIAAK	-0.28224	1	27291	1	0.000299291	102.55	2	IGESK(1)IIAAK	-0.096053	1	29432	1	0.00127153	78.816	2	IGESK(1)IIAAK	-0.54882	1	28215
A0A063C087	94	K	Stomatin-like protein OS=Ustilaginoidea virens OX=1159556 GN=UV8b_5233 PE=4 SV=1	UV8b_5233	1	1.03697e-20	175.68	3	NVHQGNVGLVTK(1)FGR	1.4774	3	297550	1	7.39631e-17	181.87	2	NVHQGNVGLVTK(1)FGR	0.083845	3	305380	1	9.30758e-09	156.14	2	NVHQGNVGLVTK(1)FGR	0.16335	3	322360
A0A063C0A2	421	K	Putative ribosome associated DnaJ chaperone Zuotin OS=Ustilaginoidea virens OX=1159556 GN=UV8b_3436 PE=4 SV=1	UV8b_3436	1	0.00197699	74.849	2	IK(1)AIWSDEVK	0.31145	1	7961.4	1	0.00188864	81.099	2	IK(1)AIWSDEVK	0.60404	1	9402.2	1	0.00259133	69.915	2	IK(1)AIWSDEVK	0.038298	1	12550
A0A063C0A2	419	K	Putative ribosome associated DnaJ chaperone Zuotin OS=Ustilaginoidea virens OX=1159556 GN=UV8b_3436 PE=4 SV=1	UV8b_3436	1	0.0013664	108.93	2	LSGLAIGEK(1)IK	0.098082	1	24249	1	0.000297694	101.82	2	LSGLAIGEK(1)IK	-0.39058	1	26177	1	2.40837e-05	99.34	2	LSGLAIGEK(1)IK	-0.23698	1	29805
A0A063C0A2	111	K	Putative ribosome associated DnaJ chaperone Zuotin OS=Ustilaginoidea virens OX=1159556 GN=UV8b_3436 PE=4 SV=1	UV8b_3436	1	0.00914998	45.489	2	VLGISK(1)YR	-3.0836	1	30250	1	0.00186647	89.123	2	VLGISK(1)YR	-1.0588	1	31544	1	0.000445559	100.75	2	VLGISK(1)YR	-0.65499	1	30879
A0A063C0B1	79	K	UPF0187 domain membrane protein OS=Ustilaginoidea virens OX=1159556 GN=UV8b_2896 PE=4 SV=1	UV8b_2896	1	0.00144745	74.269	2	HSK(1)WPIFLR	-0.63707	1	18102	1	0.0021422	63.397	2	HSK(1)WPIFLR	0.60655	1	17699	1	0.000186523	85.716	2	HSK(1)WPIFLR	-0.14032	1	17813
A0A063C0B4	29	K	Wall-associated proteinase OS=Ustilaginoidea virens OX=1159556 GN=UV8b_3446 PE=4 SV=1	UV8b_3446	1	7.81715e-07	104	2	ANDK(1)VLIFQSGDVNLALR	0.88654	1	32165	1	2.57979e-05	78.888	2	ANDK(1)VLIFQSGDVNLALR	2.489	1	31670	1	2.63201e-09	124.24	2	ANDK(1)VLIFQSGDVNLALR	1.8314	1	51920
A0A063C0B4	61	K	Wall-associated proteinase OS=Ustilaginoidea virens OX=1159556 GN=UV8b_3446 PE=4 SV=1	UV8b_3446	1	4.74141e-13	166.71	3	ASMGPK(1)STEVVGHK	0.82769	4	544140	1	1.37997e-11	162.23	3	ASMGPK(1)STEVVGHK	1.5271	4	554850	1	2.2313e-12	174.05	3	ASMGPK(1)STEVVGHK	0.14215	4	601050
A0A063C0B4	147	K	Wall-associated proteinase OS=Ustilaginoidea virens OX=1159556 GN=UV8b_3446 PE=4 SV=1	UV8b_3446	1	6.28791e-43	260.78	2	DDDGNTK(1)IGEWVLSEQGPK	0.52276	2	723320	1	8.91587e-37	266.35	2	DDDGNTK(1)IGEWVLSEQGPK	0.302	3	715040	1	9.02271e-28	194.55	2	DDDGNTK(1)IGEWVLSEQGPK	0.50138	2	669850
A0A063C0B4	331	K	Wall-associated proteinase OS=Ustilaginoidea virens OX=1159556 GN=UV8b_3446 PE=4 SV=1	UV8b_3446	1	1.27976e-17	195.8	2	EATFQAIQHPWK(1)R	0.024688	2	596900	1	6.57535e-35	257.66	2	EATFQAIQHPWK(1)R	-0.8286	2	630540	1	3.40286e-34	219.93	2	EATFQAIQHPWK(1)R	-0.40788	2	607780
A0A063C0B4	206	K	Wall-associated proteinase OS=Ustilaginoidea virens OX=1159556 GN=UV8b_3446 PE=4 SV=1	UV8b_3446	1	3.51213e-06	167.06	2	K(1)FDVSESDTR	0.44414	1	599070	1	6.91262e-10	175.07	2	K(1)FDVSESDTR	0.51706	1	604560	1	1.26002e-10	156.57	2	K(1)FDVSESDTR	1.2776	1	639220
A0A063C0B4	266	K	Wall-associated proteinase OS=Ustilaginoidea virens OX=1159556 GN=UV8b_3446 PE=4 SV=1	UV8b_3446	1	1.18317e-18	129.82	2	LLSANAVLGGK(1)TITFEEPEEQPR	0.31954	1	45670	1	3.5437e-21	158.38	2	LLSANAVLGGK(1)TITFEEPEEQPR	-0.36996	1	35488	1	4.56633e-16	153.97	3	LLSANAVLGGK(1)TITFEEPEEQPR	1.2528	2	57218
A0A063C0B8	9	K	Mitochondrial phosphate carrier protein OS=Ustilaginoidea virens OX=1159556 GN=UV8b_3451 PE=3 SV=1	UV8b_3451	1	1.78969e-05	69.276	2	FVVYEK(1)VAEAVFR	-1.0681	1	7284.4	1	0.00861644	57.003	2	FVVYEK(1)VAEAVFR	-0.44387	1	8145.4
A0A063C0B8	77	K	Mitochondrial phosphate carrier protein OS=Ustilaginoidea virens OX=1159556 GN=UV8b_3451 PE=3 SV=1	UV8b_3451	1	0.00387406	62.969	2	IAK(1)ELGIR	-2.4475	1	19629	1	0.0100739	53.878	2	IAK(1)ELGIR	-0.31412	1	22425	1	0.00747857	51.864	2	IAK(1)ELGIR	0.17087	1	20966
A0A063C0B8	61	K	Mitochondrial phosphate carrier protein OS=Ustilaginoidea virens OX=1159556 GN=UV8b_3451 PE=3 SV=1	UV8b_3451	1	0.00658499	62.705	2	TK(1)GLPGEGTTSR	1.1055	1	33830	1	0.000184983	99.276	2	TK(1)GLPGEGTTSR	0.66889	1	31339	1	0.00267594	69.276	2	TK(1)GLPGEGTTSR	-0.14067	1	36693
A0A063C0B9	499	K	ATP-citrate synthase subunit 1 OS=Ustilaginoidea virens OX=1159556 GN=UV8b_5263 PE=4 SV=1	UV8b_5263	1	1.48506e-05	134.66	2	AFDK(1)GLSPR	0.60479	1	279460	1	0.000439915	99.855	2	AFDK(1)GLSPR	-0.38103	1	286080	1	1.94673e-05	124.81	2	AFDK(1)GLSPR	0.046929	1	297550
A0A063C0B9	515	K	ATP-citrate synthase subunit 1 OS=Ustilaginoidea virens OX=1159556 GN=UV8b_5263 PE=4 SV=1	UV8b_5263	1	7.73429e-05	99.305	2	ANK(1)LIPGIGHR	-3.2557	2	127320	1	0.000158247	100.84	2	ANK(1)LIPGIGHR	0.41694	3	166550	1	1.20882e-05	98.009	2	ANK(1)LIPGIGHR	0.54838	3	169840
A0A063C0B9	350	K	ATP-citrate synthase subunit 1 OS=Ustilaginoidea virens OX=1159556 GN=UV8b_5263 PE=4 SV=1	UV8b_5263	1	0.0400156	47.349	2	EVYSK(1)LVK	-3.9497	1	36006	1	0.024076	41.025	2	EVYSK(1)LVK	-0.65788	1	31747
A0A063C0B9	544	K	ATP-citrate synthase subunit 1 OS=Ustilaginoidea virens OX=1159556 GN=UV8b_5263 PE=4 SV=1	UV8b_5263	1	1.80729e-09	167.06	2	EYVLAK(1)FPSHK	-1.018	1	239540	1	1.52597e-07	147.78	2	EYVLAK(1)FPSHK	0.4694	1	243400	1	1.52239e-08	135.28	2	EYVLAK(1)FPSHK	0.14801	1	252020
A0A063C0B9	549	K	ATP-citrate synthase subunit 1 OS=Ustilaginoidea virens OX=1159556 GN=UV8b_5263 PE=4 SV=1	UV8b_5263	1	5.03891e-08	84.105	3	FPSHK(1)LLDYALAVETVTTSK	-1.4898	2	173840	1	5.98485e-06	85.513	3	FPSHK(1)LLDYALAVETVTTSK	-1.2896	2	163700	1	7.39637e-05	72.075	3	FPSHK(1)LLDYALAVETVTTSK	-0.69349	2	165750
A0A063C0B9	197	K	ATP-citrate synthase subunit 1 OS=Ustilaginoidea virens OX=1159556 GN=UV8b_5263 PE=4 SV=1	UV8b_5263	1	0.000684454	47.844	2	IGNTGGMMDNIVASK(1)LYR	0.89807	1	8755.7	1	1.6125e-05	77.325	2	IGNTGGMMDNIVASK(1)LYR	1.2489	1	8904.9	1	0.0137484	41.284	2	IGNTGGMMDNIVASK(1)LYR	1.7771	1	9070.7
A0A063C0B9	512	K	ATP-citrate synthase subunit 1 OS=Ustilaginoidea virens OX=1159556 GN=UV8b_5263 PE=4 SV=1	UV8b_5263	0.830084	0.0012279	76.605	3	K(0.83)ANK(0.17)LIPGIGHR	0.88807	1	31032
A0A063C0C1	203	K	40S ribosomal protein S7 OS=Ustilaginoidea virens OX=1159556 GN=UV8b_2906 PE=3 SV=1	UV8b_2906	1	1.02765e-05	106.35	2	EDGSK(1)LLK	-0.256	3	159810	1	0.000622284	125.17	2	TKEDGSK(1)LLK	0.8423	1	128550	1	0.00245398	107.08	2	TKEDGSK(1)LLK	1.346	2	150460
A0A063C0C1	206	K	40S ribosomal protein S7 OS=Ustilaginoidea virens OX=1159556 GN=UV8b_2906 PE=3 SV=1	UV8b_2906	1	0.000345725	65.404	2	LLK(1)VVLDEK	1.093	1	2806	1	0.00915305	57.032	2	LLK(1)VVLDEK	-1.0905	1	16339	1	0.0380473	44.82	2	LLK(1)VVLDEK	-1.3212	1	17757
A0A063C0C6	283	K	Arp2/3 complex 34 kDa subunit OS=Ustilaginoidea virens OX=1159556 GN=UV8b_4430 PE=3 SV=1	UV8b_4430	1	0.000793903	100.84	2	ASK(1)AYIHSR	2.2989	1	3548.1									1	4.62069e-05	124.81	2	ASK(1)AYIHSR	-0.055319	1	4969.1
A0A063C0C6	146	K	Arp2/3 complex 34 kDa subunit OS=Ustilaginoidea virens OX=1159556 GN=UV8b_4430 PE=3 SV=1	UV8b_4430	1	1.4555e-10	98.865	2	EQASK(1)FTSEEAPQGVR	0.72774	1	14190	1	1.34308e-17	160.52	2	EQASK(1)FTSEEAPQGVR	-0.26064	1	11071	1	1.65051e-26	170.22	2	EQASK(1)FTSEEAPQGVR	0.50745	1	12310
A0A063C0D3	14	K	Xanthine phosphoribosyltransferase 1 OS=Ustilaginoidea virens OX=1159556 GN=UV8b_5278 PE=4 SV=1	UV8b_5278	1	2.92428e-13	145.95	2	IYVSYNEVHK(1)LCQK	-0.28881	1	4930.6	1	9.18266e-17	201.66	2	IYVSYNEVHK(1)LCQK	0.38225	2	13408	1	1.7295e-12	127.03	2	IYVSYNEVHK(1)LCQK	-0.14845	2	16233
A0A063C0D4	239	K	Methionyl-tRNA synthetase OS=Ustilaginoidea virens OX=1159556 GN=UV8b_4063 PE=3 SV=1	UV8b_4063	1	0.00015647	74.269	2	AWLAK(1)GLEGR	0.12694	1	55207	1	9.20006e-05	108.3	2	AWLAK(1)GLEGR	-0.53231	1	55322	1	2.33382e-07	119.07	2	AWLAK(1)GLEGR	-0.11511	1	58928
A0A063C0D4	199	K	Methionyl-tRNA synthetase OS=Ustilaginoidea virens OX=1159556 GN=UV8b_4063 PE=3 SV=1	UV8b_4063	1	0.000364494	96.311	2	DTK(1)HIFLK	-2.6807	1	20184	1	0.0014471	69.716	2	DTK(1)HIFLK	0.23267	1	20616	1	0.000804353	74.486	2	DTK(1)HIFLK	1.8448	1	20062
A0A063C0D4	207	K	Methionyl-tRNA synthetase OS=Ustilaginoidea virens OX=1159556 GN=UV8b_4063 PE=3 SV=1	UV8b_4063	1	0.00239748	57.293	2	LDK(1)LQPDIEK	-3.8743	1	19939	1	0.00310572	68.49	2	LDK(1)LQPDIEK	0.21365	1	21652	1	0.00242848	81.799	2	LDK(1)LQPDIEK	-0.1768	1	21207
A0A063C0D4	410	K	Methionyl-tRNA synthetase OS=Ustilaginoidea virens OX=1159556 GN=UV8b_4063 PE=3 SV=1	UV8b_4063	1	0.00346646	63.301	2	VVK(1)FVNAR	-0.60289	1	22026	1	0.0353765	56.091	2	VVK(1)FVNAR	-0.59027	1	23539
A0A063C0E0	200	K	Short chain dehydrogenase/reductase family OS=Ustilaginoidea virens OX=1159556 GN=UV8b_3476 PE=4 SV=1	UV8b_3476	1	5.67922e-21	169.52	3	AAVTHMTK(1)QLATTLAK	-0.86678	2	122130	1	1.5236e-23	232.35	3	AAVTHMTK(1)QLATTLAK	1.0973	2	127840	1	1.21932e-19	184.65	3	AAVTHMTK(1)QLATTLAK	0.55533	3	135130
A0A063C0E0	208	K	Short chain dehydrogenase/reductase family OS=Ustilaginoidea virens OX=1159556 GN=UV8b_3476 PE=4 SV=1	UV8b_3476	1	9.21729e-05	122.44	2	QLATTLAK(1)YR	-1.7624	1	79568	1	1.6202e-05	134.66	2	QLATTLAK(1)YR	-0.94955	1	84910	1	0.00129567	106.93	2	QLATTLAK(1)YR	-0.4548	1	86464
A0A063C0E0	192	K	Short chain dehydrogenase/reductase family OS=Ustilaginoidea virens OX=1159556 GN=UV8b_3476 PE=4 SV=1	UV8b_3476	1	0.010217	42.072	3	QLFSGFSYSASK(1)AAVTHMTK	-0.79899	1	1541.1
A0A063C0E6	336	K	Phospho-2-dehydro-3-deoxyheptonate aldolase OS=Ustilaginoidea virens OX=1159556 GN=UV8b_4336 PE=3 SV=1	UV8b_4336	1	1.48946e-06	80.379	3	SGLK(1)HGVSITDACINWK	-1.4913	1	5378.5	1	1.13815e-05	95.345	3	SGLK(1)HGVSITDACINWK	0.407	1	6323.6	1	1.13635e-05	77.431	3	SGLK(1)HGVSITDACINWK	1.0396	1	6934.7
A0A063C0E8	13	K	Methylthioribose-1-phosphate isomerase OS=Ustilaginoidea virens OX=1159556 GN=MRI1 PE=3 SV=1	MRI1	1	4.62044e-06	120.33	2	GK(1)LQVLDQLR	-0.53036	1	54066	1	6.13706e-05	98.009	2	GK(1)LQVLDQLR	-0.47102	1	56541	1	1.29541e-07	127.94	2	GK(1)LQVLDQLR	0.0064632	1	58062
A0A063C0F3	418	K	C-14 sterol reductase OS=Ustilaginoidea virens OX=1159556 GN=UV8b_2926 PE=4 SV=1	UV8b_2926	1	0.00640333	79.311	2	KYGEDWEK(1)YK	0.080866	1	7905.2
A0A063C0F3	307	K	C-14 sterol reductase OS=Ustilaginoidea virens OX=1159556 GN=UV8b_2926 PE=4 SV=1	UV8b_2926	1	0.00275892	51.872	2	VAHLK(1)YMETK	0.75447	1	28243	1	0.000362197	70.389	2	VAHLK(1)YMETK	0.73837	1	31841	1	4.38382e-05	74.849	2	VAHLK(1)YMETK	0.67103	1	30019
A0A063C0G4	108	K	ATP synthase subunit d, mitochondrial OS=Ustilaginoidea virens OX=1159556 GN=UV8b_3178 PE=3 SV=1	UV8b_3178	1	1.67963e-13	202.72	2	NAEATK(1)QAVDLELK	0.30285	2	39908	1	2.57649e-12	185.9	2	NAEATK(1)QAVDLELK	-0.42697	1	41134	1	7.22283e-35	241.56	2	NAEATK(1)QAVDLELK	0.15872	2	45892
A0A063C0G4	91	K	ATP synthase subunit d, mitochondrial OS=Ustilaginoidea virens OX=1159556 GN=UV8b_3178 PE=3 SV=1	UV8b_3178	1	0.00128843	61.194	2	QLK(1)AIEAFEVEAVK	1.4582	1	15653	1	0.0113661	58.313	2	QLK(1)AIEAFEVEAVK	0.22515	1	9834.8	1	0.0171322	51.454	2	QLK(1)AIEAFEVEAVK	0.52073	1	13172
A0A063C0G4	10	K	ATP synthase subunit d, mitochondrial OS=Ustilaginoidea virens OX=1159556 GN=UV8b_3178 PE=3 SV=1	UV8b_3178	1	8.28941e-05	126.29	2	SAALK(1)LDWTK	0.49998	1	112490	1	0.00041932	72.922	2	SAALK(1)LDWTK	0.44456	2	127480	1	8.60821e-05	76.85	2	SAALK(1)LDWTK	0.10703	2	131170
A0A063C0G4	64	K	ATP synthase subunit d, mitochondrial OS=Ustilaginoidea virens OX=1159556 GN=UV8b_3178 PE=3 SV=1	UV8b_3178	1	1.5529e-09	128.41	2	SLLK(1)NQAVVDEVEK	-0.48346	1	19132	1	5.37324e-05	93.772	2	SLLK(1)NQAVVDEVEK	-0.82454	1	21121	1	2.54391e-08	115.05	2	SLLK(1)NQAVVDEVEK	0.30387	1	17657
A0A063C0G6	322	K	G protein beta subunit OS=Ustilaginoidea virens OX=1159556 GN=UV8b_2520 PE=4 SV=1	UV8b_2520	1	8.5419e-13	156.73	2	GEK(1)VGSLVGHENR	0.56762	1	65779	1	1.12397e-07	162.23	2	GEK(1)VGSLVGHENR	-0.13751	1	69326	1	6.17293e-13	137.39	2	GEK(1)VGSLVGHENR	-0.039071	2	76812
A0A063C0G6	73	K	G protein beta subunit OS=Ustilaginoidea virens OX=1159556 GN=UV8b_2520 PE=4 SV=1	UV8b_2520	1	2.36944e-06	49.097	3	GHLAK(1)IYAMHWSTDR	-1.2343	1	4936.9									1	2.14601e-05	68.108	3	GHLAK(1)IYAMHWSTDR	0.57991	1	6527.1
A0A063C0H2	94	K	RNase L inhibitor of the ABC superfamily OS=Ustilaginoidea virens OX=1159556 GN=UV8b_4366 PE=4 SV=1	UV8b_4366	1	0.00132309	85.622	2	STALK(1)ILSGK	0.2465	1	9539.4	1	0.00321607	55.235	2	STALK(1)ILSGK	0.45668	1	9298.5	1	0.00307674	64.064	2	STALK(1)ILSGK	1.2831	1	12859
A0A063C0H2	161	K	RNase L inhibitor of the ABC superfamily OS=Ustilaginoidea virens OX=1159556 GN=UV8b_4366 PE=4 SV=1	UV8b_4366	1	0.0152088	62.969	2	SVK(1)ALISSR	-2.319	1	22490	1	0.00338327	81.163	2	SVK(1)ALISSR	-0.14765	1	21956
A0A063C0H4	27	K	60S ribosomal protein L32 OS=Ustilaginoidea virens OX=1159556 GN=UV8b_2535 PE=4 SV=1	UV8b_2535	1	0.000324957	90.761	2	FK(1)CLAPSWR	0.5406	1	103480	1	0.00656378	86.205	2	FK(1)CLAPSWR	0.9133	1	110680	1	0.00119023	90.761	2	FK(1)CLAPSWR	-0.0033718	1	110690
A0A063C0H4	119	K	60S ribosomal protein L32 OS=Ustilaginoidea virens OX=1159556 GN=UV8b_2535 PE=4 SV=1	UV8b_2535	1	4.65332e-06	154.35	2	QLGVK(1)VTNAK	-0.32894	1	6119.3									1	0.00263181	90.761	2	QLGVK(1)VTNAK	1.5295	1	4806.7
A0A063C0I3	626	K	60S ribosomal protein L16 OS=Ustilaginoidea virens OX=1159556 GN=UV8b_5313 PE=3 SV=1	UV8b_5313	1	0.00158497	58.916	2	AK(1)GAAYYER	0.082907	1	9917.9	1	0.00281513	69.716	2	AK(1)GAAYYER	1.064	1	12165	1	0.00133313	83.623	2	AK(1)GAAYYER	0.43812	1	12178
A0A063C0I3	545	K	60S ribosomal protein L16 OS=Ustilaginoidea virens OX=1159556 GN=UV8b_5313 PE=3 SV=1	UV8b_5313	1	0.00346513	54.056	2	IFYK(1)AVR	-2.0329	1	25424	1	0.0357358	49.058	2	IFYK(1)AVR	0.66486	1	23072	1	0.0239632	67.889	2	IFYK(1)AVR	0.90162	1	27220
A0A063C0I3	597	K	60S ribosomal protein L16 OS=Ustilaginoidea virens OX=1159556 GN=UV8b_5313 PE=3 SV=1	UV8b_5313	1	0.00835548	89.123	2	K(1)YCTVGR	0.76864	1	29573	1	0.0110909	58.286	2	K(1)YCTVGR	1.1626	1	31992	1	0.00153462	113.1	2	K(1)YCTVGR	-1.5236	1	30881
A0A063C0I3	566	K	60S ribosomal protein L16 OS=Ustilaginoidea virens OX=1159556 GN=UV8b_5313 PE=3 SV=1	UV8b_5313	1	8.72941e-06	73.891	2	LK(1)VFEGVPPPYDTK	0.48668	1	8332.6
A0A063C0I3	515	K	60S ribosomal protein L16 OS=Ustilaginoidea virens OX=1159556 GN=UV8b_5313 PE=3 SV=1	UV8b_5313	1	9.69847e-06	130	2	LK(1)YHAYLR	0.13633	1	38317	1	0.000475217	108.92	2	LK(1)YHAYLR	-0.19217	1	37470	1	0.000789804	105.04	2	LK(1)YHAYLR	0.051094	1	42833
A0A063C0I3	611	K	60S ribosomal protein L16 OS=Ustilaginoidea virens OX=1159556 GN=UV8b_5313 PE=3 SV=1	UV8b_5313	1	1.96995e-09	171.09	2	LSHEVGWK(1)YQDVVAR	-0.46485	3	318200	1	8.08457e-08	113.34	2	LSHEVGWK(1)YQDVVAR	0.49457	3	340570	1	1.28232e-12	172.09	2	LSHEVGWK(1)YQDVVAR	0.093271	3	330810
A0A063C0J4	95	K	DUF89 domain-containing protein OS=Ustilaginoidea virens OX=1159556 GN=UV8b_5328 PE=4 SV=1	UV8b_5328	1	2.52027e-06	76.009	2	IIEQLGNLK(1)YDVLHDR	-0.87546	1	25216	1	6.6508e-12	104	2	IIEQLGNLK(1)YDVLHDR	0.16644	1	20892	1	1.69037e-08	104	2	IIEQLGNLK(1)YDVLHDR	0.64762	1	23752
A0A063C0K0	119	K	Importin beta-3 subunit OS=Ustilaginoidea virens OX=1159556 GN=UV8b_2570 PE=4 SV=1	UV8b_2570	1	0.023208	63.212	2	NK(1)ISDAVAEVAR	-0.11766	2	53123	1	0.000216946	92.428	2	NK(1)ISDAVAEVAR	0.48815	2	60023	1	5.70003e-06	121.96	2	NK(1)ISDAVAEVAR	0.49176	2	56229
A0A063C0K0	103	K	Importin beta-3 subunit OS=Ustilaginoidea virens OX=1159556 GN=UV8b_2570 PE=4 SV=1	UV8b_2570	1	2.99625e-09	131.54	2	QK(1)LLETLATEPDR	-0.93426	1	21696	1	1.07184e-09	119.94	2	QK(1)LLETLATEPDR	1.2733	1	22786	1	9.94565e-13	128.97	2	QK(1)LLETLATEPDR	-0.28228	1	19928
A0A063C0K0	165	K	Importin beta-3 subunit OS=Ustilaginoidea virens OX=1159556 GN=UV8b_2570 PE=4 SV=1	UV8b_2570	1	0.00113894	71.066	2	VFK(1)TTPGIIEK	0.33972	1	12482	1	0.00433879	62.271	2	VFK(1)TTPGIIEK	-1.7872	1	12024	1	0.00126171	83.438	2	VFK(1)TTPGIIEK	-0.51427	1	11242
A0A063C0N3	41	K	Phospholipase OS=Ustilaginoidea virens OX=1159556 GN=UV8b_3238 PE=3 SV=1	UV8b_3238	1	9.89877e-05	110.88	2	LSDTK(1)LHDAK	0.34298	1	14929	1	0.000264405	123.42	2	LSDTK(1)LHDAK	-0.041137	1	15071	1	0.00176191	90.142	2	LSDTK(1)LHDAK	0.12162	1	14790
A0A063C0R9	500	K	Vacuolar sorting protein 1 OS=Ustilaginoidea virens OX=1159556 GN=UV8b_2650 PE=3 SV=1	UV8b_2650	1	0.00366716	56.378	2	AMEPTNK(1)LVR	-0.090137	1	18621	1	0.000905472	99.305	2	AMEPTNK(1)LVR	-0.0048604	1	18438	1	0.00316793	63.397	2	AMEPTNK(1)LVR	-0.32489	1	18638
A0A063C0R9	190	K	Vacuolar sorting protein 1 OS=Ustilaginoidea virens OX=1159556 GN=UV8b_2650 PE=3 SV=1	UV8b_2650	1	0.00355177	72.038	2	EMVLK(1)YIGK	-2.2217	1	4629.6
A0A063C0S8	302	K	Protein disulfide-isomerase tigA OS=Ustilaginoidea virens OX=1159556 GN=UV8b_2660 PE=3 SV=1	UV8b_2660	1	4.84661e-28	232.19	2	AAAGLNEGAK(1)YQYAK	0.55268	2	148840	1	8.03396e-17	171.09	2	AAAGLNEGAK(1)YQYAK	-0.068588	2	156560	1	5.50046e-19	189.56	2	AAAGLNEGAK(1)YQYAK	0.042639	2	160160
A0A063C0S8	307	K	Protein disulfide-isomerase tigA OS=Ustilaginoidea virens OX=1159556 GN=UV8b_2660 PE=3 SV=1	UV8b_2660	1	0.00258671	72.492	2	YQYAK(1)YYVR	-1.9724	1	27163	1	0.00338406	67.464	2	YQYAK(1)YYVR	-0.61013	1	26982	1	0.00021871	77.072	2	YQYAK(1)YYVR	-0.12779	1	30329
A0A063C0S8	78	K	Protein disulfide-isomerase tigA OS=Ustilaginoidea virens OX=1159556 GN=UV8b_2660 PE=3 SV=1	UV8b_2660	1	1.41365e-10	128.57	2	AQVQIAK(1)VDADAER	-3.6107	1	20600	1	8.93268e-06	108.24	2	AQVQIAK(1)VDADAER	-0.50165	1	20639	1	1.5509e-05	87.573	2	AQVQIAK(1)VDADAER	0.19726	1	22010
A0A063C0S8	350	K	Protein disulfide-isomerase tigA OS=Ustilaginoidea virens OX=1159556 GN=UV8b_2660 PE=3 SV=1	UV8b_2660	1	4.91458e-07	156.57	2	DEIQTK(1)TNILR	-1.9761	1	28647
A0A063C0S8	240	K	Protein disulfide-isomerase tigA OS=Ustilaginoidea virens OX=1159556 GN=UV8b_2660 PE=3 SV=1	UV8b_2660	1	7.98308e-10	122.51	2	DEK(1)SLVEFVNK	1.0707	1	20897	1	0.000278863	81.335	2	DEK(1)SLVEFVNK	-0.81922	1	20801	1	1.10195e-05	81.799	2	DEK(1)SLVEFVNK	-0.60313	1	21020
A0A063C0S8	336	K	Protein disulfide-isomerase tigA OS=Ustilaginoidea virens OX=1159556 GN=UV8b_2660 PE=3 SV=1	UV8b_2660	1	1.26342e-05	82.437	2	LEGILAK(1)GGLAPSK	0.63843	1	10536	1	2.18156e-07	82.437	2	LEGILAK(1)GGLAPSK	-0.35159	1	13849	1	4.01231e-08	115.35	2	LEGILAK(1)GGLAPSK	-0.29267	1	12278
A0A063C0T1	105	K	Putative 60S ribosomal protein L4 OS=Ustilaginoidea virens OX=1159556 GN=UV8b_2665 PE=4 SV=1	UV8b_2665	1	0.00384954	72.038	2	MFAPTK(1)IWR	-0.61694	1	36230	1	0.00109422	106.93	2	MFAPTK(1)IWR	-0.32923	1	36769	1	0.0024862	69.905	2	MFAPTK(1)IWR	0.13327	1	37820
A0A063C0V5	176	K	L-arabinitol 4-dehydrogenase OS=Ustilaginoidea virens OX=1159556 GN=UV8b_2251 PE=4 SV=1	UV8b_2251	1	0.000817972	85.821	3	FK(1)IVGYHGETASHH	-0.62327	1	4183.3
A0A063C0V5	101	K	L-arabinitol 4-dehydrogenase OS=Ustilaginoidea virens OX=1159556 GN=UV8b_2251 PE=4 SV=1	UV8b_2251	1	0.046212	50.09	2	VGAETAK(1)LVFQGQK	-1.8443	1	31309	1	4.29628e-08	138.71	2	VGAETAK(1)LVFQGQK	-1.8333	1	34375	1	5.02975e-13	159.12	2	VGAETAK(1)LVFQGQK	-2.7141	1	36276
A0A063C0W4	115	K	Very-long-chain 3-oxoacyl-CoA reductase OS=Ustilaginoidea virens OX=1159556 GN=UV8b_3947 PE=3 SV=1	UV8b_3947	1	1.02337e-05	100.84	2	ELEQK(1)YIGR	0.27464	1	8815.2	1	0.000312451	88.181	2	ELEQK(1)YIGR	-0.11886	1	6771.2	1	0.000887773	88.921	2	ELEQK(1)YIGR	0.15154	1	10473
A0A063C0Z0	232	K	Lysine decarboxylase-like protein OS=Ustilaginoidea virens OX=1159556 GN=UV8b_3977 PE=4 SV=1	UV8b_3977	1	0.0482141	42.075	2	VSEATFK(1)LK	-1.1507	1	9795.8	1	0.0296484	43.734	2	VSEATFK(1)LK	2.2911	1	13004	1	0.0380133	43.734	2	VSEATFK(1)LK	1.7334	1	10772
A0A063C101	208	K	Aminopeptidase OS=Ustilaginoidea virens OX=1159556 GN=UV8b_4979 PE=3 SV=1	UV8b_4979	1	6.27209e-05	72.922	2	AK(1)FTVTLVADK	-1.0963	1	129120	1	0.000165465	136.94	2	AK(1)FTVTLVADK	-0.47079	1	140520	1	3.02308e-05	103.87	2	AK(1)FTVTLVADK	-0.1851	1	134000
A0A063C101	683	K	Aminopeptidase OS=Ustilaginoidea virens OX=1159556 GN=UV8b_4979 PE=3 SV=1	UV8b_4979	1	1.76544e-06	120.33	2	AVTEGLK(1)AFQR	1.7022	2	78194	1	0.000187615	114.39	2	AVTEGLK(1)AFQR	2.2545	2	76225	1	1.68447e-07	136.84	2	AVTEGLK(1)AFQR	1.4716	2	82217
A0A063C101	902	K	Aminopeptidase OS=Ustilaginoidea virens OX=1159556 GN=UV8b_4979 PE=3 SV=1	UV8b_4979	1	1.00409e-05	84.999	2	DAIQSK(1)ISWLER	0.30958	1	34938	1	2.94703e-05	84.309	2	DAIQSK(1)ISWLER	1.1657	1	30335	1	5.98466e-13	101.45	2	DAIQSK(1)ISWLER	1.084	1	32071
A0A063C101	883	K	Aminopeptidase OS=Ustilaginoidea virens OX=1159556 GN=UV8b_4979 PE=3 SV=1	UV8b_4979	1	2.76692e-12	122.13	2	FFEGK(1)NVSGYDQSLAQSR	-0.70272	1	32276	1	2.48995e-14	113.48	2	FFEGK(1)NVSGYDQSLAQSR	-1.2287	1	33120	1	7.69649e-28	190.06	2	FFEGK(1)NVSGYDQSLAQSR	0.39656	1	31315
A0A063C101	605	K	Aminopeptidase OS=Ustilaginoidea virens OX=1159556 GN=UV8b_4979 PE=3 SV=1	UV8b_4979	1	0.000871998	88.181	2	LEK(1)LGQAAK	-0.38314	1	95505	1	0.000512811	112.8	2	LEK(1)LGQAAK	0.083169	1	99230	1	0.00235253	83.358	2	LEK(1)LGQAAK	-0.28752	1	104230
A0A063C101	138	K	Aminopeptidase OS=Ustilaginoidea virens OX=1159556 GN=UV8b_4979 PE=3 SV=1	UV8b_4979	1	1.88121e-05	71.896	2	QVSK(1)FEFEGTLPK	-0.028524	1	61853	1	0.00146649	105.94	2	QVSK(1)FEFEGTLPK	0.95776	1	67299	1	8.24507e-06	110.44	2	QVSK(1)FEFEGTLPK	0.23608	1	64074
A0A063C101	577	K	Aminopeptidase OS=Ustilaginoidea virens OX=1159556 GN=UV8b_4979 PE=3 SV=1	UV8b_4979	1	0.00193986	60.547	2	SFK(1)VPSTGFFK	-1.3493	1	129330	1	0.056641	43.168	2	SFK(1)VPSTGFFK	-0.43635	1	134610
A0A063C101	585	K	Aminopeptidase OS=Ustilaginoidea virens OX=1159556 GN=UV8b_4979 PE=3 SV=1	UV8b_4979	1	7.20857e-23	198.1	3	VPSTGFFK(1)LNANHTGIFR	-0.40019	2	34500	1	2.49827e-19	144.38	2	VPSTGFFK(1)LNANHTGIFR	1.0413	1	14617	1	8.93348e-09	106.58	2	VPSTGFFK(1)LNANHTGIFR	-0.39661	2	31979
A0A063C101	646	K	Aminopeptidase OS=Ustilaginoidea virens OX=1159556 GN=UV8b_4979 PE=3 SV=1	UV8b_4979	1	5.57004e-47	233.7	2	TSGVLNLLK(1)GLDSEK	1.2808	2	97400	1	5.53663e-31	196.38	2	TSGVLNLLK(1)GLDSEK	3.488	2	88612	1	1.12658e-19	167.59	2	TSGVLNLLK(1)GLDSEK	1.8941	2	82263
A0A063C101	878	K	Aminopeptidase OS=Ustilaginoidea virens OX=1159556 GN=UV8b_4979 PE=3 SV=1	UV8b_4979	1	0.000369003	81.163	2	VDK(1)FFEGK	0.36918	2	121430	1	0.00377995	74.486	2	VDK(1)FFEGK	1.0974	2	130920	1	0.000883825	115.86	2	VDK(1)FFEGK	0.13258	1	125240
A0A063C101	348	K	Aminopeptidase OS=Ustilaginoidea virens OX=1159556 GN=UV8b_4979 PE=3 SV=1	UV8b_4979	1	0.00035276	79.235	2	VVDLLLDEK(1)TSGAATK	0.88777	1	17333	1	0.00119672	57.279	2	VVDLLLDEK(1)TSGAATK	1.3714	1	18485	1	1.56866e-05	102.26	2	VVDLLLDEK(1)TSGAATK	0.24464	1	17994
A0A063C108	78	K	60S ribosomal protein L35 OS=Ustilaginoidea virens OX=1159556 GN=UV8b_2311 PE=3 SV=1	UV8b_2311	1	0.000108924	108.93	2	IQK(1)IVSSGSK	1.9731	1	54477	1	0.000281296	108.93	2	IQK(1)IVSSGSK	0.36099	1	52263	1	0.00241771	72.042	2	IQK(1)IVSSGSK	1.0953	1	57449
A0A063C108	85	K	60S ribosomal protein L35 OS=Ustilaginoidea virens OX=1159556 GN=UV8b_2311 PE=3 SV=1	UV8b_2311	1	0.000167311	105.36	2	IVSSGSK(1)LNK	0.76536	1	216650	1	0.000621662	67.881	2	IVSSGSK(1)LNK	-0.53437	1	226280	1	0.00145767	76.572	2	IVSSGSK(1)LNK	-0.2998	1	234120
A0A063C108	88	K	60S ribosomal protein L35 OS=Ustilaginoidea virens OX=1159556 GN=UV8b_2311 PE=3 SV=1	UV8b_2311	1	0.00182977	83.623	2	LNK(1)IHDLR	0.60895	1	22518	1	0.00534101	83.623	2	LNK(1)IHDLR	0.1636	1	24775	1	0.00536014	83.623	2	LNK(1)IHDLR	-0.90249	1	25961
A0A063C108	119	K	60S ribosomal protein L35 OS=Ustilaginoidea virens OX=1159556 GN=UV8b_2311 PE=3 SV=1	UV8b_2311	1	0.00627498	90.308	2	K(1)YAPLDLR	0.2119	1	43066	1	0.00745104	62.969	2	K(1)YAPLDLR	0.12332	1	48938	1	0.00222406	84.368	2	K(1)YAPLDLR	-0.018272	1	49630
A0A063C108	68	K	60S ribosomal protein L35 OS=Ustilaginoidea virens OX=1159556 GN=UV8b_2311 PE=3 SV=1	UV8b_2311	1	5.12092e-06	124.06	2	QLGELK(1)TELGQLR	-0.187	1	48800	1	1.87951e-07	103.76	2	QLGELK(1)TELGQLR	0.21561	1	48196	1	0.00142247	57.003	2	QLGELK(1)TELGQLR	-0.32868	1	45160
A0A063C108	106	K	60S ribosomal protein L35 OS=Ustilaginoidea virens OX=1159556 GN=UV8b_2311 PE=3 SV=1	UV8b_2311	1	3.74315e-05	91.783	2	VLTVINAK(1)QR	-2.0284	1	8883.6	1	0.000398995	79.059	2	VLTVINAK(1)QR	-0.56111	1	11382	1	3.91611e-08	133.98	2	VLTVINAK(1)QR	1.2458	1	10096
A0A063C113	367	K	Leukotriene A-4 hydrolase OS=Ustilaginoidea virens OX=1159556 GN=UV8b_4124 PE=4 SV=1	UV8b_4124	1	7.70529e-09	138.71	3	DHEYTK(1)LIISHR	-3.3953	2	21743	1	0.000153303	105.94	2	DHEYTK(1)LIISHR	-0.90454	2	23068	1	7.71841e-09	129.69	2	DHEYTK(1)LIISHR	0.11656	2	26336
A0A063C113	242	K	Leukotriene A-4 hydrolase OS=Ustilaginoidea virens OX=1159556 GN=UV8b_4124 PE=4 SV=1	UV8b_4124	1	0.0332098	66.953	2	DMDK(1)FMHVAEK	-0.1804	1	4154.1									1	0.00232304	74.524	2	DMDK(1)FMHVAEK	-0.45895	1	5340.4
A0A063C113	249	K	Leukotriene A-4 hydrolase OS=Ustilaginoidea virens OX=1159556 GN=UV8b_4124 PE=4 SV=1	UV8b_4124	1	0.00195719	78.043	2	FMHVAEK(1)LVFPYK	-1.4638	1	16135	1	7.97436e-05	70.195	2	FMHVAEK(1)LVFPYK	-0.026134	1	13119	1	3.48752e-08	64.266	2	FMHVAEK(1)LVFPYK	-0.44683	1	13240
A0A063C113	30	K	Leukotriene A-4 hydrolase OS=Ustilaginoidea virens OX=1159556 GN=UV8b_4124 PE=4 SV=1	UV8b_4124	1	0.00400729	92.707	3	HTAVDFK(1)LDFEHK	1.3066	1	9034.4	1	0.00991018	64.266	3	HTAVDFK(1)LDFEHK	3.6513	1	13741	1	0.0186339	55.754	3	HTAVDFK(1)LDFEHK	4.5422	1	12722
A0A063C113	445	K	Leukotriene A-4 hydrolase OS=Ustilaginoidea virens OX=1159556 GN=UV8b_4124 PE=4 SV=1	UV8b_4124	1	4.05882e-05	70.389	2	QK(1)IATIDWQDR	1.4507	1	10878	1	0.000318865	92.428	2	QK(1)IATIDWQDR	1.3478	1	10887	1	0.000889797	81.099	2	QK(1)IATIDWQDR	0.074818	1	12142
A0A063C113	419	K	Leukotriene A-4 hydrolase OS=Ustilaginoidea virens OX=1159556 GN=UV8b_4124 PE=4 SV=1	UV8b_4124	1	0.0037251	84.309	2	WSGK(1)SLDSFEFR	0.28985	1	21893	1	0.0321404	58.889	2	WSGK(1)SLDSFEFR	0.9903	1	19810	1	4.16949e-06	84.999	2	WSGK(1)SLDSFEFR	0.1416	1	22169
A0A063C135	131	K	Argininosuccinate synthase OS=Ustilaginoidea virens OX=1159556 GN=UV8b_2981 PE=4 SV=1	UV8b_2981	1	3.79996e-23	155.61	2	ADLLK(1)FAEEQNIPVSSTPK	-1.0768	1	24746	1	1.67572e-13	146.75	2	ADLLK(1)FAEEQNIPVSSTPK	-0.73496	1	26007	1	8.55064e-20	126.46	2	ADLLK(1)FAEEQNIPVSSTPK	-0.82831	1	22107
A0A063C135	321	K	Argininosuccinate synthase OS=Ustilaginoidea virens OX=1159556 GN=UV8b_2981 PE=4 SV=1	UV8b_2981	1	3.87576e-06	106.35	2	EFVEHAIK(1)FSQR	-2.8159	2	64579	1	2.23993e-09	168.69	2	EFVEHAIK(1)FSQR	-0.56622	2	65827	1	9.56829e-06	108.93	3	EFVEHAIK(1)FSQR	1.0742	2	70447
A0A063C135	102	K	Argininosuccinate synthase OS=Ustilaginoidea virens OX=1159556 GN=UV8b_2981 PE=4 SV=1	UV8b_2981	1	2.13673e-08	83.214	2	FELAWK(1)ACDPTLK	0.42446	1	15419	1	0.00248713	65.173	2	FELAWK(1)ACDPTLK	-0.21242	1	19759	1	1.99271e-05	78.864	2	FELAWK(1)ACDPTLK	-0.37421	1	18046
A0A063C135	199	K	Argininosuccinate synthase OS=Ustilaginoidea virens OX=1159556 GN=UV8b_2981 PE=4 SV=1	UV8b_2981	1	0.0207578	66.664	2	GVPVK(1)LEVEGK	-0.9433	1	117860	1	0.0306292	44.598	2	GVPVK(1)LEVEGK	0.36845	1	115740
A0A063C135	385	K	Argininosuccinate synthase OS=Ustilaginoidea virens OX=1159556 GN=UV8b_2981 PE=4 SV=1	UV8b_2981	1	0.0170588	60.709	2	VQK(1)YGER	-0.031202	1	20617	1	0.00321865	58.286	2	VQK(1)YGER	-0.27971	1	17608	1	0.00170072	70.67	2	VQK(1)YGER	-0.82123	1	23901
A0A063C162	45	K	Putative ubiquitin-like modifier SUMO OS=Ustilaginoidea virens OX=1159556 GN=UV8b_3011 PE=4 SV=1	UV8b_3011	1	0.0025489	83.775	2	LEK(1)LMNAFCER	-0.62904	1	41113	1	0.000278923	81.799	2	LEK(1)LMNAFCER	-0.7002	1	42620	1	0.00581903	61.577	2	LEK(1)LMNAFCER	-1.0658	1	43163
A0A063C167	167	K	SNARE domain-containing protein OS=Ustilaginoidea virens OX=1159556 GN=UV8b_3016 PE=4 SV=1	UV8b_3016	1	1.04546e-14	144.51	3	AQLAK(1)YQSVEHEYQQK	0.72639	2	13965	1	3.8235e-06	85.081	2	AQLAK(1)YQSVEHEYQQK	-1.1769	1	7684.3	1	0.000228932	89.382	2	AQLAK(1)YQSVEHEYQQK	-1.1104	1	9007.5
A0A063C167	150	K	SNARE domain-containing protein OS=Ustilaginoidea virens OX=1159556 GN=UV8b_3016 PE=4 SV=1	UV8b_3016	1	1.32944e-05	101.82	2	NTK(1)QTQLQSLR	-0.2624	1	19343	1	3.43457e-05	127.93	2	NTK(1)QTQLQSLR	-0.45897	1	18814	1	1.58766e-07	101.48	2	NTK(1)QTQLQSLR	-0.29736	1	20211
A0A063C180	338	K	Polyadenylate-binding protein OS=Ustilaginoidea virens OX=1159556 GN=UV8b_3031 PE=3 SV=1	UV8b_3031	1	1.44217e-08	119.94	2	ASK(1)YQGVNLYIK	-0.22391	1	125920	1	5.41403e-07	160.98	2	ASK(1)YQGVNLYIK	-0.18304	1	130410	1	1.15088e-08	110.52	2	ASK(1)YQGVNLYIK	0.3037	1	132570
A0A063C180	357	K	Polyadenylate-binding protein OS=Ustilaginoidea virens OX=1159556 GN=UV8b_3031 PE=3 SV=1	UV8b_3031	1	7.52325e-17	159.12	2	NLDDDVDDEK(1)LR	-3.151	2	71231	1	0.000157816	97.175	2	NLDDDVDDEK(1)LR	0.3195	2	77327	1	5.37583e-13	174.23	2	NLDDDVDDEK(1)LR	1.202	2	72356
A0A063C180	735	K	Polyadenylate-binding protein OS=Ustilaginoidea virens OX=1159556 GN=UV8b_3031 PE=3 SV=1	UV8b_3031	1	4.02131e-12	185.9	2	SQGNDK(1)IGGVEVK	-0.042995	1	47324	1	7.59187e-19	180.17	2	SQGNDK(1)IGGVEVK	-0.10127	1	47754	1	7.29376e-19	171.2	2	SQGNDK(1)IGGVEVK	0.20039	1	52520
A0A063C198	102	K	Diphosphomevalonate decarboxylase OS=Ustilaginoidea virens OX=1159556 GN=UV8b_3051 PE=3 SV=1	UV8b_3051	1	1.11874e-10	66.485	2	AALEAADCTLPK(1)LSAMPLK	0.01941	1	15639	1	9.55264e-09	111.98	2	AALEAADCTLPK(1)LSAMPLK	0.35286	1	13688	1	3.96361e-09	102.26	2	AALEAADCTLPK(1)LSAMPLK	-0.35129	1	13503
A0A063C198	252	K	Diphosphomevalonate decarboxylase OS=Ustilaginoidea virens OX=1159556 GN=UV8b_3051 PE=3 SV=1	UV8b_3051	1	0.00169831	50.09	2	DFAK(1)FAEITMR	0.4902	1	10064									1	0.0134269	45.939	2	DFAK(1)FAEITMR	1.1873	1	10688
A0A063C1A2	274	K	Transketolase OS=Ustilaginoidea virens OX=1159556 GN=UV8b_3056 PE=3 SV=1	UV8b_3056	1	0.031984	56.014	2	ADDIK(1)QLK	1.0419	1	17807	1	0.000661597	121.31	2	ADDIK(1)QLK	-0.89913	1	17365	1	0.0192521	49.325	2	ADDIK(1)QLK	0.74266	1	19235
A0A063C1A2	542	K	Transketolase OS=Ustilaginoidea virens OX=1159556 GN=UV8b_3056 PE=3 SV=1	UV8b_3056	1	0.0324713	45.489	2	ASK(1)GGYVLR	0.50964	1	34165	1	0.00397741	49.325	2	ASK(1)GGYVLR	-0.72952	1	36638	1	0.0350227	45.489	2	ASK(1)GGYVLR	0.19258	1	41979
A0A063C1A2	667	K	Transketolase OS=Ustilaginoidea virens OX=1159556 GN=UV8b_3056 PE=3 SV=1	UV8b_3056	1	2.38121e-14	117.21	2	AVATVDFWK(1)DVPHVR	-0.13822	1	11836	1	9.45778e-10	121.71	2	AVATVDFWK(1)DVPHVR	0.46458	1	11760	1	8.53494e-19	162.23	2	AVATVDFWK(1)DVPHVR	-0.36868	1	13906
A0A063C1A2	246	K	Transketolase OS=Ustilaginoidea virens OX=1159556 GN=UV8b_3056 PE=3 SV=1	UV8b_3056	0.834076	8.19079e-06	62.65	4	DK(0.166)PSLIK(0.834)LTTTIGFGSLQEGTHGVHGSPLK	1.9463	1	51099	0.989863	6.4976e-06	75.533	4	DK(0.01)PSLIK(0.99)LTTTIGFGSLQEGTHGVHGSPLK	0.61148	1	27470	0.984302	2.89011e-09	101.67	4	DK(0.016)PSLIK(0.984)LTTTIGFGSLQEGTHGVHGSPLK	1.5451	1	60810
A0A063C1A2	279	K	Transketolase OS=Ustilaginoidea virens OX=1159556 GN=UV8b_3056 PE=3 SV=1	UV8b_3056	1	1.43645e-05	75.5	2	EK(1)WNFPQEPFYVPK	3.6056	1	10131
A0A063C1A2	299	K	Transketolase OS=Ustilaginoidea virens OX=1159556 GN=UV8b_3056 PE=3 SV=1	UV8b_3056	1	5.72233e-11	121.39	3	EVYELYGK(1)HSSEGAVLEEK	-0.40617	2	17860	1	8.08165e-09	77.347	3	EVYELYGK(1)HSSEGAVLEEK	0.7401	2	23963	1	6.44957e-20	139.94	3	EVYELYGK(1)HSSEGAVLEEK	1.0103	2	18860
A0A063C1A2	310	K	Transketolase OS=Ustilaginoidea virens OX=1159556 GN=UV8b_3056 PE=3 SV=1	UV8b_3056	1	2.34643e-11	126.63	3	HSSEGAVLEEK(1)WNQLVSK	-0.27132	1	13832	1	9.11505e-14	137.4	3	HSSEGAVLEEK(1)WNQLVSK	0.36334	1	14637	1	1.0357e-08	98.895	3	HSSEGAVLEEK(1)WNQLVSK	0.19928	1	13225
A0A063C1A2	642	K	Transketolase OS=Ustilaginoidea virens OX=1159556 GN=UV8b_3056 PE=3 SV=1	UV8b_3056	1	7.51522e-09	110.52	2	FGASGAYK(1)DVYK	-3.3425	1	68101	1	3.84453e-09	172.1	2	FGASGAYK(1)DVYK	0.13993	1	67766	1	1.04816e-08	127.93	2	FGASGAYK(1)DVYK	0.47343	1	75494
A0A063C1A2	317	K	Transketolase OS=Ustilaginoidea virens OX=1159556 GN=UV8b_3056 PE=3 SV=1	UV8b_3056	1	1.81835e-13	197.3	2	WNQLVSK(1)YAESFPK	-0.06606	2	90879	1	2.0329e-11	140.57	2	WNQLVSK(1)YAESFPK	0.40794	2	89885	1	5.55334e-26	179.98	2	WNQLVSK(1)YAESFPK	-0.2127	2	84438
A0A063C1A2	647	K	Transketolase OS=Ustilaginoidea virens OX=1159556 GN=UV8b_3056 PE=3 SV=1	UV8b_3056	1	0.0105861	69.276	2	K(1)FEFTPEGVAK	0.76684	1	22290	1	0.00812764	71.066	2	K(1)FEFTPEGVAK	0.10988	1	20745	1	2.62453e-05	101.48	2	K(1)FEFTPEGVAK	0.30419	1	20250
A0A063C1A2	359	K	Transketolase OS=Ustilaginoidea virens OX=1159556 GN=UV8b_3056 PE=3 SV=1	UV8b_3056	1	0.00131885	92.732	2	K(1)LSETVLSK	0.60386	1	27904	1	0.00102707	106.35	2	K(1)LSETVLSK	-0.53356	1	29115	1	0.000241846	92.428	2	K(1)LSETVLSK	0.71368	1	30882
A0A063C1A2	334	K	Transketolase OS=Ustilaginoidea virens OX=1159556 GN=UV8b_3056 PE=3 SV=1	UV8b_3056	1	1.88141e-05	127.03	2	LK(1)GDLPQGWEK	0.031702	1	82523	1	2.97824e-05	99.276	2	LK(1)GDLPQGWEK	0.79458	1	84609	1	1.50614e-07	131.54	2	LK(1)GDLPQGWEK	0.087934	1	84954
A0A063C1A2	56	K	Transketolase OS=Ustilaginoidea virens OX=1159556 GN=UV8b_3056 PE=3 SV=1	UV8b_3056	1	0.0126546	69.093	2	NPK(1)WLNR	-0.67883	1	73497	1	0.025996	51.456	2	NPK(1)WLNR	0.32871	1	76034	1	0.00824636	72.355	2	NPK(1)WLNR	-0.22007	1	81526
A0A063C1A2	581	K	Transketolase OS=Ustilaginoidea virens OX=1159556 GN=UV8b_3056 PE=3 SV=1	UV8b_3056	1	0.000176024	87.942	2	YLGDNHGIK(1)AR	0.40806	1	32677	1	0.000203377	133.76	2	YLGDNHGIK(1)AR	0.055237	1	34693	1	1.47123e-05	126.29	2	YLGDNHGIK(1)AR	-0.97702	1	34929
A0A063C1A6	34	K	Calcineurin regulatory subunit B OS=Ustilaginoidea virens OX=1159556 GN=UV8b_2396 PE=4 SV=1	UV8b_2396	1	0.0010423	91.783	2	EQK(1)LQFAFK	-0.12602	1	12677	1	0.000342092	88.921	2	EQK(1)LQFAFK	-0.18315	1	13302	1	0.0267572	45.489	2	EQK(1)LQFAFK	0.053751	1	14789
A0A063C1A8	279	K	Acetyltransferase component of pyruvate dehydrogenase complex OS=Ustilaginoidea virens OX=1159556 GN=UV8b_3915 PE=3 SV=1	UV8b_3915	1	0.00339697	75.474	2	QALNSSADGK(1)YK	1.6335	2	17352	1	0.000216606	106.35	2	QALNSSADGK(1)YK	-5.9314	1	4955.4
A0A063C1A8	281	K	Acetyltransferase component of pyruvate dehydrogenase complex OS=Ustilaginoidea virens OX=1159556 GN=UV8b_3915 PE=3 SV=1	UV8b_3915	1	3.14301e-05	117.45	2	YK(1)LSVNDFLIK	-0.53935	1	60280	1	0.000163606	99.34	2	YK(1)LSVNDFLIK	-0.17338	1	55785	1	1.40708e-05	96.946	2	YK(1)LSVNDFLIK	0.51908	1	62343
A0A063C1F0	17	K	60S ribosomal protein L22 OS=Ustilaginoidea virens OX=1159556 GN=UV8b_3718 PE=4 SV=1	UV8b_3718	1	2.6827e-08	145.95	2	K(1)FIINAQQPASDK	-2.2958	1	102050	1	6.61016e-13	169.81	2	K(1)FIINAQQPASDK	-0.43569	1	110400	1	4.38876e-14	144.27	2	K(1)FIINAQQPASDK	-0.13639	1	103950
A0A063C1F0	81	K	60S ribosomal protein L22 OS=Ustilaginoidea virens OX=1159556 GN=UV8b_3718 PE=4 SV=1	UV8b_3718	1	0.0175242	65.313	2	YLK(1)YLTK	-2.8308	1	49007	1	0.00366654	79.809	2	YLK(1)YLTK	0.19475	1	48257	1	0.00272075	67.903	2	YLK(1)YLTK	0.43315	1	50648
A0A063C1G2	133	K	Ribosomal protein L19 OS=Ustilaginoidea virens OX=1159556 GN=UV8b_3121 PE=3 SV=1	UV8b_3121	1	5.01008e-09	118.26	3	IDK(1)HLYHELYHLSK	-0.8716	1	17294	1	9.35267e-08	105.78	3	IDK(1)HLYHELYHLSK	-0.48827	1	15254	1	0.000195593	90.376	3	IDK(1)HLYHELYHLSK	-0.26032	1	15837
A0A063C1J0	29	K	Glutamyl-tRNA synthetase OS=Ustilaginoidea virens OX=1159556 GN=UV8b_4018 PE=3 SV=1	UV8b_4018	1	0.00249433	90.263	2	DLDK(1)HLTLR	-2.3228	2	39890	1	0.00039673	102.55	2	DLDK(1)HLTLR	0.29582	2	40422	1	6.37659e-05	109.88	2	DLDK(1)HLTLR	0.69584	2	40953
A0A063C1J0	358	K	Glutamyl-tRNA synthetase OS=Ustilaginoidea virens OX=1159556 GN=UV8b_4018 PE=3 SV=1	UV8b_4018	1	0.0249316	52.591	2	LAK(1)LVDTGK	0.13276	1	6833.5									1	0.00216143	60.892	2	LAK(1)LVDTGK	0.03712	1	8347.1
A0A063C1J0	57	K	Glutamyl-tRNA synthetase OS=Ustilaginoidea virens OX=1159556 GN=UV8b_4018 PE=3 SV=1	UV8b_4018	1	0.00289376	83.623	2	SNK(1)AAIGFIR	-0.34252	1	28065									1	0.00243764	90.263	2	SNK(1)AAIGFIR	-1.0452	1	28955
A0A063C1J0	437	K	Glutamyl-tRNA synthetase OS=Ustilaginoidea virens OX=1159556 GN=UV8b_4018 PE=3 SV=1	UV8b_4018	1	2.28311e-06	104.39	2	VK(1)LTGPEVPR	-3.6312	1	52037	1	0.00321607	72.042	2	VK(1)LTGPEVPR	0.011797	1	56640	1	4.58989e-05	114.39	2	VK(1)LTGPEVPR	-0.052131	1	61575
A0A063C1N2	174	K	CRAL/TRIO domain protein OS=Ustilaginoidea virens OX=1159556 GN=UV8b_4675 PE=4 SV=1	UV8b_4675	1	9.76348e-06	108.93	2	AALMELGVQK(1)LR	-1.3549	1	82131	1	1.86403e-06	124.81	2	AALMELGVQK(1)LR	-0.097584	1	81559	1	0.000955206	97.277	2	AALMELGVQK(1)LR	-0.40737	1	80249
A0A063C1N2	151	K	CRAL/TRIO domain protein OS=Ustilaginoidea virens OX=1159556 GN=UV8b_4675 PE=4 SV=1	UV8b_4675	1	4.05552e-09	93.162	2	DNK(1)ATFGNVEEFIR	0.7275	1	3941.5
A0A063C1N2	119	K	CRAL/TRIO domain protein OS=Ustilaginoidea virens OX=1159556 GN=UV8b_4675 PE=4 SV=1	UV8b_4675	1	1.88733e-08	147.72	2	TK(1)FGELGYVTVHK	-0.054207	1	82725	1	2.91362e-07	112.95	2	TK(1)FGELGYVTVHK	-0.075339	1	83450	1	2.83586e-08	154.94	2	TK(1)FGELGYVTVHK	-0.4803	1	79919
A0A063C1N7	117	K	Peptide hydrolase OS=Ustilaginoidea virens OX=1159556 GN=UV8b_2727 PE=3 SV=1	UV8b_2727	1	2.10867e-12	168.05	2	ANLEK(1)FTSFHTR	-0.39856	1	41129	1	0.00014462	84.309	2	ANLEK(1)FTSFHTR	-0.23771	1	40548	1	1.29803e-08	96.946	2	ANLEK(1)FTSFHTR	0.21808	1	43609
A0A063C1N7	158	K	Peptide hydrolase OS=Ustilaginoidea virens OX=1159556 GN=UV8b_2727 PE=3 SV=1	UV8b_2727	1	0.00301214	58.889	3	TVTAK(1)HFHHAWK	1.226	1	10768	1	0.00160433	68.49	3	TVTAK(1)HFHHAWK	1.3345	1	12609	1	0.00149629	56.202	3	TVTAK(1)HFHHAWK	0.65199	1	11339
A0A063C1R2	205	K	Presequence translocated-associated motor subunit pam17 OS=Ustilaginoidea virens OX=1159556 GN=UV8b_2752 PE=4 SV=1	UV8b_2752	1	3.05196e-05	66.664	2	STLDWDSFFK(1)LR	-3.3119	1	2735.1
A0A063C1R7	1025	K	Elongation factor 3 OS=Ustilaginoidea virens OX=1159556 GN=UV8b_3926 PE=4 SV=1	UV8b_3926	1	0.000106942	112.8	2	AK(1)LTSSELR	0.92878	1	149400	1	0.000342092	110.22	2	AK(1)LTSSELR	0.36811	1	154800	1	9.73239e-05	119.07	2	AK(1)LTSSELR	0.41163	1	161850
A0A063C1R7	785	K	Elongation factor 3 OS=Ustilaginoidea virens OX=1159556 GN=UV8b_3926 PE=4 SV=1	UV8b_3926	1	0.00228256	67.548	2	ANK(1)VITEDDEK	0.9566	1	30321	1	0.000315777	83.438	2	ANK(1)VITEDDEK	-0.0056253	1	28873	1	3.23314e-05	92.428	2	ANK(1)VITEDDEK	0.16752	1	30089
A0A063C1R7	682	K	Elongation factor 3 OS=Ustilaginoidea virens OX=1159556 GN=UV8b_3926 PE=4 SV=1	UV8b_3926	1	0.00148857	66.953	2	ATK(1)MSFQYPGTSK	0.38062	1	15132	1	8.10966e-07	112.7	2	ATK(1)MSFQYPGTSK	0.5285	1	14739	1	1.30278e-05	74.524	2	ATK(1)MSFQYPGTSK	0.14403	1	16529
A0A063C1R7	356	K	Elongation factor 3 OS=Ustilaginoidea virens OX=1159556 GN=UV8b_3926 PE=4 SV=1	UV8b_3926	1	1.06146e-05	112.73	2	EILAPK(1)YATYLDK	-0.18735	2	597820	1	0.000107615	110.44	2	EILAPK(1)YATYLDK	0.25192	3	608840	1	6.87676e-10	128.97	2	EILAPK(1)YATYLDK	0.40498	2	587340
A0A063C1R7	748	K	Elongation factor 3 OS=Ustilaginoidea virens OX=1159556 GN=UV8b_3926 PE=4 SV=1	UV8b_3926	1	1.15585e-06	70.552	3	IAYIK(1)QHAFAHIDNHLDK	-1.682	1	10233	1	0.000852813	52.201	3	IAYIK(1)QHAFAHIDNHLDK	-0.60265	1	10644
A0A063C1R7	18	K	Elongation factor 3 OS=Ustilaginoidea virens OX=1159556 GN=UV8b_3926 PE=4 SV=1	UV8b_3926	1	1.00529e-05	73.891	2	ILDELFQK(1)LTVSK	-0.74056	2	31594	1	1.15824e-06	110.58	2	ILDELFQK(1)LTVSK	-1.7725	2	19810
A0A063C1R7	1009	K	Elongation factor 3 OS=Ustilaginoidea virens OX=1159556 GN=UV8b_3926 PE=4 SV=1	UV8b_3926	0.999159	1.74192e-07	54.912	3	LK(0.001)ADDDDEEEK(0.999)FDAMGNK	-4.9884	1	2514.3
A0A063C1R7	562	K	Elongation factor 3 OS=Ustilaginoidea virens OX=1159556 GN=UV8b_3926 PE=4 SV=1	UV8b_3926	1	0.000745358	100.67	2	MK(1)LALCR	-1.9709	1	47661	1	0.000727041	113.85	2	MK(1)LALCR	-0.23576	1	47977	1	0.00165034	92.319	2	MK(1)LALCR	-0.35793	1	49382
A0A063C1R7	348	K	Elongation factor 3 OS=Ustilaginoidea virens OX=1159556 GN=UV8b_3926 PE=4 SV=1	UV8b_3926	1	1.21856e-08	103.76	2	NDGDLNIVLGK(1)LK	1.3025	1	115640	1	0.0242673	71.066	2	NDGDLNIVLGK(1)LK	0.79318	1	105090	1	2.52856e-06	117.45	2	NDGDLNIVLGK(1)LK	0.5207	1	126640
A0A063C1R7	862	K	Elongation factor 3 OS=Ustilaginoidea virens OX=1159556 GN=UV8b_3926 PE=4 SV=1	UV8b_3926	1	2.14956e-06	78.75	3	NELLASHQK(1)MVAEVDMK	1.4196	2	28357	1	5.09001e-09	122.94	3	NELLASHQK(1)MVAEVDMK	1.6763	2	35950	1	1.26606e-05	85.742	3	NELLASHQK(1)MVAEVDMK	1.9478	2	33286
A0A063C1R7	147	K	Elongation factor 3 OS=Ustilaginoidea virens OX=1159556 GN=UV8b_3926 PE=4 SV=1	UV8b_3926	1	7.76808e-05	126.82	2	TAQK(1)WPEK	1.1961	2	24474	1	0.000418578	115.86	2	TAQK(1)WPEK	0.42962	1	22847	1	0.00195556	81.163	2	TAQK(1)WPEK	1.4151	1	23958
A0A063C1R7	332	K	Elongation factor 3 OS=Ustilaginoidea virens OX=1159556 GN=UV8b_3926 PE=4 SV=1	UV8b_3926	1	2.02497e-08	93.162	2	VGHVVDGK(1)IPEVR	0.22562	2	56105	1	3.30037e-05	80.623	2	VGHVVDGK(1)IPEVR	0.21969	2	47784	1	1.99433e-05	88.24	2	VGHVVDGK(1)IPEVR	0.0092919	3	59518
A0A063C1R7	915	K	Elongation factor 3 OS=Ustilaginoidea virens OX=1159556 GN=UV8b_3926 PE=4 SV=1	UV8b_3926	1	1.34134e-05	99.589	2	VK(1)TVLAACSWQR	0.29634	1	13547	1	0.000135881	76.255	2	VK(1)TVLAACSWQR	0.49209	1	13554
A0A063C1T3	84	K	1,3-beta-glucanosyltransferase OS=Ustilaginoidea virens OX=1159556 GN=UV8b_3709 PE=3 SV=1	UV8b_3709	1	0.0001468	85.622	2	FK(1)DLGVNTIR	-1.0765	1	21699	1	0.000462676	97.277	2	FK(1)DLGVNTIR	-0.3771	1	24427	1	0.00249798	54.584	2	FK(1)DLGVNTIR	-1.1165	1	21872
A0A063C1T5	132	K	Xaa-Pro dipeptidase OS=Ustilaginoidea virens OX=1159556 GN=UV8b_3853 PE=3 SV=1	UV8b_3853	1	0.00203579	85.716	2	YTTQLSK(1)FLK	-0.36339	1	3395.2
A0A063C1T7	194	K	GTP-binding protein SAR1 OS=Ustilaginoidea virens OX=1159556 GN=UV8b_2782 PE=4 SV=1	UV8b_2782	1	0.000304566	60.589	2	GK(1)IPLEGIR	0.75892	1	8655.9									1	0.000235672	94.806	2	GK(1)IPLEGIR	0.11137	1	8089.3
A0A063C1T7	22	K	GTP-binding protein SAR1 OS=Ustilaginoidea virens OX=1159556 GN=UV8b_2782 PE=4 SV=1	UV8b_2782	1	0.00213222	87.573	2	HAK(1)LLFLGLDNAGK	0.4174	1	21700	1	4.46914e-05	110.58	2	HAK(1)LLFLGLDNAGK	-0.0079573	1	23395	1	8.47818e-06	106.47	2	HAK(1)LLFLGLDNAGK	-0.7181	1	23532
A0A063C1U4	207	K	ECM33-like protein OS=Ustilaginoidea virens OX=1159556 GN=UV8b_3724 PE=4 SV=1	UV8b_3724	1	0.0286119	45.654	2	SIK(1)SFDAPILGTASR	-3.184	1	6114.2									1	0.00926173	50.314	2	SIK(1)SFDAPILGTASR	-2.1652	1	4036.7
A0A063C1U9	142	K	Aspartyl aminopeptidase OS=Ustilaginoidea virens OX=1159556 GN=UV8b_2797 PE=3 SV=1	UV8b_2797	1	8.6493e-09	124.81	2	DGDDFVQK(1)LVK	-0.84811	2	24106	1	3.24416e-07	162.8	2	DGDDFVQK(1)LVK	0.33061	1	19274	1	6.33489e-08	146.88	2	DGDDFVQK(1)LVK	-0.96747	1	20671
A0A063C1Z3	156	K	Pre-mRNA splicing factor OS=Ustilaginoidea virens OX=1159556 GN=UV8b_3774 PE=4 SV=1	UV8b_3774	1	0.00182511	93.467	2	TAVEK(1)LDGR	-0.45488	1	34514	1	0.00252449	61.48	2	TAVEK(1)LDGR	-0.0050548	1	34146	1	0.00293292	78.816	2	TAVEK(1)LDGR	0.069711	1	39107
A0A063C207	116	K	ATP-dependent RNA helicase mss116 OS=Ustilaginoidea virens OX=1159556 GN=UV8b_2157 PE=3 SV=1	UV8b_2157	1	1.03549e-06	132.9	2	TITPALK(1)GTDIVAQAK	-0.33021	1	54488	1	1.08271e-05	115.35	2	TITPALK(1)GTDIVAQAK	-0.02565	1	59481	1	6.31838e-06	108.24	2	TITPALK(1)GTDIVAQAK	0.58784	1	53245
A0A063C209	150	K	Stomatin family protein OS=Ustilaginoidea virens OX=1159556 GN=UV8b_3789 PE=4 SV=1	UV8b_3789	1	0.00367904	75.474	2	VAEK(1)YIEAFDR	-0.19759	1	17124	1	0.000107077	105.94	2	VAEK(1)YIEAFDR	-0.76825	1	19400	1	0.00136343	67.548	2	VAEK(1)YIEAFDR	-0.19555	1	17359
A0A063C220	398	K	Heat shock 70 kDa protein OS=Ustilaginoidea virens OX=1159556 GN=UV8b_2172 PE=3 SV=1	UV8b_2172	1	0.00482601	65.933	2	ALK(1)DAGLQAK	0.78142	1	9041.5	1	0.000277675	88.181	2	ALK(1)DAGLQAK	0.1419	1	11030	1	0.00249067	87.895	2	ALK(1)DAGLQAK	-0.23786	1	10164
A0A063C220	641	K	Heat shock 70 kDa protein OS=Ustilaginoidea virens OX=1159556 GN=UV8b_2172 PE=3 SV=1	UV8b_2172	1	0.0020815	69.093	2	EK(1)ITALR	0.18603	1	317720	1	0.00199551	113.1	2	EK(1)ITALR	-0.21792	1	314280	1	0.00176103	89.123	2	EK(1)ITALR	-0.79272	1	342560
A0A063C220	372	K	Heat shock 70 kDa protein OS=Ustilaginoidea virens OX=1159556 GN=UV8b_2172 PE=3 SV=1	UV8b_2172	1	0.000503339	77.072	2	HINMK(1)LTR	-0.45536	1	114010	1	0.000440363	129.72	2	HINMK(1)LTR	-0.15001	1	123730	1	0.000646699	94.806	2	HINMK(1)LTR	-0.53226	1	125690
A0A063C220	154	K	Heat shock 70 kDa protein OS=Ustilaginoidea virens OX=1159556 GN=UV8b_2172 PE=3 SV=1	UV8b_2172	1	0.0210048	76.605	2	K(1)FTDAEVQR	0.4313	1	45395	1	0.0182588	50.834	2	K(1)FTDAEVQR	1.4696	1	45120	1	0.000599665	69.915	2	K(1)FTDAEVQR	0.046259	1	42442
A0A063C220	148	K	Heat shock 70 kDa protein OS=Ustilaginoidea virens OX=1159556 GN=UV8b_2172 PE=3 SV=1	UV8b_2172	1	1.37243e-13	135.13	2	QAVVNPENTLFATK(1)R	-0.46831	1	18530	1	0.000133074	91.939	2	QAVVNPENTLFATK(1)R	-0.35906	1	20994	1	0.000825396	51.569	2	QAVVNPENTLFATK(1)R	-0.4951	1	16830
A0A063C220	629	K	Heat shock 70 kDa protein OS=Ustilaginoidea virens OX=1159556 GN=UV8b_2172 PE=3 SV=1	UV8b_2172	1	1.44625e-10	130.12	2	TLNEHADK(1)LDK	0.2997	2	101580	1	6.38094e-06	104.15	2	TLNEHADK(1)LDK	0.19919	2	100970	1	7.54435e-11	149.57	2	TLNEHADK(1)LDK	0.42987	2	111890
A0A063C220	427	K	Heat shock 70 kDa protein OS=Ustilaginoidea virens OX=1159556 GN=UV8b_2172 PE=3 SV=1	UV8b_2172	1	2.10833e-07	132.39	2	VAESVK(1)SIFGR	0.026771	1	49053	1	2.27915e-05	140.05	2	VAESVK(1)SIFGR	0.63938	1	53984	1	1.43048e-07	113.46	2	VAESVK(1)SIFGR	0.15953	1	54417
A0A063C243	60	K	Aha1 domain family OS=Ustilaginoidea virens OX=1159556 GN=UV8b_3814 PE=4 SV=1	UV8b_3814	1	0.00503635	81.099	2	GK(1)VITIFDVK	-0.10133	1	13674	1	0.000401327	81.099	2	GK(1)VITIFDVK	-0.51847	1	12901	1	0.00100575	81.099	2	GK(1)VITIFDVK	0.22584	1	15710
A0A063C243	135	K	Aha1 domain family OS=Ustilaginoidea virens OX=1159556 GN=UV8b_3814 PE=4 SV=1	UV8b_3814	1	0.0015717	90.689	3	QFPK(1)LAPALIEEHGK	-0.30738	2	51659	1	0.000749848	95.138	3	QFPK(1)LAPALIEEHGK	-0.21768	2	57312	1	0.000376094	97.594	3	QFPK(1)LAPALIEEHGK	0.2694	2	57843
A0A063C243	179	K	Aha1 domain family OS=Ustilaginoidea virens OX=1159556 GN=UV8b_3814 PE=4 SV=1	UV8b_3814	1	5.43868e-10	70.337	4	LHPQSSTPNPSHSTK(1)ASISTSGIINTK	1.4761	1	10405									1	1.92274e-05	47.965	4	LHPQSSTPNPSHSTK(1)ASISTSGIINTK	1.7456	1	9180.2
A0A063C243	124	K	Aha1 domain family OS=Ustilaginoidea virens OX=1159556 GN=UV8b_3814 PE=4 SV=1	UV8b_3814	1	0.00936064	62.88	2	SK(1)LVPQLR	0.92873	1	186530	1	0.0183858	53.679	2	SK(1)LVPQLR	-0.18342	1	197590	1	0.0192521	49.325	2	SK(1)LVPQLR	-0.27306	1	196740
A0A063C251	302	K	DNAJ domain containing protein OS=Ustilaginoidea virens OX=1159556 GN=UV8b_3543 PE=4 SV=1	UV8b_3543	1	4.21541e-14	184.27	2	VETLSQK(1)LLDR	-0.0033798	1	50504	1	0.00250723	74.849	2	VETLSQK(1)LLDR	-0.21236	1	58271	1	8.09732e-11	150.21	2	VETLSQK(1)LLDR	-0.86751	1	52127
A0A063C251	427	K	DNAJ domain containing protein OS=Ustilaginoidea virens OX=1159556 GN=UV8b_3543 PE=4 SV=1	UV8b_3543	1	0.00301237	75.474	2	VTGK(1)ILTAAWR	1.1802	1	17817	1	0.000278923	99.174	2	VTGK(1)ILTAAWR	-0.12517	1	19396	1	1.88789e-07	96.946	2	VTGK(1)ILTAAWR	0.21642	1	19813
A0A063C255	475	K	Eukaryotic translation initiation factor 3 subunit D OS=Ustilaginoidea virens OX=1159556 GN=UV8b_2212 PE=3 SV=1	UV8b_2212	1	0.00274973	70.195	2	SDIMK(1)LGFVSR	1.1083	1	4249.4									1	0.00346502	60.547	2	SDIMK(1)LGFVSR	0.20291	1	4139.6
A0A063C271	369	K	Sulfur controller-2 OS=Ustilaginoidea virens OX=1159556 GN=UV8b_2902 PE=4 SV=1	UV8b_2902	1	0.053408	42.229	2	FK(1)VGFNWK	-0.095269	1	16724
A0A063C291	793	K	Small oligopeptide transporter, OPT family OS=Ustilaginoidea virens OX=1159556 GN=UV8b_1757 PE=4 SV=1	UV8b_1757	1	0.0066034	98.009	2	K(1)YNWGEK	1.0198	1	5967.4
A0A063C291	778	K	Small oligopeptide transporter, OPT family OS=Ustilaginoidea virens OX=1159556 GN=UV8b_1757 PE=4 SV=1	UV8b_1757	1	5.16349e-05	52.662	3	SLHIQK(1)HECSSCGYPSAK	1.1236	1	12820	1	0.0313568	41.284	3	SLHIQK(1)HECSSCGYPSAK	1.288	1	11788
A0A063C2A6	136	K	60S ribosomal protein L24a OS=Ustilaginoidea virens OX=1159556 GN=UV8b_1777 PE=4 SV=1	UV8b_1777	1	0.000375878	94.66	2	TAAVASK(1)GQTVR	0.65124	1	9312.4	1	0.000205484	94.791	2	TAAVASK(1)GQTVR	0.49107	1	9802.9	1	0.000308172	112.93	2	TAAVASK(1)GQTVR	0.65185	1	10720
A0A063C2F0	525	K	Isovaleryl-CoA dehydrogenase OS=Ustilaginoidea virens OX=1159556 GN=UV8b_1827 PE=3 SV=1	UV8b_1827	1	9.93866e-06	103.23	2	DAK(1)LYEIGAGTSEIR	-0.12297	1	33057	1	0.00135807	77.696	2	DAK(1)LYEIGAGTSEIR	-0.039284	1	36276	1	3.10659e-06	97.084	2	DAK(1)LYEIGAGTSEIR	0.056893	1	33029
A0A063C2F0	458	K	Isovaleryl-CoA dehydrogenase OS=Ustilaginoidea virens OX=1159556 GN=UV8b_1827 PE=3 SV=1	UV8b_1827	1	2.0437e-08	124.46	2	LADMYTK(1)LQAAR	0.20794	2	68569	1	2.62696e-05	106.35	2	LADMYTK(1)LQAAR	0.7842	2	68717	1	7.13142e-08	116.13	2	LADMYTK(1)LQAAR	-0.021968	2	67337
A0A063C2F0	451	K	Isovaleryl-CoA dehydrogenase OS=Ustilaginoidea virens OX=1159556 GN=UV8b_1827 PE=3 SV=1	UV8b_1827	1	1.48898e-08	93.026	3	QFGAPVAHNQLVQGK(1)LADMYTK	-0.53229	1	5386.4									1	7.3526e-05	104.86	3	QFGAPVAHNQLVQGK(1)LADMYTK	1.82	1	5487.4
A0A063C2F2	63	K	30S ribosomal protein S9 OS=Ustilaginoidea virens OX=1159556 GN=UV8b_2536 PE=3 SV=1	UV8b_2536	1	0.0192209	49.325	2	FAK(1)VDIR	-2.8805	1	29588	1	0.00414334	70.67	2	FAK(1)VDIR	-0.52324	1	29853	1	0.010278	44.767	2	FAK(1)VDIR	-0.32592	1	31318
A0A063C2F2	48	K	30S ribosomal protein S9 OS=Ustilaginoidea virens OX=1159556 GN=UV8b_2536 PE=3 SV=1	UV8b_2536	1	0.00201967	46.768	2	FK(1)VYEPLLVVGLDK	-1.5464	1	13118	1	0.00260176	47.57	2	FK(1)VYEPLLVVGLDK	-0.7091	1	13560
A0A063C2F2	103	K	30S ribosomal protein S9 OS=Ustilaginoidea virens OX=1159556 GN=UV8b_2536 PE=3 SV=1	UV8b_2536	1	0.0012785	87.942	2	FVDEHSK(1)NLLK	0.090143	2	25632	1	0.000216924	120.65	2	FVDEHSK(1)NLLK	0.46884	2	30629	1	9.58792e-06	116.13	2	FVDEHSK(1)NLLK	0.18126	2	33103
A0A063C2F2	107	K	30S ribosomal protein S9 OS=Ustilaginoidea virens OX=1159556 GN=UV8b_2536 PE=3 SV=1	UV8b_2536	1	9.88326e-06	81.799	2	NLLK(1)QALVQFDR	-1.1172	1	21291	1	0.000201491	81.799	2	NLLK(1)QALVQFDR	-0.89552	1	18772	1	1.05847e-05	60	2	NLLK(1)QALVQFDR	-0.30411	1	16098
A0A063C2F2	129	K	30S ribosomal protein S9 OS=Ustilaginoidea virens OX=1159556 GN=UV8b_2536 PE=3 SV=1	UV8b_2536	1	0.0160171	76.833	2	K(1)FGGPGAR	0.70681	1	97797	1	0.00242726	100.75	2	K(1)FGGPGAR	-0.62188	1	100420	1	0.00162298	92.677	2	K(1)FGGPGAR	0.066617	1	105460
A0A063C2F2	88	K	30S ribosomal protein S9 OS=Ustilaginoidea virens OX=1159556 GN=UV8b_2536 PE=3 SV=1	UV8b_2536	1	1.08878e-05	94.791	2	QAIAK(1)SLIAYYQK	-0.50524	1	28623	1	1.89492e-05	121.96	2	QAIAK(1)SLIAYYQK	0.114	1	27413
A0A063C2F2	96	K	30S ribosomal protein S9 OS=Ustilaginoidea virens OX=1159556 GN=UV8b_2536 PE=3 SV=1	UV8b_2536	1	1.49393e-09	140.57	3	SLIAYYQK(1)FVDEHSK	0.20594	1	24705	1	5.45765e-12	158.59	2	SLIAYYQK(1)FVDEHSK	0.05361	2	74212	1	4.60614e-13	121.69	2	SLIAYYQK(1)FVDEHSK	0.39479	1	51671
A0A063C2H0	217	K	Uncharacterized protein OS=Ustilaginoidea virens OX=1159556 GN=UV8b_4570 PE=4 SV=1	UV8b_4570	1	0.000292263	82.716	2	GLVDK(1)GILR	0.64595	1	13722									1	0.00323019	79.059	2	GLVDK(1)GILR	0.91502	1	14492
A0A063C2H4	46	K	Threonine dehydratase OS=Ustilaginoidea virens OX=1159556 GN=UV8b_3509 PE=3 SV=1	UV8b_3509	1	0.00357645	66.664	2	EDTQPVFSFK(1)LR	0.93444	1	5829.1	1	0.0134592	56.202	2	EDTQPVFSFK(1)LR	1.3094	1	6357.5	1	0.00182845	64.064	2	EDTQPVFSFK(1)LR	-0.036269	1	5457.5
A0A063C2H5	1014	K	Coatomer subunit alpha OS=Ustilaginoidea virens OX=1159556 GN=UV8b_2566 PE=4 SV=1	UV8b_2566	1	0.00370574	88.181	2	ANK(1)LEDGVK	0.49167	1	15199	1	0.00277523	67.507	2	ANK(1)LEDGVK	0.24605	2	26265	1	0.00615922	65.404	2	ANK(1)LEDGVK	0.35346	1	19930
A0A063C2H5	1020	K	Coatomer subunit alpha OS=Ustilaginoidea virens OX=1159556 GN=UV8b_2566 PE=4 SV=1	UV8b_2566	1	0.000314253	114.64	2	LEDGVK(1)LFR	0.29395	1	14278	1	0.000619644	74.486	2	LEDGVK(1)LFR	-0.66311	1	15660	1	0.000199815	93.467	2	LEDGVK(1)LFR	0.094255	1	15433
A0A063C2H5	1143	K	Coatomer subunit alpha OS=Ustilaginoidea virens OX=1159556 GN=UV8b_2566 PE=4 SV=1	UV8b_2566	1	0.00103087	93.561	2	TK(1)LQCER	-1.1628	1	4714.6
A0A063C2J8	9	K	Mitochondrial 2-oxodicarboxylate carrier 1 OS=Ustilaginoidea virens OX=1159556 GN=UV8b_3332 PE=3 SV=1	UV8b_3332	1	0.023279	55.754	2	ATK(1)FAANDEWGK	-2.4349	1	8986									1	0.00116389	71.896	2	ATK(1)FAANDEWGK	1.0267	1	9786
A0A063C2K3	71	K	60S ribosomal protein L20 OS=Ustilaginoidea virens OX=1159556 GN=UV8b_2596 PE=3 SV=1	UV8b_2596	1	0.00121333	76.605	2	AIYEK(1)HPQK	0.8378	1	25219	1	0.000477247	98.009	2	AIYEK(1)HPQK	0.52918	1	25532	1	0.000169768	111.39	2	AIYEK(1)HPQK	-0.1192	1	23092
A0A063C2K3	66	K	60S ribosomal protein L20 OS=Ustilaginoidea virens OX=1159556 GN=UV8b_2596 PE=3 SV=1	UV8b_2596	1	3.98525e-09	98.167	2	ATGEIVSVK(1)AIYEK	-0.58296	1	78411	1	4.8371e-05	110.44	2	ATGEIVSVK(1)AIYEK	-0.25009	1	86513	1	1.93755e-06	115.05	2	ATGEIVSVK(1)AIYEK	-0.77587	1	82927
A0A063C2K3	167	K	60S ribosomal protein L20 OS=Ustilaginoidea virens OX=1159556 GN=UV8b_2596 PE=3 SV=1	UV8b_2596	1	0.00923394	67.903	2	K(1)LFSAQR	-0.50085	1	33110	1	0.00555918	109.36	2	K(1)LFSAQR	0.40279	1	32970	1	0.00265835	66.087	2	K(1)LFSAQR	-0.025017	1	37574
A0A063C2K3	150	K	60S ribosomal protein L20 OS=Ustilaginoidea virens OX=1159556 GN=UV8b_2596 PE=3 SV=1	UV8b_2596	1	4.18231e-09	138.71	2	QLLTK(1)GLSFPLPHR	0.42639	4	151170	1	3.08296e-11	157.74	2	QLLTK(1)GLSFPLPHR	0.34738	4	148270	1	3.57351e-08	151.66	2	QLLTK(1)GLSFPLPHR	-0.39876	4	158710
A0A063C2K3	145	K	60S ribosomal protein L20 OS=Ustilaginoidea virens OX=1159556 GN=UV8b_2596 PE=3 SV=1	UV8b_2596	1	0.00957577	57.032	2	RPYIK(1)QLLTK	-0.11179	1	75126
A0A063C2K3	77	K	60S ribosomal protein L20 OS=Ustilaginoidea virens OX=1159556 GN=UV8b_2596 PE=3 SV=1	UV8b_2596	1	0.00162744	109.36	2	VK(1)NFGIWLR	1.0821	1	70759	1	0.000424961	90.308	2	VK(1)NFGIWLR	0.77634	1	67764	1	9.81387e-06	113.14	2	VK(1)NFGIWLR	1.1061	1	69174
A0A063C2Q7	33	K	40S ribosomal protein S29 OS=Ustilaginoidea virens OX=1159556 GN=UV8b_2661 PE=3 SV=1	UV8b_2661	1	0.0152874	72.492	2	K(1)YDLNLCR	0.64935	1	59480	1	0.00199118	105.81	2	K(1)YDLNLCR	4.6975	1	61902	1	0.000771381	94.806	2	K(1)YDLNLCR	2.527	1	52820
A0A063C2Q7	48	K	40S ribosomal protein S29 OS=Ustilaginoidea virens OX=1159556 GN=UV8b_2661 PE=3 SV=1	UV8b_2661	1	0.000364494	106.93	2	SK(1)DIGFVK	-1.5024	1	24656	1	0.000702932	103.8	2	SK(1)DIGFVK	-0.5774	1	24253	1	0.000456116	96.311	2	SK(1)DIGFVK	0.66937	1	26695
A0A063C2S8	27	K	Uncharacterized protein OS=Ustilaginoidea virens OX=1159556 GN=UV8b_3407 PE=4 SV=1	UV8b_3407	1	2.36263e-09	128.41	2	TLSTLSAK(1)ITDTQAR	0.5618	1	7014.9									1	1.61659e-12	128.57	2	TLSTLSAK(1)ITDTQAR	-0.17118	1	9244.9
A0A063C2U6	671	K	Cutinase gene palindrome-binding protein OS=Ustilaginoidea virens OX=1159556 GN=UV8b_1952 PE=4 SV=1	UV8b_1952	1	6.94427e-05	91.783	2	LFDSK(1)AAQGK	0.025995	2	74341	1	0.000354232	108.3	2	LFDSK(1)AAQGK	0.18391	2	74185	1	3.81315e-05	102.55	2	LFDSK(1)AAQGK	-0.15467	2	77922
A0A063C2U6	700	K	Cutinase gene palindrome-binding protein OS=Ustilaginoidea virens OX=1159556 GN=UV8b_1952 PE=4 SV=1	UV8b_1952	1	2.59212e-42	241.15	2	MYFK(1)SQAGSQGGLAGMAAK	-1.3142	1	21849	1	3.22968e-10	146.34	2	MYFK(1)SQAGSQGGLAGMAAK	-1.1037	1	27212	1	1.84764e-37	209.84	2	MYFK(1)SQAGSQGGLAGMAAK	-0.087532	1	24173
A0A063C2X4	32	K	Mitochondrial phosphate carrier protein OS=Ustilaginoidea virens OX=1159556 GN=UV8b_3452 PE=3 SV=1	UV8b_3452	1	0.000158529	102.55	2	IQLDPK(1)TYNR	-3.6052	1	10601	1	0.00303528	65.404	2	IQLDPK(1)TYNR	-1.2402	1	12974	1	0.001262	68.49	2	IQLDPK(1)TYNR	-1.2094	1	12154
A0A063C2Y6	11	K	ADP-ribosylation factor OS=Ustilaginoidea virens OX=1159556 GN=UV8b_2302 PE=3 SV=1	UV8b_2302	1	0.00356058	74.486	2	LFDK(1)LWGK	-1.0161	1	5593.4	1	0.00120087	85.813	2	LFDK(1)LWGK	-1.2854	1	3750.4	1	0.00447068	53.878	2	LFDK(1)LWGK	0.73948	1	5527.1
A0A063C2Y7	59	K	Cytochrome b-c1 complex subunit Rieske, mitochondrial OS=Ustilaginoidea virens OX=1159556 GN=UV8b_1987 PE=4 SV=1	UV8b_1987	1	0.000327867	54.309	2	GSSIPDFGK(1)YMSSSK	0.32853	1	8007	1	0.0019364	50.314	2	GSSIPDFGK(1)YMSSSK	0.70924	2	30408	1	0.0297749	51.569	2	GSSIPDFGK(1)YMSSSK	-0.0064871	1	22131
A0A063C2Y7	138	K	Cytochrome b-c1 complex subunit Rieske, mitochondrial OS=Ustilaginoidea virens OX=1159556 GN=UV8b_1987 PE=4 SV=1	UV8b_1987	1	0.0097799	40.203	2	NVIIK(1)WR	-0.17115	1	20164	1	0.00412227	58.687	2	NVIIK(1)WR	1.0475	1	22975	1	0.00383897	51.456	2	NVIIK(1)WR	-0.68333	1	23882
A0A063C2Y7	159	K	Cytochrome b-c1 complex subunit Rieske, mitochondrial OS=Ustilaginoidea virens OX=1159556 GN=UV8b_1987 PE=4 SV=1	UV8b_1987	1	3.45166e-11	127.07	2	TQDEIDAANK(1)VNVSSLR	-0.004662	2	40943	1	2.65367e-19	171.14	2	TQDEIDAANK(1)VNVSSLR	-0.47456	2	39409	1	2.79342e-27	184.98	2	TQDEIDAANK(1)VNVSSLR	0.46952	2	39172
A0A063C2Z5	83	K	Prefoldin subunit OS=Ustilaginoidea virens OX=1159556 GN=UV8b_3323 PE=4 SV=1	UV8b_3323	1	0.00341633	58.426	2	TLDTVK(1)FLK	-0.27172	1	7165.1	1	0.00316813	51.864	2	TLDTVK(1)FLK	0.20185	2	19378	1	0.000167574	88.921	2	TLDTVK(1)FLK	-0.075647	1	9715.3
A0A063C2Z8	324	K	Ubiquitin carboxyl-terminal hydrolase OS=Ustilaginoidea virens OX=1159556 GN=UV8b_1997 PE=3 SV=1	UV8b_1997	1	0.000262853	105.78	2	GVVAAK(1)LSQGGDAAVDR	-0.49008	1	24180	1	1.9333e-08	127.07	2	GVVAAK(1)LSQGGDAAVDR	2.9501	1	27734	1	7.5488e-06	94.63	2	GVVAAK(1)LSQGGDAAVDR	0.95619	1	23579
A0A063C300	3	K	Mitochondrial cytochrome b2 OS=Ustilaginoidea virens OX=1159556 GN=UV8b_2317 PE=3 SV=1	UV8b_2317	1	8.52784e-05	65.933	2	AK(1)LFDASEVAR	-0.94271	1	16600	1	0.000163204	74.424	2	AK(1)LFDASEVAR	-0.60424	1	15548
A0A063C328	73	K	Ubiquitin-conjugating enzyme E2 13 OS=Ustilaginoidea virens OX=1159556 GN=UV8b_3179 PE=3 SV=1	UV8b_3179	1	3.56277e-08	153.25	2	FLTK(1)IFHPNVDK	-0.90389	1	23643	1	0.000599817	90.689	2	FLTK(1)IFHPNVDK	-1.0002	1	22008	1	2.10598e-09	145.95	2	FLTK(1)IFHPNVDK	-1.667	1	25745
A0A063C328	81	K	Ubiquitin-conjugating enzyme E2 13 OS=Ustilaginoidea virens OX=1159556 GN=UV8b_3179 PE=3 SV=1	UV8b_3179	1	2.48898e-05	96.957	2	IFHPNVDK(1)LGR	-2.7599	1	50458	1	0.000297281	106.35	2	IFHPNVDK(1)LGR	-0.40657	1	53240	1	4.12933e-05	58.889	2	IFHPNVDK(1)LGR	0.79823	1	52006
A0A063C347	149	K	60S ribosomal protein L2 OS=Ustilaginoidea virens OX=1159556 GN=UV8b_1702 PE=4 SV=1	UV8b_1702	1	0.00286485	79.809	2	VK(1)LPSGAK	0.45386	1	48634	1	0.0128985	60.589	2	VK(1)LPSGAK	-0.65137	1	54944	1	0.00309688	91.783	2	VK(1)LPSGAK	0.29123	1	53767
A0A063C347	234	K	60S ribosomal protein L2 OS=Ustilaginoidea virens OX=1159556 GN=UV8b_1702 PE=4 SV=1	UV8b_1702	1	4.07378e-13	159.11	2	YAAQGQK(1)AGLIAAR	-3.363	1	52765	1	1.34265e-16	207.88	2	YAAQGQK(1)AGLIAAR	0.34365	1	53120	1	6.58321e-13	147.78	2	YAAQGQK(1)AGLIAAR	0.44505	1	54341
A0A063C351	123	K	NADH-ubiquinone oxidoreductase OS=Ustilaginoidea virens OX=1159556 GN=UV8b_4065 PE=4 SV=1	UV8b_4065	1	1.13913e-06	104.49	3	VDLVGEAGEK(1)QLVAAHR	-0.52529	1	8517.2	1	2.17572e-05	61.042	3	VDLVGEAGEK(1)QLVAAHR	-0.16872	1	12521	1	7.05966e-06	106.47	3	VDLVGEAGEK(1)QLVAAHR	1.4438	1	12443
A0A063C356	217	K	Cellular nucleic acid-binding protein OS=Ustilaginoidea virens OX=1159556 GN=UV8b_4070 PE=4 SV=1	UV8b_4070	1	5.82345e-05	118.91	2	ESSGGEK(1)ICYK	-0.012251	1	12806	1	0.00242813	72.365	2	ESSGGEK(1)ICYK	-0.22167	1	13802	1	0.000291101	101.82	2	ESSGGEK(1)ICYK	0.21911	1	15605
A0A063C356	112	K	Cellular nucleic acid-binding protein OS=Ustilaginoidea virens OX=1159556 GN=UV8b_4070 PE=4 SV=1	UV8b_4070	1	1.37724e-05	86.838	3	SCYK(1)CGQAGHISR	-0.95468	1	2605.9	1	0.000117555	103.76	2	SCYK(1)CGQAGHISR	-2.2065	2	4633.2
A0A063C368	30	K	Elongation factor 1-gamma OS=Ustilaginoidea virens OX=1159556 GN=UV8b_2392 PE=4 SV=1	UV8b_2392	0.999988	1.02858e-13	126.46	3	ANNLDLK(1)ISEVEFGKPTAEHLK	0.58571	2	60831	0.999755	1.69053e-06	74.778	3	ANNLDLK(1)ISEVEFGKPTAEHLK	-0.28133	2	72937	0.999758	1.35566e-08	109.42	3	ANNLDLK(1)ISEVEFGKPTAEHLK	0.016678	1	60314
A0A063C368	23	K	Elongation factor 1-gamma OS=Ustilaginoidea virens OX=1159556 GN=UV8b_2392 PE=4 SV=1	UV8b_2392	1	0.00114182	94.804	2	AVAK(1)ANNLDLK	0.68423	1	48635	1	0.000163822	94.804	2	AVAK(1)ANNLDLK	-0.72553	1	49674	1	0.00170039	74.849	2	AVAK(1)ANNLDLK	0.87618	1	48830
A0A063C368	409	K	Elongation factor 1-gamma OS=Ustilaginoidea virens OX=1159556 GN=UV8b_2392 PE=4 SV=1	UV8b_2392	1	1.93033e-09	151.22	2	EYTHACGK(1)VFK	1.1965	1	30740	1	2.6507e-06	159.11	2	EYTHACGK(1)VFK	0.051563	1	35057	1	6.35495e-08	129.28	2	EYTHACGK(1)VFK	-0.26642	1	36345
A0A063C368	374	K	Elongation factor 1-gamma OS=Ustilaginoidea virens OX=1159556 GN=UV8b_2392 PE=4 SV=1	UV8b_2392	1	4.0767e-09	152.23	2	FTK(1)LDPNNADDR	0.32163	1	615530	1	7.46611e-05	103.76	2	FTK(1)LDPNNADDR	0.22511	1	621150	1	1.29041e-08	117.21	2	FTK(1)LDPNNADDR	0.39251	1	636960
A0A063C368	371	K	Elongation factor 1-gamma OS=Ustilaginoidea virens OX=1159556 GN=UV8b_2392 PE=4 SV=1	UV8b_2392	1	2.98857e-08	82.87	3	GQEHEPAFDVAPDWESYK(1)FTK	-0.076796	1	62527	1	7.91472e-10	93.495	3	GQEHEPAFDVAPDWESYK(1)FTK	0.16488	1	66035	1	5.67921e-08	75.006	3	GQEHEPAFDVAPDWESYK(1)FTK	0.5451	1	56817
A0A063C368	253	K	Elongation factor 1-gamma OS=Ustilaginoidea virens OX=1159556 GN=UV8b_2392 PE=4 SV=1	UV8b_2392	1	0.000106433	112.8	2	PK(1)HPLDLLPR	0.46646	3	120790	1	0.000220244	88.181	2	PK(1)HPLDLLPR	0.54606	5	136400	1	2.0439e-05	100.84	3	PK(1)HPLDLLPR	1.0416	5	138820
A0A063C368	19	K	Elongation factor 1-gamma OS=Ustilaginoidea virens OX=1159556 GN=UV8b_2392 PE=4 SV=1	UV8b_2392	1	0.0525702	42.075	2	SIAIK(1)AVAK	-4.0226	1	7354	1	0.0296484	43.734	2	SIAIK(1)AVAK	-0.68046	1	8411.3
A0A063C368	87	K	Elongation factor 1-gamma OS=Ustilaginoidea virens OX=1159556 GN=UV8b_2392 PE=4 SV=1	UV8b_2392	1	0.000635563	87.895	2	TK(1)QDYASILR	-1.4	1	44506	1	0.00143014	83.438	2	TK(1)QDYASILR	-1.4846	1	50400	1	0.0145904	66.664	2	TK(1)QDYASILR	-0.43872	1	49633
A0A063C371	672	K	Putative vesicular transport protein OS=Ustilaginoidea virens OX=1159556 GN=UV8b_3408 PE=4 SV=1	UV8b_3408	1	3.78802e-08	78.75	3	AK(1)FAALQHDLGAAQQLAHTR	-0.62348	1	14172	1	0.000304735	72.075	3	AK(1)FAALQHDLGAAQQLAHTR	0.53646	1	12933	1	8.32533e-06	106.29	3	AK(1)FAALQHDLGAAQQLAHTR	0.21937	1	11380
A0A063C378	72	K	Mitogen-activated protein kinase OS=Ustilaginoidea virens OX=1159556 GN=UV8b_4095 PE=3 SV=1	UV8b_4095	1	2.85362e-05	99.305	2	EIK(1)LLQHFR	0.37879	1	31256	1	0.000150117	113.7	2	EIK(1)LLQHFR	-0.16019	1	33413	1	0.000113536	87.251	2	EIK(1)LLQHFR	0.31545	1	34141
A0A063C386	338	K	Vacuolar protein-sorting protein BRO1 OS=Ustilaginoidea virens OX=1159556 GN=UV8b_3239 PE=4 SV=1	UV8b_3239	1	0.00206111	70.389	2	HLSTVQDK(1)LR	-0.86008	1	10165	1	0.000246422	92.732	2	HLSTVQDK(1)LR	-0.32848	1	10337	1	2.54915e-05	99.855	2	HLSTVQDK(1)LR	1.5043	1	11381
A0A063C394	1439	K	Fatty acid synthase beta subunit dehydratase OS=Ustilaginoidea virens OX=1159556 GN=UV8b_3249 PE=3 SV=1	UV8b_3249	1	1.39837e-05	103.69	2	GK(1)YTDYENTFQR	-1.5195	1	23274	1	1.16916e-06	140.57	2	GK(1)YTDYENTFQR	0.49747	1	26063	1	7.39667e-09	112.93	2	GK(1)YTDYENTFQR	0.79987	1	30390
A0A063C394	2066	K	Fatty acid synthase beta subunit dehydratase OS=Ustilaginoidea virens OX=1159556 GN=UV8b_3249 PE=3 SV=1	UV8b_3249	1	0.000279264	86.135	2	LTNSPK(1)IGAVLANWDR	2.494	1	14181	1	4.11598e-06	122.2	2	LTNSPK(1)IGAVLANWDR	2.7513	1	12782	1	1.14784e-05	67.838	2	LTNSPK(1)IGAVLANWDR	3.8617	1	11589
A0A063C394	2038	K	Fatty acid synthase beta subunit dehydratase OS=Ustilaginoidea virens OX=1159556 GN=UV8b_3249 PE=3 SV=1	UV8b_3249	1	0.00409071	64.906	2	LVGK(1)YIPNVTAR	-1.07	1	46281	1	0.0158285	47.334	2	LVGK(1)YIPNVTAR	-0.56842	1	48534	1	0.00248862	71.066	2	LVGK(1)YIPNVTAR	-1.2147	1	49093
A0A063C394	946	K	Fatty acid synthase beta subunit dehydratase OS=Ustilaginoidea virens OX=1159556 GN=UV8b_3249 PE=3 SV=1	UV8b_3249	1	1.81158e-06	112.8	2	LVQLLYVK(1)HQQR	0.060303	1	15753	1	9.11198e-05	112.8	2	LVQLLYVK(1)HQQR	-0.30417	1	20849	1	5.02389e-09	120.33	2	LVQLLYVK(1)HQQR	-0.409	1	19736
A0A063C394	1951	K	Fatty acid synthase beta subunit dehydratase OS=Ustilaginoidea virens OX=1159556 GN=UV8b_3249 PE=3 SV=1	UV8b_3249	1	0.00100013	76.572	2	MK(1)QIDIEEMR	0.10558	1	14098	1	0.000381564	94.804	2	MK(1)QIDIEEMR	-0.60076	1	14620	1	2.0439e-05	94.804	2	MK(1)QIDIEEMR	-0.27902	1	14532
A0A063C394	1745	K	Fatty acid synthase beta subunit dehydratase OS=Ustilaginoidea virens OX=1159556 GN=UV8b_3249 PE=3 SV=1	UV8b_3249	1	7.51255e-06	93.162	2	NNPK(1)ELTIHFGGPR	-0.82083	1	16511	1	0.0213548	58.476	2	NNPK(1)ELTIHFGGPR	-1.0486	1	15920	1	2.33434e-05	90.689	2	NNPK(1)ELTIHFGGPR	-1.0449	1	14335
A0A063C394	1826	K	Fatty acid synthase beta subunit dehydratase OS=Ustilaginoidea virens OX=1159556 GN=UV8b_3249 PE=3 SV=1	UV8b_3249	1	0.000440978	85.813	2	SK(1)GLVPR	0.31509	1	26593	1	0.0220505	75.243	2	SK(1)GLVPR	1.449	1	24456	1	0.0125038	51.43	2	SK(1)GLVPR	-0.38255	1	25891
A0A063C394	2034	K	Fatty acid synthase beta subunit dehydratase OS=Ustilaginoidea virens OX=1159556 GN=UV8b_3249 PE=3 SV=1	UV8b_3249	1	0.0601835	46.033	2	TTIDPSK(1)LVGK	-0.60838	1	16154	1	0.0229837	59.645	2	TTIDPSK(1)LVGK	-0.14257	1	15107	1	1.89378e-05	68.49	2	TTIDPSK(1)LVGK	0.27361	1	17491
A0A063C3A7	27	K	Mitochondrial phosphate carrier protein OS=Ustilaginoidea virens OX=1159556 GN=UV8b_3453 PE=4 SV=1	UV8b_3453	1	0.00137977	66.509	2	AAEPQK(1)LSGLALYSR	0.074745	1	124950	1	1.51386e-05	101.43	2	AAEPQK(1)LSGLALYSR	-0.39991	1	151790	1	0.000689013	76.196	2	AAEPQK(1)LSGLALYSR	-0.69515	1	130200
A0A063C3D6	148	K	Multiprotein-bridging factor 1 OS=Ustilaginoidea virens OX=1159556 GN=UV8b_4140 PE=4 SV=1	UV8b_4140	1	2.62593e-05	94.804	2	GSDIGAPK(1)FANK	-0.31298	1	54392	1	8.95239e-05	129.28	2	GSDIGAPK(1)FANK	0.28297	1	52997	1	0.00199929	64.064	2	GSDIGAPK(1)FANK	-0.33256	1	57132
A0A063C3D6	47	K	Multiprotein-bridging factor 1 OS=Ustilaginoidea virens OX=1159556 GN=UV8b_4140 PE=4 SV=1	UV8b_4140	1	1.39606e-05	102.26	2	K(1)FSTANASGSGPEGQR	0.31843	1	23331	1	9.58319e-12	144.09	2	K(1)FSTANASGSGPEGQR	0.71933	1	26455	1	1.84227e-08	130.78	2	K(1)FSTANASGSGPEGQR	0.18066	1	26314
A0A063C3E2	128	K	Ribose 5-phosphate isomerase A OS=Ustilaginoidea virens OX=1159556 GN=UV8b_4150 PE=4 SV=1	UV8b_4150	1	2.90043e-10	87.727	2	GGGACLLQEK(1)LVATAAK	-0.37574	1	35715	1	1.75159e-05	98.865	2	GGGACLLQEK(1)LVATAAK	0.66312	1	31518	1	4.76036e-09	98.865	2	GGGACLLQEK(1)LVATAAK	-0.30256	1	34404
A0A063C3F1	49	K	Uncharacterized protein OS=Ustilaginoidea virens OX=1159556 GN=UV8b_3274 PE=4 SV=1	UV8b_3274	0.999986	0.00257119	83.061	2	DTVDKDGLTK(1)LDSVR	-0.8461	1	6291.5									0.999988	0.0274239	81.908	2	DTVDKDGLTK(1)LDSVR	-0.15428	1	4115.1
A0A063C3F7	202	K	Uncharacterized protein OS=Ustilaginoidea virens OX=1159556 GN=UV8b_1449 PE=4 SV=1	UV8b_1449	1	0.000467676	45.183	3	IATAHEWITHAGK(1)QLYR	1.0496	1	11450									1	1.29335e-05	69.327	3	IATAHEWITHAGK(1)QLYR	0.55444	1	12076
A0A063C3G0	238	K	Glucosidase 2 subunit beta OS=Ustilaginoidea virens OX=1159556 GN=UV8b_3284 PE=4 SV=1	UV8b_3284	1	1.65794e-10	100.07	2	SAGATGGK(1)LGVLVGLAK	1.1246	1	73747	1	1.00371e-08	142.08	2	SAGATGGK(1)LGVLVGLAK	1.7694	1	73671	1	4.39151e-13	111.38	2	SAGATGGK(1)LGVLVGLAK	2.1539	1	69175
A0A063C3I5	945	K	DUF221 domain-containing protein OS=Ustilaginoidea virens OX=1159556 GN=UV8b_3195 PE=4 SV=1	UV8b_3195	1	1.15289e-05	105.08	2	HEITLTSK(1)VIPISDK	-0.73976	1	23523	1	1.47876e-07	121.69	2	HEITLTSK(1)VIPISDK	-0.20617	1	27252	1	3.64535e-13	174.72	2	HEITLTSK(1)VIPISDK	-0.24493	1	23233
A0A063C3I5	332	K	DUF221 domain-containing protein OS=Ustilaginoidea virens OX=1159556 GN=UV8b_3195 PE=4 SV=1	UV8b_3195	1	6.58024e-09	110.44	2	NVWIAGNTK(1)ELDEK	0.16914	1	56260	1	1.48561e-07	110.44	2	NVWIAGNTK(1)ELDEK	-0.38206	2	69814	1	2.73707e-05	106.11	2	NVWIAGNTK(1)ELDEK	0.53137	2	66390
A0A063C3I5	347	K	DUF221 domain-containing protein OS=Ustilaginoidea virens OX=1159556 GN=UV8b_3195 PE=4 SV=1	UV8b_3195	1	6.71186e-05	101.45	2	VAMK(1)LEGAEVK	-2.8706	1	71911	1	0.00250576	79.889	2	VAMK(1)LEGAEVK	-0.64763	1	69636	1	2.6199e-05	103.69	2	VAMK(1)LEGAEVK	0.026711	1	70755
A0A063C3L0	152	K	60S ribosomal protein L7 OS=Ustilaginoidea virens OX=1159556 GN=UV8b_1509 PE=4 SV=1	UV8b_1509	1	0.000120733	81.099	2	ATK(1)ATTEMLK	-0.022843	1	166920	1	0.000189732	108.93	2	ATK(1)ATTEMLK	-0.20238	1	166450	1	7.08136e-05	108.4	2	ATK(1)ATTEMLK	-0.13068	1	180290
A0A063C3L0	251	K	60S ribosomal protein L7 OS=Ustilaginoidea virens OX=1159556 GN=UV8b_1509 PE=4 SV=1	UV8b_1509	1	1.05213e-10	168.05	2	FK(1)HFIEGGDLGNR	-3.1839	3	174850	1	7.37447e-07	124.06	2	FK(1)HFIEGGDLGNR	0.59012	3	181900	1	2.03194e-08	117.21	2	FK(1)HFIEGGDLGNR	0.32026	3	180560
A0A063C3L0	173	K	60S ribosomal protein L7 OS=Ustilaginoidea virens OX=1159556 GN=UV8b_1509 PE=4 SV=1	UV8b_1509	1	7.14852e-05	57.279	2	IVEPWVAYGYPNLK(1)TVK	0.78179	1	11602	1	0.00559274	42.495	2	IVEPWVAYGYPNLK(1)TVK	1.3578	1	11559	1	0.000381932	43.518	2	IVEPWVAYGYPNLK(1)TVK	0.86763	1	10820
A0A063C3L0	113	K	60S ribosomal protein L7 OS=Ustilaginoidea virens OX=1159556 GN=UV8b_1509 PE=4 SV=1	UV8b_1509	0.999999	0.00015188	67.838	3	KNDSAYIPAEAK(1)LIFVVR	-0.59505	1	24051	1	1.84949e-08	81.578	3	KNDSAYIPAEAK(1)LIFVVR	-0.13982	1	22284	1	1.16724e-06	113.86	3	KNDSAYIPAEAK(1)LIFVVR	-0.57983	1	20039
A0A063C3M3	907	K	Importin-beta domain containing protein OS=Ustilaginoidea virens OX=1159556 GN=UV8b_2033 PE=4 SV=1	UV8b_2033	1	2.22244e-05	108.4	2	EK(1)LSSGDIGGVR	0.078132	1	20889	1	0.000321958	117.45	2	EK(1)LSSGDIGGVR	-0.92513	1	25102	1	1.34152e-05	68.49	2	EK(1)LSSGDIGGVR	-0.24565	1	22482
A0A063C3M3	530	K	Importin-beta domain containing protein OS=Ustilaginoidea virens OX=1159556 GN=UV8b_2033 PE=4 SV=1	UV8b_2033	1	0.000680781	59.645	2	FFCTDCK(1)HLLR	-0.71109	1	2900.1									1	0.00021905	78.932	2	FFCTDCK(1)HLLR	-1.4759	1	2366.6
A0A063C3Q4	512	K	Eukaryotic translation initiation factor 3 subunit B OS=Ustilaginoidea virens OX=1159556 GN=PRT1 PE=3 SV=1	PRT1	1	2.80153e-07	118.06	2	GPIAGNFK(1)HLR	-1.7226	1	49450	1	3.25317e-05	113.7	2	GPIAGNFK(1)HLR	0.55423	1	51179	1	5.89471e-11	168.08	2	GPIAGNFK(1)HLR	-0.42091	1	49403
A0A063C3Q5	171	K	Fatty acid synthase subunit alpha OS=Ustilaginoidea virens OX=1159556 GN=UV8b_3250 PE=3 SV=1	UV8b_3250	1	0.0274467	50.834	2	AIK(1)DLVGGK	1.2858	1	26282	1	0.00325129	74.269	2	AIK(1)DLVGGK	0.38638	1	23685	1	0.00370698	43.272	2	AIK(1)DLVGGK	0.56795	1	26794
A0A063C3Q5	1522	K	Fatty acid synthase subunit alpha OS=Ustilaginoidea virens OX=1159556 GN=UV8b_3250 PE=3 SV=1	UV8b_3250	1	2.98353e-47	306.06	2	ANDK(1)NESSVICQQLR	-2.9317	1	166420	1	2.87705e-23	223.55	2	ANDK(1)NESSVICQQLR	-0.52099	1	173720	1	8.84806e-60	281.19	2	ANDK(1)NESSVICQQLR	0.12382	1	172440
A0A063C3Q5	1165	K	Fatty acid synthase subunit alpha OS=Ustilaginoidea virens OX=1159556 GN=UV8b_3250 PE=3 SV=1	UV8b_3250	1	0.0564801	57.003	2	LVAGQIPTGWDAK(1)R	-1.0248	1	4242.3	1	0.00787839	50.116	2	LVAGQIPTGWDAK(1)R	0.59032	1	4310.1
A0A063C3Q5	64	K	Fatty acid synthase subunit alpha OS=Ustilaginoidea virens OX=1159556 GN=UV8b_3250 PE=3 SV=1	UV8b_3250	1	9.00384e-06	93.162	2	TLASK(1)YEAYDAAK	-2.9793	1	73166	1	0.000144568	88.734	2	TLASK(1)YEAYDAAK	-0.57517	1	76437	1	0.000509899	88.24	2	TLASK(1)YEAYDAAK	-0.21137	1	74845
A0A063C3Q5	613	K	Fatty acid synthase subunit alpha OS=Ustilaginoidea virens OX=1159556 GN=UV8b_3250 PE=3 SV=1	UV8b_3250	1	0.0121609	79.059	2	VETIPFLHLK(1)R	-2.8891	1	12065	1	0.0130547	57.888	2	VETIPFLHLK(1)R	-3.4047	1	10670	1	0.00149253	98.009	2	VETIPFLHLK(1)R	-3.9306	1	10053
A0A063C3Q5	1823	K	Fatty acid synthase subunit alpha OS=Ustilaginoidea virens OX=1159556 GN=UV8b_3250 PE=3 SV=1	UV8b_3250	1	6.11962e-12	130.71	2	VK(1)LHGEAASAASK	0.52605	1	16364	1	5.54918e-05	96.313	2	VK(1)LHGEAASAASK	-0.30182	1	20810	1	1.25298e-12	130.71	2	VK(1)LHGEAASAASK	-0.41132	1	20855
A0A063C3Q5	1064	K	Fatty acid synthase subunit alpha OS=Ustilaginoidea virens OX=1159556 GN=UV8b_3250 PE=3 SV=1	UV8b_3250	1	2.78894e-05	103.76	2	YEK(1)FILEHSGIR	-3.9146	1	21994	1	0.000284778	66.953	2	YEK(1)FILEHSGIR	-2.8238	1	25192	1	0.00256759	70.195	2	YEK(1)FILEHSGIR	-2.7946	1	23968
A0A063C3T5	222	K	Putative nuclear segregation protein (Bfr1) OS=Ustilaginoidea virens OX=1159556 GN=UV8b_2063 PE=4 SV=1	UV8b_2063	1	7.41099e-33	225.89	2	AEQDAAYK(1)GLSALR	0.23461	1	311600	1	2.07569e-17	218.12	2	AEQDAAYK(1)GLSALR	0.5594	1	326980	1	3.42464e-26	226.85	2	AEQDAAYK(1)GLSALR	-0.083983	1	318920
A0A063C3T5	52	K	Putative nuclear segregation protein (Bfr1) OS=Ustilaginoidea virens OX=1159556 GN=UV8b_2063 PE=4 SV=1	UV8b_2063	1	0.000158529	83.358	2	AK(1)IDIALPNK	-0.5124	1	46325	1	0.00257734	85.716	2	AK(1)IDIALPNK	-0.14379	1	50683	1	3.68634e-07	123.5	2	AK(1)IDIALPNK	0.20917	1	43986
A0A063C3T5	421	K	Putative nuclear segregation protein (Bfr1) OS=Ustilaginoidea virens OX=1159556 GN=UV8b_2063 PE=4 SV=1	UV8b_2063	1	0.00314374	87.251	2	AK(1)LDHWK	1.4122	1	46837	1	0.00380165	87.251	2	AK(1)LDHWK	0.14546	1	44542	1	0.0024754	98.009	2	AK(1)LDHWK	0.3917	1	51620
A0A063C3T5	426	K	Putative nuclear segregation protein (Bfr1) OS=Ustilaginoidea virens OX=1159556 GN=UV8b_2063 PE=4 SV=1	UV8b_2063	1	1.12372e-09	119.55	3	LDHWK(1)TDQAAQTQR	-0.64014	2	40505	1	9.98866e-06	117.21	3	LDHWK(1)TDQAAQTQR	0.84411	2	33768	1	0.000141117	117.21	3	LDHWK(1)TDQAAQTQR	1.0404	2	37117
A0A063C3T5	197	K	Putative nuclear segregation protein (Bfr1) OS=Ustilaginoidea virens OX=1159556 GN=UV8b_2063 PE=4 SV=1	UV8b_2063	1	1.55648e-06	109.47	3	DSLDDPEQK(1)ALSEHYNK	-1.5958	1	8676.6	1	0.000627075	100.69	3	DSLDDPEQK(1)ALSEHYNK	3.6282	1	9597.8
A0A063C3T5	26	K	Putative nuclear segregation protein (Bfr1) OS=Ustilaginoidea virens OX=1159556 GN=UV8b_2063 PE=4 SV=1	UV8b_2063	1	0.0438499	47.915	3	PTRPDEK(1)AFNEALAK	-4.5138	1	9531.2	1	0.00160034	51.829	3	PTRPDEK(1)AFNEALAK	-0.067075	1	7868.5	1	1.16627e-05	63.79	3	PTRPDEK(1)AFNEALAK	-0.46698	1	11237
A0A063C3T5	146	K	Putative nuclear segregation protein (Bfr1) OS=Ustilaginoidea virens OX=1159556 GN=UV8b_2063 PE=4 SV=1	UV8b_2063	1	1.67688e-05	95.138	2	QINSGTMK(1)LVDER	-0.17554	2	38457	1	1.08542e-06	105.94	2	QINSGTMK(1)LVDER	-0.35105	2	45205	1	5.5864e-06	86.838	2	QINSGTMK(1)LVDER	0.060403	1	26080
A0A063C3T5	241	K	Putative nuclear segregation protein (Bfr1) OS=Ustilaginoidea virens OX=1159556 GN=UV8b_2063 PE=4 SV=1	UV8b_2063	1	2.91172e-59	339.56	2	SQLQAEQQEK(1)FTAVR	-2.8156	1	371830	1	8.82275e-51	339.56	2	SQLQAEQQEK(1)FTAVR	-0.35777	2	409770	1	2.88627e-60	330.56	2	SQLQAEQQEK(1)FTAVR	-0.022894	1	377000
A0A063C3T5	96	K	Putative nuclear segregation protein (Bfr1) OS=Ustilaginoidea virens OX=1159556 GN=UV8b_2063 PE=4 SV=1	UV8b_2063	1	0.0226581	51.864	2	TAK(1)LDQIK	0.62931	1	47499	1	0.00295886	93.467	2	TAK(1)LDQIK	0.11801	1	50061	1	0.00100912	81.642	2	TAK(1)LDQIK	1.2296	1	49103
A0A063C3T5	347	K	Putative nuclear segregation protein (Bfr1) OS=Ustilaginoidea virens OX=1159556 GN=UV8b_2063 PE=4 SV=1	UV8b_2063	1	0.0261509	71.066	2	TVDESGLK(1)GTK	0.48901	1	6240.9	1	0.0194918	58.889	2	TVDESGLK(1)GTK	0.24917	1	6731.5	1	0.000843622	56.202	2	TVDESGLK(1)GTK	1.2065	1	8243.6
A0A063C3U2	173	K	Spermidine synthase OS=Ustilaginoidea virens OX=1159556 GN=UV8b_3072 PE=3 SV=1	UV8b_3072	1	2.77861e-05	122.51	2	SK(1)VHVGDGFK	1.3949	1	38419	1	0.000291502	117.99	2	SK(1)VHVGDGFK	0.44596	1	40850	1	7.57552e-05	96.946	2	SK(1)VHVGDGFK	-0.47668	1	39565
A0A063C3U2	181	K	Spermidine synthase OS=Ustilaginoidea virens OX=1159556 GN=UV8b_3072 PE=3 SV=1	UV8b_3072	1	4.30759e-09	97.084	2	VHVGDGFK(1)FLDDYK	0.39794	2	62664	1	2.0329e-11	104.04	3	VHVGDGFK(1)FLDDYK	1.4224	3	69960	1	1.67335e-12	130.71	2	VHVGDGFK(1)FLDDYK	-0.17473	2	66586
A0A063C3U9	320	K	Putative fumarate reductase Osm1 OS=Ustilaginoidea virens OX=1159556 GN=UV8b_2083 PE=4 SV=1	UV8b_2083	1	2.91467e-06	113.46	2	ASK(1)TLDFHTR	-0.54943	1	48889	1	1.3686e-05	135.63	2	ASK(1)TLDFHTR	0.14079	1	49828	1	1.75002e-10	155.57	2	ASK(1)TLDFHTR	0.4047	1	51148
A0A063C3U9	79	K	Putative fumarate reductase Osm1 OS=Ustilaginoidea virens OX=1159556 GN=UV8b_2083 PE=4 SV=1	UV8b_2083	1	0.00128052	109.88	2	DK(1)ARPDLIK	-0.18286	1	15286
A0A063C3U9	263	K	Putative fumarate reductase Osm1 OS=Ustilaginoidea virens OX=1159556 GN=UV8b_2083 PE=4 SV=1	UV8b_2083	1	0.00220989	88.181	2	WK(1)FLAAEALR	-0.96035	1	49340	1	0.0471281	50.834	2	WK(1)FLAAEALR	-1.1926	1	49808	1	0.00171087	94.804	2	WK(1)FLAAEALR	-1.0225	1	46576
A0A063C3V8	250	K	2-methylcitrate dehydratase OS=Ustilaginoidea virens OX=1159556 GN=UV8b_1619 PE=4 SV=1	UV8b_1619	1	7.24746e-10	126.21	2	AGGNLAHGK(1)IFTVK	-3.3438	1	77499	1	2.10852e-07	123.92	2	AGGNLAHGK(1)IFTVK	-0.82184	1	82970	1	2.0685e-12	166.71	2	AGGNLAHGK(1)IFTVK	-0.045384	1	84032
A0A063C3V8	558	K	2-methylcitrate dehydratase OS=Ustilaginoidea virens OX=1159556 GN=UV8b_1619 PE=4 SV=1	UV8b_1619	1	7.20506e-05	92.707	2	PVILAK(1)FK	0.81796	3	226230	1	1.57303e-07	167.76	2	PVILAK(1)FK	0.44939	3	237100	1	0.000492605	106	2	PVILAK(1)FK	0.014864	3	234560
A0A063C3V8	379	K	2-methylcitrate dehydratase OS=Ustilaginoidea virens OX=1159556 GN=UV8b_1619 PE=4 SV=1	UV8b_1619	1	0.0114277	56.091	2	GNK(1)FQFQR	-2.3713	1	46678	1	0.000803482	96.51	2	GNK(1)FQFQR	0.37536	1	50060	1	0.0268007	40.203	2	GNK(1)FQFQR	0.083524	1	52214
A0A063C3V8	421	K	2-methylcitrate dehydratase OS=Ustilaginoidea virens OX=1159556 GN=UV8b_1619 PE=4 SV=1	UV8b_1619	1	3.60659e-06	102.46	2	IFHQLK(1)AMGK	0.88909	1	21359	1	0.000277941	84.368	2	IFHQLK(1)AMGK	-0.36154	1	22407	1	3.74362e-05	88.921	2	IFHQLK(1)AMGK	-0.22982	1	22194
A0A063C3V8	431	K	2-methylcitrate dehydratase OS=Ustilaginoidea virens OX=1159556 GN=UV8b_1619 PE=4 SV=1	UV8b_1619	1	1.86328e-06	127.03	2	SAADIK(1)AVTCR	-0.35734	1	56293	1	2.85652e-07	148.9	2	SAADIK(1)AVTCR	0.027571	1	59030	1	2.59185e-11	153.33	2	SAADIK(1)AVTCR	-0.1989	1	59242
A0A063C3V8	298	K	2-methylcitrate dehydratase OS=Ustilaginoidea virens OX=1159556 GN=UV8b_1619 PE=4 SV=1	UV8b_1619	1	1.03549e-06	106.97	2	VASTAVVSK(1)MLGLGEK	1.6023	1	36063	1	4.27836e-08	112.95	2	VASTAVVSK(1)MLGLGEK	1.1995	1	35755	1	2.47418e-08	87.727	2	VASTAVVSK(1)MLGLGEK	3.175	1	22291
A0A063C3W9	117	K	Epsin domain containing protein OS=Ustilaginoidea virens OX=1159556 GN=UV8b_2113 PE=4 SV=1	UV8b_2113	1	0.00010639	93.467	2	GHITLLK(1)MLR	-0.599	1	9046.9	1	0.000883828	81.163	2	GHITLLK(1)MLR	-0.078582	1	8774.1	1	6.87864e-05	76.605	2	GHITLLK(1)MLR	0.83509	1	9511.1
A0A063C3Y6	9	K	G-protein beta subunit OS=Ustilaginoidea virens OX=1159556 GN=UV8b_3117 PE=4 SV=1	UV8b_3117	1	5.03935e-10	151.66	2	DK(1)TLIIWNLTR	-0.92305	1	58388	1	0.000161028	81.799	2	DK(1)TLIIWNLTR	-0.39776	1	37465	1	4.13986e-11	117.45	2	DK(1)TLIIWNLTR	-2.0145	1	29588
A0A063C3Y6	143	K	G-protein beta subunit OS=Ustilaginoidea virens OX=1159556 GN=UV8b_3117 PE=4 SV=1	UV8b_3117	1	3.12167e-12	88.203	2	FSPNPQNPVIVSAGWDK(1)LVK	0.47682	1	67662	1	2.39411e-09	112.06	2	FSPNPQNPVIVSAGWDK(1)LVK	0.77091	1	71135	1	1.04604e-08	68.42	2	FSPNPQNPVIVSAGWDK(1)LVK	0.21379	1	71939
A0A063C3Y6	146	K	G-protein beta subunit OS=Ustilaginoidea virens OX=1159556 GN=UV8b_3117 PE=4 SV=1	UV8b_3117	1	0.00162019	99.34	2	LVK(1)VWELSSCK	-0.020015	1	310420	1	0.00211049	69.276	2	LVK(1)VWELSSCK	-0.69664	1	317970	1	1.75285e-07	142.71	2	LVK(1)VWELSSCK	0.4441	1	319360
A0A063C3Y6	116	K	G-protein beta subunit OS=Ustilaginoidea virens OX=1159556 GN=UV8b_3117 PE=4 SV=1	UV8b_3117	1	2.34205e-06	91.939	3	FTISEK(1)GHTEWVSCVR	0.28945	1	32599	1	1.7473e-05	88.42	3	FTISEK(1)GHTEWVSCVR	1.1898	1	33419	1	9.57064e-06	86.729	3	FTISEK(1)GHTEWVSCVR	0.71456	1	33245
A0A063C3Y6	110	K	G-protein beta subunit OS=Ustilaginoidea virens OX=1159556 GN=UV8b_3117 PE=4 SV=1	UV8b_3117	1	1.8854e-14	137.58	2	LWNTLGDCK(1)FTISEK	-0.34995	1	201510	1	1.0124e-16	170.22	2	LWNTLGDCK(1)FTISEK	0.24093	1	216990	1	3.0456e-26	190.37	2	LWNTLGDCK(1)FTISEK	0.14114	1	201920
A0A063C3Y6	237	K	G-protein beta subunit OS=Ustilaginoidea virens OX=1159556 GN=UV8b_3117 PE=4 SV=1	UV8b_3117	0.999998	0.00353272	78.888	2	SK(1)VDELKPEFTAVGK	0.15245	1	11670	0.999999	0.00161582	73.502	2	SK(1)VDELKPEFTAVGK	-0.63699	1	14071	1	0.00106941	92.747	2	SK(1)VDELKPEFTAVGK	-0.63194	1	10226
A0A063C3Y6	101	K	G-protein beta subunit OS=Ustilaginoidea virens OX=1159556 GN=UV8b_3117 PE=4 SV=1	UV8b_3117	1	3.07294e-12	184.27	2	TIK(1)LWNTLGDCK	0.084259	2	219400	1	3.84625e-09	176.45	2	TIK(1)LWNTLGDCK	0.81523	1	225630	1	3.86524e-13	173.07	2	TIK(1)LWNTLGDCK	0.70962	1	228910
A0A063C3Y9	653	K	50S ribosomal protein L19e OS=Ustilaginoidea virens OX=1159556 GN=UV8b_3122 PE=4 SV=1	UV8b_3122	1	3.55029e-07	155.57	2	INK(1)LSLIHVLR	0.36643	1	14006	1	6.33189e-11	183	2	INK(1)LSLIHVLR	0.32525	1	13733	1	4.20219e-11	152.17	2	INK(1)LSLIHVLR	-0.94808	1	15056
A0A063C3Y9	868	K	50S ribosomal protein L19e OS=Ustilaginoidea virens OX=1159556 GN=UV8b_3122 PE=4 SV=1	UV8b_3122	1	0.000315437	105.04	2	LIEAK(1)LHR	0.98871	1	10526	1	0.00351034	77.072	2	LIEAK(1)LHR	-0.14149	1	9676.4	1	0.000617532	77.072	2	LIEAK(1)LHR	-0.1664	1	11593
A0A063C3Z1	222	K	Reticulon-like protein OS=Ustilaginoidea virens OX=1159556 GN=UV8b_2138 PE=4 SV=1	UV8b_2138	1	5.63123e-05	124.46	2	SNK(1)ELIDHHIK	0.7532	3	63822	1	1.26114e-08	168.69	2	SNK(1)ELIDHHIK	-0.5701	3	65712	1	1.73292e-07	110.88	2	SNK(1)ELIDHHIK	0.61913	3	69805
A0A063C3Z9	270	K	L-Rhamnonate Dehydratase OS=Ustilaginoidea virens OX=1159556 GN=UV8b_3132 PE=4 SV=1	UV8b_3132	1	2.1443e-06	144.2	3	AHPAVK(1)FTTGEHEYSR	0.8416	1	26467	1	2.81514e-05	90.156	3	AHPAVK(1)FTTGEHEYSR	0.89328	2	30862	1	4.98239e-08	92.747	3	AHPAVK(1)FTTGEHEYSR	0.7315	1	31119
A0A063C401	235	K	Trehalase OS=Ustilaginoidea virens OX=1159556 GN=UV8b_2938 PE=3 SV=1	UV8b_2938	1	0.00207901	50.09	2	MLPEK(1)ITPELIR	-0.10458	1	5251.1									1	0.00248862	55.754	2	MLPEK(1)ITPELIR	-0.46157	1	2483.7
A0A063C407	1510	K	Sulfite reductase beta subunit OS=Ustilaginoidea virens OX=1159556 GN=UV8b_3907 PE=3 SV=1	UV8b_3907	1	2.83391e-05	95.656	2	EQDEK(1)FGDFCIR	0.21848	1	17748	1	0.000168392	121.96	2	EQDEK(1)FGDFCIR	0.60028	1	18330	1	1.50483e-13	128.97	2	EQDEK(1)FGDFCIR	0.026581	1	17082
A0A063C407	589	K	Sulfite reductase beta subunit OS=Ustilaginoidea virens OX=1159556 GN=UV8b_3907 PE=3 SV=1	UV8b_3907	1	0.00315618	79.809	2	LLTK(1)GGLFR	-0.29196	1	25894	1	0.00114844	91.783	2	LLTK(1)GGLFR	-0.39104	1	30184	1	0.00153751	74.486	2	LLTK(1)GGLFR	-0.35439	1	26380
A0A063C407	528	K	Sulfite reductase beta subunit OS=Ustilaginoidea virens OX=1159556 GN=UV8b_3907 PE=3 SV=1	UV8b_3907	1	0.00342812	78.816	2	TK(1)FITEVK	-2.4124	1	5075.3									1	0.0343863	49.16	2	TK(1)FITEVK	1.1742	1	7669.3
A0A063C407	1381	K	Sulfite reductase beta subunit OS=Ustilaginoidea virens OX=1159556 GN=UV8b_3907 PE=3 SV=1	UV8b_3907	1	2.31536e-06	135.28	2	YK(1)LDNIQFSGLR	-0.92644	1	29905	1	1.1579e-06	117.45	2	YK(1)LDNIQFSGLR	-0.46511	1	32056	1	0.000169923	71.896	2	YK(1)LDNIQFSGLR	-0.79888	1	33284
A0A063C417	188	K	Glutamine synthetase OS=Ustilaginoidea virens OX=1159556 GN=UV8b_2958 PE=3 SV=1	UV8b_2958	1	0.000764991	58.313	2	DIVDSHYK(1)ACLYAGIR	-0.18041	1	6290.6									1	0.000776237	59.67	3	DIVDSHYK(1)ACLYAGIR	0.81762	2	8371.8
A0A063C417	283	K	Glutamine synthetase OS=Ustilaginoidea virens OX=1159556 GN=UV8b_2958 PE=3 SV=1	UV8b_2958	1	7.27294e-09	103.69	2	K(1)LEPHHVACIK	0.23382	2	121820	1	5.32234e-05	117.99	2	K(1)LEPHHVACIK	-0.14594	2	124010	1	2.47555e-07	106	2	K(1)LEPHHVACIK	-0.64591	2	132920
A0A063C417	242	K	Glutamine synthetase OS=Ustilaginoidea virens OX=1159556 GN=UV8b_2958 PE=3 SV=1	UV8b_2958	1	5.86655e-13	149.58	2	VAEDFGVK(1)VSFHPK	0.13292	2	366820	1	8.26935e-08	165.09	3	VAEDFGVK(1)VSFHPK	0.88083	4	390770	1	1.90707e-08	130.99	2	VAEDFGVK(1)VSFHPK	0.15069	4	388630
A0A063C417	275	K	Glutamine synthetase OS=Ustilaginoidea virens OX=1159556 GN=UV8b_2958 PE=3 SV=1	UV8b_2958	1	5.42591e-12	159.44	2	VEGGMK(1)HIEEALK	-0.71661	6	1135800	1	1.10958e-09	190.68	2	VEGGMK(1)HIEEALK	0.65596	5	1155100	1	3.33976e-09	159.44	2	VEGGMK(1)HIEEALK	-0.97168	6	1198600
A0A063C417	27	K	Glutamine synthetase OS=Ustilaginoidea virens OX=1159556 GN=UV8b_2958 PE=3 SV=1	UV8b_2958	1	0.00200808	97.033	2	YLK(1)LDQK	0.2135	1	387600	1	0.00205173	104.76	2	YLK(1)LDQK	0.62414	1	412070	1	0.00168737	108.92	2	YLK(1)LDQK	0.016243	1	416710
A0A063C452	236	K	Enoyl-CoA hydratase/isomerase family protein OS=Ustilaginoidea virens OX=1159556 GN=UV8b_3710 PE=4 SV=1	UV8b_3710	1	2.25108e-06	91.032	2	SPVAVQGTK(1)ELLGWGR	-0.86784	1	2609.9	1	0.000501952	59.67	2	SPVAVQGTK(1)ELLGWGR	1.3632	1	2451.9
A0A063C482	149	K	Ribitol kinase OS=Ustilaginoidea virens OX=1159556 GN=UV8b_2238 PE=4 SV=1	UV8b_2238	1	0.0413082	42.835	2	LLK(1)YVGGK	0.098196	1	11964	1	0.0222464	49.325	2	LLK(1)YVGGK	-0.029252	1	11121
A0A063C482	144	K	Ribitol kinase OS=Ustilaginoidea virens OX=1159556 GN=UV8b_2238 PE=4 SV=1	UV8b_2238	1	5.16233e-05	42.888	4	NVILWLDHRPVEETELINSTK(1)HK	0.78866	1	8177.9	1	9.39477e-05	58.045	4	NVILWLDHRPVEETELINSTK(1)HK	-0.096607	1	6811.9
A0A063C491	312	K	ATP-dependent RNA helicase OS=Ustilaginoidea virens OX=1159556 GN=UV8b_1753 PE=4 SV=1	UV8b_1753	1	6.61769e-05	103.8	2	ATELDK(1)LLR	0.82894	1	21744	1	0.000527796	83.623	2	ATELDK(1)LLR	-0.2587	1	28170	1	1.94602e-05	130.31	2	ATELDK(1)LLR	-1.1279	1	27320
A0A063C491	143	K	ATP-dependent RNA helicase OS=Ustilaginoidea virens OX=1159556 GN=UV8b_1753 PE=4 SV=1	UV8b_1753	1	0.000579336	85.716	2	FSK(1)YMPDIK	0.18043	1	10291	1	0.0011486	81.099	2	FSK(1)YMPDIK	-0.97416	1	11967	1	0.000922433	74.424	2	FSK(1)YMPDIK	0.8585	1	11600
A0A063C496	180	K	NAD dependent epimerase OS=Ustilaginoidea virens OX=1159556 GN=UV8b_2748 PE=4 SV=1	UV8b_2748	1	5.28779e-06	143.39	2	EK(1)AIEWFHK	0.46815	1	34436	1	0.000948419	92.732	2	EK(1)AIEWFHK	-0.11453	1	39338	1	9.01989e-06	87.895	2	EK(1)AIEWFHK	0.15969	1	39416
A0A063C4A5	148	K	Protein transport protein SEC13 OS=Ustilaginoidea virens OX=1159556 GN=UV8b_3760 PE=3 SV=1	UV8b_3760	1	0.00264193	76.255	2	TIK(1)IFEVDGESHR	-0.40579	1	43122
A0A063C4A8	43	K	mRNA stability protein OS=Ustilaginoidea virens OX=1159556 GN=UV8b_3063 PE=3 SV=1	UV8b_3063	1	0.0137268	57.293	2	K(1)YFDSGDYAMSK	-1.795	1	3087.5									1	0.0209936	51.454	2	K(1)YFDSGDYAMSK	-0.12759	1	5256.5
A0A063C4A8	37	K	mRNA stability protein OS=Ustilaginoidea virens OX=1159556 GN=UV8b_3063 PE=3 SV=1	UV8b_3063	1	0.00158497	96.311	2	SDHFAK(1)HLK	0.22942	1	14053	1	0.000491789	88.921	2	SDHFAK(1)HLK	0.63166	1	16877	1	0.00174166	62.969	2	SDHFAK(1)HLK	-1.5422	1	17763
A0A063C4C0	42	K	Proteasome subunit alpha type OS=Ustilaginoidea virens OX=1159556 GN=UV8b_3078 PE=3 SV=1	UV8b_3078	1	2.10959e-06	101.48	2	GK(1)DCAVVLSQK	0.33969	1	7510.1	1	0.000258873	108.2	2	GK(1)DCAVVLSQK	0.093269	1	9741.4	1	3.83299e-05	96.957	2	GK(1)DCAVVLSQK	1.4548	1	10126
A0A063C4C0	168	K	Proteasome subunit alpha type OS=Ustilaginoidea virens OX=1159556 GN=UV8b_3078 PE=3 SV=1	UV8b_3078	1	0.000633937	61.067	3	GTAAGPK(1)QQEALNHLEK	-0.77527	1	31125	1	5.66539e-06	106.97	3	GTAAGPK(1)QQEALNHLEK	0.35037	1	30195	1	7.09219e-05	105.78	3	GTAAGPK(1)QQEALNHLEK	0.27609	1	34555
A0A063C4C0	101	K	Proteasome subunit alpha type OS=Ustilaginoidea virens OX=1159556 GN=UV8b_3078 PE=3 SV=1	UV8b_3078	1	0.0313511	51.569	2	YK(1)FGYEMPADVLAK	3.8984	1	25716									1	0.0496758	54.199	2	YK(1)FGYEMPADVLAK	4.3517	1	25739
A0A063C4E3	277	K	Guanine nucleotide-binding protein alpha subunit OS=Ustilaginoidea virens OX=1159556 GN=UV8b_1267 PE=4 SV=1	UV8b_1267	1	0.00297301	74.269	2	EK(1)LPVSPMK	-3.3509	1	24573	1	0.000420828	100.84	2	EK(1)LPVSPMK	0.77236	1	25488	1	0.00230489	65.404	2	EK(1)LPVSPMK	-0.16769	1	24969
A0A063C4E3	54	K	Guanine nucleotide-binding protein alpha subunit OS=Ustilaginoidea virens OX=1159556 GN=UV8b_1267 PE=4 SV=1	UV8b_1267	1	0.00028241	108.4	3	QMK(1)LIHEGGYSR	-0.29346	2	24587	1	0.00084578	86.243	2	QMK(1)LIHEGGYSR	-0.022881	1	19443	1	0.00695666	62.271	2	QMK(1)LIHEGGYSR	-0.64329	1	20484
A0A063C4E8	545	K	Cell division control protein Cdc48 OS=Ustilaginoidea virens OX=1159556 GN=UV8b_1272 PE=3 SV=1	UV8b_1272	1	0.00825966	62.454	3	EQVQYPVDHPEK(1)FLK	1.5285	1	9602.1	1	0.0143034	61.194	3	EQVQYPVDHPEK(1)FLK	0.017739	1	13066
A0A063C4E8	548	K	Cell division control protein Cdc48 OS=Ustilaginoidea virens OX=1159556 GN=UV8b_1272 PE=3 SV=1	UV8b_1272	1	0.000100761	109.88	2	FLK(1)FGLSPSR	-0.2705	1	97421	1	6.88192e-05	105.36	2	FLK(1)FGLSPSR	0.2824	1	110280	1	1.73031e-07	99.855	2	FLK(1)FGLSPSR	0.3224	1	101920
A0A063C4E8	567	K	Cell division control protein Cdc48 OS=Ustilaginoidea virens OX=1159556 GN=UV8b_1272 PE=3 SV=1	UV8b_1272	1	0.0003077	76.563	2	GVLFYGPPGTGK(1)TMLAK	-0.96741	1	8540.5	1	0.0166132	71.896	2	GVLFYGPPGTGK(1)TMLAK	0.86987	1	7936.5
A0A063C4G1	209	K	Elicitor protein OS=Ustilaginoidea virens OX=1159556 GN=UV8b_2808 PE=4 SV=1	UV8b_2808	1	0.00116151	106.35	2	EANEGSK(1)LDK	0.81913	2	42724	1	0.00133266	139.78	2	EANEGSK(1)LDK	0.51175	2	45612	1	0.000727042	104.39	2	EANEGSK(1)LDK	-0.75817	2	49995
A0A063C4G1	193	K	Elicitor protein OS=Ustilaginoidea virens OX=1159556 GN=UV8b_2808 PE=4 SV=1	UV8b_2808	1	0.0159764	62.969	2	K(1)LSLGDFK	1.1239	1	22087	1	0.00559149	86.205	2	K(1)LSLGDFK	0.091082	1	21930	1	0.00182969	76.605	2	K(1)LSLGDFK	0.38336	1	22087
A0A063C4G1	200	K	Elicitor protein OS=Ustilaginoidea virens OX=1159556 GN=UV8b_2808 PE=4 SV=1	UV8b_2808	1	0.00680888	81.335	2	LSLGDFK(1)VR	-0.77058	2	50578	1	0.00263188	104.39	2	LSLGDFK(1)VR	-0.88297	2	54085	1	0.000128042	125.5	2	LSLGDFK(1)VR	-1.758	1	46758
A0A063C4G1	218	K	Elicitor protein OS=Ustilaginoidea virens OX=1159556 GN=UV8b_2808 PE=4 SV=1	UV8b_2808	1	0.00273726	79.059	2	WAGAK(1)ALEK	-0.55482	1	54455	1	0.00213698	84.368	2	WAGAK(1)ALEK	-0.69315	1	55648	1	0.0211356	57.032	2	WAGAK(1)ALEK	-0.01379	1	62770
A0A063C4G2	303	K	Putative D-arabinitol dehydrogenase ArbD OS=Ustilaginoidea virens OX=1159556 GN=UV8b_1828 PE=4 SV=1	UV8b_1828	1	1.40037e-07	117.3	2	QK(1)WVSLIPQGK	0.31976	1	45803	1	2.17677e-07	162.8	2	QK(1)WVSLIPQGK	0.55736	1	45611	1	3.50434e-05	94.804	2	QK(1)WVSLIPQGK	0.30577	1	47421
A0A063C4H0	317	K	Eukaryotic translation initiation factor 3 subunit L OS=Ustilaginoidea virens OX=1159556 GN=UV8b_3820 PE=3 SV=1	UV8b_3820	1	1.34975e-05	134.66	2	EK(1)YGDQLLK	-3.2646	1	62905	1	0.000477247	108.3	2	EK(1)YGDQLLK	-0.20078	1	67463	1	0.000188334	108.3	2	EK(1)YGDQLLK	0.31313	1	71710
A0A063C4H0	324	K	Eukaryotic translation initiation factor 3 subunit L OS=Ustilaginoidea virens OX=1159556 GN=UV8b_3820 PE=3 SV=1	UV8b_3820	1	7.62204e-05	107.08	2	YGDQLLK(1)LQR	-0.99947	1	22188	1	4.88779e-05	111.61	2	YGDQLLK(1)LQR	-0.27803	2	27276	1	2.41243e-07	142.56	2	YGDQLLK(1)LQR	-0.40337	2	26799
A0A063C4H0	462	K	Eukaryotic translation initiation factor 3 subunit L OS=Ustilaginoidea virens OX=1159556 GN=UV8b_3820 PE=3 SV=1	UV8b_3820	1	0.0103513	72.038	2	K(1)LVDWYLR	-0.39414	1	30776	1	0.00620242	93.467	2	K(1)LVDWYLR	0.42281	1	29111	1	0.00294705	69.905	2	K(1)LVDWYLR	0.17088	1	28647
A0A063C4L5	130	K	Mitogen-activated protein kinase OS=Ustilaginoidea virens OX=1159556 GN=UV8b_1888 PE=3 SV=1	UV8b_1888	1	0.00184003	84.999	3	GLK(1)YVHSAGVVHR	0.5248	1	12455	1	9.86474e-05	112.7	3	GLK(1)YVHSAGVVHR	0.012297	1	15130	1	1.3233e-05	122.51	3	GLK(1)YVHSAGVVHR	0.90446	1	18878
A0A063C4L6	84	K	MICOS complex subunit MIC10 OS=Ustilaginoidea virens OX=1159556 GN=UV8b_2863 PE=3 SV=1	UV8b_2863	1	1.27076e-09	138.71	2	AYEECNVNLK(1)HAAR	-0.0093688	1	2076.2
A0A063C4N0	312	K	Uncharacterized protein OS=Ustilaginoidea virens OX=1159556 GN=UV8b_3485 PE=4 SV=1	UV8b_3485	1	1.52155e-09	108.5	2	ELGSVGGIMEGTK(1)LCR	1.2065	1	16327	1	5.17338e-06	121.86	2	ELGSVGGIMEGTK(1)LCR	0.38131	1	19395	1	7.8012e-05	106.47	2	ELGSVGGIMEGTK(1)LCR	0.92108	1	20600
A0A063C4N1	267	K	Pyridoxine biosynthesis protein PDX1 OS=Ustilaginoidea virens OX=1159556 GN=UV8b_1908 PE=3 SV=1	UV8b_1908	1	2.96884e-08	127.93	2	AK(1)AIVQATTHFR	0.88273	1	17885	1	0.000219498	123.42	2	AK(1)AIVQATTHFR	-0.84941	1	17230	1	5.95066e-06	96.946	2	AK(1)AIVQATTHFR	-0.43491	1	17013
A0A063C4N1	206	K	Pyridoxine biosynthesis protein PDX1 OS=Ustilaginoidea virens OX=1159556 GN=UV8b_1908 PE=3 SV=1	UV8b_1908	1	0.00259722	81.799	2	K(1)LEVDAELLR	-0.086184	2	100090	1	0.000133024	143.39	2	K(1)LEVDAELLR	-0.63247	2	94763	1	6.43309e-05	116.13	2	K(1)LEVDAELLR	-0.50356	2	118490
A0A063C4T7	73	K	Polyketide synthase OS=Ustilaginoidea virens OX=1159556 GN=UV8b_3530 PE=4 SV=1	UV8b_3530	1	0.000447022	67.464	2	VPQIVK(1)LVR	-0.046508	1	15727	1	0.0020497	87.251	2	VPQIVK(1)LVR	-0.3204	1	19079	1	0.00110009	60.589	2	VPQIVK(1)LVR	-0.032205	1	17978
A0A063C4W6	138	K	T-complex protein 1 subunit alpha OS=Ustilaginoidea virens OX=1159556 GN=UV8b_1988 PE=3 SV=1	UV8b_1988	1	1.0198e-05	77.157	2	EAVK(1)YLNENVSIK	0.10864	1	15432	1	0.00153636	82.437	2	EAVK(1)YLNENVSIK	-0.78461	1	17399	1	9.36578e-07	110.52	2	EAVK(1)YLNENVSIK	-0.25215	1	14341
A0A063C4W6	504	K	T-complex protein 1 subunit alpha OS=Ustilaginoidea virens OX=1159556 GN=UV8b_1988 PE=3 SV=1	UV8b_1988	1	0.00294535	57.888	2	GYK(1)NYGLDLMR	1.5576	1	14112	1	0.0317162	49.16	2	GYK(1)NYGLDLMR	1.2539	1	13628	1	0.0020069	65.933	2	GYK(1)NYGLDLMR	-0.23937	1	10465
A0A063C4W6	552	K	T-complex protein 1 subunit alpha OS=Ustilaginoidea virens OX=1159556 GN=UV8b_1988 PE=3 SV=1	UV8b_1988	1	2.21158e-06	125.17	2	IDTLIK(1)LDPEQK	-0.71114	1	3888.2									1	7.44734e-09	99.276	2	IDTLIK(1)LDPEQK	-0.24402	1	6976.6
A0A063C4X0	170	K	Eukaryotic translation initiation factor 2 alpha subunit OS=Ustilaginoidea virens OX=1159556 GN=UV8b_3575 PE=4 SV=1	UV8b_3575	1	2.9819e-05	78.043	2	AVEDELK(1)LYITK	-0.335	2	64003	1	0.000284778	90.689	2	AVEDELK(1)LYITK	-0.25341	2	66792	1	5.62794e-06	91.245	2	AVEDELK(1)LYITK	-0.5017	2	66195
A0A063C4X0	137	K	Eukaryotic translation initiation factor 2 alpha subunit OS=Ustilaginoidea virens OX=1159556 GN=UV8b_3575 PE=4 SV=1	UV8b_3575	1	0.000623172	126.29	2	K(1)FGHAIDAFK	-3.2302	1	55987	1	0.000908033	99.34	2	K(1)FGHAIDAFK	0.40894	1	59642	1	9.1835e-05	76.85	2	K(1)FGHAIDAFK	0.5583	1	61200
A0A063C4X7	695	K	PA domain-containing protein OS=Ustilaginoidea virens OX=1159556 GN=UV8b_933 PE=4 SV=1	UV8b_933	1	0.0001132	97.277	2	VNIQYK(1)YLER	0.79575	1	28950	1	8.73102e-05	139.02	2	VNIQYK(1)YLER	1.1654	1	32576	1	0.054699	56.202	2	VNIQYK(1)YLER	0.022808	1	28420
A0A063C4Y4	124	K	RAB/GTPase OS=Ustilaginoidea virens OX=1159556 GN=UV8b_3590 PE=4 SV=1	UV8b_3590	0.999933	0.00144766	75.474	3	ILIGNK(1)CDWEDKR	-0.26549	1	5988.4	0.99999	0.00143449	83.775	3	ILIGNK(1)CDWEDKR	0.10581	1	5208	0.99969	0.000716571	75.474	3	ILIGNK(1)CDWEDKR	-1.1199	1	9140.6
A0A063C4Y4	60	K	RAB/GTPase OS=Ustilaginoidea virens OX=1159556 GN=UV8b_3590 PE=4 SV=1	UV8b_3590	1	1.0198e-05	101.64	2	VK(1)LQIWDTAGQER	-0.4661	1	26998	1	0.00103463	88.734	2	VK(1)LQIWDTAGQER	-0.24187	1	28832	1	9.36578e-07	84.309	2	VK(1)LQIWDTAGQER	-0.11802	1	29524
A0A063C4Z2	600	K	DNAJ domain containing protein OS=Ustilaginoidea virens OX=1159556 GN=UV8b_2839 PE=4 SV=1	UV8b_2839	0.999783	0.000585944	46.206	3	LHPDKNPDDPEAEAK(1)FK	-1.4325	1	5823.6
A0A063C502	142	K	PBSP domain protein OS=Ustilaginoidea virens OX=1159556 GN=UV8b_3610 PE=4 SV=1	UV8b_3610	1	0.00179394	78.178	2	PAPFPLPK(1)LR	1.1363	1	44800	1	0.00265043	62.88	2	PAPFPLPK(1)LR	0.098938	1	48991	1	0.0412481	58.286	2	PAPFPLPK(1)LR	0.69675	1	49955
A0A063C523	126	K	Alpha-ketoglutarate-dependent taurine dioxygenase OS=Ustilaginoidea virens OX=1159556 GN=UV8b_3635 PE=4 SV=1	UV8b_3635	1	0.000250643	115.86	2	DELAHFVAK(1)R	-3.6146	1	12724	1	0.000287184	96.311	2	DELAHFVAK(1)R	0.41708	1	12339	1	4.80177e-07	133.98	2	DELAHFVAK(1)R	-0.011434	1	14734
A0A063C523	303	K	Alpha-ketoglutarate-dependent taurine dioxygenase OS=Ustilaginoidea virens OX=1159556 GN=UV8b_3635 PE=4 SV=1	UV8b_3635	1	0.00143983	72.355	2	DIVGLK(1)R	-2.544	1	28625	1	0.00884426	69.093	2	DIVGLK(1)R	-0.032658	1	27988	1	0.00988066	49.406	2	DIVGLK(1)R	0.4457	1	32188
A0A063C523	287	K	Alpha-ketoglutarate-dependent taurine dioxygenase OS=Ustilaginoidea virens OX=1159556 GN=UV8b_3635 PE=4 SV=1	UV8b_3635	1	5.78843e-16	155.34	3	THPATGDK(1)ALFVNPQFTR	0.095881	1	134570	1	1.96712e-08	144.16	3	THPATGDK(1)ALFVNPQFTR	1.1052	2	157130	1	2.97838e-07	102.26	3	THPATGDK(1)ALFVNPQFTR	1.0523	1	150180
A0A063C528	109	K	Superoxide dismutase [Cu-Zn] OS=Ustilaginoidea virens OX=1159556 GN=UV8b_988 PE=3 SV=1	UV8b_988	1	2.22771e-09	146.58	2	DSHVK(1)LIGPHSVIGR	0.35491	4	630170	1	4.96263e-08	148.69	2	DSHVK(1)LIGPHSVIGR	-0.4231	4	664640	1	1.34022e-12	158.02	2	DSHVK(1)LIGPHSVIGR	0.33942	4	668530
A0A063C528	140	K	Superoxide dismutase [Cu-Zn] OS=Ustilaginoidea virens OX=1159556 GN=UV8b_988 PE=3 SV=1	UV8b_988	1	4.18276e-37	252.75	2	GGNEESLK(1)TGNAGPR	0.64708	1	112080	1	1.11929e-30	201.66	2	GGNEESLK(1)TGNAGPR	-0.1974	1	115260	1	3.30391e-36	294.41	2	GGNEESLK(1)TGNAGPR	0.4351	1	120600
A0A063C535	172	K	Eukaryotic release factor 1 OS=Ustilaginoidea virens OX=1159556 GN=UV8b_1698 PE=4 SV=1	UV8b_1698	1	7.03303e-06	72.846	2	DIVHK(1)FSVDLPK	0.43218	1	15099	1	0.00184912	65.408	2	DIVHK(1)FSVDLPK	0.35221	1	24603	1	7.70453e-06	82.437	2	DIVHK(1)FSVDLPK	0.31352	1	22488
A0A063C535	290	K	Eukaryotic release factor 1 OS=Ustilaginoidea virens OX=1159556 GN=UV8b_1698 PE=4 SV=1	UV8b_1698	1	3.26116e-09	119.79	2	LIGK(1)YFEEISQDTGK	0.088057	1	19220	1	0.00703723	48.363	2	LIGK(1)YFEEISQDTGK	1.2219	1	16694	1	1.81427e-05	110.91	2	LIGK(1)YFEEISQDTGK	0.86772	1	17351
A0A063C542	243	K	Adenosine kinase OS=Ustilaginoidea virens OX=1159556 GN=UV8b_1703 PE=4 SV=1	UV8b_1703	1	5.82345e-05	90.142	2	DVCK(1)HLANLPK	-0.036826	2	68598	1	9.42078e-05	140.05	2	DVCK(1)HLANLPK	-0.71371	2	75325	1	2.70174e-05	99.34	2	DVCK(1)HLANLPK	0.15431	2	77390
A0A063C542	34	K	Adenosine kinase OS=Ustilaginoidea virens OX=1159556 GN=UV8b_1703 PE=4 SV=1	UV8b_1703	1	4.23225e-13	181.44	2	YGLK(1)ANDAILAEEK	-0.56653	1	72186	1	1.08681e-07	106.97	2	YGLK(1)ANDAILAEEK	-0.51749	2	95147	1	2.73437e-08	119.79	2	YGLK(1)ANDAILAEEK	0.16412	2	90997
A0A063C552	2073	K	Acetyl-CoA carboxylase OS=Ustilaginoidea virens OX=1159556 GN=UV8b_2632 PE=4 SV=1	UV8b_2632	1	1.2077e-05	47.361	2	GGVLEPEGMIGIK(1)YR	-1.16	1	15337	1	0.00151237	65.879	2	GGVLEPEGMIGIK(1)YR	-1.9351	1	22143	1	0.000981708	64.266	2	GGVLEPEGMIGIK(1)YR	-0.3214	1	17172
A0A063C563	753	K	Putative chromosome segregation protein Cse1 OS=Ustilaginoidea virens OX=1159556 GN=UV8b_2647 PE=4 SV=1	UV8b_2647	1	2.39983e-05	77.358	2	LQGSPADSFK(1)LR	-2.9602	2	41390	1	0.00178272	81.799	2	LQGSPADSFK(1)LR	0.70179	2	44665	1	1.10264e-05	85.821	2	LQGSPADSFK(1)LR	0.26729	2	45985
A0A063C563	452	K	Putative chromosome segregation protein Cse1 OS=Ustilaginoidea virens OX=1159556 GN=UV8b_2647 PE=4 SV=1	UV8b_2647	1	0.00238903	50.09	2	VDAIK(1)YLYTFR	-0.40347	1	15182	1	0.0485625	42.061	2	VDAIK(1)YLYTFR	-0.24041	1	12686
A0A063C574	158	K	Elongation factor Tu OS=Ustilaginoidea virens OX=1159556 GN=UV8b_2662 PE=3 SV=1	UV8b_2662	1	2.16042e-09	132.39	2	QVGVQK(1)IVVFVNK	-1.5826	1	5384.4	1	1.23447e-06	132.39	2	QVGVQK(1)IVVFVNK	-0.47194	1	9050.3	1	0.00191494	70.389	2	QVGVQK(1)IVVFVNK	-1.4195	1	7275.2
A0A063C574	286	K	Elongation factor Tu OS=Ustilaginoidea virens OX=1159556 GN=UV8b_2662 PE=3 SV=1	UV8b_2662	1	0.000118916	96.957	2	TK(1)VTDIETFK	-0.80473	1	30766	1	0.00271845	79.889	2	TK(1)VTDIETFK	-0.18044	1	35187	1	3.18141e-05	70.389	2	TK(1)VTDIETFK	0.49408	1	33101
A0A063C578	771	K	3-isopropylmalate dehydratase OS=Ustilaginoidea virens OX=1159556 GN=UV8b_1048 PE=3 SV=1	UV8b_1048	1	0.0418654	52.591	2	LAAK(1)AVPVPK	-3.1882	1	10742	1	0.02183	54.436	2	LAAK(1)AVPVPK	-0.73757	1	10320	1	0.0367466	54.436	2	LAAK(1)AVPVPK	1.3022	1	7491.7
A0A063C593	189	K	Curved DNA-binding protein OS=Ustilaginoidea virens OX=1159556 GN=UV8b_1728 PE=4 SV=1	UV8b_1728	1	4.64992e-12	128.46	2	APTQSK(1)ISALLEK	-0.077792	1	194210	1	1.13693e-13	191.95	2	APTQSK(1)ISALLEK	0.27667	1	211180	1	7.29376e-19	191.95	2	APTQSK(1)ISALLEK	0.54326	1	216960
A0A063C593	55	K	Curved DNA-binding protein OS=Ustilaginoidea virens OX=1159556 GN=UV8b_1728 PE=4 SV=1	UV8b_1728	1	6.67743e-06	86.243	2	GDK(1)ILEEEVSK	-3.9874	1	32253	1	0.000259221	103.69	2	GDK(1)ILEEEVSK	-0.51648	1	31686	1	0.00295155	54.27	2	GDK(1)ILEEEVSK	0.26694	1	32160
A0A063C593	369	K	Curved DNA-binding protein OS=Ustilaginoidea virens OX=1159556 GN=UV8b_1728 PE=4 SV=1	UV8b_1728	1	0.000973739	121.8	2	K(1)ITDEEILK	-3.5961	1	72856	1	0.00408487	83.358	2	K(1)ITDEEILK	-0.093069	1	78541	1	0.000202934	117.3	2	K(1)ITDEEILK	-0.10713	1	75462
A0A063C593	45	K	Curved DNA-binding protein OS=Ustilaginoidea virens OX=1159556 GN=UV8b_1728 PE=4 SV=1	UV8b_1728	1	4.00051e-09	119.55	2	LCVPGAK(1)IVEVCQK	-1.0255	1	58830	1	2.08218e-06	90.689	2	LCVPGAK(1)IVEVCQK	-1.0453	1	66335	1	3.21301e-08	117.21	2	LCVPGAK(1)IVEVCQK	-0.59948	1	66695
A0A063C593	352	K	Curved DNA-binding protein OS=Ustilaginoidea virens OX=1159556 GN=UV8b_1728 PE=4 SV=1	UV8b_1728	1	0.000452678	86.135	2	NGITK(1)LAAAPALDLGK	-0.48772	1	37697	1	0.000921363	96.27	2	NGITK(1)LAAAPALDLGK	0.30508	1	42406	1	1.69812e-05	63.79	2	NGITK(1)LAAAPALDLGK	-0.5458	1	36251
A0A063C593	278	K	Curved DNA-binding protein OS=Ustilaginoidea virens OX=1159556 GN=UV8b_1728 PE=4 SV=1	UV8b_1728	1	0.000868002	96.311	2	TTQTYGLK(1)R	-0.10427	1	78819	1	0.00241302	91.783	2	TTQTYGLK(1)R	-0.47345	1	82649	1	1.51607e-05	129.72	2	TTQTYGLK(1)R	-0.67954	1	86921
A0A063C593	38	K	Curved DNA-binding protein OS=Ustilaginoidea virens OX=1159556 GN=UV8b_1728 PE=4 SV=1	UV8b_1728	1	2.32166e-13	174.23	2	VLAEVSK(1)LCVPGAK	-0.40168	1	128190	1	5.76458e-08	145.95	2	VLAEVSK(1)LCVPGAK	-0.3232	1	139070	1	3.00935e-08	131.54	2	VLAEVSK(1)LCVPGAK	-0.15376	1	130930
A0A063C5A7	78	K	Immunogenic protein OS=Ustilaginoidea virens OX=1159556 GN=UV8b_2263 PE=4 SV=1	UV8b_2263	1	4.64969e-13	187.51	2	AQGASFPK(1)NLIPSK	-0.24756	1	1077800	1	2.01186e-11	180.17	2	AQGASFPK(1)NLIPSK	0.1694	1	939350	1	1.10817e-12	172.92	2	AQGASFPK(1)NLIPSK	-0.10876	1	1038500
A0A063C5A7	321	K	Immunogenic protein OS=Ustilaginoidea virens OX=1159556 GN=UV8b_2263 PE=4 SV=1	UV8b_2263	1	1.96507e-06	94.66	2	ATEEK(1)ALESPK	1.8575	1	25224	1	3.77172e-07	150.21	2	ATEEK(1)ALESPK	1.0857	1	28351	1	3.37731e-11	172.1	2	ATEEK(1)ALESPK	0.96705	1	27351
A0A063C5A7	182	K	Immunogenic protein OS=Ustilaginoidea virens OX=1159556 GN=UV8b_2263 PE=4 SV=1	UV8b_2263	1	8.30627e-15	223.93	2	DNWVAQLK(1)LK	0.57353	2	1566000	1	3.91548e-11	227.27	2	DNWVAQLK(1)LK	0.9196	2	1697600	1	3.26582e-20	200.11	2	DNWVAQLK(1)LK	1.0523	3	1724400
A0A063C5A7	184	K	Immunogenic protein OS=Ustilaginoidea virens OX=1159556 GN=UV8b_2263 PE=4 SV=1	UV8b_2263	1	0.000827761	93.561	2	LK(1)IAEAK	0.73297	1	113590	1	0.00258855	90.308	1	LK(1)IAEAK	-0.50335	2	121650	1	0.0034955	93.561	1	LK(1)IAEAK	-0.71259	2	135430
A0A063C5A7	160	K	Immunogenic protein OS=Ustilaginoidea virens OX=1159556 GN=UV8b_2263 PE=4 SV=1	UV8b_2263	1	6.61769e-05	114.64	2	FHLTHK(1)GAK	1.006	1	120440	1	0.00110452	79.059	2	FHLTHK(1)GAK	0.42078	1	121660	1	0.000229304	114.64	2	FHLTHK(1)GAK	-0.66529	1	124220
A0A063C5A7	107	K	Immunogenic protein OS=Ustilaginoidea virens OX=1159556 GN=UV8b_2263 PE=4 SV=1	UV8b_2263	1	1.13821e-24	177.79	3	GEK(1)NTEHAHHNIAWASHTGK	1.143	2	167010	1	1.47664e-14	179.85	3	GEK(1)NTEHAHHNIAWASHTGK	0.096123	2	163450	1	6.05087e-30	153.97	4	GEK(1)NTEHAHHNIAWASHTGK	-0.59788	2	179500
A0A063C5A7	124	K	Immunogenic protein OS=Ustilaginoidea virens OX=1159556 GN=UV8b_2263 PE=4 SV=1	UV8b_2263	1	9.02844e-77	344.87	3	NTEHAHHNIAWASHTGK(1)GLLFIGDK	0.20978	2	1494400	1	1.52646e-53	326	4	NTEHAHHNIAWASHTGK(1)GLLFIGDK	1.7245	2	1572000	1	1.97336e-44	273.74	4	NTEHAHHNIAWASHTGK(1)GLLFIGDK	1.6135	2	1650200
A0A063C5A7	167	K	Immunogenic protein OS=Ustilaginoidea virens OX=1159556 GN=UV8b_2263 PE=4 SV=1	UV8b_2263	1	1.45919e-06	136.94	2	HSFK(1)AVSTAER	1.4942	1	1112300	1	1.13942e-07	168.69	2	HSFK(1)AVSTAER	1.491	1	1126500	1	3.88189e-15	219.89	2	HSFK(1)AVSTAER	1.3693	1	1182100
A0A063C5A7	189	K	Immunogenic protein OS=Ustilaginoidea virens OX=1159556 GN=UV8b_2263 PE=4 SV=1	UV8b_2263	1	9.88464e-23	201.65	3	IAEAK(1)ELAASVTESETYK	1.0575	2	111970	1	1.63413e-19	159.83	3	IAEAK(1)ELAASVTESETYK	0.53192	2	116740	1	3.30538e-38	230.55	2	IAEAK(1)ELAASVTESETYK	-0.50143	2	108890
A0A063C5A7	345	K	Immunogenic protein OS=Ustilaginoidea virens OX=1159556 GN=UV8b_2263 PE=4 SV=1	UV8b_2263	1	0.0131018	58.889	2	NSFFGGVFSK(1)K	0.034246	1	33798	1	0.00350001	71.066	2	NSFFGGVFSK(1)K	0.40168	1	36975	1	0.00169207	74.849	2	NSFFGGVFSK(1)K	-0.091423	1	34050
A0A063C5A7	454	K	Immunogenic protein OS=Ustilaginoidea virens OX=1159556 GN=UV8b_2263 PE=4 SV=1	UV8b_2263	1	0.00010695	123.5	2	QSQSPFSK(1)LR	-1.6298	1	145620	1	0.00149954	109.88	2	QSQSPFSK(1)LR	-2.2831	1	169260	1	5.41221e-06	135.63	2	QSQSPFSK(1)LR	-2.7473	1	156240
A0A063C5A7	154	K	Immunogenic protein OS=Ustilaginoidea virens OX=1159556 GN=UV8b_2263 PE=4 SV=1	UV8b_2263	1	3.98796e-39	246.75	3	TAPSSVINLAEATEPENDGSNK(1)FHLTHK	-0.0042924	5	1654600	1	6.41583e-73	300.98	3	TAPSSVINLAEATEPENDGSNK(1)FHLTHK	0.82755	5	1683100	1	1.02155e-45	313.67	3	TAPSSVINLAEATEPENDGSNK(1)FHLTHK	0.21841	5	1623200
A0A063C5B2	111	K	Suaprga1-like protein OS=Ustilaginoidea virens OX=1159556 GN=UV8b_1380 PE=4 SV=1	UV8b_1380	1	1.77986e-09	133.49	2	LLDTPGQEVVK(1)LVR	0.71188	1	57342	1	1.66988e-11	176.97	2	LLDTPGQEVVK(1)LVR	0.91682	1	63164	1	3.49605e-10	106.11	2	LLDTPGQEVVK(1)LVR	0.56773	1	64843
A0A063C5B7	87	K	Adenylosuccinate synthetase OS=Ustilaginoidea virens OX=1159556 GN=UV8b_2919 PE=3 SV=1	UV8b_2919	1	0.0559452	60.547	2	ELGEK(1)SLGTTR	-0.52718	1	25781	1	3.94737e-05	117.99	2	ELGEK(1)SLGTTR	0.012011	1	29504	1	0.00164678	81.799	2	ELGEK(1)SLGTTR	-0.4025	1	29080
A0A063C5B7	356	K	Adenylosuccinate synthetase OS=Ustilaginoidea virens OX=1159556 GN=UV8b_2919 PE=3 SV=1	UV8b_2919	1	0.0266834	46.447	2	IK(1)YIGTGPSR	-0.74621	1	4060.3									1	0.00371348	50.834	2	IK(1)YIGTGPSR	1.9159	1	5423.2
A0A063C5B7	159	K	Adenylosuccinate synthetase OS=Ustilaginoidea virens OX=1159556 GN=UV8b_2919 PE=3 SV=1	UV8b_2919	1	0.00296081	76.255	2	LAK(1)YAVDGVSFIR	-0.80648	1	6596.8									1	0.0216977	55.578	2	LAK(1)YAVDGVSFIR	-2.2375	1	5987.6
A0A063C5C1	348	K	Glucose-6-phosphate 1-dehydrogenase OS=Ustilaginoidea virens OX=1159556 GN=UV8b_2278 PE=3 SV=1	UV8b_2278	1	0.0186803	45.939	2	IQFK(1)DVTSGIFK	-0.30292	1	11159	1	0.00342813	51.531	2	IQFK(1)DVTSGIFK	0.17233	1	11961	1	0.00225798	47.361	2	IQFK(1)DVTSGIFK	0.53003	1	10421
A0A063C5C1	49	K	Glucose-6-phosphate 1-dehydrogenase OS=Ustilaginoidea virens OX=1159556 GN=UV8b_2278 PE=3 SV=1	UV8b_2278	1	0.00211151	61.577	2	TK(1)MDHEEYLK	1.5146	1	18664	1	0.0023403	73.655	2	TK(1)MDHEEYLK	0.094638	1	16703	1	0.00276036	51.531	2	TK(1)MDHEEYLK	-0.67281	1	19313
A0A063C5C4	512	K	Putative maltase MLT3 OS=Ustilaginoidea virens OX=1159556 GN=UV8b_1098 PE=4 SV=1	UV8b_1098	1	2.92718e-08	114.93	2	AK(1)HGGFSEAAER	0.71619	1	41017	1	1.90966e-06	143.22	2	AK(1)HGGFSEAAER	-0.08063	1	42745	1	2.40627e-06	105.94	2	AK(1)HGGFSEAAER	-0.49831	1	44750
A0A063C5C4	196	K	Putative maltase MLT3 OS=Ustilaginoidea virens OX=1159556 GN=UV8b_1098 PE=4 SV=1	UV8b_1098	1	0.000538707	51.07	3	RDWYIWQPAK(1)HSPSGTR	0.83855	1	21744	1	2.46703e-05	67.838	3	RDWYIWQPAK(1)HSPSGTR	-0.50104	1	26651
A0A063C5C8	153	K	Putative L-kynurenine/alpha-aminoadipate aminotransferase OS=Ustilaginoidea virens OX=1159556 GN=UV8b_2283 PE=4 SV=1	UV8b_2283	1	5.5414e-07	96.946	2	GQTVTIGK(1)YDVR	0.042477	1	38343	1	1.98206e-06	124.06	2	GQTVTIGK(1)YDVR	0.062186	1	39019	1	0.00276813	55.754	2	GQTVTIGK(1)YDVR	-0.42715	1	39232
A0A063C5E9	399	K	Heat shock protein 78 OS=Ustilaginoidea virens OX=1159556 GN=UV8b_2303 PE=3 SV=1	UV8b_2303	1	5.27221e-06	77.696	2	ITGIPVSK(1)LTSGHIEK	0.0066602	1	3280.4	1	0.00620618	42.941	3	ITGIPVSK(1)LTSGHIEK	0.85103	1	4601.6	1	0.000496951	73.502	2	ITGIPVSK(1)LTSGHIEK	0.01935	1	2015.1
A0A063C5F7	660	K	Phospholipase A-2-activating protein OS=Ustilaginoidea virens OX=1159556 GN=UV8b_3389 PE=4 SV=1	UV8b_3389	1	0.000308033	111.61	2	EK(1)LLSAEQR	0.32182	1	7941.9	1	0.000527796	93.467	2	EK(1)LLSAEQR	-0.48535	1	9494.3	1	0.000587606	60.892	2	EK(1)LLSAEQR	0.17595	1	7594.6
A0A063C5H4	411	K	Vacuolar ATP synthase subunit B OS=Ustilaginoidea virens OX=1159556 GN=UV8b_1455 PE=3 SV=1	UV8b_1455	1	8.4651e-11	81.373	2	DAAAMK(1)AVVGEEALSAEDK	-0.43997	1	6186.4
A0A063C5H4	400	K	Vacuolar ATP synthase subunit B OS=Ustilaginoidea virens OX=1159556 GN=UV8b_1455 PE=3 SV=1	UV8b_1455	1	7.77067e-16	85.081	3	RDHGDVSNQLYAK(1)YAIGR	-0.51192	2	25076	1	2.1533e-08	95.656	3	RDHGDVSNQLYAK(1)YAIGR	-0.36427	3	31859	1	1.59886e-06	101.64	3	RDHGDVSNQLYAK(1)YAIGR	0.17766	3	28944
A0A063C5H4	159	K	Vacuolar ATP synthase subunit B OS=Ustilaginoidea virens OX=1159556 GN=UV8b_1455 PE=3 SV=1	UV8b_1455	1	6.54036e-05	49.155	3	GQK(1)IPIFSASGLPHNEIAAQICR	0.78975	1	19671
A0A063C5H4	473	K	Vacuolar ATP synthase subunit B OS=Ustilaginoidea virens OX=1159556 GN=UV8b_1455 PE=3 SV=1	UV8b_1455	1	2.55366e-05	75.474	2	IPAK(1)VLSEFYQR	-0.53271	1	73338	1	0.000136388	127.03	2	IPAK(1)VLSEFYQR	0.7172	1	72212	1	4.36523e-09	121.96	2	IPAK(1)VLSEFYQR	-0.30035	1	69950
A0A063C5H4	378	K	Vacuolar ATP synthase subunit B OS=Ustilaginoidea virens OX=1159556 GN=UV8b_1455 PE=3 SV=1	UV8b_1455	1	0.00195617	79.889	2	LMK(1)SAIGEGMTR	-3.6531	1	17838	1	3.16859e-05	119.94	2	LMK(1)SAIGEGMTR	0.61316	1	20069	1	1.18146e-08	110.44	2	LMK(1)SAIGEGMTR	-0.31276	1	16741
A0A063C5H4	82	K	Vacuolar ATP synthase subunit B OS=Ustilaginoidea virens OX=1159556 GN=UV8b_1455 PE=3 SV=1	UV8b_1455	1	0.00345968	53.028	2	TK(1)VEFTGESLK	-6.6825	1	21323
A0A063C5H5	511	K	UDP-glucose:glycoprotein glucosyltransferase OS=Ustilaginoidea virens OX=1159556 GN=UV8b_2568 PE=4 SV=1	UV8b_2568	1	3.46171e-14	151.52	2	SSAQDLDNIK(1)LSAAK	0.5261	1	21699	1	3.28746e-17	175.68	2	SSAQDLDNIK(1)LSAAK	-0.29613	1	25648	1	6.85196e-13	135.21	2	SSAQDLDNIK(1)LSAAK	0.26551	1	24723
A0A063C5J3	379	K	Ribosomal protein L15 OS=Ustilaginoidea virens OX=1159556 GN=UV8b_1480 PE=3 SV=1	UV8b_1480	1	4.80386e-17	177.47	2	PTNQGINQLK(1)YQR	0.49236	3	82434	1	2.24195e-14	156.14	2	PTNQGINQLK(1)YQR	-0.26695	3	88591	1	4.70499e-34	228.06	2	PTNQGINQLK(1)YQR	-0.21251	3	90993
A0A063C5J3	443	K	Ribosomal protein L15 OS=Ustilaginoidea virens OX=1159556 GN=UV8b_1480 PE=3 SV=1	UV8b_1480	1	9.51218e-17	192.6	2	INWIVNPVHK(1)HR	0.64081	2	70023	1	1.29551e-06	109.88	3	INWIVNPVHK(1)HR	1.1197	2	80093	1	3.59271e-13	158.37	3	INWIVNPVHK(1)HR	1.2402	2	78882
A0A063C5J3	385	K	Ribosomal protein L15 OS=Ustilaginoidea virens OX=1159556 GN=UV8b_1480 PE=3 SV=1	UV8b_1480	1	0.00319761	72.365	2	SLK(1)ATAEER	-1.3835	1	25745	1	0.00351599	76.572	2	SLK(1)ATAEER	-0.65665	1	26116	1	0.00119023	72.042	2	SLK(1)ATAEER	-0.22594	1	28029
A0A063C5K9	562	K	Phosphoenolpyruvate carboxykinase OS=Ustilaginoidea virens OX=1159556 GN=UV8b_2608 PE=3 SV=1	UV8b_2608	1	1.02284e-41	223.03	2	AWTAGAESFQNEVVK(1)LGK	-0.88225	1	42027	1	3.25437e-28	233.59	2	AWTAGAESFQNEVVK(1)LGK	-0.40897	1	36403	1	8.70139e-20	162.52	2	AWTAGAESFQNEVVK(1)LGK	-0.94124	1	37453
A0A063C5K9	417	K	Phosphoenolpyruvate carboxykinase OS=Ustilaginoidea virens OX=1159556 GN=UV8b_2608 PE=3 SV=1	UV8b_2608	1	0.00250321	59.645	2	GVLPPISK(1)LDR	0.047461	1	352800	1	9.05929e-05	123.5	2	GVLPPISK(1)LDR	0.16584	1	366970	1	6.83464e-06	111.61	2	GVLPPISK(1)LDR	0.14602	1	386370
A0A063C5K9	477	K	Phosphoenolpyruvate carboxykinase OS=Ustilaginoidea virens OX=1159556 GN=UV8b_2608 PE=3 SV=1	UV8b_2608	1	0.0014342	58.539	3	IEQHK(1)ANAWLLNTGWVGAGFAHGGK	1.1397	2	17562	1	1.36386e-05	76.23	3	IEQHK(1)ANAWLLNTGWVGAGFAHGGK	1.3933	2	22141	1	3.97717e-05	115.29	4	IEQHK(1)ANAWLLNTGWVGAGFAHGGK	0.6868	1	12083
A0A063C5K9	173	K	Phosphoenolpyruvate carboxykinase OS=Ustilaginoidea virens OX=1159556 GN=UV8b_2608 PE=3 SV=1	UV8b_2608	1	5.15649e-10	135.5	2	IYVVDGYAGWDEK(1)YR	-0.68596	1	37130	1	1.19567e-11	128.57	2	IYVVDGYAGWDEK(1)YR	-0.074775	1	36764	1	1.23447e-18	145.08	2	IYVVDGYAGWDEK(1)YR	-0.52455	1	35498
A0A063C5K9	467	K	Phosphoenolpyruvate carboxykinase OS=Ustilaginoidea virens OX=1159556 GN=UV8b_2608 PE=3 SV=1	UV8b_2608	1	0.0333732	40.502	2	YAK(1)MLADK	-0.4905	1	18478
A0A063C5L3	298	K	Cell division control protein 10 OS=Ustilaginoidea virens OX=1159556 GN=UV8b_567 PE=3 SV=1	UV8b_567	1	0.000733582	108.92	2	AK(1)QLLALK	1.412	1	21131	1	0.00301677	97.033	2	AK(1)QLLALK	0.21384	1	23653	1	0.00219059	85.813	2	AK(1)QLLALK	-0.94346	1	23815
A0A063C5L3	119	K	Cell division control protein 10 OS=Ustilaginoidea virens OX=1159556 GN=UV8b_567 PE=3 SV=1	UV8b_567	1	0.00228256	60	2	YIK(1)DQHSAYLR	-0.84481	1	8683.2	1	0.000427954	96.946	2	YIK(1)DQHSAYLR	-0.62028	1	8437.3	1	0.00268563	79.889	2	YIK(1)DQHSAYLR	-1.9149	1	6475.2
A0A063C5N0	30	K	40S ribosomal protein S5 OS=Ustilaginoidea virens OX=1159556 GN=UV8b_582 PE=3 SV=1	UV8b_582	1	3.63974e-20	235.65	2	EVGNIK(1)LFNK	0.11151	1	415750	1	7.43945e-07	180.34	2	EVGNIK(1)LFNK	-0.019871	1	438660	1	4.1096e-11	194.22	2	EVGNIK(1)LFNK	0.17207	1	438350
A0A063C5N0	34	K	40S ribosomal protein S5 OS=Ustilaginoidea virens OX=1159556 GN=UV8b_582 PE=3 SV=1	UV8b_582	1	5.6284e-12	184.27	2	LFNK(1)WDYDVEVR	0.27815	2	126450	1	4.631e-13	151.66	2	LFNK(1)WDYDVEVR	0.44153	1	122340	1	3.25239e-13	148.9	2	LFNK(1)WDYDVEVR	1.0225	2	126980
A0A063C5R3	85	K	Cell division control protein 12 OS=Ustilaginoidea virens OX=1159556 GN=UV8b_2408 PE=3 SV=1	UV8b_2408	1	0.00297301	65.404	2	AELEEK(1)FFK	0.25285	1	82936	1	0.000343597	119.07	2	AELEEK(1)FFK	0.21577	1	89053	1	0.000229888	67.507	2	AELEEK(1)FFK	0.12341	1	81877
A0A063C5R3	315	K	Cell division control protein 12 OS=Ustilaginoidea virens OX=1159556 GN=UV8b_2408 PE=3 SV=1	UV8b_2408	1	2.11905e-06	114.64	2	KLDNPK(1)FK	1.608	2	145320	1	0.000537782	96.311	2	KLDNPK(1)FK	0.34832	2	144210	1	1.17884e-05	103.8	2	KLDNPK(1)FK	0.062391	2	150570
A0A063C5R3	354	K	Cell division control protein 12 OS=Ustilaginoidea virens OX=1159556 GN=UV8b_2408 PE=3 SV=1	UV8b_2408	1	7.52725e-06	103.76	3	LNK(1)DLEQTHAQIK	1.1857	2	10189	1	5.76556e-06	93.162	3	LNK(1)DLEQTHAQIK	0.78413	1	8955.2	1	1.03983e-12	162.23	2	LNK(1)DLEQTHAQIK	1.0912	2	13577
A0A063C5R3	344	K	Cell division control protein 12 OS=Ustilaginoidea virens OX=1159556 GN=UV8b_2408 PE=3 SV=1	UV8b_2408	1	1.16606e-05	117.3	2	QWEQK(1)LIAER	0.21453	1	93684	1	2.03762e-05	136.84	2	QWEQK(1)LIAER	0.22864	1	93876	1	4.21642e-07	132.39	2	QWEQK(1)LIAER	-0.32929	1	93009
A0A063C5R7	136	K	T-complex protein 1, beta subunit OS=Ustilaginoidea virens OX=1159556 GN=UV8b_1560 PE=3 SV=1	UV8b_1560	1	1.01516e-05	81.48	2	AALK(1)ALEESAVDHSK	0.13477	1	34621	1	8.09772e-08	89.382	2	AALK(1)ALEESAVDHSK	0.046109	1	35440	1	1.20691e-12	151.08	2	AALK(1)ALEESAVDHSK	0.23292	1	32743
A0A063C5R7	497	K	T-complex protein 1, beta subunit OS=Ustilaginoidea virens OX=1159556 GN=UV8b_1560 PE=3 SV=1	UV8b_1560	1	0.00139842	64.064	2	DFGVIESYK(1)LK	0.1743	1	20463	1	0.00162447	63.397	2	DFGVIESYK(1)LK	0.05573	1	20363	1	0.000297655	78.816	2	DFGVIESYK(1)LK	-0.40506	1	22469
A0A063C5R7	167	K	T-complex protein 1, beta subunit OS=Ustilaginoidea virens OX=1159556 GN=UV8b_1560 PE=3 SV=1	UV8b_1560	1	3.19962e-08	108.2	2	TTLSSK(1)VLAQDR	-3.3611	1	65847	1	3.94359e-09	156.14	2	TTLSSK(1)VLAQDR	-0.11394	1	69007	1	1.32843e-05	92.707	2	TTLSSK(1)VLAQDR	-0.2028	1	70825
A0A063C5R7	260	K	T-complex protein 1, beta subunit OS=Ustilaginoidea virens OX=1159556 GN=UV8b_1560 PE=3 SV=1	UV8b_1560	1	2.32969e-05	93.162	2	VGATSK(1)LAELEK	1.98	1	78047	1	8.24267e-05	110.52	2	VGATSK(1)LAELEK	1.8939	1	82959	1	9.39321e-09	141.44	2	VGATSK(1)LAELEK	1.8405	1	83689
A0A063C5T7	176	K	Ribosomal protein L14 OS=Ustilaginoidea virens OX=1159556 GN=UV8b_3176 PE=4 SV=1	UV8b_3176	1	1.11943e-05	104.39	2	LWEK(1)NDIDAK	-3.2984	2	75538	1	0.000248943	169.81	2	LWEK(1)NDIDAK	-0.0092761	2	75102	1	0.000929723	90.142	2	LWEK(1)NDIDAK	-0.071861	2	79810
A0A063C5T7	182	K	Ribosomal protein L14 OS=Ustilaginoidea virens OX=1159556 GN=UV8b_3176 PE=4 SV=1	UV8b_3176	1	0.00344745	74.486	2	NDIDAK(1)WK	0.58488	2	43501	1	0.000880552	114.64	2	NDIDAK(1)WK	0.44677	2	39987	1	0.000836942	94.806	2	NDIDAK(1)WK	0.88921	2	47830
A0A063C5T9	428	K	Putative mitochondrial carrier protein OS=Ustilaginoidea virens OX=1159556 GN=UV8b_2433 PE=3 SV=1	UV8b_2433	1	0.0137637	41.824	2	AIK(1)LTVNDLVR	-2.2457	1	5632.4
A0A063C5U1	83	K	Perilipin-like protein OS=Ustilaginoidea virens OX=1159556 GN=UV8b_637 PE=4 SV=1	UV8b_637	1	0.00287958	90.306	2	ADSLGDK(1)TLDR	-0.16712	1	39747	1	1.89408e-05	138.23	2	ADSLGDK(1)TLDR	0.12362	1	38245	1	4.81511e-06	141.29	2	ADSLGDK(1)TLDR	0.45088	1	41683
A0A063C5U1	138	K	Perilipin-like protein OS=Ustilaginoidea virens OX=1159556 GN=UV8b_637 PE=4 SV=1	UV8b_637	1	3.17156e-11	154.66	2	NEQK(1)GLVGQGK	1.043	3	135810	1	9.70746e-12	184.27	2	NEQK(1)GLVGQGK	0.50521	2	139260	1	3.01831e-11	179.31	2	NEQK(1)GLVGQGK	0.81929	2	137670
A0A063C5U9	17	K	Importin subunit alpha OS=Ustilaginoidea virens OX=1159556 GN=UV8b_2443 PE=3 SV=1	UV8b_2443	0.999993	0.0312275	69.276	2	AK(1)NTFKPEELR	0.15945	1	9316.1	1	1.12061e-05	147.19	2	AK(1)NTFKPEELR	-1.7443	1	7036.2	1	0.017349	101.48	2	AK(1)NTFKPEELR	0.34065	1	3929
A0A063C5W0	196	K	Carnitine acetyl transferase OS=Ustilaginoidea virens OX=1159556 GN=UV8b_3196 PE=3 SV=1	UV8b_3196	1	3.83781e-08	75.474	2	DYPAK(1)FAAGENK	-2.7235	1	19189	1	0.00384629	54.27	2	DYPAK(1)FAAGENK	1.2543	1	19496	1	1.46128e-05	65.879	2	DYPAK(1)FAAGENK	0.017054	1	19345
A0A063C5W0	203	K	Carnitine acetyl transferase OS=Ustilaginoidea virens OX=1159556 GN=UV8b_3196 PE=3 SV=1	UV8b_3196	1	1.58186e-08	134.2	2	FAAGENK(1)HIVVIR	-2.5326	1	18076	1	6.84595e-07	134.2	2	FAAGENK(1)HIVVIR	0.45879	1	18737	1	2.86843e-08	115.04	2	FAAGENK(1)HIVVIR	-0.61995	1	22234
A0A063C5W7	109	K	RacA OS=Ustilaginoidea virens OX=1159556 GN=UV8b_1615 PE=4 SV=1	UV8b_1615	1	1.85975e-05	95.138	2	AYK(1)YLECSALTQR	1.5341	1	53974	1	0.00242083	71.219	2	AYK(1)YLECSALTQR	1.3903	1	57718	1	0.000654392	84.102	2	AYK(1)YLECSALTQR	0.59595	1	55809
A0A063C5W7	122	K	RacA OS=Ustilaginoidea virens OX=1159556 GN=UV8b_1615 PE=4 SV=1	UV8b_1615	1	0.00345805	70.389	2	NLK(1)SVFDEAIR	0.95813	1	38563	1	0.00104939	97.277	2	NLK(1)SVFDEAIR	1.5541	2	70165	1	0.00222551	72.922	2	NLK(1)SVFDEAIR	0.19365	2	67689
A0A063C5X6	480	K	Heat shock protein Hsp88 OS=Ustilaginoidea virens OX=1159556 GN=UV8b_3211 PE=3 SV=1	UV8b_3211	1	3.50157e-05	115.05	2	AEGKDEFMICK(1)LK	0.37363	1	21507	0.999998	0.00213474	61.042	2	AEGKDEFMICK(1)LK	-0.15127	1	24432	1	1.64464e-06	87.573	2	AEGKDEFMICK(1)LK	0.13167	1	20404
A0A063C5X6	619	K	Heat shock protein Hsp88 OS=Ustilaginoidea virens OX=1159556 GN=UV8b_3211 PE=3 SV=1	UV8b_3211	1	5.2485e-23	140.3	2	AK(1)LEAAEDWLYDEGDDASK	-0.56739	1	18421	1	3.72728e-09	116.95	2	AK(1)LEAAEDWLYDEGDDASK	0.45634	1	17112	1	3.11683e-09	119.58	2	AK(1)LEAAEDWLYDEGDDASK	0.40391	1	22765
A0A063C5X6	165	K	Heat shock protein Hsp88 OS=Ustilaginoidea virens OX=1159556 GN=UV8b_3211 PE=3 SV=1	UV8b_3211	1	0.000381445	85.813	2	ALLDAAEIAGLK(1)TLR	2.0283	1	8925.3	1	2.99383e-05	106.11	2	ALLDAAEIAGLK(1)TLR	0.89431	1	6577.2	1	0.00610974	50.314	2	ALLDAAEIAGLK(1)TLR	2.5354	1	4269.2
A0A063C5X6	44	K	Heat shock protein Hsp88 OS=Ustilaginoidea virens OX=1159556 GN=UV8b_3211 PE=3 SV=1	UV8b_3211	1	0.00305425	68.49	2	ATPSMVGFGPK(1)CR	0.52334	1	41140	1	6.46148e-05	104.39	2	ATPSMVGFGPK(1)CR	-0.0078946	1	47847	1	2.12484e-08	87.942	2	ATPSMVGFGPK(1)CR	-0.081876	1	43376
A0A063C5X6	237	K	Heat shock protein Hsp88 OS=Ustilaginoidea virens OX=1159556 GN=UV8b_3211 PE=3 SV=1	UV8b_3211	1	3.98589e-08	139.78	2	DFDK(1)ALVDHLAK	0.79926	3	110940	1	5.57936e-07	136.06	2	DFDK(1)ALVDHLAK	0.88702	3	125300	1	6.26581e-13	148.76	2	DFDK(1)ALVDHLAK	0.71688	3	119860
A0A063C5X6	577	K	Heat shock protein Hsp88 OS=Ustilaginoidea virens OX=1159556 GN=UV8b_3211 PE=3 SV=1	UV8b_3211	1	5.85497e-16	121.86	2	EAAMVMEDK(1)LVADTEEK	-0.60672	1	10612	1	5.54511e-13	118.87	2	EAAMVMEDK(1)LVADTEEK	-0.44259	1	7835.3	1	1.2647e-19	162.16	2	EAAMVMEDK(1)LVADTEEK	-0.03136	2	14309
A0A063C5X6	222	K	Heat shock protein Hsp88 OS=Ustilaginoidea virens OX=1159556 GN=UV8b_3211 PE=3 SV=1	UV8b_3211	1	1.9431e-10	107.6	2	GELAVK(1)ATAWDHTFGGR	-0.46853	1	17937	1	2.9891e-05	70.552	2	GELAVK(1)ATAWDHTFGGR	0.68701	1	18039	1	2.94241e-13	102.26	2	GELAVK(1)ATAWDHTFGGR	0.8527	1	18639
A0A063C5X6	430	K	Heat shock protein Hsp88 OS=Ustilaginoidea virens OX=1159556 GN=UV8b_3211 PE=3 SV=1	UV8b_3211	1	5.9338e-05	46.358	2	GNVLPSTK(1)ILTFYR	1.0502	1	39070									1	0.00119166	41.317	2	GNVLPSTK(1)ILTFYR	1.5021	1	35705
A0A063C5X6	642	K	Heat shock protein Hsp88 OS=Ustilaginoidea virens OX=1159556 GN=UV8b_3211 PE=3 SV=1	UV8b_3211	1	0.00329354	70.389	2	GVYIAK(1)LDELR	-0.98301	1	166640	1	0.000163822	94.804	2	GVYIAK(1)LDELR	0.064267	1	171130	1	0.000843622	56.202	2	GVYIAK(1)LDELR	0.44987	1	162140
A0A063C5X6	568	K	Heat shock protein Hsp88 OS=Ustilaginoidea virens OX=1159556 GN=UV8b_3211 PE=3 SV=1	UV8b_3211	1	3.33351e-09	105.08	2	NSLGEK(1)EAAMVMEDK	0.018965	1	31959	1	1.36849e-23	211.15	2	NSLGEK(1)EAAMVMEDK	-0.18895	1	34159	1	6.37866e-09	126.32	2	NSLGEK(1)EAAMVMEDK	-0.13794	1	33117
A0A063C5X6	599	K	Heat shock protein Hsp88 OS=Ustilaginoidea virens OX=1159556 GN=UV8b_3211 PE=3 SV=1	UV8b_3211	1	1.30072e-59	298.75	2	SK(1)LDDQYAELATEEEK	-0.42659	1	360860	1	2.99619e-31	267.46	2	SK(1)LDDQYAELATEEEK	-0.20534	1	373770	1	1.2163e-36	267.46	2	SK(1)LDDQYAELATEEEK	0.33144	1	354700
[truncated: 747 more rows]
