# Supplementary material for: Post-Translational Modification β-Hydroxybutyrylation Regulates Ustilaginoidea virens Virulence
Source: Mol Cell Proteomics. 2023 Jul 12;22(8):100616. doi: 10.1016/j.mcpro.2023.100616 (PMC10423879; doi:10.1016/j.mcpro.2023.100616)
Supplement: Supplemental Table S2 — Gene Ontology enrichment of Kbhb proteins in U. virens. [file mmc12.xlsx]

## Sheet: ident
KEGG pathway	Mapping	Background	All Mapping	All Background	Fold Enrichment	Fisher's exact test p value	-log10(p value)	Related proteins
map03010 Ribosome	69	105	485	2110	2.86	8.23472e-22	21.08	A0A063BID9 A0A063BL13 A0A063BLP3 A0A063BLQ1 A0A063BPA5 A0A063BR63 A0A063BRC6 A0A063BRX7 A0A063BRY0 A0A063BRY4 A0A063BS11 A0A063BSP9 A0A063BTX2 A0A063BUR0 A0A063BVE4 A0A063BVI4 A0A063BVL2 A0A063BVR8 A0A063BVU7 A0A063BW89 A0A063BWC6 A0A063BWZ9 A0A063BX41 A0A063BXA4 A0A063BXJ1 A0A063BXU6 A0A063BY33 A0A063BY73 A0A063BYZ9 A0A063BZQ9 A0A063BZZ2 A0A063C010 A0A063C021 A0A063C024 A0A063C0C1 A0A063C0H4 A0A…
map00020 Citrate cycle (TCA cycle)	24	33	485	2110	3.16	1.36449e-09	8.87	A0A063BLN2 A0A063BM85 A0A063BQE1 A0A063BQF8 A0A063BQL9 A0A063BQQ6 A0A063BR99 A0A063BRE5 A0A063BS68 A0A063BUY8 A0A063BVA2 A0A063BVP3 A0A063BWX4 A0A063BYY2 A0A063C012 A0A063C0B9 A0A063C1A8 A0A063C5K9 A0A063C6Q9 A0A063C762 A0A063C8Q5 A0A063C942 A0A063CAA2 A0A063CC75
map00010 Glycolysis / Gluconeogenesis	21	32	485	2110	2.86	2.6094e-07	6.58	A0A063BPF7 A0A063BPT2 A0A063BQ16 A0A063BQ61 A0A063BTF9 A0A063BVQ6 A0A063BWF5 A0A063BXI4 A0A063BY17 A0A063BYK5 A0A063BZ58 A0A063BZM9 A0A063C002 A0A063C1A8 A0A063C5K9 A0A063C8Q5 A0A063CAA2 A0A063CB35 A0A063CB79 A0A063CC75 A0A063CF23
map03050 Proteasome	22	35	485	2110	2.73	4.11206e-07	6.39	A0A063BL38 A0A063BLQ9 A0A063BS26 A0A063BTK8 A0A063BU37 A0A063BUP9 A0A063BV17 A0A063BV99 A0A063BVK9 A0A063BWI4 A0A063BX74 A0A063BYP5 A0A063BZB0 A0A063C4C0 A0A063C6W7 A0A063C885 A0A063C8K7 A0A063C9A0 A0A063CCJ2 A0A063CCS3 A0A063BWX9 A0A063C6L7
map00620 Pyruvate metabolism	22	41	485	2110	2.33	1.63658e-05	4.79	A0A063BLD5 A0A063BM04 A0A063BQ16 A0A063BQQ6 A0A063BTF9 A0A063BUD4 A0A063BVP3 A0A063BY17 A0A063BYK5 A0A063BYY2 A0A063C1A8 A0A063C300 A0A063C552 A0A063C5K9 A0A063C6Q9 A0A063C6S6 A0A063C8P1 A0A063C8Q5 A0A063CAA2 A0A063CB79 A0A063CC75 A0A063CF23
map00630 Glyoxylate and dicarboxylate metabolism	18	31	485	2110	2.53	2.37423e-05	4.62	A0A063BLH1 A0A063BM85 A0A063BQQ6 A0A063BRP6 A0A063BS68 A0A063BUD4 A0A063BUY8 A0A063BWX4 A0A063BY32 A0A063BYY2 A0A063BZI8 A0A063C417 A0A063C6S6 A0A063C8Q5 A0A063C942 A0A063CB79 A0A063CBN9 A0A063BL45
map00250 Alanine, aspartate and glutamate metabolism	16	28	485	2110	2.49	8.98177e-05	4.05	A0A063BP07 A0A063BPJ8 A0A063BQT5 A0A063BU91 A0A063BVL9 A0A063BWZ1 A0A063BZJ0 A0A063C135 A0A063C417 A0A063C5B7 A0A063C6I4 A0A063C7N0 A0A063C823 A0A063C9R1 A0A063CBH9 A0A063CBR3
map00190 Oxidative phosphorylation	30	78	485	2110	1.67	0.00223319	2.65	A0A063BPG5 A0A063BQE1 A0A063BRL4 A0A063BRV9 A0A063BS72 A0A063BSL5 A0A063BT67 A0A063BTB3 A0A063BTZ5 A0A063BV26 A0A063BV69 A0A063BWW7 A0A063BXF5 A0A063BXU1 A0A063BYA7 A0A063BYP7 A0A063BZ81 A0A063C009 A0A063C0G4 A0A063C0V5 A0A063C2Y7 A0A063C5H4 A0A063C7D0 A0A063C7Z2 A0A063C9P1 A0A063CAP5 A0A063CBB5 A0A063CD42 A0A063BNY6 A0A063BSI6
map00280 Valine, leucine and isoleucine degradation	18	41	485	2110	1.91	0.00248223	2.61	A0A063BL50 A0A063BM08 A0A063BSR8 A0A063BTF9 A0A063BTW8 A0A063BUD4 A0A063BYK5 A0A063C013 A0A063C066 A0A063C2F0 A0A063C753 A0A063C7Y3 A0A063C8Q5 A0A063C9T9 A0A063CBH9 A0A063CCZ8 A0A063CF23 A0A063C9L9
map00514 Other types of O-glycan biosynthesis	4	4	485	2110	4.35	0.00276495	2.56	A0A063BPL9 A0A063BV02 A0A063BYC9 A0A063BZ56
map01250 Biosynthesis of nucleotide sugars	11	21	485	2110	2.28	0.00306183	2.51	A0A063BLU2 A0A063BPF7 A0A063BR27 A0A063BRN7 A0A063BTC5 A0A063BVQ6 A0A063BVX0 A0A063BVX1 A0A063BW83 A0A063BWZ1 A0A063C002
map00051 Fructose and mannose metabolism	11	23	485	2110	2.08	0.00982535	2.01	A0A063BME2 A0A063BPT2 A0A063BQ61 A0A063BT47 A0A063BVQ6 A0A063BVX0 A0A063BVX1 A0A063BW83 A0A063BXI9 A0A063C002 A0A063C3Z9
map00220 Arginine biosynthesis	9	18	485	2110	2.18	0.010797	1.97	A0A063BP07 A0A063BPJ8 A0A063BQT5 A0A063BVU5 A0A063C135 A0A063C417 A0A063C7N0 A0A063CB73 A0A063CBJ6
map04145 Phagosome	14	33	485	2110	1.85	0.0115621	1.94	A0A063BKU5 A0A063BTZ7 A0A063BV69 A0A063BXG0 A0A063BYA7 A0A063BZ81 A0A063C5H4 A0A063C5W7 A0A063C7D0 A0A063C8H4 A0A063C9B7 A0A063CBB5 A0A063CBP1 A0A063C6Z7
map00515 Mannose type O-glycan biosynthesis	3	3	485	2110	4.35	0.0120866	1.92	A0A063BPL9 A0A063BV02 A0A063BZ56
map00650 Butanoate metabolism	10	20	485	2110	2.18	0.0124894	1.9	A0A063BM08 A0A063BMK9 A0A063BR40 A0A063BUD4 A0A063C066 A0A063C7Y3 A0A063C823 A0A063C9R1 A0A063CBH9 A0A063CCZ8
map00071 Fatty acid degradation	11	24	485	2110	1.99	0.0127928	1.89	A0A063BM08 A0A063BRY6 A0A063BSR8 A0A063BTF9 A0A063BTW8 A0A063BUD4 A0A063BUZ2 A0A063BY17 A0A063BYK5 A0A063C9T9 A0A063CF23
map00640 Propanoate metabolism	10	21	485	2110	2.07	0.0150757	1.82	A0A063BLN2 A0A063BM08 A0A063C012 A0A063C013 A0A063C3V8 A0A063C552 A0A063C8Q5 A0A063CB79 A0A063CBH9 A0A063C4L9
map00680 Methane metabolism	9	19	485	2110	2.06	0.0232575	1.63	A0A063BPT2 A0A063BT78 A0A063BXI4 A0A063BY17 A0A063BY32 A0A063BZ58 A0A063BZI8 A0A063CB79 A0A063CBN9
map00410 beta-Alanine metabolism	8	18	485	2110	1.93	0.0443893	1.35	A0A063BM08 A0A063BTF9 A0A063BYK5 A0A063C013 A0A063C9R1 A0A063CBH9 A0A063CF23 A0A063C4L9
map00520 Amino sugar and nucleotide sugar metabolism	16	44	485	2110	1.58	0.0446275	1.35	A0A063BKZ8 A0A063BL06 A0A063BLU2 A0A063BPF7 A0A063BR27 A0A063BRN7 A0A063BTC5 A0A063BVQ6 A0A063BVX0 A0A063BVX1 A0A063BW83 A0A063BWZ1 A0A063BZR9 A0A063C002 A0A063CAF5 A0A063CC29

## Sheet: ident Pathway2Protein
KEGG pathway	Fisher's exact test p value	Fold Enrichment	Protein accession	Position	Amino acid	Protein description	Gene name	Localization probability WT_1	PEP WT_1	Score WT_1	KEGG KO No.	Charge WT_1	Modified sequence WT_1	Mass error [ppm] WT_1	MS/MS Counts WT_1	Intensity WT_1	Localization probability WT_2	PEP WT_2	Score WT_2	Charge WT_2	Modified sequence WT_2	Mass error [ppm] WT_2	MS/MS Counts WT_2	Intensity WT_2	Localization probability WT_3	PEP WT_3	Score WT_3	Charge WT_3	Modified sequence WT_3	Mass error [ppm] WT_3	MS/MS Counts WT_3	Intensity WT_3
map00010 Glycolysis / Gluconeogenesis	2.6094e-07	2.86	A0A063BPF7	532	K	Phosphoglucomutase 2 OS=Ustilaginoidea virens OX=1159556 GN=UV8b_6828 PE=3 SV=1	UV8b_6828	1	7.22627e-07	134.2	K01835	2	AEVK(1)FATELLK	-0.626	1	182470	1	0.00146065	77.358	2	AEVK(1)FATELLK	-0.92311	1	197200	1	1.64993e-05	99.174	2	AEVK(1)FATELLK	-0.48176	1	187360
map00010 Glycolysis / Gluconeogenesis	2.6094e-07	2.86	A0A063BPF7	539	K	Phosphoglucomutase 2 OS=Ustilaginoidea virens OX=1159556 GN=UV8b_6828 PE=3 SV=1	UV8b_6828	1	4.16191e-06	129.72	K01835	2	FATELLK(1)FK	-0.18195	1	182790	1	0.000236648	129.72	2	FATELLK(1)FK	0.04491	1	187810	1	1.26687e-05	113.7	2	FATELLK(1)FK	-0.44474	1	201950
map00010 Glycolysis / Gluconeogenesis	2.6094e-07	2.86	A0A063BPF7	121	K	Phosphoglucomutase 2 OS=Ustilaginoidea virens OX=1159556 GN=UV8b_6828 PE=3 SV=1	UV8b_6828	1	2.45172e-09	95.001	K01835	3	ATGGILLTASHNPGGPK(1)NDFGIK	0.73072	1	7287.7	1	4.29697e-07	84.105	3	ATGGILLTASHNPGGPK(1)NDFGIK	0.23497	1	8046.8
map00010 Glycolysis / Gluconeogenesis	2.6094e-07	2.86	A0A063BPF7	210	K	Phosphoglucomutase 2 OS=Ustilaginoidea virens OX=1159556 GN=UV8b_6828 PE=3 SV=1	UV8b_6828	1	5.74553e-10	124.77	K01835	3	EFFTSHPDFK(1)VLFDGLHGVTGPYGK	1.2777	1	14435	1	1.46637e-08	101.62	3	EFFTSHPDFK(1)VLFDGLHGVTGPYGK	1.763	1	16805	1	5.46701e-05	44.584	3	EFFTSHPDFK(1)VLFDGLHGVTGPYGK	2.115	1	18516
map00010 Glycolysis / Gluconeogenesis	2.6094e-07	2.86	A0A063BPF7	225	K	Phosphoglucomutase 2 OS=Ustilaginoidea virens OX=1159556 GN=UV8b_6828 PE=3 SV=1	UV8b_6828	1	2.59314e-08	78.673	K01835	3	VLFDGLHGVTGPYGK(1)AIFEK	-1.0996	1	50320	1	0.000145758	48.201	3	VLFDGLHGVTGPYGK(1)AIFEK	-1.2067	1	48584	1	3.13718e-08	85.513	3	VLFDGLHGVTGPYGK(1)AIFEK	-1.307	1	43344
map00010 Glycolysis / Gluconeogenesis	2.6094e-07	2.86	A0A063BPF7	358	K	Phosphoglucomutase 2 OS=Ustilaginoidea virens OX=1159556 GN=UV8b_6828 PE=3 SV=1	UV8b_6828	1	0.00166146	83.623	K01835	2	FFCALFDAK(1)K	0.24774	1	23117	1	0.00631007	47.561	2	FFCALFDAK(1)K	-0.081921	1	25922	1	0.00147339	69.716	2	FFCALFDAK(1)K	-0.23732	1	23875
map00010 Glycolysis / Gluconeogenesis	2.6094e-07	2.86	A0A063BPF7	149	K	Phosphoglucomutase 2 OS=Ustilaginoidea virens OX=1159556 GN=UV8b_6828 PE=3 SV=1	UV8b_6828	1	3.33824e-12	177.47	K01835	2	IFETSK(1)SLTSYK	-0.10653	1	186260	1	1.65738e-10	139.78	2	IFETSK(1)SLTSYK	0.023412	1	208090	1	4.94637e-14	124.46	2	IFETSK(1)SLTSYK	-0.23386	1	207740
map00010 Glycolysis / Gluconeogenesis	2.6094e-07	2.86	A0A063BPF7	454	K	Phosphoglucomutase 2 OS=Ustilaginoidea virens OX=1159556 GN=UV8b_6828 PE=3 SV=1	UV8b_6828	1	0.00132321	101.45	K01835	2	LVADSSFVGSK(1)IR	-0.10819	1	109650	1	1.06532e-06	122.51	2	LVADSSFVGSK(1)IR	-0.23647	1	118950	1	8.93171e-06	112.93	2	LVADSSFVGSK(1)IR	-0.23995	1	111680
map00010 Glycolysis / Gluconeogenesis	2.6094e-07	2.86	A0A063BPF7	443	K	Phosphoglucomutase 2 OS=Ustilaginoidea virens OX=1159556 GN=UV8b_6828 PE=3 SV=1	UV8b_6828	1	1.23156e-06	86.952	K01835	2	VVGELEK(1)LVADSSFVGSK	1.2113	2	81220	1	1.2758e-08	112.68	2	VVGELEK(1)LVADSSFVGSK	0.070261	2	62908	1	2.38465e-13	137.89	2	VVGELEK(1)LVADSSFVGSK	0.099164	2	56751
map00010 Glycolysis / Gluconeogenesis	2.6094e-07	2.86	A0A063BPF7	359	K	Phosphoglucomutase 2 OS=Ustilaginoidea virens OX=1159556 GN=UV8b_6828 PE=3 SV=1	UV8b_6828				K01835						1	7.1504e-09	123.24	3	K(1)LSICGEESFGTGSDHIR	-0.22571	1	4975.6	1	2.1313e-13	129.53	3	K(1)LSICGEESFGTGSDHIR	-0.17292	1	4963.4
map00010 Glycolysis / Gluconeogenesis	2.6094e-07	2.86	A0A063BPF7	81	K	Phosphoglucomutase 2 OS=Ustilaginoidea virens OX=1159556 GN=UV8b_6828 PE=3 SV=1	UV8b_6828				K01835														1	0.041917	42.835	2	IGAAYGVK(1)K	0.51174	1	28972
map00010 Glycolysis / Gluconeogenesis	2.6094e-07	2.86	A0A063BPT2	273	K	Fructose-bisphosphate aldolase, class II OS=Ustilaginoidea virens OX=1159556 GN=UV8b_8162 PE=4 SV=1	UV8b_8162	0.970593	0.0123407	44.019	K01624	4	EDK(0.029)PVFFVFHGGSGSSK(0.971)TEYLDAISHGVVK	3.352	1	48623
map00010 Glycolysis / Gluconeogenesis	2.6094e-07	2.86	A0A063BPT2	250	K	Fructose-bisphosphate aldolase, class II OS=Ustilaginoidea virens OX=1159556 GN=UV8b_8162 PE=4 SV=1	UV8b_8162	1	1.03833e-11	148.76	K01624	3	HQSHVK(1)AAINVK	1.4218	3	61442	1	3.14803e-09	165.39	3	HQSHVK(1)AAINVK	1.5391	3	65945	1	6.29741e-13	168.69	2	HQSHVK(1)AAINVK	-2.1062	3	65797
map00010 Glycolysis / Gluconeogenesis	2.6094e-07	2.86	A0A063BPT2	244	K	Fructose-bisphosphate aldolase, class II OS=Ustilaginoidea virens OX=1159556 GN=UV8b_8162 PE=4 SV=1	UV8b_8162	1	5.38637e-09	123.99	K01624	2	LHPELLGK(1)HQSHVK	0.0061394	3	285050	1	3.15718e-08	156.73	3	LHPELLGK(1)HQSHVK	0.95339	2	283700	1	5.28835e-08	140.01	3	LHPELLGK(1)HQSHVK	0.53646	3	312260
map00010 Glycolysis / Gluconeogenesis	2.6094e-07	2.86	A0A063BPT2	236	K	Fructose-bisphosphate aldolase, class II OS=Ustilaginoidea virens OX=1159556 GN=UV8b_8162 PE=4 SV=1	UV8b_8162	1	1.56702e-05	159.12	K01624	3	PGNVK(1)LHPELLGK	0.76784	2	116800	1	2.62848e-05	121.71	3	PGNVK(1)LHPELLGK	0.20767	2	131420	1	1.37617e-05	136.06	3	PGNVK(1)LHPELLGK	0.40212	2	120260
map00010 Glycolysis / Gluconeogenesis	2.6094e-07	2.86	A0A063BQ16	257	K	Pyruvate kinase OS=Ustilaginoidea virens OX=1159556 GN=UV8b_6622 PE=3 SV=1	UV8b_6622	1	2.06766e-10	97.175	K00873	2	AVLGEEGK(1)QIQIIAK	-1.7752	1	10302	1	6.30343e-12	189.56	2	AVLGEEGK(1)QIQIIAK	-0.30642	1	9985.6	1	3.84962e-08	89.382	2	AVLGEEGK(1)QIQIIAK	0.22463	1	11844
map00010 Glycolysis / Gluconeogenesis	2.6094e-07	2.86	A0A063BQ16	148	K	Pyruvate kinase OS=Ustilaginoidea virens OX=1159556 GN=UV8b_6622 PE=3 SV=1	UV8b_6622	1	4.07087e-28	223.55	K00873	2	FATSCNTK(1)NMYVDYK	-0.31045	1	21857	1	4.96353e-32	196.42	2	FATSCNTK(1)NMYVDYK	-0.60449	1	21569	1	1.55145e-18	158.59	2	FATSCNTK(1)NMYVDYK	-0.6104	1	21630
map00010 Glycolysis / Gluconeogenesis	2.6094e-07	2.86	A0A063BQ16	155	K	Pyruvate kinase OS=Ustilaginoidea virens OX=1159556 GN=UV8b_6622 PE=3 SV=1	UV8b_6622	1	0.00820199	79.311	K00873	2	NMYVDYK(1)NITK	0.24348	1	15296	1	0.00250576	79.889	2	NMYVDYK(1)NITK	0.6254	1	20486	1	0.00152035	71.066	2	NMYVDYK(1)NITK	2.4899	1	21530
map00010 Glycolysis / Gluconeogenesis	2.6094e-07	2.86	A0A063BQ16	489	K	Pyruvate kinase OS=Ustilaginoidea virens OX=1159556 GN=UV8b_6622 PE=3 SV=1	UV8b_6622	1	0.00369108	69.093	K00873	2	IK(1)WAVNK	0.30681	1	38440	1	0.00143821	113.85	2	IK(1)WAVNK	-0.083404	1	36954	1	0.00150366	100.67	2	IK(1)WAVNK	-0.28534	1	43079
map00010 Glycolysis / Gluconeogenesis	2.6094e-07	2.86	A0A063BQ16	159	K	Pyruvate kinase OS=Ustilaginoidea virens OX=1159556 GN=UV8b_6622 PE=3 SV=1	UV8b_6622	1	0.00245567	72.365	K00873	2	NITK(1)VIEPGR	-2.2843	1	63320	1	0.000205907	87.895	2	NITK(1)VIEPGR	-0.23064	1	59348	1	0.0114707	46.033	2	NITK(1)VIEPGR	1.1696	1	60678
map00010 Glycolysis / Gluconeogenesis	2.6094e-07	2.86	A0A063BQ16	401	K	Pyruvate kinase OS=Ustilaginoidea virens OX=1159556 GN=UV8b_6622 PE=3 SV=1	UV8b_6622	1	0.00315963	52.837	K00873	2	PVK(1)IAESCAMAAVR	1.0833	1	8526.2	1	0.00240086	56.938	2	PVK(1)IAESCAMAAVR	0.35897	1	8544.9	1	0.0304817	47.57	2	PVK(1)IAESCAMAAVR	-0.80361	1	10141
map00010 Glycolysis / Gluconeogenesis	2.6094e-07	2.86	A0A063BQ16	54	K	Pyruvate kinase OS=Ustilaginoidea virens OX=1159556 GN=UV8b_6622 PE=3 SV=1	UV8b_6622	1	1.99339e-07	108.34	K00873	2	SSIICTIGPK(1)TNSVEAINK	-0.13905	1	19021	1	9.73898e-09	98.895	2	SSIICTIGPK(1)TNSVEAINK	0.59379	1	18043	1	1.70257e-06	84.58	2	SSIICTIGPK(1)TNSVEAINK	-1.0674	1	16786
map00010 Glycolysis / Gluconeogenesis	2.6094e-07	2.86	A0A063BQ16	63	K	Pyruvate kinase OS=Ustilaginoidea virens OX=1159556 GN=UV8b_6622 PE=3 SV=1	UV8b_6622	1	1.23949e-09	141.29	K00873	2	TNSVEAINK(1)LR	-3.034	1	136000	1	6.12217e-06	133.76	2	TNSVEAINK(1)LR	-0.046701	1	139660	1	0.000695229	57.888	2	TNSVEAINK(1)LR	-0.29779	1	139580
map00010 Glycolysis / Gluconeogenesis	2.6094e-07	2.86	A0A063BQ61	192	K	Triosephosphate isomerase OS=Ustilaginoidea virens OX=1159556 GN=UV8b_7968 PE=3 SV=1	UV8b_7968	1	0.000280103	86.205	K01803	2	EWLK(1)SVSEK	-3.5271	1	19746	1	0.00133173	76.605	2	EWLK(1)SVSEK	0.60633	1	21079	1	1.97382e-05	122.44	2	EWLK(1)SVSEK	0.82098	1	20719
map00010 Glycolysis / Gluconeogenesis	2.6094e-07	2.86	A0A063BQ61	213	K	Triosephosphate isomerase OS=Ustilaginoidea virens OX=1159556 GN=UV8b_7968 PE=3 SV=1	UV8b_7968	1	1.42071e-31	219.16	K01803	2	ILYGGSVNEK(1)NCGELSK	-3.3407	1	205220	1	5.50346e-27	223.55	2	ILYGGSVNEK(1)NCGELSK	-0.9759	1	212260	1	1.17043e-48	247.66	2	ILYGGSVNEK(1)NCGELSK	0.42482	1	210150
map00010 Glycolysis / Gluconeogenesis	2.6094e-07	2.86	A0A063BQ61	4	K	Triosephosphate isomerase OS=Ustilaginoidea virens OX=1159556 GN=UV8b_7968 PE=3 SV=1	UV8b_7968	1	0.00487895	101.41	K01803	2	K(1)FFVGGNFK	-0.22296	1	191580	1	0.00130923	109.36	2	K(1)FFVGGNFK	0.28104	1	196640	1	0.000135062	109.36	2	K(1)FFVGGNFK	-0.29717	1	197620
map00010 Glycolysis / Gluconeogenesis	2.6094e-07	2.86	A0A063BQ61	150	K	Triosephosphate isomerase OS=Ustilaginoidea virens OX=1159556 GN=UV8b_7968 PE=3 SV=1	UV8b_7968	1	1.94873e-13	142.08	K01803	2	QLAALK(1)EQINDWSK	-0.35001	1	19400	1	2.07569e-17	218.12	2	QLAALK(1)EQINDWSK	0.51683	1	20289	1	1.53606e-18	169.57	2	QLAALK(1)EQINDWSK	-0.62695	1	17433
map00010 Glycolysis / Gluconeogenesis	2.6094e-07	2.86	A0A063BTF9	325	K	Aldehyde dehydrogenase OS=Ustilaginoidea virens OX=1159556 GN=UV8b_6593 PE=3 SV=1	UV8b_6593	1	9.91e-10	111.38	K00128	2	AAAGSLK(1)NVTLETGGK	-0.41328	1	34378	1	4.62622e-08	124.24	2	AAAGSLK(1)NVTLETGGK	0.064445	1	31583	1	1.25563e-05	111.38	2	AAAGSLK(1)NVTLETGGK	0.4242	1	34630
map00010 Glycolysis / Gluconeogenesis	2.6094e-07	2.86	A0A063BTF9	429	K	Aldehyde dehydrogenase OS=Ustilaginoidea virens OX=1159556 GN=UV8b_6593 PE=3 SV=1	UV8b_6593	1	1.60202e-13	167.59	K00128	2	SQGAK(1)LEAGGSSAR	0.59398	1	18915	1	0.0151743	69.641	2	SQGAK(1)LEAGGSSAR	0.66073	1	21836	1	6.73217e-06	104.04	2	SQGAK(1)LEAGGSSAR	-1.3295	1	20847
map00010 Glycolysis / Gluconeogenesis	2.6094e-07	2.86	A0A063BVQ6	105	K	Phosphotransferase OS=Ustilaginoidea virens OX=1159556 GN=UV8b_5070 PE=3 SV=1	UV8b_5070	1	0.00170394	70.389	K00844	2	TAK(1)ELFAFLAK	-2.0475	1	11759	1	0.000194708	74.849	2	TAK(1)ELFAFLAK	-2.7173	1	10041	1	0.00113039	81.099	2	TAK(1)ELFAFLAK	-1.8561	2	10669
map00010 Glycolysis / Gluconeogenesis	2.6094e-07	2.86	A0A063BWF5	368	K	Phosphoglycerate kinase OS=Ustilaginoidea virens OX=1159556 GN=UV8b_4211 PE=3 SV=1	UV8b_4211	1	1.31944e-06	83.061	K00927	2	GGK(1)IVIIGGGDTATVAAK	-0.23509	1	84786	1	0.000687646	81.578	2	GGK(1)IVIIGGGDTATVAAK	-0.11847	1	90517	1	0.000338266	81.908	2	GGK(1)IVIIGGGDTATVAAK	-0.026656	1	91265
map00010 Glycolysis / Gluconeogenesis	2.6094e-07	2.86	A0A063BWF5	383	K	Phosphoglycerate kinase OS=Ustilaginoidea virens OX=1159556 GN=UV8b_4211 PE=3 SV=1	UV8b_4211	1	5.87768e-26	146.75	K00927	2	IVIIGGGDTATVAAK(1)YGVEDK	-0.82916	1	34476	1	6.27993e-14	107.46	2	IVIIGGGDTATVAAK(1)YGVEDK	-0.2937	1	33816	1	5.99577e-22	173.15	2	IVIIGGGDTATVAAK(1)YGVEDK	-0.74267	1	35230
map00010 Glycolysis / Gluconeogenesis	2.6094e-07	2.86	A0A063BWF5	353	K	Phosphoglycerate kinase OS=Ustilaginoidea virens OX=1159556 GN=UV8b_4211 PE=3 SV=1	UV8b_4211	1	6.17167e-21	180.17	K00927	2	GTK(1)AILDAAVDGCQK	-0.14189	2	224530	1	4.89503e-12	146.37	2	GTK(1)AILDAAVDGCQK	0.16156	2	236580	1	8.45462e-15	144.2	2	GTK(1)AILDAAVDGCQK	-0.16913	2	235770
map00010 Glycolysis / Gluconeogenesis	2.6094e-07	2.86	A0A063BWF5	49	K	Phosphoglycerate kinase OS=Ustilaginoidea virens OX=1159556 GN=UV8b_4211 PE=3 SV=1	UV8b_4211	1	1.88446e-10	135.21	K00927	2	IVGAVPTIK(1)YALDHGAK	-0.53881	4	606380	1	2.05546e-08	128.57	2	IVGAVPTIK(1)YALDHGAK	-0.12616	4	626010	1	1.24658e-08	121.86	2	IVGAVPTIK(1)YALDHGAK	-0.35852	4	621700
map00010 Glycolysis / Gluconeogenesis	2.6094e-07	2.86	A0A063BWF5	57	K	Phosphoglycerate kinase OS=Ustilaginoidea virens OX=1159556 GN=UV8b_4211 PE=3 SV=1	UV8b_4211	1	5.3979e-07	110.9	K00927	3	YALDHGAK(1)SVILMSHLGR	0.83023	2	62837	1	1.11907e-08	98.895	3	YALDHGAK(1)SVILMSHLGR	0.50666	2	68450	1	5.71483e-06	91.993	3	YALDHGAK(1)SVILMSHLGR	0.67024	2	63678
map00010 Glycolysis / Gluconeogenesis	2.6094e-07	2.86	A0A063BWF5	267	K	Phosphoglycerate kinase OS=Ustilaginoidea virens OX=1159556 GN=UV8b_4211 PE=3 SV=1	UV8b_4211	1	0.00263092	92.732	K00927	2	TVK(1)QLMEK	-1.1934	1	12513	1	0.0137516	63.397	2	TVK(1)QLMEK	-0.75795	1	14288	1	0.00201412	54.436	2	TVK(1)QLMEK	-0.03911	1	15381
map00010 Glycolysis / Gluconeogenesis	2.6094e-07	2.86	A0A063BWF5	291	K	Phosphoglycerate kinase OS=Ustilaginoidea virens OX=1159556 GN=UV8b_4211 PE=3 SV=1	UV8b_4211	1	0.000558769	82.437	K00927	2	VVLPVDFVTGDK(1)FAK	-0.69644	1	106320	1	0.0146618	72.846	2	VVLPVDFVTGDK(1)FAK	-0.49449	1	80862	1	0.000538922	68.548	2	VVLPVDFVTGDK(1)FAK	-0.90638	1	49291
map00010 Glycolysis / Gluconeogenesis	2.6094e-07	2.86	A0A063BWF5	6	K	Phosphoglycerate kinase OS=Ustilaginoidea virens OX=1159556 GN=UV8b_4211 PE=3 SV=1	UV8b_4211				K00927						1	0.0162609	40.861	2	SLASK(1)LSITDVDVK	-0.5315	1	38131
map00010 Glycolysis / Gluconeogenesis	2.6094e-07	2.86	A0A063BWF5	146	K	Phosphoglycerate kinase OS=Ustilaginoidea virens OX=1159556 GN=UV8b_4211 PE=3 SV=1	UV8b_4211				K00927														1	0.0018161	97.033	2	AK(1)VEDFR	0.34894	1	14931
map00010 Glycolysis / Gluconeogenesis	2.6094e-07	2.86	A0A063BWF5	297	K	Phosphoglycerate kinase OS=Ustilaginoidea virens OX=1159556 GN=UV8b_4211 PE=3 SV=1	UV8b_4211				K00927														1	0.00222551	72.922	2	DAK(1)VGYATDSK	0.097718	1	13953
map00010 Glycolysis / Gluconeogenesis	2.6094e-07	2.86	A0A063BXI4	436	K	Phosphoglycerate mutase, 2,3-bisphosphoglycerate-independent OS=Ustilaginoidea virens OX=1159556 GN=UV8b_5405 PE=3 SV=1	UV8b_5405	1	0.0259407	74.424	K15633	2	AIGK(1)ILEACK	0.88863	1	22277	1	0.0270852	64.064	2	AIGK(1)ILEACK	0.98048	1	23387	1	0.0239998	72.365	2	AIGK(1)ILEACK	0.4034	1	26275
map00010 Glycolysis / Gluconeogenesis	2.6094e-07	2.86	A0A063BXI4	131	K	Phosphoglycerate mutase, 2,3-bisphosphoglycerate-independent OS=Ustilaginoidea virens OX=1159556 GN=UV8b_5405 PE=3 SV=1	UV8b_5405	1	2.64704e-10	135.21	K15633	3	GGVHSK(1)QEHLYALLR	0.057397	1	8738.3									1	1.16394e-12	161.23	3	GGVHSK(1)QEHLYALLR	-0.89042	1	10612
map00010 Glycolysis / Gluconeogenesis	2.6094e-07	2.86	A0A063BXI4	292	K	Phosphoglycerate mutase, 2,3-bisphosphoglycerate-independent OS=Ustilaginoidea virens OX=1159556 GN=UV8b_5405 PE=3 SV=1	UV8b_5405	1	0.0560732	44.82	K15633	2	SVLPDFSYPK(1)ISR	-0.48842	1	3911
map00010 Glycolysis / Gluconeogenesis	2.6094e-07	2.86	A0A063BY17	123	K	Glutathione-dependent formaldehyde dehydrogenase OS=Ustilaginoidea virens OX=1159556 GN=UV8b_4112 PE=3 SV=1	UV8b_4112	1	1.81132e-05	88.42	K00121	2	ATQGK(1)GVMPDGTSR	0.52806	1	48842	1	1.99635e-07	130.71	2	ATQGK(1)GVMPDGTSR	-1.1637	1	47849	1	1.30052e-12	168.43	2	ATQGK(1)GVMPDGTSR	-0.019042	1	52102
map00010 Glycolysis / Gluconeogenesis	2.6094e-07	2.86	A0A063BY17	237	K	Glutathione-dependent formaldehyde dehydrogenase OS=Ustilaginoidea virens OX=1159556 GN=UV8b_4112 PE=3 SV=1	UV8b_4112	1	2.43255e-13	149.58	K00121	2	K(1)FGATDFVNPNDLK	0.85439	1	77858	1	3.29627e-07	121.69	2	K(1)FGATDFVNPNDLK	0.75192	1	87108	1	2.65435e-12	154.09	2	K(1)FGATDFVNPNDLK	1.6044	1	80849
map00010 Glycolysis / Gluconeogenesis	2.6094e-07	2.86	A0A063BY17	12	K	Glutathione-dependent formaldehyde dehydrogenase OS=Ustilaginoidea virens OX=1159556 GN=UV8b_4112 PE=3 SV=1	UV8b_4112	1	9.12426e-19	181.44	K00121	2	TITCK(1)AAVAWEASK	0.17525	1	191190	1	7.14643e-08	117.41	2	TITCK(1)AAVAWEASK	-0.38148	1	193250	1	3.30507e-08	128.41	2	TITCK(1)AAVAWEASK	0.0299	1	193310
map00010 Glycolysis / Gluconeogenesis	2.6094e-07	2.86	A0A063BY17	116	K	Glutathione-dependent formaldehyde dehydrogenase OS=Ustilaginoidea virens OX=1159556 GN=UV8b_4112 PE=3 SV=1	UV8b_4112	1	0.00130409	82.716	K00121	2	TNLCGK(1)IR	0.33855	1	20428	1	0.0360465	41.025	2	TNLCGK(1)IR	-0.27741	1	21949	1	0.00248703	78.178	2	TNLCGK(1)IR	2.4094	1	22521
map00010 Glycolysis / Gluconeogenesis	2.6094e-07	2.86	A0A063BY17	340	K	Glutathione-dependent formaldehyde dehydrogenase OS=Ustilaginoidea virens OX=1159556 GN=UV8b_4112 PE=3 SV=1	UV8b_4112	1	0.0131362	42.075	K00121	2	VWK(1)GCAFGGIK	0.21824	1	59070	1	0.00138507	40.502	2	VWK(1)GCAFGGIK	0.37358	1	61086	1	0.00110494	69.716	2	VWK(1)GCAFGGIK	0.34197	1	59339
map00010 Glycolysis / Gluconeogenesis	2.6094e-07	2.86	A0A063BYK5	468	K	Aldehyde dehydrogenase OS=Ustilaginoidea virens OX=1159556 GN=UV8b_4026 PE=3 SV=1	UV8b_4026	1	0.000194396	84.309	K00128	2	FTGAK(1)TTVPFDR	-0.63661	1	9196.9									1	1.15312e-05	90.306	2	FTGAK(1)TTVPFDR	0.7541	1	9343.2
map00010 Glycolysis / Gluconeogenesis	2.6094e-07	2.86	A0A063BZ58	126	K	Putative enolase OS=Ustilaginoidea virens OX=1159556 GN=UV8b_2980 PE=3 SV=1	UV8b_2980	1	1.64216e-09	86.952	K01689	3	AGAAEK(1)GVPLYAHISDLAGTK	0.27645	1	11105									1	8.54541e-05	66.913	3	AGAAEK(1)GVPLYAHISDLAGTK	1.1891	1	9022.8
map00010 Glycolysis / Gluconeogenesis	2.6094e-07	2.86	A0A063BZ58	339	K	Putative enolase OS=Ustilaginoidea virens OX=1159556 GN=UV8b_2980 PE=3 SV=1	UV8b_2980	1	1.54669e-08	132.44	K01689	2	AIELK(1)ACNALLLK	-1.4704	1	408930	1	7.05411e-05	124.06	2	AIELK(1)ACNALLLK	-0.11446	1	444610	1	6.13759e-13	163.59	2	AIELK(1)ACNALLLK	-0.68855	1	458030
map00010 Glycolysis / Gluconeogenesis	2.6094e-07	2.86	A0A063BZ58	5	K	Putative enolase OS=Ustilaginoidea virens OX=1159556 GN=UV8b_2980 PE=3 SV=1	UV8b_2980	1	0.0028107	62.88	K01689	2	AITK(1)VHAR	1.6359	1	8369.5	1	0.00418538	72.038	2	AITK(1)VHAR	-1.3198	1	8379.8	1	0.000539144	102.46	2	AITK(1)VHAR	-0.20602	1	11595
map00010 Glycolysis / Gluconeogenesis	2.6094e-07	2.86	A0A063BZ58	64	K	Putative enolase OS=Ustilaginoidea virens OX=1159556 GN=UV8b_2980 PE=3 SV=1	UV8b_2980	1	2.71635e-07	63.947	K01689	2	GVGK(1)AVDNVNSIIGPALIK	1.7305	1	26976	1	1.14391e-08	91.993	2	GVGK(1)AVDNVNSIIGPALIK	1.3143	1	28205	1	6.34351e-07	87.251	2	GVGK(1)AVDNVNSIIGPALIK	2.2525	1	25968
map00010 Glycolysis / Gluconeogenesis	2.6094e-07	2.86	A0A063BZ58	259	K	Putative enolase OS=Ustilaginoidea virens OX=1159556 GN=UV8b_2980 PE=3 SV=1	UV8b_2980	1	0.00324823	102.46	K01689	2	K(1)YDLDFK	-0.036544	1	65056	1	0.00578303	87.251	2	K(1)YDLDFK	0.48748	1	75770	1	0.00182021	91.783	2	K(1)YDLDFK	0.02779	1	72462
map00010 Glycolysis / Gluconeogenesis	2.6094e-07	2.86	A0A063BZ58	410	K	Putative enolase OS=Ustilaginoidea virens OX=1159556 GN=UV8b_2980 PE=3 SV=1	UV8b_2980	1	9.92762e-06	152.31	K01689	2	LAK(1)LNQILR	0.11798	1	487500	1	3.42947e-05	121.31	2	LAK(1)LNQILR	0.61461	1	548930	1	0.000168444	85.813	2	LAK(1)LNQILR	-0.18367	1	517560
map00010 Glycolysis / Gluconeogenesis	2.6094e-07	2.86	A0A063BZ58	242	K	Putative enolase OS=Ustilaginoidea virens OX=1159556 GN=UV8b_2980 PE=3 SV=1	UV8b_2980	1	3.21492e-09	117.21	K01689	2	MK(1)IAMDVASSEFYK	-1.2551	1	52458	1	7.19726e-08	97.594	2	MK(1)IAMDVASSEFYK	-0.43695	1	55739	1	5.50953e-08	85.813	2	MK(1)IAMDVASSEFYK	-0.026073	1	52529
map00010 Glycolysis / Gluconeogenesis	2.6094e-07	2.86	A0A063BZ58	192	K	Putative enolase OS=Ustilaginoidea virens OX=1159556 GN=UV8b_2980 PE=3 SV=1	UV8b_2980	1	4.60817e-09	166.61	K01689	2	QGAEVYQK(1)LK	0.11432	1	138740	1	1.85324e-10	209.86	2	QGAEVYQK(1)LK	0.074204	1	140270	1	2.75951e-20	213.45	2	QGAEVYQK(1)LK	-0.80379	1	140780
map00010 Glycolysis / Gluconeogenesis	2.6094e-07	2.86	A0A063BZ58	398	K	Putative enolase OS=Ustilaginoidea virens OX=1159556 GN=UV8b_2980 PE=3 SV=1	UV8b_2980	1	3.60715e-05	83.438	K01689	2	SGEIK(1)TGAPCR	1.081	1	37066	1	6.97968e-06	108.93	2	SGEIK(1)TGAPCR	0.12113	1	39177	1	4.20219e-11	110.88	2	SGEIK(1)TGAPCR	0.09029	1	38169
map00010 Glycolysis / Gluconeogenesis	2.6094e-07	2.86	A0A063BZ58	60	K	Putative enolase OS=Ustilaginoidea virens OX=1159556 GN=UV8b_2980 PE=3 SV=1	UV8b_2980				K01689						1	0.0551251	46.835	2	WGGK(1)GVGK	-0.52444	1	152200
map00010 Glycolysis / Gluconeogenesis	2.6094e-07	2.86	A0A063BZM9	5	K	Pyruvate decarboxylase OS=Ustilaginoidea virens OX=1159556 GN=UV8b_5536 PE=3 SV=1	UV8b_5536	1	1.5948e-05	68.548	K01568	2	APVK(1)LAEYLFTR	0.46673	1	17787									1	0.00213618	48.701	2	APVK(1)LAEYLFTR	-0.030254	1	15286
map00010 Glycolysis / Gluconeogenesis	2.6094e-07	2.86	A0A063C002	326	K	Phosphotransferase OS=Ustilaginoidea virens OX=1159556 GN=UV8b_4315 PE=3 SV=1	UV8b_4315	1	1.46065e-05	69.641	K00844	2	DAK(1)IFAGQDISLLR	1.304	1	29185	1	0.00163792	75.5	2	DAK(1)IFAGQDISLLR	1.5682	1	21705	1	0.000105956	71.219	2	DAK(1)IFAGQDISLLR	3.4738	1	28266
map00010 Glycolysis / Gluconeogenesis	2.6094e-07	2.86	A0A063C002	410	K	Phosphotransferase OS=Ustilaginoidea virens OX=1159556 GN=UV8b_4315 PE=3 SV=1	UV8b_4315	1	3.31742e-06	84.58	K00844	2	DYK(1)TCHVGADGSVFNK	-0.1877	2	32441	1	2.099e-08	120.75	2	DYK(1)TCHVGADGSVFNK	-0.011482	2	35763	1	6.40903e-19	168.78	2	DYK(1)TCHVGADGSVFNK	-0.40886	1	24378
map00010 Glycolysis / Gluconeogenesis	2.6094e-07	2.86	A0A063C002	423	K	Phosphotransferase OS=Ustilaginoidea virens OX=1159556 GN=UV8b_4315 PE=3 SV=1	UV8b_4315	1	8.48767e-07	104.49	K00844	3	TCHVGADGSVFNK(1)YPHFK	0.51	1	9105.8	1	2.4815e-06	82.437	3	TCHVGADGSVFNK(1)YPHFK	0.54263	1	10493	1	9.99897e-09	78.157	3	TCHVGADGSVFNK(1)YPHFK	0.27408	1	11027
map00010 Glycolysis / Gluconeogenesis	2.6094e-07	2.86	A0A063C002	16	K	Phosphotransferase OS=Ustilaginoidea virens OX=1159556 GN=UV8b_4315 PE=3 SV=1	UV8b_4315	0.863408	4.08828e-05	63.79	K00844	3	K(0.137)GSK(0.863)TDLPQDLLHEVK	0.50243	1	8047.7
map00010 Glycolysis / Gluconeogenesis	2.6094e-07	2.86	A0A063C002	112	K	Phosphotransferase OS=Ustilaginoidea virens OX=1159556 GN=UV8b_4315 PE=3 SV=1	UV8b_4315	1	1.98821e-16	175.07	K00844	2	SEFDIIQSK(1)YR	0.41613	3	109070	1	1.01555e-05	136.84	2	SEFDIIQSK(1)YR	0.12739	2	107930	1	1.58766e-07	136.06	2	SEFDIIQSK(1)YR	0.33398	3	117590
map00010 Glycolysis / Gluconeogenesis	2.6094e-07	2.86	A0A063C002	428	K	Phosphotransferase OS=Ustilaginoidea virens OX=1159556 GN=UV8b_4315 PE=3 SV=1	UV8b_4315	1	0.0346804	56.89	K00844	2	YPHFK(1)AR	-0.31927	1	33128	1	0.0232412	54.056	2	YPHFK(1)AR	-0.4428	1	32615	1	0.0030721	67.889	2	YPHFK(1)AR	-0.65007	1	33306
map00010 Glycolysis / Gluconeogenesis	2.6094e-07	2.86	A0A063C002	177	K	Phosphotransferase OS=Ustilaginoidea virens OX=1159556 GN=UV8b_4315 PE=3 SV=1	UV8b_4315	1	0.00296989	72.846	K00844	2	WTK(1)GFDIAGVEGK	-0.46063	1	104570	1	1.27462e-06	124.06	2	WTK(1)GFDIAGVEGK	-0.36413	1	110030	1	5.76872e-05	77.157	2	WTK(1)GFDIAGVEGK	0.82002	1	113030
map00010 Glycolysis / Gluconeogenesis	2.6094e-07	2.86	A0A063C1A8	279	K	Acetyltransferase component of pyruvate dehydrogenase complex OS=Ustilaginoidea virens OX=1159556 GN=UV8b_3915 PE=3 SV=1	UV8b_3915	1	0.00339697	75.474	K00627	2	QALNSSADGK(1)YK	1.6335	2	17352	1	0.000216606	106.35	2	QALNSSADGK(1)YK	-5.9314	1	4955.4
map00010 Glycolysis / Gluconeogenesis	2.6094e-07	2.86	A0A063C1A8	281	K	Acetyltransferase component of pyruvate dehydrogenase complex OS=Ustilaginoidea virens OX=1159556 GN=UV8b_3915 PE=3 SV=1	UV8b_3915	1	3.14301e-05	117.45	K00627	2	YK(1)LSVNDFLIK	-0.53935	1	60280	1	0.000163606	99.34	2	YK(1)LSVNDFLIK	-0.17338	1	55785	1	1.40708e-05	96.946	2	YK(1)LSVNDFLIK	0.51908	1	62343
map00010 Glycolysis / Gluconeogenesis	2.6094e-07	2.86	A0A063C5K9	562	K	Phosphoenolpyruvate carboxykinase OS=Ustilaginoidea virens OX=1159556 GN=UV8b_2608 PE=3 SV=1	UV8b_2608	1	1.02284e-41	223.03	K01610	2	AWTAGAESFQNEVVK(1)LGK	-0.88225	1	42027	1	3.25437e-28	233.59	2	AWTAGAESFQNEVVK(1)LGK	-0.40897	1	36403	1	8.70139e-20	162.52	2	AWTAGAESFQNEVVK(1)LGK	-0.94124	1	37453
map00010 Glycolysis / Gluconeogenesis	2.6094e-07	2.86	A0A063C5K9	417	K	Phosphoenolpyruvate carboxykinase OS=Ustilaginoidea virens OX=1159556 GN=UV8b_2608 PE=3 SV=1	UV8b_2608	1	0.00250321	59.645	K01610	2	GVLPPISK(1)LDR	0.047461	1	352800	1	9.05929e-05	123.5	2	GVLPPISK(1)LDR	0.16584	1	366970	1	6.83464e-06	111.61	2	GVLPPISK(1)LDR	0.14602	1	386370
map00010 Glycolysis / Gluconeogenesis	2.6094e-07	2.86	A0A063C5K9	477	K	Phosphoenolpyruvate carboxykinase OS=Ustilaginoidea virens OX=1159556 GN=UV8b_2608 PE=3 SV=1	UV8b_2608	1	0.0014342	58.539	K01610	3	IEQHK(1)ANAWLLNTGWVGAGFAHGGK	1.1397	2	17562	1	1.36386e-05	76.23	3	IEQHK(1)ANAWLLNTGWVGAGFAHGGK	1.3933	2	22141	1	3.97717e-05	115.29	4	IEQHK(1)ANAWLLNTGWVGAGFAHGGK	0.6868	1	12083
map00010 Glycolysis / Gluconeogenesis	2.6094e-07	2.86	A0A063C5K9	173	K	Phosphoenolpyruvate carboxykinase OS=Ustilaginoidea virens OX=1159556 GN=UV8b_2608 PE=3 SV=1	UV8b_2608	1	5.15649e-10	135.5	K01610	2	IYVVDGYAGWDEK(1)YR	-0.68596	1	37130	1	1.19567e-11	128.57	2	IYVVDGYAGWDEK(1)YR	-0.074775	1	36764	1	1.23447e-18	145.08	2	IYVVDGYAGWDEK(1)YR	-0.52455	1	35498
map00010 Glycolysis / Gluconeogenesis	2.6094e-07	2.86	A0A063C5K9	467	K	Phosphoenolpyruvate carboxykinase OS=Ustilaginoidea virens OX=1159556 GN=UV8b_2608 PE=3 SV=1	UV8b_2608	1	0.0333732	40.502	K01610	2	YAK(1)MLADK	-0.4905	1	18478
map00010 Glycolysis / Gluconeogenesis	2.6094e-07	2.86	A0A063C8Q5	893	K	Dihydrolipoyl dehydrogenase OS=Ustilaginoidea virens OX=1159556 GN=UV8b_2480 PE=3 SV=1	UV8b_2480	1	2.23956e-08	152.23	K00382	2	AGQEGLK(1)VACIEK	-3.1679	1	11560	1	0.00195437	61.042	2	AGQEGLK(1)VACIEK	-1.2594	1	16029
map00010 Glycolysis / Gluconeogenesis	2.6094e-07	2.86	A0A063C8Q5	1329	K	Dihydrolipoyl dehydrogenase OS=Ustilaginoidea virens OX=1159556 GN=UV8b_2480 PE=3 SV=1	UV8b_2480	1	1.87138e-08	96.957	K00382	2	EAAMATSSK(1)AIHF	0.39131	1	21957	1	1.3295e-06	130.79	2	EAAMATSSK(1)AIHF	1.3936	1	20967	1	7.04217e-05	85.622	2	EAAMATSSK(1)AIHF	0.94645	1	23673
map00010 Glycolysis / Gluconeogenesis	2.6094e-07	2.86	A0A063C8Q5	1093	K	Dihydrolipoyl dehydrogenase OS=Ustilaginoidea virens OX=1159556 GN=UV8b_2480 PE=3 SV=1	UV8b_2480	1	0.000376134	87.251	K00382	2	K(1)QGMDFK	-0.23529	1	19679	1	0.00825268	87.251	2	K(1)QGMDFK	0.86422	1	20172	1	0.00358009	93.561	2	K(1)QGMDFK	-0.17504	1	21960
map00010 Glycolysis / Gluconeogenesis	2.6094e-07	2.86	A0A063C8Q5	951	K	Dihydrolipoyl dehydrogenase OS=Ustilaginoidea virens OX=1159556 GN=UV8b_2480 PE=3 SV=1	UV8b_2480	1	0.00290935	77.072	K00382	2	LNLANFMK(1)AK	-0.0091904	1	6930.8									1	0.0154041	48.157	2	LNLANFMK(1)AK	0.12265	1	7854.2
map00010 Glycolysis / Gluconeogenesis	2.6094e-07	2.86	A0A063C8Q5	1103	K	Dihydrolipoyl dehydrogenase OS=Ustilaginoidea virens OX=1159556 GN=UV8b_2480 PE=3 SV=1	UV8b_2480	1	4.24848e-06	121.8	K00382	2	LNTK(1)VVGGDK	0.3373	1	10341	1	0.000462676	87.895	2	LNTK(1)VVGGDK	-0.3801	1	10339	1	0.00204876	74.424	2	LNTK(1)VVGGDK	-0.17578	1	12568
map00010 Glycolysis / Gluconeogenesis	2.6094e-07	2.86	A0A063C8Q5	1115	K	Dihydrolipoyl dehydrogenase OS=Ustilaginoidea virens OX=1159556 GN=UV8b_2480 PE=3 SV=1	UV8b_2480	1	0.0249316	44.82	K00382	2	VK(1)LDVDAAK	1.0028	1	40783	1	0.00252512	90.263	2	VK(1)LDVDAAK	-0.93958	1	35805	1	0.0147111	78.816	2	VK(1)LDVDAAK	-0.36663	1	36667
map00010 Glycolysis / Gluconeogenesis	2.6094e-07	2.86	A0A063CAA2	260	K	Pyruvate dehydrogenase E1 component beta subunit OS=Ustilaginoidea virens OX=1159556 GN=UV8b_1066 PE=4 SV=1	UV8b_1066	1	2.16107e-06	117.21	K00162	2	SGK(1)DLTIVSLSR	-2.0182	1	44580	1	2.32073e-06	104.04	2	SGK(1)DLTIVSLSR	-1.3826	1	52437	1	9.23898e-09	130.99	2	SGK(1)DLTIVSLSR	-0.73931	1	48816
map00010 Glycolysis / Gluconeogenesis	2.6094e-07	2.86	A0A063CAA2	380	K	Pyruvate dehydrogenase E1 component beta subunit OS=Ustilaginoidea virens OX=1159556 GN=UV8b_1066 PE=4 SV=1	UV8b_1066	1	7.91274e-05	108.3	K00162	2	VIEDFAAK(1)LLR	0.16361	2	62942	1	0.00113156	95.311	2	VIEDFAAK(1)LLR	0.60697	2	65785	1	0.00288783	72.042	2	VIEDFAAK(1)LLR	0.23718	2	62479
map00010 Glycolysis / Gluconeogenesis	2.6094e-07	2.86	A0A063CAA2	96	K	Pyruvate dehydrogenase E1 component beta subunit OS=Ustilaginoidea virens OX=1159556 GN=UV8b_1066 PE=4 SV=1	UV8b_1066	1	0.0551718	42.075	K00162	2	VTK(1)GLLDR	0.16778	1	57480	1	0.0175215	62.969	2	VTK(1)GLLDR	-0.036066	1	60192	1	0.00242107	86.205	2	VTK(1)GLLDR	0.46305	1	57907
map00010 Glycolysis / Gluconeogenesis	2.6094e-07	2.86	A0A063CAA2	209	K	Pyruvate dehydrogenase E1 component beta subunit OS=Ustilaginoidea virens OX=1159556 GN=UV8b_1066 PE=4 SV=1	UV8b_1066	1	1.0449e-05	112.73	K00162	2	VVSPWSAEDAK(1)GLLK	0.15704	1	92701	1	1.49321e-05	95.656	2	VVSPWSAEDAK(1)GLLK	-0.1535	1	86368	1	3.29287e-08	110.58	2	VVSPWSAEDAK(1)GLLK	0.010143	2	91826
map00010 Glycolysis / Gluconeogenesis	2.6094e-07	2.86	A0A063CB35	260	K	Glyceraldehyde-3-phosphate dehydrogenase OS=Ustilaginoidea virens OX=1159556 GN=UV8b_700 PE=3 SV=1	UV8b_700	1	0.000997103	76.572	K00134	2	AGISLNK(1)NFVK	-0.54674	1	8768.3	1	0.00381714	56.202	2	AGISLNK(1)NFVK	0.65855	1	7989.7	1	0.0253208	50.834	2	AGISLNK(1)NFVK	0.41726	1	9507.7
map00010 Glycolysis / Gluconeogenesis	2.6094e-07	2.86	A0A063CB35	170	K	Glyceraldehyde-3-phosphate dehydrogenase OS=Ustilaginoidea virens OX=1159556 GN=UV8b_700 PE=3 SV=1	UV8b_700	1	9.25932e-05	95.345	K00134	2	GAAQNIIPSSTGAAK(1)AVGK	-0.50855	2	59786	1	1.16034e-05	83.474	2	GAAQNIIPSSTGAAK(1)AVGK	0.13331	2	60546	1	5.08442e-06	83.474	2	GAAQNIIPSSTGAAK(1)AVGK	-0.13342	2	58671
map00010 Glycolysis / Gluconeogenesis	2.6094e-07	2.86	A0A063CB35	30	K	Glyceraldehyde-3-phosphate dehydrogenase OS=Ustilaginoidea virens OX=1159556 GN=UV8b_700 PE=3 SV=1	UV8b_700	1	5.98864e-05	108.92	K00134	2	VK(1)FYTER	0.21179	2	404760	1	0.00162791	100.84	2	VK(1)FYTER	-0.42553	2	415290	1	0.00275924	97.033	2	VK(1)FYTER	0.64838	1	393980
map00010 Glycolysis / Gluconeogenesis	2.6094e-07	2.86	A0A063CB35	3	K	Glyceraldehyde-3-phosphate dehydrogenase OS=Ustilaginoidea virens OX=1159556 GN=UV8b_700 PE=3 SV=1	UV8b_700	1	2.09615e-05	108.2	K00134	2	MLK(1)YDSSHGVFK	-0.0065341	3	689780	1	0.000138082	122.51	2	MLK(1)YDSSHGVFK	0.030828	5	716860	1	2.49402e-06	99.276	2	MLK(1)YDSSHGVFK	-0.17387	5	735220
map00010 Glycolysis / Gluconeogenesis	2.6094e-07	2.86	A0A063CB79	141	K	Acetyl-coenzyme A synthetase OS=Ustilaginoidea virens OX=1159556 GN=UV8b_745 PE=3 SV=1	UV8b_745	1	2.7531e-05	99.305	K01895	2	AAWALK(1)QMGVR	-0.12123	1	21922	1	3.63213e-05	99.305	2	AAWALK(1)QMGVR	-0.032311	1	26937	1	1.49376e-07	88.921	2	AAWALK(1)QMGVR	-1.2134	1	22795
map00010 Glycolysis / Gluconeogenesis	2.6094e-07	2.86	A0A063CC75	338	K	Pyruvate dehydrogenase E1 component subunit alpha OS=Ustilaginoidea virens OX=1159556 GN=UV8b_433 PE=4 SV=1	UV8b_433	1	8.48399e-06	112.93	K00161	2	STNDPIAGLK(1)QR	0.19048	1	87013	1	7.13596e-07	142.71	2	STNDPIAGLK(1)QR	0.44132	1	85444	1	1.2978e-05	101.48	2	STNDPIAGLK(1)QR	0.47811	1	91566
map00010 Glycolysis / Gluconeogenesis	2.6094e-07	2.86	A0A063CF23	427	K	Aldehyde dehydrogenase OS=Ustilaginoidea virens OX=1159556 GN=UV8b_535 PE=3 SV=1	UV8b_535	0.999963	4.81249e-09	107.15	K00128	4	FKDEAEVIK(1)LGNQSNYGLAAAIHTR	0.78618	1	22644	0.999937	4.2267e-08	93.517	4	FKDEAEVIK(1)LGNQSNYGLAAAIHTR	-0.32526	1	20610	0.999983	1.49827e-13	111.06	4	FKDEAEVIK(1)LGNQSNYGLAAAIHTR	0.5275	1	30684
map00010 Glycolysis / Gluconeogenesis	2.6094e-07	2.86	A0A063CF23	100	K	Aldehyde dehydrogenase OS=Ustilaginoidea virens OX=1159556 GN=UV8b_535 PE=3 SV=1	UV8b_535	1	1.06032e-05	84.999	K00128	2	GNMMIK(1)LADLVEK	1.1443	2	21139	1	0.000972578	64.266	2	GNMMIK(1)LADLVEK	0.0055883	2	26577	1	0.000847331	66.953	2	GNMMIK(1)LADLVEK	0.25899	1	16881
map00010 Glycolysis / Gluconeogenesis	2.6094e-07	2.86	A0A063CF23	147	K	Aldehyde dehydrogenase OS=Ustilaginoidea virens OX=1159556 GN=UV8b_535 PE=3 SV=1	UV8b_535	1	0.00214128	78.932	K00128	2	YYGGWADK(1)IEGK	-0.10741	1	8460.5	1	0.00204573	92.445	2	YYGGWADK(1)IEGK	-0.47831	1	10310	1	1.30948e-05	99.174	2	YYGGWADK(1)IEGK	0.61359	1	12519
map00010 Glycolysis / Gluconeogenesis	2.6094e-07	2.86	A0A063CF23	264	K	Aldehyde dehydrogenase OS=Ustilaginoidea virens OX=1159556 GN=UV8b_535 PE=3 SV=1	UV8b_535				K00128														1	9.94953e-06	96.946	2	TIMK(1)AAASSNLK	-0.1445	1	39470
map00020 Citrate cycle (TCA cycle)	1.36449e-09	3.16	A0A063BLN2	43	K	Succinate--CoA ligase [ADP-forming] subunit alpha, mitochondrial OS=Ustilaginoidea virens OX=1159556 GN=UV8b_7641 PE=3 SV=1	UV8b_7641	1	2.20169e-09	126.32	K01899	2	INSDTK(1)VIFQGFTGK	-0.39393	2	46597	1	9.92847e-09	120.21	2	INSDTK(1)VIFQGFTGK	0.14488	2	47154	1	1.20718e-18	170.22	2	INSDTK(1)VIFQGFTGK	-0.017579	2	47393
map00020 Citrate cycle (TCA cycle)	1.36449e-09	3.16	A0A063BLN2	146	K	Succinate--CoA ligase [ADP-forming] subunit alpha, mitochondrial OS=Ustilaginoidea virens OX=1159556 GN=UV8b_7641 PE=3 SV=1	UV8b_7641	1	0.00203579	67.881	K01899	2	ITSMLK(1)SQSK	-0.15921	1	9880.2									1	0.0201025	49.16	2	ITSMLK(1)SQSK	2.5103	1	12931
map00020 Citrate cycle (TCA cycle)	1.36449e-09	3.16	A0A063BLN2	320	K	Succinate--CoA ligase [ADP-forming] subunit alpha, mitochondrial OS=Ustilaginoidea virens OX=1159556 GN=UV8b_7641 PE=3 SV=1	UV8b_7641	1	3.26245e-09	105.08	K01899	2	SPAGLGK(1)ALYDEFVR	0.048475	2	119370	1	7.59663e-13	156.02	2	SPAGLGK(1)ALYDEFVR	0.11875	2	116580	1	1.12471e-18	181.9	2	SPAGLGK(1)ALYDEFVR	-0.54616	2	112100
map00020 Citrate cycle (TCA cycle)	1.36449e-09	3.16	A0A063BLN2	302	K	Succinate--CoA ligase [ADP-forming] subunit alpha, mitochondrial OS=Ustilaginoidea virens OX=1159556 GN=UV8b_7641 PE=3 SV=1	UV8b_7641				K01899						1	0.00100691	85.813	2	IK(1)ALESAGVIVER	0.13073	1	6527
map00020 Citrate cycle (TCA cycle)	1.36449e-09	3.16	A0A063BM85	60	K	Citrate synthase OS=Ustilaginoidea virens OX=1159556 GN=UV8b_7374 PE=3 SV=1	UV8b_7374	1	0.00185613	61.577	K01647	2	AHGGK(1)TIGEVK	1.1502	1	11688	1	0.00197336	76.85	2	AHGGK(1)TIGEVK	1.2173	1	15185	1	0.00047264	72.922	2	AHGGK(1)TIGEVK	-1.5227	1	13971
map00020 Citrate cycle (TCA cycle)	1.36449e-09	3.16	A0A063BM85	41	K	Citrate synthase OS=Ustilaginoidea virens OX=1159556 GN=UV8b_7374 PE=3 SV=1	UV8b_7374	1	0.00202015	81.163	K01647	2	ATLK(1)QVIPAK	-0.13261	1	31484	1	0.000397128	81.163	2	ATLK(1)QVIPAK	0.73746	1	32367	1	8.16977e-05	72.042	2	ATLK(1)QVIPAK	0.31996	1	35100
map00020 Citrate cycle (TCA cycle)	1.36449e-09	3.16	A0A063BM85	146	K	Citrate synthase OS=Ustilaginoidea virens OX=1159556 GN=UV8b_7374 PE=3 SV=1	UV8b_7374	1	1.76153e-05	80.623	K01647	2	ELAEK(1)AQIPQFVSK	0.31866	1	76485	1	2.82603e-05	130.99	2	ELAEK(1)AQIPQFVSK	-0.26141	1	73340	1	2.15839e-08	154.94	2	ELAEK(1)AQIPQFVSK	0.058623	1	76103
map00020 Citrate cycle (TCA cycle)	1.36449e-09	3.16	A0A063BM85	458	K	Citrate synthase OS=Ustilaginoidea virens OX=1159556 GN=UV8b_7374 PE=3 SV=1	UV8b_7374	1	1.38204e-09	121.96	K01647	2	PK(1)SINLEGLLK	0.010146	1	10552	1	0.000126827	99.174	2	PK(1)SINLEGLLK	0.041148	1	11814	1	3.85134e-05	99.276	2	PK(1)SINLEGLLK	-0.29598	1	10676
map00020 Citrate cycle (TCA cycle)	1.36449e-09	3.16	A0A063BM85	189	K	Citrate synthase OS=Ustilaginoidea virens OX=1159556 GN=UV8b_7374 PE=3 SV=1	UV8b_7374				K01647														1	0.00660852	62.88	2	AYEK(1)GLAK	0.45199	1	8641.4
map00020 Citrate cycle (TCA cycle)	1.36449e-09	3.16	A0A063BQE1	185	K	Succinate dehydrogenase [ubiquinone] flavoprotein subunit, mitochondrial OS=Ustilaginoidea virens OX=1159556 GN=UV8b_8411 PE=3 SV=1	UV8b_8411	1	0.00344504	87.895	K00234	2	AFGGQSQK(1)YGK	4.5571	1	18784	1	0.000240179	104.39	2	AFGGQSQK(1)YGK	4.1279	1	17205	1	0.00270697	83.438	2	AFGGQSQK(1)YGK	3.6227	1	18646
map00020 Citrate cycle (TCA cycle)	1.36449e-09	3.16	A0A063BQF8	940	K	Putative oxoglutarate dehydrogenase OS=Ustilaginoidea virens OX=1159556 GN=UV8b_6442 PE=4 SV=1	UV8b_6442	1	1.12016e-11	171.09	K00164	2	ADNK(1)IDNVALTR	1.9296	3	103410	1	0.000117762	99.589	2	ADNK(1)IDNVALTR	0.84863	3	105960	1	3.29379e-06	108.24	2	ADNK(1)IDNVALTR	0.70475	3	103930
map00020 Citrate cycle (TCA cycle)	1.36449e-09	3.16	A0A063BQF8	833	K	Putative oxoglutarate dehydrogenase OS=Ustilaginoidea virens OX=1159556 GN=UV8b_6442 PE=4 SV=1	UV8b_6442	1	0.000839934	60.892	K00164	2	IFPTEEK(1)LAR	-0.6163	1	32197	1	0.00306272	62.969	2	IFPTEEK(1)LAR	0.39779	2	41399
map00020 Citrate cycle (TCA cycle)	1.36449e-09	3.16	A0A063BQF8	1024	K	Putative oxoglutarate dehydrogenase OS=Ustilaginoidea virens OX=1159556 GN=UV8b_6442 PE=4 SV=1	UV8b_6442	1	1.28576e-20	209.7	K00164	2	NPSASVATGLK(1)SLHK	-3.8831	1	64048	1	8.85859e-18	242.35	2	NPSASVATGLK(1)SLHK	-0.29304	1	61247	1	2.51418e-26	194.83	2	NPSASVATGLK(1)SLHK	-0.43129	1	68508
map00020 Citrate cycle (TCA cycle)	1.36449e-09	3.16	A0A063BQF8	250	K	Putative oxoglutarate dehydrogenase OS=Ustilaginoidea virens OX=1159556 GN=UV8b_6442 PE=4 SV=1	UV8b_6442				K00164						1	0.003987	78.178	2	EK(1)CDWLR	0.41796	1	8038.7	1	0.0156489	53.679	2	EK(1)CDWLR	0.082902	1	7767.6
map00020 Citrate cycle (TCA cycle)	1.36449e-09	3.16	A0A063BQF8	934	K	Putative oxoglutarate dehydrogenase OS=Ustilaginoidea virens OX=1159556 GN=UV8b_6442 PE=4 SV=1	UV8b_6442				K00164						1	0.00143575	46.358	3	VILCTGQVWASLHK(1)HR	0.58701	1	6492.4	1	1.43495e-05	84.102	3	VILCTGQVWASLHK(1)HR	-0.80539	1	6592
map00020 Citrate cycle (TCA cycle)	1.36449e-09	3.16	A0A063BQL9	119	K	Dihydrolipoyllysine-residue succinyltransferase OS=Ustilaginoidea virens OX=1159556 GN=UV8b_8327 PE=4 SV=1	UV8b_8327	1	0.00389652	51.454	K00658	2	IELGK(1)VSAASSK	-3.9098	1	12076	1	0.0036382	64.266	2	IELGK(1)VSAASSK	0.096612	1	12653	1	0.00225013	62.705	2	IELGK(1)VSAASSK	0.14996	1	13028
map00020 Citrate cycle (TCA cycle)	1.36449e-09	3.16	A0A063BQQ6	308	K	Malate dehydrogenase OS=Ustilaginoidea virens OX=1159556 GN=UV8b_8261 PE=3 SV=1	UV8b_8261	1	1.16904e-06	118.91	K00026	2	ALLSK(1)ATEGLK	1.1433	3	380020	1	4.45539e-05	108.93	2	ALLSK(1)ATEGLK	0.80461	2	413390	1	3.83299e-05	87.942	2	ALLSK(1)ATEGLK	-0.15243	2	411430
map00020 Citrate cycle (TCA cycle)	1.36449e-09	3.16	A0A063BQQ6	314	K	Malate dehydrogenase OS=Ustilaginoidea virens OX=1159556 GN=UV8b_8261 PE=3 SV=1	UV8b_8261	1	0.00196791	98.009	K00026	2	ATEGLK(1)GNIK	0.35926	2	292220	1	0.00245587	100.84	2	ATEGLK(1)GNIK	0.44122	2	292110	1	4.3892e-05	134.66	2	ATEGLK(1)GNIK	0.078715	2	301860
map00020 Citrate cycle (TCA cycle)	1.36449e-09	3.16	A0A063BQQ6	170	K	Malate dehydrogenase OS=Ustilaginoidea virens OX=1159556 GN=UV8b_8261 PE=3 SV=1	UV8b_8261	1	1.54779e-06	93.495	K00026	4	EPHK(1)LNIPVIGGHSGETIVPLLSQAK	0.99836	1	11503	1	0.0153074	42.066	4	EPHK(1)LNIPVIGGHSGETIVPLLSQAK	0.82568	1	11330	1	0.00698248	41.261	4	EPHK(1)LNIPVIGGHSGETIVPLLSQAK	0.78049	1	10925
map00020 Citrate cycle (TCA cycle)	1.36449e-09	3.16	A0A063BQQ6	240	K	Malate dehydrogenase OS=Ustilaginoidea virens OX=1159556 GN=UV8b_8261 PE=3 SV=1	UV8b_8261	1	0.0274654	63.301	K00026	2	FAEK(1)LLR	-0.14394	1	271650	1	0.00221775	100.75	2	FAEK(1)LLR	0.34491	1	302060	1	0.00225194	89.123	2	FAEK(1)LLR	-0.12022	1	293270
map00020 Citrate cycle (TCA cycle)	1.36449e-09	3.16	A0A063BQQ6	249	K	Malate dehydrogenase OS=Ustilaginoidea virens OX=1159556 GN=UV8b_8261 PE=3 SV=1	UV8b_8261	1	3.30999e-14	104.47	K00026	2	GEK(1)GLVEPSYVYLPGVSGGDAIAK	0.63424	1	90342	1	2.52787e-11	94.838	2	GEK(1)GLVEPSYVYLPGVSGGDAIAK	-0.37479	1	93071	1	1.19703e-09	76.494	2	GEK(1)GLVEPSYVYLPGVSGGDAIAK	0.11293	1	77332
map00020 Citrate cycle (TCA cycle)	1.36449e-09	3.16	A0A063BQQ6	65	K	Malate dehydrogenase OS=Ustilaginoidea virens OX=1159556 GN=UV8b_8261 PE=3 SV=1	UV8b_8261	1	1.29948e-10	163.09	K00026	2	ITGHLPANDGAK(1)AAFK	0.37363	3	47836	1	3.6499e-08	142.08	3	ITGHLPANDGAK(1)AAFK	0.45059	3	46482	1	6.89763e-09	126.21	2	ITGHLPANDGAK(1)AAFK	-0.1779	3	46263
map00020 Citrate cycle (TCA cycle)	1.36449e-09	3.16	A0A063BQQ6	201	K	Malate dehydrogenase OS=Ustilaginoidea virens OX=1159556 GN=UV8b_8261 PE=3 SV=1	UV8b_8261	1	3.52808e-11	113.34	K00026	2	PTVDIPSEK(1)YDALVNR	0.41995	2	498000	1	3.48817e-12	144.09	2	PTVDIPSEK(1)YDALVNR	0.85171	2	472360	1	5.52647e-13	126.17	2	PTVDIPSEK(1)YDALVNR	0.39332	2	448310
map00020 Citrate cycle (TCA cycle)	1.36449e-09	3.16	A0A063BR99	358	K	Isocitrate dehydrogenase [NAD] subunit, mitochondrial OS=Ustilaginoidea virens OX=1159556 GN=UV8b_5910 PE=3 SV=1	UV8b_5910	1	0.000153049	63.947	K00030	2	AIFDTMAEGK(1)ALTGDLGGK	2.0271	1	9139.9	1	0.000715101	80.379	2	AIFDTMAEGK(1)ALTGDLGGK	1.4119	1	9114
map00020 Citrate cycle (TCA cycle)	1.36449e-09	3.16	A0A063BR99	95	K	Isocitrate dehydrogenase [NAD] subunit, mitochondrial OS=Ustilaginoidea virens OX=1159556 GN=UV8b_5910 PE=3 SV=1	UV8b_5910	1	0.020027	66.619	K00030	2	DGK(1)TAIPDAAIENIK	1.4054	1	10099	1	0.0294629	51.569	2	DGK(1)TAIPDAAIENIK	2.5327	1	6152.3
map00020 Citrate cycle (TCA cycle)	1.36449e-09	3.16	A0A063BR99	380	K	Isocitrate dehydrogenase [NAD] subunit, mitochondrial OS=Ustilaginoidea virens OX=1159556 GN=UV8b_5910 PE=3 SV=1	UV8b_5910				K00030						1	0.00872384	47.334	2	THEYAAAIIEK(1)L	-3.5174	1	25459
map00020 Citrate cycle (TCA cycle)	1.36449e-09	3.16	A0A063BRE5	290	K	Isocitrate dehydrogenase [NADP] OS=Ustilaginoidea virens OX=1159556 GN=UV8b_7931 PE=3 SV=1	UV8b_7931	1	9.88326e-06	117.99	K00031	2	DFEANK(1)IWYEHR	0.18785	1	9057.5	1	0.000222698	110.52	2	DFEANK(1)IWYEHR	-0.18574	1	8860.4	1	6.41957e-13	117.45	2	DFEANK(1)IWYEHR	0.4728	1	6894.5
map00020 Citrate cycle (TCA cycle)	1.36449e-09	3.16	A0A063BRE5	77	K	Isocitrate dehydrogenase [NADP] OS=Ustilaginoidea virens OX=1159556 GN=UV8b_7931 PE=3 SV=1	UV8b_7931	1	0.0348439	45.183	K00031	2	DK(1)FIHPYLDIDLK	-0.80682	1	51506	1	0.00767731	49.097	2	DK(1)FIHPYLDIDLK	-2.3461	1	42541	1	8.10061e-06	53.051	2	DK(1)FIHPYLDIDLK	-1.061	1	50669
map00020 Citrate cycle (TCA cycle)	1.36449e-09	3.16	A0A063BRE5	120	K	Isocitrate dehydrogenase [NADP] OS=Ustilaginoidea virens OX=1159556 GN=UV8b_7931 PE=3 SV=1	UV8b_7931	1	5.83794e-10	135.24	K00031	2	YSVGVK(1)CATITPDEAR	2.2806	1	17936	1	1.6531e-05	111.38	2	YSVGVK(1)CATITPDEAR	3.539	1	17552	1	2.85631e-07	117.41	2	YSVGVK(1)CATITPDEAR	3.3063	1	18821
map00020 Citrate cycle (TCA cycle)	1.36449e-09	3.16	A0A063BRE5	114	K	Isocitrate dehydrogenase [NADP] OS=Ustilaginoidea virens OX=1159556 GN=UV8b_7931 PE=3 SV=1	UV8b_7931				K00031						1	0.0557575	65.313	2	K(1)YSVGVK	-0.23679	1	13846	1	0.00294473	87.251	2	K(1)YSVGVK	1.5553	1	15668
map00020 Citrate cycle (TCA cycle)	1.36449e-09	3.16	A0A063BS68	75	K	Aconitate hydratase, mitochondrial OS=Ustilaginoidea virens OX=1159556 GN=UV8b_7585 PE=3 SV=1	UV8b_7585	1	6.07912e-09	55.637	K01681	4	LNRPLTYAEK(1)ILYSHLDDPHGQDIER	-0.70053	1	25937	1	3.05678e-08	62.95	4	LNRPLTYAEK(1)ILYSHLDDPHGQDIER	0.15857	1	34495	1	4.04266e-05	46.278	4	LNRPLTYAEK(1)ILYSHLDDPHGQDIER	0.57835	1	34933
map00020 Citrate cycle (TCA cycle)	1.36449e-09	3.16	A0A063BS68	97	K	Aconitate hydratase, mitochondrial OS=Ustilaginoidea virens OX=1159556 GN=UV8b_7585 PE=3 SV=1	UV8b_7585	1	0.00150826	81.163	K01681	2	SYLK(1)LRPDR	0.29211	1	96377									1	0.0250369	90.761	2	SYLK(1)LRPDR	-0.36085	1	106430
map00020 Citrate cycle (TCA cycle)	1.36449e-09	3.16	A0A063BS68	612	K	Aconitate hydratase, mitochondrial OS=Ustilaginoidea virens OX=1159556 GN=UV8b_7585 PE=3 SV=1	UV8b_7585	1	1.13008e-09	114.93	K01681	3	TTTDHISMAGPWLK(1)YR	-0.74074	1	36070	1	4.07255e-08	135.5	3	TTTDHISMAGPWLK(1)YR	1.2549	1	34074	1	1.14372e-05	103.76	3	TTTDHISMAGPWLK(1)YR	1.4432	1	35538
map00020 Citrate cycle (TCA cycle)	1.36449e-09	3.16	A0A063BS68	240	K	Aconitate hydratase, mitochondrial OS=Ustilaginoidea virens OX=1159556 GN=UV8b_7585 PE=3 SV=1	UV8b_7585	1	2.99732e-10	97.084	K01681	2	VIGVK(1)LTGELSGWTAPK	2.1967	1	30024	1	1.25391e-06	91.993	2	VIGVK(1)LTGELSGWTAPK	1.3728	1	35974	1	7.60655e-05	65.12	2	VIGVK(1)LTGELSGWTAPK	2.3706	1	41310
map00020 Citrate cycle (TCA cycle)	1.36449e-09	3.16	A0A063BUY8	195	K	Citrate synthase OS=Ustilaginoidea virens OX=1159556 GN=UV8b_4456 PE=3 SV=1	UV8b_4456	1	0.00309504	96.51	K01647	2	AYAK(1)GVNK	0.61461	1	16121	1	0.0033841	88.35	2	AYAK(1)GVNK	0.43347	1	16353	1	0.00317014	66.087	2	AYAK(1)GVNK	-0.48735	1	15670
map00020 Citrate cycle (TCA cycle)	1.36449e-09	3.16	A0A063BUY8	233	K	Citrate synthase OS=Ustilaginoidea virens OX=1159556 GN=UV8b_4456 PE=3 SV=1	UV8b_4456	1	0.00318455	79.809	K01647	2	GGK(1)VAPIQK	1.3539	1	5966.9
map00020 Citrate cycle (TCA cycle)	1.36449e-09	3.16	A0A063BUY8	104	K	Citrate synthase OS=Ustilaginoidea virens OX=1159556 GN=UV8b_4456 PE=3 SV=1	UV8b_4456				K01647						1	0.00333211	71.896	2	GK(1)TIPECQELLPK	-0.11155	1	10305	1	0.00142247	64.266	2	GK(1)TIPECQELLPK	-0.21305	1	10366
map00020 Citrate cycle (TCA cycle)	1.36449e-09	3.16	A0A063BVA2	444	K	ATP citrate lyase OS=Ustilaginoidea virens OX=1159556 GN=UV8b_5265 PE=4 SV=1	UV8b_5265	1	2.60813e-09	128.97	K01648	2	AGPNYQEGLK(1)NMK	-3.6985	1	17681	1	2.11659e-10	157.77	2	AGPNYQEGLK(1)NMK	1.1857	2	23550	1	1.47767e-12	145.75	2	AGPNYQEGLK(1)NMK	0.34284	1	21081
map00020 Citrate cycle (TCA cycle)	1.36449e-09	3.16	A0A063BVA2	447	K	ATP citrate lyase OS=Ustilaginoidea virens OX=1159556 GN=UV8b_5265 PE=4 SV=1	UV8b_5265	1	5.71297e-13	153.25	K01648	2	NMK(1)AATQELGLNAK	0.033055	1	15443	1	1.96568e-06	135.5	2	NMK(1)AATQELGLNAK	0.49757	1	18160	1	9.69987e-09	133.49	2	NMK(1)AATQELGLNAK	-0.35396	1	17616
map00020 Citrate cycle (TCA cycle)	1.36449e-09	3.16	A0A063BVA2	113	K	ATP citrate lyase OS=Ustilaginoidea virens OX=1159556 GN=UV8b_5265 PE=4 SV=1	UV8b_5265	1	0.00135123	78.043	K01648	2	EQK(1)VEHTTGVLR	1.0742	1	9743.5	1	1.95033e-06	108.2	2	EQK(1)VEHTTGVLR	0.78732	1	9023.6	1	0.00147825	54.27	2	EQK(1)VEHTTGVLR	1.0294	1	10284
map00020 Citrate cycle (TCA cycle)	1.36449e-09	3.16	A0A063BVA2	87	K	ATP citrate lyase OS=Ustilaginoidea virens OX=1159556 GN=UV8b_5265 PE=4 SV=1	UV8b_5265	1	0.00328159	65.404	K01648	2	GK(1)SGLLALNK	1.4096	1	14104	1	0.00211978	88.181	2	GK(1)SGLLALNK	-0.013347	1	16404	1	1.3322e-07	147.78	2	GK(1)SGLLALNK	-0.17609	1	16875
map00020 Citrate cycle (TCA cycle)	1.36449e-09	3.16	A0A063BVA2	259	K	ATP citrate lyase OS=Ustilaginoidea virens OX=1159556 GN=UV8b_5265 PE=4 SV=1	UV8b_5265	1	5.60984e-23	135.24	K01648	2	LDQTADFECGVK(1)WAIAR	1.0507	1	21214	1	1.15251e-08	121.86	2	LDQTADFECGVK(1)WAIAR	0.98465	1	26395	1	1.33259e-08	111.38	2	LDQTADFECGVK(1)WAIAR	1.4723	1	21461
map00020 Citrate cycle (TCA cycle)	1.36449e-09	3.16	A0A063BVA2	4	K	ATP citrate lyase OS=Ustilaginoidea virens OX=1159556 GN=UV8b_5265 PE=4 SV=1	UV8b_5265	1	6.87287e-05	113.46	K01648	2	SAK(1)SIFEADGK	0.63524	1	20558	1	0.000141845	99.34	2	SAK(1)SIFEADGK	0.21264	1	21114	1	0.0240145	45.939	2	SAK(1)SIFEADGK	0.1221	1	31707
map00020 Citrate cycle (TCA cycle)	1.36449e-09	3.16	A0A063BVA2	12	K	ATP citrate lyase OS=Ustilaginoidea virens OX=1159556 GN=UV8b_5265 PE=4 SV=1	UV8b_5265	1	2.00159e-06	58.508	K01648	3	SIFEADGK(1)AILNYHLTR	-0.2572	1	14619	1	6.55591e-13	113.48	3	SIFEADGK(1)AILNYHLTR	0.97106	3	22241	1	4.77174e-06	90.376	2	SIFEADGK(1)AILNYHLTR	0.45736	2	17253
map00020 Citrate cycle (TCA cycle)	1.36449e-09	3.16	A0A063BVA2	101	K	ATP citrate lyase OS=Ustilaginoidea virens OX=1159556 GN=UV8b_5265 PE=4 SV=1	UV8b_5265	1	0.001751	78.043	K01648	2	SWPEAK(1)AWVAER	0.17546	1	55924	1	0.00197072	71.896	2	SWPEAK(1)AWVAER	0.96087	1	55437	1	0.0176476	58.476	2	SWPEAK(1)AWVAER	1.0216	1	56163
map00020 Citrate cycle (TCA cycle)	1.36449e-09	3.16	A0A063BVP3	212	K	Pyruvate carboxylase OS=Ustilaginoidea virens OX=1159556 GN=UV8b_4398 PE=4 SV=1	UV8b_4398	1	5.8044e-09	99.589	K01958	2	AFTDK(1)HGFPIIIK	-1.141	1	97357	1	0.0119782	57.293	3	AFTDK(1)HGFPIIIK	0.38998	2	118270	1	1.96883e-05	92.707	2	AFTDK(1)HGFPIIIK	-1.0353	2	119280
map00020 Citrate cycle (TCA cycle)	1.36449e-09	3.16	A0A063BVP3	323	K	Pyruvate carboxylase OS=Ustilaginoidea virens OX=1159556 GN=UV8b_4398 PE=4 SV=1	UV8b_4398	1	0.00165118	83.438	K01958	2	DAILADAVK(1)LAK	0.041799	2	154660	1	0.00131105	76.85	2	DAILADAVK(1)LAK	0.5997	3	174620	1	0.00181048	65.933	2	DAILADAVK(1)LAK	1.0305	2	138740
map00020 Citrate cycle (TCA cycle)	1.36449e-09	3.16	A0A063BVP3	548	K	Pyruvate carboxylase OS=Ustilaginoidea virens OX=1159556 GN=UV8b_4398 PE=4 SV=1	UV8b_4398	1	0.0329137	54.436	K01958	2	GQIGEPK(1)LK	0.22669	1	81914	1	0.0178159	67.507	2	GQIGEPK(1)LK	0.26107	1	82275	1	0.0284759	49.96	2	GQIGEPK(1)LK	0.65517	1	84951
map00020 Citrate cycle (TCA cycle)	1.36449e-09	3.16	A0A063BVP3	550	K	Pyruvate carboxylase OS=Ustilaginoidea virens OX=1159556 GN=UV8b_4398 PE=4 SV=1	UV8b_4398	1	7.75721e-05	92.732	K01958	2	LK(1)TDIIIPK	0.60469	1	58216	1	0.000512811	112.8	2	LK(1)TDIIIPK	-0.32353	1	68403	1	0.00014719	102.55	2	LK(1)TDIIIPK	-0.30034	1	67926
map00020 Citrate cycle (TCA cycle)	1.36449e-09	3.16	A0A063BVP3	1023	K	Pyruvate carboxylase OS=Ustilaginoidea virens OX=1159556 GN=UV8b_4398 PE=4 SV=1	UV8b_4398	1	0.00141303	51.454	K01958	3	RPGLFLEPVDFAK(1)VK	0.076448	1	1755
map00020 Citrate cycle (TCA cycle)	1.36449e-09	3.16	A0A063BVP3	1056	K	Pyruvate carboxylase OS=Ustilaginoidea virens OX=1159556 GN=UV8b_4398 PE=4 SV=1	UV8b_4398				K01958														1	0.000514375	87.573	2	K(1)FVQQYGDLSVLPTR	-1.4836	1	2477
map00020 Citrate cycle (TCA cycle)	1.36449e-09	3.16	A0A063BWX4	15	K	Citrate synthase OS=Ustilaginoidea virens OX=1159556 GN=UV8b_4457 PE=3 SV=1	UV8b_4457	1	0.0112705	59.171	K01647	3	LVSQVYK(1)IAPGVLTEHGK	0.080248	1	56689	1	8.40546e-05	85.513	3	LVSQVYK(1)IAPGVLTEHGK	0.27314	1	61513	1	0.000220725	89.923	3	LVSQVYK(1)IAPGVLTEHGK	0.36841	1	59009
map00020 Citrate cycle (TCA cycle)	1.36449e-09	3.16	A0A063BWX4	89	K	Citrate synthase OS=Ustilaginoidea virens OX=1159556 GN=UV8b_4457 PE=3 SV=1	UV8b_4457	1	1.10148e-05	117.99	K01647	2	SFSTDK(1)WAEIVK	-0.057571	1	33206	1	1.25142e-05	144.27	2	SFSTDK(1)WAEIVK	0.1795	1	34502	1	9.87835e-06	77.358	2	SFSTDK(1)WAEIVK	0.7868	1	34633
map00020 Citrate cycle (TCA cycle)	1.36449e-09	3.16	A0A063BYY2	262	K	Malate dehydrogenase OS=Ustilaginoidea virens OX=1159556 GN=UV8b_4873 PE=3 SV=1	UV8b_4873	1	1.86698e-17	150.93	K00026	2	AAAGEK(1)GIVEPTFVDSPLYK	0.63273	1	33751	1	9.00282e-14	107.84	2	AAAGEK(1)GIVEPTFVDSPLYK	1.2866	1	34509	1	9.8098e-16	126.46	2	AAAGEK(1)GIVEPTFVDSPLYK	0.089764	1	36729
map00020 Citrate cycle (TCA cycle)	1.36449e-09	3.16	A0A063BYY2	309	K	Malate dehydrogenase OS=Ustilaginoidea virens OX=1159556 GN=UV8b_4873 PE=3 SV=1	UV8b_4873	1	2.00946e-10	124.62	K00026	2	IDANEQK(1)LLEACLGDLK	0.014256	1	30455	1	9.63893e-09	141.88	2	IDANEQK(1)LLEACLGDLK	0.2241	1	30875	1	4.18471e-13	164.56	2	IDANEQK(1)LLEACLGDLK	0.049963	1	28316
map00020 Citrate cycle (TCA cycle)	1.36449e-09	3.16	A0A063BYY2	319	K	Malate dehydrogenase OS=Ustilaginoidea virens OX=1159556 GN=UV8b_4873 PE=3 SV=1	UV8b_4873	1	0.000260197	78.932	K00026	2	LLEACLGDLK(1)K	-0.18326	1	34737	1	0.00678268	76.85	2	LLEACLGDLK(1)K	0.54084	1	31083	1	0.00117451	70.389	2	LLEACLGDLK(1)K	-0.53811	1	36848
map00020 Citrate cycle (TCA cycle)	1.36449e-09	3.16	A0A063BYY2	302	K	Malate dehydrogenase OS=Ustilaginoidea virens OX=1159556 GN=UV8b_4873 PE=3 SV=1	UV8b_4873	1	0.00368372	71.896	K00026	2	ILPIGK(1)IDANEQK	0.23716	2	65435	1	0.0047876	62.705	2	ILPIGK(1)IDANEQK	0.5188	1	51322	1	0.0017635	58.476	2	ILPIGK(1)IDANEQK	-0.14096	1	15556
map00020 Citrate cycle (TCA cycle)	1.36449e-09	3.16	A0A063BYY2	43	K	Malate dehydrogenase OS=Ustilaginoidea virens OX=1159556 GN=UV8b_4873 PE=3 SV=1	UV8b_4873	1	0.000682591	76.563	K00026	2	LNPK(1)VTDLALYDIR	1.1818	1	63642	1	4.87406e-05	55.604	2	LNPK(1)VTDLALYDIR	0.79362	1	55087	1	0.00102548	62.454	2	LNPK(1)VTDLALYDIR	0.69201	1	57671
map00020 Citrate cycle (TCA cycle)	1.36449e-09	3.16	A0A063C012	131	K	Succinate-CoA ligase subunit beta OS=Ustilaginoidea virens OX=1159556 GN=UV8b_4514 PE=3 SV=1	UV8b_4514	1	5.53457e-11	150.81	K01900	2	GIATK(1)LGFSEQCVEDAK	0.14504	1	83578	1	1.3982e-19	209.84	2	GIATK(1)LGFSEQCVEDAK	-1.1828	1	86348	1	9.05218e-09	144.16	2	GIATK(1)LGFSEQCVEDAK	-0.93494	1	79815
map00020 Citrate cycle (TCA cycle)	1.36449e-09	3.16	A0A063C012	22	K	Succinate-CoA ligase subunit beta OS=Ustilaginoidea virens OX=1159556 GN=UV8b_4514 PE=3 SV=1	UV8b_4514	1	2.22631e-05	85.622	K01900	2	GTFDNGLK(1)GGVR	-3.6669	1	9606.1	1	0.000140706	61.48	2	GTFDNGLK(1)GGVR	-0.68103	1	11229	1	7.004e-06	81.099	2	GTFDNGLK(1)GGVR	0.14986	1	12359
map00020 Citrate cycle (TCA cycle)	1.36449e-09	3.16	A0A063C012	324	K	Succinate-CoA ligase subunit beta OS=Ustilaginoidea virens OX=1159556 GN=UV8b_4514 PE=3 SV=1	UV8b_4514	1	6.31959e-11	133.93	K01900	3	LQGTNVEQAHK(1)LINESGMK	-2.6991	1	31809	1	1.07271e-05	78.71	3	LQGTNVEQAHK(1)LINESGMK	1.2375	1	33582	1	4.01404e-09	118.64	3	LQGTNVEQAHK(1)LINESGMK	0.28903	1	37343
map00020 Citrate cycle (TCA cycle)	1.36449e-09	3.16	A0A063C012	49	K	Succinate-CoA ligase subunit beta OS=Ustilaginoidea virens OX=1159556 GN=UV8b_4514 PE=3 SV=1	UV8b_4514	1	1.59428e-06	121.8	K01900	2	LVTK(1)QTGAGGR	0.6446	1	8917.9	1	5.07575e-07	163.43	2	LVTK(1)QTGAGGR	-0.60345	1	7647.4	1	0.00047264	81.335	2	LVTK(1)QTGAGGR	-1.1532	1	8569.7
map00020 Citrate cycle (TCA cycle)	1.36449e-09	3.16	A0A063C012	151	K	Succinate-CoA ligase subunit beta OS=Ustilaginoidea virens OX=1159556 GN=UV8b_4514 PE=3 SV=1	UV8b_4514	1	1.71672e-05	105.81	K01900	2	LYK(1)IFIER	0.22047	1	33340	1	0.00288716	79.059	2	LYK(1)IFIER	-0.29956	1	36893	1	0.00046026	84.368	2	LYK(1)IFIER	-0.43499	1	42947
map00020 Citrate cycle (TCA cycle)	1.36449e-09	3.16	A0A063C012	307	K	Succinate-CoA ligase subunit beta OS=Ustilaginoidea virens OX=1159556 GN=UV8b_4514 PE=3 SV=1	UV8b_4514	1	4.70402e-06	108.4	K01900	2	TVENLNLK(1)IPIIAR	1.725	1	70484	1	1.2627e-07	121.96	2	TVENLNLK(1)IPIIAR	2.4774	1	67774	1	1.26172e-08	150.21	2	TVENLNLK(1)IPIIAR	1.6075	1	64150
map00020 Citrate cycle (TCA cycle)	1.36449e-09	3.16	A0A063C0B9	499	K	ATP-citrate synthase subunit 1 OS=Ustilaginoidea virens OX=1159556 GN=UV8b_5263 PE=4 SV=1	UV8b_5263	1	1.48506e-05	134.66	K01648	2	AFDK(1)GLSPR	0.60479	1	279460	1	0.000439915	99.855	2	AFDK(1)GLSPR	-0.38103	1	286080	1	1.94673e-05	124.81	2	AFDK(1)GLSPR	0.046929	1	297550
map00020 Citrate cycle (TCA cycle)	1.36449e-09	3.16	A0A063C0B9	515	K	ATP-citrate synthase subunit 1 OS=Ustilaginoidea virens OX=1159556 GN=UV8b_5263 PE=4 SV=1	UV8b_5263	1	7.73429e-05	99.305	K01648	2	ANK(1)LIPGIGHR	-3.2557	2	127320	1	0.000158247	100.84	2	ANK(1)LIPGIGHR	0.41694	3	166550	1	1.20882e-05	98.009	2	ANK(1)LIPGIGHR	0.54838	3	169840
map00020 Citrate cycle (TCA cycle)	1.36449e-09	3.16	A0A063C0B9	350	K	ATP-citrate synthase subunit 1 OS=Ustilaginoidea virens OX=1159556 GN=UV8b_5263 PE=4 SV=1	UV8b_5263	1	0.0400156	47.349	K01648	2	EVYSK(1)LVK	-3.9497	1	36006	1	0.024076	41.025	2	EVYSK(1)LVK	-0.65788	1	31747
map00020 Citrate cycle (TCA cycle)	1.36449e-09	3.16	A0A063C0B9	544	K	ATP-citrate synthase subunit 1 OS=Ustilaginoidea virens OX=1159556 GN=UV8b_5263 PE=4 SV=1	UV8b_5263	1	1.80729e-09	167.06	K01648	2	EYVLAK(1)FPSHK	-1.018	1	239540	1	1.52597e-07	147.78	2	EYVLAK(1)FPSHK	0.4694	1	243400	1	1.52239e-08	135.28	2	EYVLAK(1)FPSHK	0.14801	1	252020
map00020 Citrate cycle (TCA cycle)	1.36449e-09	3.16	A0A063C0B9	549	K	ATP-citrate synthase subunit 1 OS=Ustilaginoidea virens OX=1159556 GN=UV8b_5263 PE=4 SV=1	UV8b_5263	1	5.03891e-08	84.105	K01648	3	FPSHK(1)LLDYALAVETVTTSK	-1.4898	2	173840	1	5.98485e-06	85.513	3	FPSHK(1)LLDYALAVETVTTSK	-1.2896	2	163700	1	7.39637e-05	72.075	3	FPSHK(1)LLDYALAVETVTTSK	-0.69349	2	165750
map00020 Citrate cycle (TCA cycle)	1.36449e-09	3.16	A0A063C0B9	197	K	ATP-citrate synthase subunit 1 OS=Ustilaginoidea virens OX=1159556 GN=UV8b_5263 PE=4 SV=1	UV8b_5263	1	0.000684454	47.844	K01648	2	IGNTGGMMDNIVASK(1)LYR	0.89807	1	8755.7	1	1.6125e-05	77.325	2	IGNTGGMMDNIVASK(1)LYR	1.2489	1	8904.9	1	0.0137484	41.284	2	IGNTGGMMDNIVASK(1)LYR	1.7771	1	9070.7
map00020 Citrate cycle (TCA cycle)	1.36449e-09	3.16	A0A063C0B9	512	K	ATP-citrate synthase subunit 1 OS=Ustilaginoidea virens OX=1159556 GN=UV8b_5263 PE=4 SV=1	UV8b_5263	0.830084	0.0012279	76.605	K01648	3	K(0.83)ANK(0.17)LIPGIGHR	0.88807	1	31032
map00020 Citrate cycle (TCA cycle)	1.36449e-09	3.16	A0A063C0B9	624	K	ATP-citrate synthase subunit 1 OS=Ustilaginoidea virens OX=1159556 GN=UV8b_5263 PE=4 SV=1	UV8b_5263				K01648						1	0.000125319	99.589	2	SIGLIAHYLDQK(1)R	0.99436	1	7558.7	1	1.68239e-05	97.175	2	SIGLIAHYLDQK(1)R	-1.2288	1	6826.1
map00020 Citrate cycle (TCA cycle)	1.36449e-09	3.16	A0A063C1A8	279	K	Acetyltransferase component of pyruvate dehydrogenase complex OS=Ustilaginoidea virens OX=1159556 GN=UV8b_3915 PE=3 SV=1	UV8b_3915	1	0.00339697	75.474	K00627	2	QALNSSADGK(1)YK	1.6335	2	17352	1	0.000216606	106.35	2	QALNSSADGK(1)YK	-5.9314	1	4955.4
map00020 Citrate cycle (TCA cycle)	1.36449e-09	3.16	A0A063C1A8	281	K	Acetyltransferase component of pyruvate dehydrogenase complex OS=Ustilaginoidea virens OX=1159556 GN=UV8b_3915 PE=3 SV=1	UV8b_3915	1	3.14301e-05	117.45	K00627	2	YK(1)LSVNDFLIK	-0.53935	1	60280	1	0.000163606	99.34	2	YK(1)LSVNDFLIK	-0.17338	1	55785	1	1.40708e-05	96.946	2	YK(1)LSVNDFLIK	0.51908	1	62343
map00020 Citrate cycle (TCA cycle)	1.36449e-09	3.16	A0A063C5K9	562	K	Phosphoenolpyruvate carboxykinase OS=Ustilaginoidea virens OX=1159556 GN=UV8b_2608 PE=3 SV=1	UV8b_2608	1	1.02284e-41	223.03	K01610	2	AWTAGAESFQNEVVK(1)LGK	-0.88225	1	42027	1	3.25437e-28	233.59	2	AWTAGAESFQNEVVK(1)LGK	-0.40897	1	36403	1	8.70139e-20	162.52	2	AWTAGAESFQNEVVK(1)LGK	-0.94124	1	37453
map00020 Citrate cycle (TCA cycle)	1.36449e-09	3.16	A0A063C5K9	417	K	Phosphoenolpyruvate carboxykinase OS=Ustilaginoidea virens OX=1159556 GN=UV8b_2608 PE=3 SV=1	UV8b_2608	1	0.00250321	59.645	K01610	2	GVLPPISK(1)LDR	0.047461	1	352800	1	9.05929e-05	123.5	2	GVLPPISK(1)LDR	0.16584	1	366970	1	6.83464e-06	111.61	2	GVLPPISK(1)LDR	0.14602	1	386370
map00020 Citrate cycle (TCA cycle)	1.36449e-09	3.16	A0A063C5K9	477	K	Phosphoenolpyruvate carboxykinase OS=Ustilaginoidea virens OX=1159556 GN=UV8b_2608 PE=3 SV=1	UV8b_2608	1	0.0014342	58.539	K01610	3	IEQHK(1)ANAWLLNTGWVGAGFAHGGK	1.1397	2	17562	1	1.36386e-05	76.23	3	IEQHK(1)ANAWLLNTGWVGAGFAHGGK	1.3933	2	22141	1	3.97717e-05	115.29	4	IEQHK(1)ANAWLLNTGWVGAGFAHGGK	0.6868	1	12083
map00020 Citrate cycle (TCA cycle)	1.36449e-09	3.16	A0A063C5K9	173	K	Phosphoenolpyruvate carboxykinase OS=Ustilaginoidea virens OX=1159556 GN=UV8b_2608 PE=3 SV=1	UV8b_2608	1	5.15649e-10	135.5	K01610	2	IYVVDGYAGWDEK(1)YR	-0.68596	1	37130	1	1.19567e-11	128.57	2	IYVVDGYAGWDEK(1)YR	-0.074775	1	36764	1	1.23447e-18	145.08	2	IYVVDGYAGWDEK(1)YR	-0.52455	1	35498
map00020 Citrate cycle (TCA cycle)	1.36449e-09	3.16	A0A063C5K9	467	K	Phosphoenolpyruvate carboxykinase OS=Ustilaginoidea virens OX=1159556 GN=UV8b_2608 PE=3 SV=1	UV8b_2608	1	0.0333732	40.502	K01610	2	YAK(1)MLADK	-0.4905	1	18478
map00020 Citrate cycle (TCA cycle)	1.36449e-09	3.16	A0A063C6Q9	250	K	Fumarate hydratase OS=Ustilaginoidea virens OX=1159556 GN=UV8b_1769 PE=3 SV=1	UV8b_1769	1	1.1118e-08	115.04	K01679	2	AALQAK(1)VAAFEAR	0.13521	1	47625	1	2.87229e-05	84.309	2	AALQAK(1)VAAFEAR	-0.43384	1	47408	1	0.000107119	86.838	2	AALQAK(1)VAAFEAR	0.24908	1	51619
map00020 Citrate cycle (TCA cycle)	1.36449e-09	3.16	A0A063C762	218	K	Isocitrate dehydrogenase [NAD] subunit, mitochondrial OS=Ustilaginoidea virens OX=1159556 GN=UV8b_1914 PE=3 SV=1	UV8b_1914	1	0.0175303	66.664	K00030	2	ANIMK(1)LADGLFR	-1.3357	1	11653									1	2.44604e-06	79.311	2	ANIMK(1)LADGLFR	-1.8729	1	5778.8
map00020 Citrate cycle (TCA cycle)	1.36449e-09	3.16	A0A063C762	342	K	Isocitrate dehydrogenase [NAD] subunit, mitochondrial OS=Ustilaginoidea virens OX=1159556 GN=UV8b_1914 PE=3 SV=1	UV8b_1914	1	6.92947e-06	91.939	K00030	2	ISK(1)AIYAVIAEGK	0.87218	1	24441	1	0.00257211	59.731	2	ISK(1)AIYAVIAEGK	0.75562	1	24060	1	0.000202313	83.214	2	ISK(1)AIYAVIAEGK	0.79652	1	21113
map00020 Citrate cycle (TCA cycle)	1.36449e-09	3.16	A0A063C762	108	K	Isocitrate dehydrogenase [NAD] subunit, mitochondrial OS=Ustilaginoidea virens OX=1159556 GN=UV8b_1914 PE=3 SV=1	UV8b_1914	1	2.77772e-06	119.94	K00030	3	LGLK(1)GILHTPISR	0.30146	2	12162	1	0.000775889	108.2	3	LGLK(1)GILHTPISR	2.0424	2	17148	1	0.000847331	84.309	3	LGLK(1)GILHTPISR	1.0004	2	17169
map00020 Citrate cycle (TCA cycle)	1.36449e-09	3.16	A0A063C8Q5	893	K	Dihydrolipoyl dehydrogenase OS=Ustilaginoidea virens OX=1159556 GN=UV8b_2480 PE=3 SV=1	UV8b_2480	1	2.23956e-08	152.23	K00382	2	AGQEGLK(1)VACIEK	-3.1679	1	11560	1	0.00195437	61.042	2	AGQEGLK(1)VACIEK	-1.2594	1	16029
map00020 Citrate cycle (TCA cycle)	1.36449e-09	3.16	A0A063C8Q5	1329	K	Dihydrolipoyl dehydrogenase OS=Ustilaginoidea virens OX=1159556 GN=UV8b_2480 PE=3 SV=1	UV8b_2480	1	1.87138e-08	96.957	K00382	2	EAAMATSSK(1)AIHF	0.39131	1	21957	1	1.3295e-06	130.79	2	EAAMATSSK(1)AIHF	1.3936	1	20967	1	7.04217e-05	85.622	2	EAAMATSSK(1)AIHF	0.94645	1	23673
map00020 Citrate cycle (TCA cycle)	1.36449e-09	3.16	A0A063C8Q5	1093	K	Dihydrolipoyl dehydrogenase OS=Ustilaginoidea virens OX=1159556 GN=UV8b_2480 PE=3 SV=1	UV8b_2480	1	0.000376134	87.251	K00382	2	K(1)QGMDFK	-0.23529	1	19679	1	0.00825268	87.251	2	K(1)QGMDFK	0.86422	1	20172	1	0.00358009	93.561	2	K(1)QGMDFK	-0.17504	1	21960
map00020 Citrate cycle (TCA cycle)	1.36449e-09	3.16	A0A063C8Q5	951	K	Dihydrolipoyl dehydrogenase OS=Ustilaginoidea virens OX=1159556 GN=UV8b_2480 PE=3 SV=1	UV8b_2480	1	0.00290935	77.072	K00382	2	LNLANFMK(1)AK	-0.0091904	1	6930.8									1	0.0154041	48.157	2	LNLANFMK(1)AK	0.12265	1	7854.2
map00020 Citrate cycle (TCA cycle)	1.36449e-09	3.16	A0A063C8Q5	1103	K	Dihydrolipoyl dehydrogenase OS=Ustilaginoidea virens OX=1159556 GN=UV8b_2480 PE=3 SV=1	UV8b_2480	1	4.24848e-06	121.8	K00382	2	LNTK(1)VVGGDK	0.3373	1	10341	1	0.000462676	87.895	2	LNTK(1)VVGGDK	-0.3801	1	10339	1	0.00204876	74.424	2	LNTK(1)VVGGDK	-0.17578	1	12568
map00020 Citrate cycle (TCA cycle)	1.36449e-09	3.16	A0A063C8Q5	1115	K	Dihydrolipoyl dehydrogenase OS=Ustilaginoidea virens OX=1159556 GN=UV8b_2480 PE=3 SV=1	UV8b_2480	1	0.0249316	44.82	K00382	2	VK(1)LDVDAAK	1.0028	1	40783	1	0.00252512	90.263	2	VK(1)LDVDAAK	-0.93958	1	35805	1	0.0147111	78.816	2	VK(1)LDVDAAK	-0.36663	1	36667
map00020 Citrate cycle (TCA cycle)	1.36449e-09	3.16	A0A063C942	364	K	Citrate synthase OS=Ustilaginoidea virens OX=1159556 GN=UV8b_2106 PE=3 SV=1	UV8b_2106	1	0.00358141	58.889	K01647	2	NK(1)LLDTALALAK	0.56733	1	4751.7	1	0.00155616	55.235	2	NK(1)LLDTALALAK	0.1426	1	5706.6	1	0.0129333	53.028	2	NK(1)LLDTALALAK	-0.68645	1	6046.3
map00020 Citrate cycle (TCA cycle)	1.36449e-09	3.16	A0A063CAA2	260	K	Pyruvate dehydrogenase E1 component beta subunit OS=Ustilaginoidea virens OX=1159556 GN=UV8b_1066 PE=4 SV=1	UV8b_1066	1	2.16107e-06	117.21	K00162	2	SGK(1)DLTIVSLSR	-2.0182	1	44580	1	2.32073e-06	104.04	2	SGK(1)DLTIVSLSR	-1.3826	1	52437	1	9.23898e-09	130.99	2	SGK(1)DLTIVSLSR	-0.73931	1	48816
map00020 Citrate cycle (TCA cycle)	1.36449e-09	3.16	A0A063CAA2	380	K	Pyruvate dehydrogenase E1 component beta subunit OS=Ustilaginoidea virens OX=1159556 GN=UV8b_1066 PE=4 SV=1	UV8b_1066	1	7.91274e-05	108.3	K00162	2	VIEDFAAK(1)LLR	0.16361	2	62942	1	0.00113156	95.311	2	VIEDFAAK(1)LLR	0.60697	2	65785	1	0.00288783	72.042	2	VIEDFAAK(1)LLR	0.23718	2	62479
map00020 Citrate cycle (TCA cycle)	1.36449e-09	3.16	A0A063CAA2	96	K	Pyruvate dehydrogenase E1 component beta subunit OS=Ustilaginoidea virens OX=1159556 GN=UV8b_1066 PE=4 SV=1	UV8b_1066	1	0.0551718	42.075	K00162	2	VTK(1)GLLDR	0.16778	1	57480	1	0.0175215	62.969	2	VTK(1)GLLDR	-0.036066	1	60192	1	0.00242107	86.205	2	VTK(1)GLLDR	0.46305	1	57907
map00020 Citrate cycle (TCA cycle)	1.36449e-09	3.16	A0A063CAA2	209	K	Pyruvate dehydrogenase E1 component beta subunit OS=Ustilaginoidea virens OX=1159556 GN=UV8b_1066 PE=4 SV=1	UV8b_1066	1	1.0449e-05	112.73	K00162	2	VVSPWSAEDAK(1)GLLK	0.15704	1	92701	1	1.49321e-05	95.656	2	VVSPWSAEDAK(1)GLLK	-0.1535	1	86368	1	3.29287e-08	110.58	2	VVSPWSAEDAK(1)GLLK	0.010143	2	91826
map00020 Citrate cycle (TCA cycle)	1.36449e-09	3.16	A0A063CC75	338	K	Pyruvate dehydrogenase E1 component subunit alpha OS=Ustilaginoidea virens OX=1159556 GN=UV8b_433 PE=4 SV=1	UV8b_433	1	8.48399e-06	112.93	K00161	2	STNDPIAGLK(1)QR	0.19048	1	87013	1	7.13596e-07	142.71	2	STNDPIAGLK(1)QR	0.44132	1	85444	1	1.2978e-05	101.48	2	STNDPIAGLK(1)QR	0.47811	1	91566
map00030 Pentose phosphate pathway	0.0792089	1.7	A0A063BPF7	532	K	Phosphoglucomutase 2 OS=Ustilaginoidea virens OX=1159556 GN=UV8b_6828 PE=3 SV=1	UV8b_6828	1	7.22627e-07	134.2	K01835	2	AEVK(1)FATELLK	-0.626	1	182470	1	0.00146065	77.358	2	AEVK(1)FATELLK	-0.92311	1	197200	1	1.64993e-05	99.174	2	AEVK(1)FATELLK	-0.48176	1	187360
map00030 Pentose phosphate pathway	0.0792089	1.7	A0A063BPF7	539	K	Phosphoglucomutase 2 OS=Ustilaginoidea virens OX=1159556 GN=UV8b_6828 PE=3 SV=1	UV8b_6828	1	4.16191e-06	129.72	K01835	2	FATELLK(1)FK	-0.18195	1	182790	1	0.000236648	129.72	2	FATELLK(1)FK	0.04491	1	187810	1	1.26687e-05	113.7	2	FATELLK(1)FK	-0.44474	1	201950
map00030 Pentose phosphate pathway	0.0792089	1.7	A0A063BPF7	121	K	Phosphoglucomutase 2 OS=Ustilaginoidea virens OX=1159556 GN=UV8b_6828 PE=3 SV=1	UV8b_6828	1	2.45172e-09	95.001	K01835	3	ATGGILLTASHNPGGPK(1)NDFGIK	0.73072	1	7287.7	1	4.29697e-07	84.105	3	ATGGILLTASHNPGGPK(1)NDFGIK	0.23497	1	8046.8
map00030 Pentose phosphate pathway	0.0792089	1.7	A0A063BPF7	210	K	Phosphoglucomutase 2 OS=Ustilaginoidea virens OX=1159556 GN=UV8b_6828 PE=3 SV=1	UV8b_6828	1	5.74553e-10	124.77	K01835	3	EFFTSHPDFK(1)VLFDGLHGVTGPYGK	1.2777	1	14435	1	1.46637e-08	101.62	3	EFFTSHPDFK(1)VLFDGLHGVTGPYGK	1.763	1	16805	1	5.46701e-05	44.584	3	EFFTSHPDFK(1)VLFDGLHGVTGPYGK	2.115	1	18516
map00030 Pentose phosphate pathway	0.0792089	1.7	A0A063BPF7	225	K	Phosphoglucomutase 2 OS=Ustilaginoidea virens OX=1159556 GN=UV8b_6828 PE=3 SV=1	UV8b_6828	1	2.59314e-08	78.673	K01835	3	VLFDGLHGVTGPYGK(1)AIFEK	-1.0996	1	50320	1	0.000145758	48.201	3	VLFDGLHGVTGPYGK(1)AIFEK	-1.2067	1	48584	1	3.13718e-08	85.513	3	VLFDGLHGVTGPYGK(1)AIFEK	-1.307	1	43344
map00030 Pentose phosphate pathway	0.0792089	1.7	A0A063BPF7	358	K	Phosphoglucomutase 2 OS=Ustilaginoidea virens OX=1159556 GN=UV8b_6828 PE=3 SV=1	UV8b_6828	1	0.00166146	83.623	K01835	2	FFCALFDAK(1)K	0.24774	1	23117	1	0.00631007	47.561	2	FFCALFDAK(1)K	-0.081921	1	25922	1	0.00147339	69.716	2	FFCALFDAK(1)K	-0.23732	1	23875
map00030 Pentose phosphate pathway	0.0792089	1.7	A0A063BPF7	149	K	Phosphoglucomutase 2 OS=Ustilaginoidea virens OX=1159556 GN=UV8b_6828 PE=3 SV=1	UV8b_6828	1	3.33824e-12	177.47	K01835	2	IFETSK(1)SLTSYK	-0.10653	1	186260	1	1.65738e-10	139.78	2	IFETSK(1)SLTSYK	0.023412	1	208090	1	4.94637e-14	124.46	2	IFETSK(1)SLTSYK	-0.23386	1	207740
map00030 Pentose phosphate pathway	0.0792089	1.7	A0A063BPF7	454	K	Phosphoglucomutase 2 OS=Ustilaginoidea virens OX=1159556 GN=UV8b_6828 PE=3 SV=1	UV8b_6828	1	0.00132321	101.45	K01835	2	LVADSSFVGSK(1)IR	-0.10819	1	109650	1	1.06532e-06	122.51	2	LVADSSFVGSK(1)IR	-0.23647	1	118950	1	8.93171e-06	112.93	2	LVADSSFVGSK(1)IR	-0.23995	1	111680
map00030 Pentose phosphate pathway	0.0792089	1.7	A0A063BPF7	443	K	Phosphoglucomutase 2 OS=Ustilaginoidea virens OX=1159556 GN=UV8b_6828 PE=3 SV=1	UV8b_6828	1	1.23156e-06	86.952	K01835	2	VVGELEK(1)LVADSSFVGSK	1.2113	2	81220	1	1.2758e-08	112.68	2	VVGELEK(1)LVADSSFVGSK	0.070261	2	62908	1	2.38465e-13	137.89	2	VVGELEK(1)LVADSSFVGSK	0.099164	2	56751
map00030 Pentose phosphate pathway	0.0792089	1.7	A0A063BPF7	359	K	Phosphoglucomutase 2 OS=Ustilaginoidea virens OX=1159556 GN=UV8b_6828 PE=3 SV=1	UV8b_6828				K01835						1	7.1504e-09	123.24	3	K(1)LSICGEESFGTGSDHIR	-0.22571	1	4975.6	1	2.1313e-13	129.53	3	K(1)LSICGEESFGTGSDHIR	-0.17292	1	4963.4
map00030 Pentose phosphate pathway	0.0792089	1.7	A0A063BPF7	81	K	Phosphoglucomutase 2 OS=Ustilaginoidea virens OX=1159556 GN=UV8b_6828 PE=3 SV=1	UV8b_6828				K01835														1	0.041917	42.835	2	IGAAYGVK(1)K	0.51174	1	28972
map00030 Pentose phosphate pathway	0.0792089	1.7	A0A063BPT2	273	K	Fructose-bisphosphate aldolase, class II OS=Ustilaginoidea virens OX=1159556 GN=UV8b_8162 PE=4 SV=1	UV8b_8162	0.970593	0.0123407	44.019	K01624	4	EDK(0.029)PVFFVFHGGSGSSK(0.971)TEYLDAISHGVVK	3.352	1	48623
map00030 Pentose phosphate pathway	0.0792089	1.7	A0A063BPT2	250	K	Fructose-bisphosphate aldolase, class II OS=Ustilaginoidea virens OX=1159556 GN=UV8b_8162 PE=4 SV=1	UV8b_8162	1	1.03833e-11	148.76	K01624	3	HQSHVK(1)AAINVK	1.4218	3	61442	1	3.14803e-09	165.39	3	HQSHVK(1)AAINVK	1.5391	3	65945	1	6.29741e-13	168.69	2	HQSHVK(1)AAINVK	-2.1062	3	65797
map00030 Pentose phosphate pathway	0.0792089	1.7	A0A063BPT2	244	K	Fructose-bisphosphate aldolase, class II OS=Ustilaginoidea virens OX=1159556 GN=UV8b_8162 PE=4 SV=1	UV8b_8162	1	5.38637e-09	123.99	K01624	2	LHPELLGK(1)HQSHVK	0.0061394	3	285050	1	3.15718e-08	156.73	3	LHPELLGK(1)HQSHVK	0.95339	2	283700	1	5.28835e-08	140.01	3	LHPELLGK(1)HQSHVK	0.53646	3	312260
map00030 Pentose phosphate pathway	0.0792089	1.7	A0A063BPT2	236	K	Fructose-bisphosphate aldolase, class II OS=Ustilaginoidea virens OX=1159556 GN=UV8b_8162 PE=4 SV=1	UV8b_8162	1	1.56702e-05	159.12	K01624	3	PGNVK(1)LHPELLGK	0.76784	2	116800	1	2.62848e-05	121.71	3	PGNVK(1)LHPELLGK	0.20767	2	131420	1	1.37617e-05	136.06	3	PGNVK(1)LHPELLGK	0.40212	2	120260
map00030 Pentose phosphate pathway	0.0792089	1.7	A0A063BUW4	101	K	Putative 6-phosphogluconolactonase OS=Ustilaginoidea virens OX=1159556 GN=UV8b_4625 PE=4 SV=1	UV8b_4625	1	1.71222e-09	130.78	K01057	2	AELLDK(1)LPADQQPTVR	-0.42915	1	27604	1	5.00406e-08	99.668	2	AELLDK(1)LPADQQPTVR	0.19154	1	21773	1	2.20706e-08	94.63	2	AELLDK(1)LPADQQPTVR	-0.44282	1	27785
map00030 Pentose phosphate pathway	0.0792089	1.7	A0A063BZ29	253	K	6-phosphogluconate dehydrogenase, decarboxylating OS=Ustilaginoidea virens OX=1159556 GN=UV8b_5582 PE=3 SV=1	UV8b_5582	1	1.10947e-05	121.69	K00033	2	ALGLSNK(1)EIGDVLAK	-0.69136	1	73495	1	3.22947e-05	121.86	2	ALGLSNK(1)EIGDVLAK	-0.56327	1	73215	1	1.92053e-05	102.57	2	ALGLSNK(1)EIGDVLAK	-0.21488	1	67770
map00030 Pentose phosphate pathway	0.0792089	1.7	A0A063BZ29	90	K	6-phosphogluconate dehydrogenase, decarboxylating OS=Ustilaginoidea virens OX=1159556 GN=UV8b_5582 PE=3 SV=1	UV8b_5582	1	6.30312e-10	164.56	K00033	2	GK(1)SIVGAQSVEEFIGK	-0.46617	1	24763	1	4.11598e-06	139.61	2	GK(1)SIVGAQSVEEFIGK	-0.27909	1	24187	1	5.26828e-13	167.01	2	GK(1)SIVGAQSVEEFIGK	-0.31529	1	23831
map00030 Pentose phosphate pathway	0.0792089	1.7	A0A063BZ29	104	K	6-phosphogluconate dehydrogenase, decarboxylating OS=Ustilaginoidea virens OX=1159556 GN=UV8b_5582 PE=3 SV=1	UV8b_5582	1	1.0989e-06	98.167	K00033	2	SIVGAQSVEEFIGK(1)LK	-0.64724	1	30462	1	7.01129e-08	81.48	2	SIVGAQSVEEFIGK(1)LK	0.30529	1	17397	1	2.28438e-08	92.747	2	SIVGAQSVEEFIGK(1)LK	-2.5054	1	11919
map00030 Pentose phosphate pathway	0.0792089	1.7	A0A063BZ29	352	K	6-phosphogluconate dehydrogenase, decarboxylating OS=Ustilaginoidea virens OX=1159556 GN=UV8b_5582 PE=3 SV=1	UV8b_5582	1	4.82126e-05	126.82	K00033	2	GSGK(1)FEGNK	0.25725	1	60692	1	0.000420828	122.44	2	GSGK(1)FEGNK	1.1225	1	62189	1	0.00219261	86.205	2	GSGK(1)FEGNK	-0.46363	1	65571
map00030 Pentose phosphate pathway	0.0792089	1.7	A0A063BZ29	511	K	6-phosphogluconate dehydrogenase, decarboxylating OS=Ustilaginoidea virens OX=1159556 GN=UV8b_5582 PE=3 SV=1	UV8b_5582	1	0.000270928	71.219	K00033	3	HPEGK(1)DIHVNWTGR	-1.963	1	7854.6	1	4.68523e-05	87.573	3	HPEGK(1)DIHVNWTGR	0.36942	1	14547	1	0.0013724	50.314	3	HPEGK(1)DIHVNWTGR	0.42852	1	11943
map00030 Pentose phosphate pathway	0.0792089	1.7	A0A063BZ29	506	K	6-phosphogluconate dehydrogenase, decarboxylating OS=Ustilaginoidea virens OX=1159556 GN=UV8b_5582 PE=3 SV=1	UV8b_5582	0.999995	2.7441e-05	70.806	K00033	2	IKPEFASSK(1)HPEGK	-0.069271	2	59078	1	0.00221501	85.813	3	IKPEFASSK(1)HPEGK	0.78977	2	60508	0.999998	0.000755027	70.806	3	IKPEFASSK(1)HPEGK	0.66118	2	65807
map00030 Pentose phosphate pathway	0.0792089	1.7	A0A063BZ29	415	K	6-phosphogluconate dehydrogenase, decarboxylating OS=Ustilaginoidea virens OX=1159556 GN=UV8b_5582 PE=3 SV=1	UV8b_5582	1	2.42323e-09	134.2	K00033	2	SVFLK(1)DITAAYR	0.37364	1	177270	1	1.94059e-06	106	2	SVFLK(1)DITAAYR	0.565	1	168620	1	3.91252e-13	165.39	2	SVFLK(1)DITAAYR	0.79199	1	167530
map00030 Pentose phosphate pathway	0.0792089	1.7	A0A063BZ29	477	K	6-phosphogluconate dehydrogenase, decarboxylating OS=Ustilaginoidea virens OX=1159556 GN=UV8b_5582 PE=3 SV=1	UV8b_5582	1	1.59809e-05	131.54	K00033	2	TK(1)DLPANLLQAQR	0.070117	1	23075	1	7.37318e-05	90.306	2	TK(1)DLPANLLQAQR	-0.46553	1	24422	1	0.00126655	75.474	2	TK(1)DLPANLLQAQR	-0.94303	1	25445
map00030 Pentose phosphate pathway	0.0792089	1.7	A0A063BZ29	78	K	6-phosphogluconate dehydrogenase, decarboxylating OS=Ustilaginoidea virens OX=1159556 GN=UV8b_5582 PE=3 SV=1	UV8b_5582	1	4.98079e-13	184.65	K00033	2	TVSK(1)VDHFLANEAK	0.82136	2	164690	1	8.36821e-08	155.57	2	TVSK(1)VDHFLANEAK	0.25151	2	175470	1	8.38652e-06	115.79	2	TVSK(1)VDHFLANEAK	0.05822	2	172360
map00030 Pentose phosphate pathway	0.0792089	1.7	A0A063BZ29	342	K	6-phosphogluconate dehydrogenase, decarboxylating OS=Ustilaginoidea virens OX=1159556 GN=UV8b_5582 PE=3 SV=1	UV8b_5582	1	1.25664e-23	204.34	K00033	2	VEASSK(1)LQYVSR	-1.9385	1	667320	1	7.3957e-19	232.19	2	VEASSK(1)LQYVSR	0.37019	1	692840	1	1.00892e-25	240.41	2	VEASSK(1)LQYVSR	0.7386	1	718470
map00030 Pentose phosphate pathway	0.0792089	1.7	A0A063BZ29	159	K	6-phosphogluconate dehydrogenase, decarboxylating OS=Ustilaginoidea virens OX=1159556 GN=UV8b_5582 PE=3 SV=1	UV8b_5582	1	0.0412277	44.42	K00033	2	YLAGK(1)GIR	0.82519	1	268840	1	0.000672326	92.319	2	YLAGK(1)GIR	0.39972	1	273690	1	0.00226611	72.355	2	YLAGK(1)GIR	0.47825	1	288080
map00030 Pentose phosphate pathway	0.0792089	1.7	A0A063BZ29	393	K	6-phosphogluconate dehydrogenase, decarboxylating OS=Ustilaginoidea virens OX=1159556 GN=UV8b_5582 PE=3 SV=1	UV8b_5582				K00033						1	0.0226774	75.243	2	EFGWK(1)LNK	0.29318	1	20329	1	0.016112	78.178	2	EFGWK(1)LNK	-0.27985	1	18875
map00030 Pentose phosphate pathway	0.0792089	1.7	A0A063BZ29	300	K	6-phosphogluconate dehydrogenase, decarboxylating OS=Ustilaginoidea virens OX=1159556 GN=UV8b_5582 PE=3 SV=1	UV8b_5582				K00033														1	6.56639e-09	135.28	2	ILDQAGQK(1)GTGK	0.018947	1	5764.7
map00030 Pentose phosphate pathway	0.0792089	1.7	A0A063C1A2	274	K	Transketolase OS=Ustilaginoidea virens OX=1159556 GN=UV8b_3056 PE=3 SV=1	UV8b_3056	1	0.031984	56.014	K00615	2	ADDIK(1)QLK	1.0419	1	17807	1	0.000661597	121.31	2	ADDIK(1)QLK	-0.89913	1	17365	1	0.0192521	49.325	2	ADDIK(1)QLK	0.74266	1	19235
map00030 Pentose phosphate pathway	0.0792089	1.7	A0A063C1A2	542	K	Transketolase OS=Ustilaginoidea virens OX=1159556 GN=UV8b_3056 PE=3 SV=1	UV8b_3056	1	0.0324713	45.489	K00615	2	ASK(1)GGYVLR	0.50964	1	34165	1	0.00397741	49.325	2	ASK(1)GGYVLR	-0.72952	1	36638	1	0.0350227	45.489	2	ASK(1)GGYVLR	0.19258	1	41979
map00030 Pentose phosphate pathway	0.0792089	1.7	A0A063C1A2	667	K	Transketolase OS=Ustilaginoidea virens OX=1159556 GN=UV8b_3056 PE=3 SV=1	UV8b_3056	1	2.38121e-14	117.21	K00615	2	AVATVDFWK(1)DVPHVR	-0.13822	1	11836	1	9.45778e-10	121.71	2	AVATVDFWK(1)DVPHVR	0.46458	1	11760	1	8.53494e-19	162.23	2	AVATVDFWK(1)DVPHVR	-0.36868	1	13906
map00030 Pentose phosphate pathway	0.0792089	1.7	A0A063C1A2	246	K	Transketolase OS=Ustilaginoidea virens OX=1159556 GN=UV8b_3056 PE=3 SV=1	UV8b_3056	0.834076	8.19079e-06	62.65	K00615	4	DK(0.166)PSLIK(0.834)LTTTIGFGSLQEGTHGVHGSPLK	1.9463	1	51099	0.989863	6.4976e-06	75.533	4	DK(0.01)PSLIK(0.99)LTTTIGFGSLQEGTHGVHGSPLK	0.61148	1	27470	0.984302	2.89011e-09	101.67	4	DK(0.016)PSLIK(0.984)LTTTIGFGSLQEGTHGVHGSPLK	1.5451	1	60810
map00030 Pentose phosphate pathway	0.0792089	1.7	A0A063C1A2	279	K	Transketolase OS=Ustilaginoidea virens OX=1159556 GN=UV8b_3056 PE=3 SV=1	UV8b_3056	1	1.43645e-05	75.5	K00615	2	EK(1)WNFPQEPFYVPK	3.6056	1	10131
map00030 Pentose phosphate pathway	0.0792089	1.7	A0A063C1A2	299	K	Transketolase OS=Ustilaginoidea virens OX=1159556 GN=UV8b_3056 PE=3 SV=1	UV8b_3056	1	5.72233e-11	121.39	K00615	3	EVYELYGK(1)HSSEGAVLEEK	-0.40617	2	17860	1	8.08165e-09	77.347	3	EVYELYGK(1)HSSEGAVLEEK	0.7401	2	23963	1	6.44957e-20	139.94	3	EVYELYGK(1)HSSEGAVLEEK	1.0103	2	18860
map00030 Pentose phosphate pathway	0.0792089	1.7	A0A063C1A2	310	K	Transketolase OS=Ustilaginoidea virens OX=1159556 GN=UV8b_3056 PE=3 SV=1	UV8b_3056	1	2.34643e-11	126.63	K00615	3	HSSEGAVLEEK(1)WNQLVSK	-0.27132	1	13832	1	9.11505e-14	137.4	3	HSSEGAVLEEK(1)WNQLVSK	0.36334	1	14637	1	1.0357e-08	98.895	3	HSSEGAVLEEK(1)WNQLVSK	0.19928	1	13225
map00030 Pentose phosphate pathway	0.0792089	1.7	A0A063C1A2	642	K	Transketolase OS=Ustilaginoidea virens OX=1159556 GN=UV8b_3056 PE=3 SV=1	UV8b_3056	1	7.51522e-09	110.52	K00615	2	FGASGAYK(1)DVYK	-3.3425	1	68101	1	3.84453e-09	172.1	2	FGASGAYK(1)DVYK	0.13993	1	67766	1	1.04816e-08	127.93	2	FGASGAYK(1)DVYK	0.47343	1	75494
map00030 Pentose phosphate pathway	0.0792089	1.7	A0A063C1A2	317	K	Transketolase OS=Ustilaginoidea virens OX=1159556 GN=UV8b_3056 PE=3 SV=1	UV8b_3056	1	1.81835e-13	197.3	K00615	2	WNQLVSK(1)YAESFPK	-0.06606	2	90879	1	2.0329e-11	140.57	2	WNQLVSK(1)YAESFPK	0.40794	2	89885	1	5.55334e-26	179.98	2	WNQLVSK(1)YAESFPK	-0.2127	2	84438
map00030 Pentose phosphate pathway	0.0792089	1.7	A0A063C1A2	647	K	Transketolase OS=Ustilaginoidea virens OX=1159556 GN=UV8b_3056 PE=3 SV=1	UV8b_3056	1	0.0105861	69.276	K00615	2	K(1)FEFTPEGVAK	0.76684	1	22290	1	0.00812764	71.066	2	K(1)FEFTPEGVAK	0.10988	1	20745	1	2.62453e-05	101.48	2	K(1)FEFTPEGVAK	0.30419	1	20250
map00030 Pentose phosphate pathway	0.0792089	1.7	A0A063C1A2	359	K	Transketolase OS=Ustilaginoidea virens OX=1159556 GN=UV8b_3056 PE=3 SV=1	UV8b_3056	1	0.00131885	92.732	K00615	2	K(1)LSETVLSK	0.60386	1	27904	1	0.00102707	106.35	2	K(1)LSETVLSK	-0.53356	1	29115	1	0.000241846	92.428	2	K(1)LSETVLSK	0.71368	1	30882
map00030 Pentose phosphate pathway	0.0792089	1.7	A0A063C1A2	334	K	Transketolase OS=Ustilaginoidea virens OX=1159556 GN=UV8b_3056 PE=3 SV=1	UV8b_3056	1	1.88141e-05	127.03	K00615	2	LK(1)GDLPQGWEK	0.031702	1	82523	1	2.97824e-05	99.276	2	LK(1)GDLPQGWEK	0.79458	1	84609	1	1.50614e-07	131.54	2	LK(1)GDLPQGWEK	0.087934	1	84954
map00030 Pentose phosphate pathway	0.0792089	1.7	A0A063C1A2	56	K	Transketolase OS=Ustilaginoidea virens OX=1159556 GN=UV8b_3056 PE=3 SV=1	UV8b_3056	1	0.0126546	69.093	K00615	2	NPK(1)WLNR	-0.67883	1	73497	1	0.025996	51.456	2	NPK(1)WLNR	0.32871	1	76034	1	0.00824636	72.355	2	NPK(1)WLNR	-0.22007	1	81526
map00030 Pentose phosphate pathway	0.0792089	1.7	A0A063C1A2	581	K	Transketolase OS=Ustilaginoidea virens OX=1159556 GN=UV8b_3056 PE=3 SV=1	UV8b_3056	1	0.000176024	87.942	K00615	2	YLGDNHGIK(1)AR	0.40806	1	32677	1	0.000203377	133.76	2	YLGDNHGIK(1)AR	0.055237	1	34693	1	1.47123e-05	126.29	2	YLGDNHGIK(1)AR	-0.97702	1	34929
map00030 Pentose phosphate pathway	0.0792089	1.7	A0A063C3E2	128	K	Ribose 5-phosphate isomerase A OS=Ustilaginoidea virens OX=1159556 GN=UV8b_4150 PE=4 SV=1	UV8b_4150	1	2.90043e-10	87.727	K01807	2	GGGACLLQEK(1)LVATAAK	-0.37574	1	35715	1	1.75159e-05	98.865	2	GGGACLLQEK(1)LVATAAK	0.66312	1	31518	1	4.76036e-09	98.865	2	GGGACLLQEK(1)LVATAAK	-0.30256	1	34404
map00030 Pentose phosphate pathway	0.0792089	1.7	A0A063C5C1	348	K	Glucose-6-phosphate 1-dehydrogenase OS=Ustilaginoidea virens OX=1159556 GN=UV8b_2278 PE=3 SV=1	UV8b_2278	1	0.0186803	45.939	K00036	2	IQFK(1)DVTSGIFK	-0.30292	1	11159	1	0.00342813	51.531	2	IQFK(1)DVTSGIFK	0.17233	1	11961	1	0.00225798	47.361	2	IQFK(1)DVTSGIFK	0.53003	1	10421
map00030 Pentose phosphate pathway	0.0792089	1.7	A0A063C5C1	49	K	Glucose-6-phosphate 1-dehydrogenase OS=Ustilaginoidea virens OX=1159556 GN=UV8b_2278 PE=3 SV=1	UV8b_2278	1	0.00211151	61.577	K00036	2	TK(1)MDHEEYLK	1.5146	1	18664	1	0.0023403	73.655	2	TK(1)MDHEEYLK	0.094638	1	16703	1	0.00276036	51.531	2	TK(1)MDHEEYLK	-0.67281	1	19313
map00030 Pentose phosphate pathway	0.0792089	1.7	A0A063C5C1	41	K	Glucose-6-phosphate 1-dehydrogenase OS=Ustilaginoidea virens OX=1159556 GN=UV8b_2278 PE=3 SV=1	UV8b_2278				K00036														1	0.00294149	91.783	2	DVK(1)IVGYAR	-0.68835	1	6758.4
map00030 Pentose phosphate pathway	0.0792089	1.7	A0A063C730	254	K	Transaldolase OS=Ustilaginoidea virens OX=1159556 GN=UV8b_984 PE=4 SV=1	UV8b_984	1	4.2168e-19	211.52	K00616	2	EGISK(1)FAADAVTLK	0.61656	3	199540	1	2.75741e-11	184.43	2	EGISK(1)FAADAVTLK	0.74777	3	209780	1	1.22555e-05	119.52	2	EGISK(1)FAADAVTLK	-0.0027136	2	191380
map00030 Pentose phosphate pathway	0.0792089	1.7	A0A063C730	263	K	Transaldolase OS=Ustilaginoidea virens OX=1159556 GN=UV8b_984 PE=4 SV=1	UV8b_984	1	4.64047e-09	110.44	K00616	2	FAADAVTLK(1)DILK	-0.18029	1	52141	1	0.000689858	86.243	2	FAADAVTLK(1)DILK	-1.5174	1	47572	1	2.12865e-05	70.195	2	FAADAVTLK(1)DILK	-0.47047	1	48735
map00030 Pentose phosphate pathway	0.0792089	1.7	A0A063C730	36	K	Transaldolase OS=Ustilaginoidea virens OX=1159556 GN=UV8b_984 PE=4 SV=1	UV8b_984	1	0.00343865	58.426	K00616	2	EILK(1)IIPGK	-0.53127	1	19676	1	0.000270511	81.642	2	EILK(1)IIPGK	-0.30325	1	26231	1	0.00305616	72.038	2	EILK(1)IIPGK	-0.29226	1	22163
map00030 Pentose phosphate pathway	0.0792089	1.7	A0A063C730	41	K	Transaldolase OS=Ustilaginoidea virens OX=1159556 GN=UV8b_984 PE=4 SV=1	UV8b_984	1	2.44709e-05	68.548	K00616	2	IIPGK(1)VSTEVDAR	-3.9288	1	126070	1	0.00208114	79.889	2	IIPGK(1)VSTEVDAR	-0.33393	1	134520	1	0.00121273	84.309	2	IIPGK(1)VSTEVDAR	-0.18447	1	133950
map00030 Pentose phosphate pathway	0.0792089	1.7	A0A063C730	247	K	Transaldolase OS=Ustilaginoidea virens OX=1159556 GN=UV8b_984 PE=4 SV=1	UV8b_984	1	9.30755e-33	253.14	K00616	2	FDFNEDQMAVEK(1)LR	-0.94788	3	155130	1	5.55278e-23	203.93	2	FDFNEDQMAVEK(1)LR	-0.17669	3	148580	1	3.32817e-35	244.71	2	FDFNEDQMAVEK(1)LR	1.0328	2	136120
map00030 Pentose phosphate pathway	0.0792089	1.7	A0A063C730	168	K	Transaldolase OS=Ustilaginoidea virens OX=1159556 GN=UV8b_984 PE=4 SV=1	UV8b_984	1	0.00115352	70.195	K00616	2	FGYK(1)TIVMGASFR	0.17264	1	26439	1	0.000128506	68.548	2	FGYK(1)TIVMGASFR	-0.52099	1	26556	1	2.24534e-05	61.194	2	FGYK(1)TIVMGASFR	0.63159	1	22894
map00030 Pentose phosphate pathway	0.0792089	1.7	A0A063C730	81	K	Transaldolase OS=Ustilaginoidea virens OX=1159556 GN=UV8b_984 PE=4 SV=1	UV8b_984	1	2.06365e-05	58.476	K00616	2	VLIK(1)IASTWEGIK	0.35481	1	75329	1	0.000137958	70.195	2	VLIK(1)IASTWEGIK	1.0959	1	70547	1	0.001088	61.577	2	VLIK(1)IASTWEGIK	1.6325	1	71328
map00030 Pentose phosphate pathway	0.0792089	1.7	A0A063C987	51	K	Ribokinase OS=Ustilaginoidea virens OX=1159556 GN=UV8b_2161 PE=3 SV=1	UV8b_2161	1	1.65577e-08	110.52	K00852	2	GANQAVACGK(1)LSR	0.7652	1	19524	1	1.37249e-06	141.44	2	GANQAVACGK(1)LSR	-0.25014	1	18668	1	1.31164e-08	144.27	2	GANQAVACGK(1)LSR	-0.35925	1	18775
map00040 Pentose and glucuronate interconversions	0.349866	1.34	A0A063BR27	69	K	UTP--glucose-1-phosphate uridylyltransferase OS=Ustilaginoidea virens OX=1159556 GN=UV8b_8118 PE=3 SV=1	UV8b_8118	1	0.000159149	92.428	K00963	2	AK(1)GNAVDWDR	-0.32417	1	9924.5	1	0.00406648	78.932	2	AK(1)GNAVDWDR	0.048013	1	8466	1	2.99392e-07	136.84	2	AK(1)GNAVDWDR	1.2308	1	9909.2
map00040 Pentose and glucuronate interconversions	0.349866	1.34	A0A063BR27	425	K	UTP--glucose-1-phosphate uridylyltransferase OS=Ustilaginoidea virens OX=1159556 GN=UV8b_8118 PE=3 SV=1	UV8b_8118	1	3.6439e-06	130.71	K00963	2	FGDAPLIK(1)LGSDFK	1.8599	2	115140	1	2.30124e-07	104.49	2	FGDAPLIK(1)LGSDFK	1.4988	2	113520	1	3.66269e-08	108.91	2	FGDAPLIK(1)LGSDFK	1.7513	2	101590
map00040 Pentose and glucuronate interconversions	0.349866	1.34	A0A063BR27	391	K	UTP--glucose-1-phosphate uridylyltransferase OS=Ustilaginoidea virens OX=1159556 GN=UV8b_8118 PE=3 SV=1	UV8b_8118	1	1.49992e-05	114.93	K00963	2	FLPVK(1)TCSDLMLVK	1.5891	1	75987	1	4.29693e-05	88.734	2	FLPVK(1)TCSDLMLVK	2.0096	1	63746
map00040 Pentose and glucuronate interconversions	0.349866	1.34	A0A063BR27	407	K	UTP--glucose-1-phosphate uridylyltransferase OS=Ustilaginoidea virens OX=1159556 GN=UV8b_8118 PE=3 SV=1	UV8b_8118	1	7.84641e-16	137.58	K00963	3	SDLYTLK(1)HGQLQMSAAR	-1.4216	2	49643	1	2.13162e-08	83.061	2	SDLYTLK(1)HGQLQMSAAR	-0.63945	2	52872	1	6.65403e-09	108.34	3	SDLYTLK(1)HGQLQMSAAR	-0.24992	2	50293
map00040 Pentose and glucuronate interconversions	0.349866	1.34	A0A063BR27	438	K	UTP--glucose-1-phosphate uridylyltransferase OS=Ustilaginoidea virens OX=1159556 GN=UV8b_8118 PE=3 SV=1	UV8b_8118	1	0.000527634	104.04	K00963	2	VSDFQK(1)HIPSIPK	0.090369	2	77842	1	0.00127104	55.578	2	VSDFQK(1)HIPSIPK	0.44725	3	125200	1	0.00310248	75.474	2	VSDFQK(1)HIPSIPK	0.013944	2	105960
map00040 Pentose and glucuronate interconversions	0.349866	1.34	A0A063BR27	173	K	UTP--glucose-1-phosphate uridylyltransferase OS=Ustilaginoidea virens OX=1159556 GN=UV8b_8118 PE=3 SV=1	UV8b_8118				K00963						1	0.000244774	77.696	3	K(1)YEGHNVDILTFNQSR	-0.33091	1	17472	1	0.00018463	94.507	3	K(1)YEGHNVDILTFNQSR	0.47581	1	15842
map00040 Pentose and glucuronate interconversions	0.349866	1.34	A0A063BUH6	72	K	NADP-dependent glycerol dehydrogenase OS=Ustilaginoidea virens OX=1159556 GN=UV8b_6569 PE=4 SV=1	UV8b_6569	1	0.0366716	76.605	K18107	2	ALADVAGLK(1)R	0.71846	1	134740									1	0.0138569	81.163	2	ALADVAGLK(1)R	0.10779	1	141960
map00040 Pentose and glucuronate interconversions	0.349866	1.34	A0A063BUH6	292	K	NADP-dependent glycerol dehydrogenase OS=Ustilaginoidea virens OX=1159556 GN=UV8b_6569 PE=4 SV=1	UV8b_6569	1	2.12187e-06	108.24	K18107	2	ALDHLTK(1)LGEDPQR	-3.8626	3	70159	1	8.20768e-08	117.21	3	ALDHLTK(1)LGEDPQR	0.73343	2	43611	1	4.96755e-06	128.57	2	ALDHLTK(1)LGEDPQR	0.46951	3	71357
map00040 Pentose and glucuronate interconversions	0.349866	1.34	A0A063BUH6	324	K	NADP-dependent glycerol dehydrogenase OS=Ustilaginoidea virens OX=1159556 GN=UV8b_6569 PE=4 SV=1	UV8b_6569	1	0.000832044	72.042	K18107	2	DSK(1)AQVLIK	-1.3168	1	10645	1	0.000323829	122.44	2	DSK(1)AQVLIK	-0.90046	1	12569	1	1.94602e-05	130.31	2	DSK(1)AQVLIK	1.0147	1	13413
map00040 Pentose and glucuronate interconversions	0.349866	1.34	A0A063BUH6	81	K	NADP-dependent glycerol dehydrogenase OS=Ustilaginoidea virens OX=1159556 GN=UV8b_6569 PE=4 SV=1	UV8b_6569	1	2.06314e-05	99.34	K18107	2	EDIFITSK(1)LWNNK	1.3487	1	17806	1	1.13612e-05	115.41	2	EDIFITSK(1)LWNNK	0.55259	1	17834	1	2.81213e-08	103.87	2	EDIFITSK(1)LWNNK	3.1635	1	15459
map00040 Pentose and glucuronate interconversions	0.349866	1.34	A0A063BUH6	55	K	NADP-dependent glycerol dehydrogenase OS=Ustilaginoidea virens OX=1159556 GN=UV8b_6569 PE=4 SV=1	UV8b_6569	1	8.3299e-06	119.94	K18107	2	IYGNQK(1)EVGEGIR	0.41399	1	25888	1	2.08341e-10	160.62	2	IYGNQK(1)EVGEGIR	0.51173	1	26148	1	3.40448e-08	112.93	2	IYGNQK(1)EVGEGIR	-0.2712	1	26293
map00040 Pentose and glucuronate interconversions	0.349866	1.34	A0A063BYM5	217	K	L-galactonate dehydratase OS=Ustilaginoidea virens OX=1159556 GN=UV8b_4917 PE=4 SV=1	UV8b_4917	1	4.25214e-07	98.009	K18102	2	ETLAQGYK(1)HFK	-0.99103	1	4530.9									1	0.00250975	67.881	2	ETLAQGYK(1)HFK	-0.66238	1	4627.1
map00040 Pentose and glucuronate interconversions	0.349866	1.34	A0A063C482	149	K	Ribitol kinase OS=Ustilaginoidea virens OX=1159556 GN=UV8b_2238 PE=4 SV=1	UV8b_2238	1	0.0413082	42.835	K00875	2	LLK(1)YVGGK	0.098196	1	11964	1	0.0222464	49.325	2	LLK(1)YVGGK	-0.029252	1	11121
map00040 Pentose and glucuronate interconversions	0.349866	1.34	A0A063C482	144	K	Ribitol kinase OS=Ustilaginoidea virens OX=1159556 GN=UV8b_2238 PE=4 SV=1	UV8b_2238	1	5.16233e-05	42.888	K00875	4	NVILWLDHRPVEETELINSTK(1)HK	0.78866	1	8177.9	1	9.39477e-05	58.045	4	NVILWLDHRPVEETELINSTK(1)HK	-0.096607	1	6811.9
map00040 Pentose and glucuronate interconversions	0.349866	1.34	A0A063C4G2	303	K	Putative D-arabinitol dehydrogenase ArbD OS=Ustilaginoidea virens OX=1159556 GN=UV8b_1828 PE=4 SV=1	UV8b_1828	1	1.40037e-07	117.3	K17738	2	QK(1)WVSLIPQGK	0.31976	1	45803	1	2.17677e-07	162.8	2	QK(1)WVSLIPQGK	0.55736	1	45611	1	3.50434e-05	94.804	2	QK(1)WVSLIPQGK	0.30577	1	47421
map00040 Pentose and glucuronate interconversions	0.349866	1.34	A0A063CB55	41	K	L-threonine 3-dehydrogenase OS=Ustilaginoidea virens OX=1159556 GN=UV8b_715 PE=4 SV=1	UV8b_715	1	2.24973e-14	129.82	K17818	3	FPLIPGHETVGVIAAVGK(1)NVQDFK	1.9577	2	44402	1	5.86152e-08	88.421	3	FPLIPGHETVGVIAAVGK(1)NVQDFK	1.8182	2	41528	1	1.23399e-08	74.778	3	FPLIPGHETVGVIAAVGK(1)NVQDFK	2.2626	2	45455
map00040 Pentose and glucuronate interconversions	0.349866	1.34	A0A063CC28	183	K	L-threo-3-deoxy-hexulosonate aldolase OS=Ustilaginoidea virens OX=1159556 GN=UV8b_234 PE=3 SV=1	UV8b_234	1	6.37531e-05	87.942	K18103	2	FTCGNTGK(1)LTR	0.64991	1	8062.3	1	3.46706e-05	129.28	2	FTCGNTGK(1)LTR	-0.51417	1	8577.5	1	0.00527195	79.889	2	FTCGNTGK(1)LTR	0.91183	1	9890.4
map00040 Pentose and glucuronate interconversions	0.349866	1.34	A0A063CC28	298	K	L-threo-3-deoxy-hexulosonate aldolase OS=Ustilaginoidea virens OX=1159556 GN=UV8b_234 PE=3 SV=1	UV8b_234	1	0.000156505	81.32	K18103	2	LDDAK(1)LR	1.3952	1	11972	1	0.00205173	81.32	2	LDDAK(1)LR	-0.17195	1	12800	1	0.00145294	100.75	2	LDDAK(1)LR	-0.11238	1	13464
map00040 Pentose and glucuronate interconversions	0.349866	1.34	A0A063CC28	274	K	L-threo-3-deoxy-hexulosonate aldolase OS=Ustilaginoidea virens OX=1159556 GN=UV8b_234 PE=3 SV=1	UV8b_234	1	8.06603e-13	90.156	K18103	3	YAVAGTK(1)QAIQLHYGYGGHPR	-2.968	1	2458.8
map00040 Pentose and glucuronate interconversions	0.349866	1.34	A0A063CDA0	81	K	L-threonine 3-dehydrogenase OS=Ustilaginoidea virens OX=1159556 GN=UV8b_716 PE=4 SV=1	UV8b_716	1	0.00161564	44.82	K17818	2	QNGGCQVTIAAPK(1)GLK	-0.92971	1	25462	1	0.000969593	58.476	2	QNGGCQVTIAAPK(1)GLK	-1.1679	1	23317	1	0.00123878	46.068	2	QNGGCQVTIAAPK(1)GLK	-1.9699	1	22329
map00040 Pentose and glucuronate interconversions	0.349866	1.34	A0A063CDA0	205	K	L-threonine 3-dehydrogenase OS=Ustilaginoidea virens OX=1159556 GN=UV8b_716 PE=4 SV=1	UV8b_716	1	3.84845e-06	147.78	K17818	2	TFK(1)LEEFDK	-0.13987	1	294810	1	0.000279225	107.08	2	TFK(1)LEEFDK	-0.26823	1	304890	1	1.52321e-05	121.8	2	TFK(1)LEEFDK	-0.31314	1	308660
map00040 Pentose and glucuronate interconversions	0.349866	1.34	A0A063CDA0	197	K	L-threonine 3-dehydrogenase OS=Ustilaginoidea virens OX=1159556 GN=UV8b_716 PE=4 SV=1	UV8b_716	1	0.00227574	75.243	K17818	2	TK(1)GIVNK	0.30102	1	23216	1	0.00123434	125.5	2	TK(1)GIVNK	2.0317	1	29873	1	0.00198526	85.813	2	TK(1)GIVNK	-0.70187	1	29077
map00040 Pentose and glucuronate interconversions	0.349866	1.34	A0A063CDA0	84	K	L-threonine 3-dehydrogenase OS=Ustilaginoidea virens OX=1159556 GN=UV8b_716 PE=4 SV=1	UV8b_716				K17818														1	0.034912	53.878	2	GLK(1)MDLAK	-0.17775	1	119700
map00040 Pentose and glucuronate interconversions	0.349866	1.34	A0A063CDA0	211	K	L-threonine 3-dehydrogenase OS=Ustilaginoidea virens OX=1159556 GN=UV8b_716 PE=4 SV=1	UV8b_716				K17818														1	2.2925e-09	127.03	2	LEEFDK(1)ALQSIK	0.05902	1	7015.5
map00051 Fructose and mannose metabolism	0.00982535	2.08	A0A063BME2	75	K	Mannitol-1-phosphate 5-dehydrogenase OS=Ustilaginoidea virens OX=1159556 GN=UV8b_7298 PE=3 SV=1	UV8b_7298	1	2.45684e-05	104.49	K00009	2	AINSK(1)THEEDLVK	-0.25649	1	50479	1	6.32819e-05	112.73	2	AINSK(1)THEEDLVK	-0.36975	1	46767	1	2.371e-05	115.05	2	AINSK(1)THEEDLVK	-0.035158	1	48031
map00051 Fructose and mannose metabolism	0.00982535	2.08	A0A063BME2	109	K	Mannitol-1-phosphate 5-dehydrogenase OS=Ustilaginoidea virens OX=1159556 GN=UV8b_7298 PE=3 SV=1	UV8b_7298	1	0.00307926	48.785	K00009	2	FIAPVIAK(1)GIDR	-0.089773	1	62925	1	0.00137274	83.438	2	FIAPVIAK(1)GIDR	0.60202	1	63127	1	0.00124794	57.293	2	FIAPVIAK(1)GIDR	-0.3257	1	66952
map00051 Fructose and mannose metabolism	0.00982535	2.08	A0A063BME2	262	K	Mannitol-1-phosphate 5-dehydrogenase OS=Ustilaginoidea virens OX=1159556 GN=UV8b_7298 PE=3 SV=1	UV8b_7298	1	8.95848e-06	101.48	K00009	2	GALMETK(1)NLIVAK	-0.81987	1	38520	1	2.13258e-05	74.849	2	GALMETK(1)NLIVAK	-0.5318	1	38271	1	7.36439e-06	96.946	2	GALMETK(1)NLIVAK	0.17536	1	38078
map00051 Fructose and mannose metabolism	0.00982535	2.08	A0A063BME2	218	K	Mannitol-1-phosphate 5-dehydrogenase OS=Ustilaginoidea virens OX=1159556 GN=UV8b_7298 PE=3 SV=1	UV8b_7298	1	8.08505e-11	96.27	K00009	3	K(1)LFTVNTGHATAAYHGYNR	-2.1182	1	22835	1	6.88532e-09	91.993	3	K(1)LFTVNTGHATAAYHGYNR	0.69213	1	23601	1	1.26937e-13	98.328	3	K(1)LFTVNTGHATAAYHGYNR	0.35622	1	28470
map00051 Fructose and mannose metabolism	0.00982535	2.08	A0A063BME2	174	K	Mannitol-1-phosphate 5-dehydrogenase OS=Ustilaginoidea virens OX=1159556 GN=UV8b_7298 PE=3 SV=1	UV8b_7298				K00009						1	0.00154473	66.509	2	IVPAQDPK(1)AGLNVTLEK	1.7829	1	4071.9
map00051 Fructose and mannose metabolism	0.00982535	2.08	A0A063BPT2	273	K	Fructose-bisphosphate aldolase, class II OS=Ustilaginoidea virens OX=1159556 GN=UV8b_8162 PE=4 SV=1	UV8b_8162	0.970593	0.0123407	44.019	K01624	4	EDK(0.029)PVFFVFHGGSGSSK(0.971)TEYLDAISHGVVK	3.352	1	48623
map00051 Fructose and mannose metabolism	0.00982535	2.08	A0A063BPT2	250	K	Fructose-bisphosphate aldolase, class II OS=Ustilaginoidea virens OX=1159556 GN=UV8b_8162 PE=4 SV=1	UV8b_8162	1	1.03833e-11	148.76	K01624	3	HQSHVK(1)AAINVK	1.4218	3	61442	1	3.14803e-09	165.39	3	HQSHVK(1)AAINVK	1.5391	3	65945	1	6.29741e-13	168.69	2	HQSHVK(1)AAINVK	-2.1062	3	65797
map00051 Fructose and mannose metabolism	0.00982535	2.08	A0A063BPT2	244	K	Fructose-bisphosphate aldolase, class II OS=Ustilaginoidea virens OX=1159556 GN=UV8b_8162 PE=4 SV=1	UV8b_8162	1	5.38637e-09	123.99	K01624	2	LHPELLGK(1)HQSHVK	0.0061394	3	285050	1	3.15718e-08	156.73	3	LHPELLGK(1)HQSHVK	0.95339	2	283700	1	5.28835e-08	140.01	3	LHPELLGK(1)HQSHVK	0.53646	3	312260
map00051 Fructose and mannose metabolism	0.00982535	2.08	A0A063BPT2	236	K	Fructose-bisphosphate aldolase, class II OS=Ustilaginoidea virens OX=1159556 GN=UV8b_8162 PE=4 SV=1	UV8b_8162	1	1.56702e-05	159.12	K01624	3	PGNVK(1)LHPELLGK	0.76784	2	116800	1	2.62848e-05	121.71	3	PGNVK(1)LHPELLGK	0.20767	2	131420	1	1.37617e-05	136.06	3	PGNVK(1)LHPELLGK	0.40212	2	120260
map00051 Fructose and mannose metabolism	0.00982535	2.08	A0A063BQ61	192	K	Triosephosphate isomerase OS=Ustilaginoidea virens OX=1159556 GN=UV8b_7968 PE=3 SV=1	UV8b_7968	1	0.000280103	86.205	K01803	2	EWLK(1)SVSEK	-3.5271	1	19746	1	0.00133173	76.605	2	EWLK(1)SVSEK	0.60633	1	21079	1	1.97382e-05	122.44	2	EWLK(1)SVSEK	0.82098	1	20719
map00051 Fructose and mannose metabolism	0.00982535	2.08	A0A063BQ61	213	K	Triosephosphate isomerase OS=Ustilaginoidea virens OX=1159556 GN=UV8b_7968 PE=3 SV=1	UV8b_7968	1	1.42071e-31	219.16	K01803	2	ILYGGSVNEK(1)NCGELSK	-3.3407	1	205220	1	5.50346e-27	223.55	2	ILYGGSVNEK(1)NCGELSK	-0.9759	1	212260	1	1.17043e-48	247.66	2	ILYGGSVNEK(1)NCGELSK	0.42482	1	210150
map00051 Fructose and mannose metabolism	0.00982535	2.08	A0A063BQ61	4	K	Triosephosphate isomerase OS=Ustilaginoidea virens OX=1159556 GN=UV8b_7968 PE=3 SV=1	UV8b_7968	1	0.00487895	101.41	K01803	2	K(1)FFVGGNFK	-0.22296	1	191580	1	0.00130923	109.36	2	K(1)FFVGGNFK	0.28104	1	196640	1	0.000135062	109.36	2	K(1)FFVGGNFK	-0.29717	1	197620
map00051 Fructose and mannose metabolism	0.00982535	2.08	A0A063BQ61	150	K	Triosephosphate isomerase OS=Ustilaginoidea virens OX=1159556 GN=UV8b_7968 PE=3 SV=1	UV8b_7968	1	1.94873e-13	142.08	K01803	2	QLAALK(1)EQINDWSK	-0.35001	1	19400	1	2.07569e-17	218.12	2	QLAALK(1)EQINDWSK	0.51683	1	20289	1	1.53606e-18	169.57	2	QLAALK(1)EQINDWSK	-0.62695	1	17433
map00051 Fructose and mannose metabolism	0.00982535	2.08	A0A063BT47	78	K	L-xylulose reductase OS=Ustilaginoidea virens OX=1159556 GN=UV8b_6666 PE=4 SV=1	UV8b_6666	1	1.49091e-24	183.08	K17742	2	AYK(1)LNVVDYNEVEK	0.25862	1	365480	1	5.84531e-08	156.73	2	AYK(1)LNVVDYNEVEK	0.52999	2	393670	1	5.48232e-08	117.21	2	AYK(1)LNVVDYNEVEK	0.59226	2	384000
map00051 Fructose and mannose metabolism	0.00982535	2.08	A0A063BT47	61	K	L-xylulose reductase OS=Ustilaginoidea virens OX=1159556 GN=UV8b_6666 PE=4 SV=1	UV8b_6666	1	4.60546e-09	171.09	K17742	2	EGAEK(1)NVEELTK	0.71633	3	102830	1	0.000178019	101.64	2	EGAEK(1)NVEELTK	-0.82189	2	68848	1	7.9908e-09	181.87	2	EGAEK(1)NVEELTK	1.6737	3	107300
map00051 Fructose and mannose metabolism	0.00982535	2.08	A0A063BT47	20	K	L-xylulose reductase OS=Ustilaginoidea virens OX=1159556 GN=UV8b_6666 PE=4 SV=1	UV8b_6666	1	0.00225664	71.896	K17742	2	GK(1)VVVVTGASGPR	0.66008	1	62612									1	0.0133096	47.57	2	GK(1)VVVVTGASGPR	-0.11857	1	66919
map00051 Fructose and mannose metabolism	0.00982535	2.08	A0A063BVQ6	105	K	Phosphotransferase OS=Ustilaginoidea virens OX=1159556 GN=UV8b_5070 PE=3 SV=1	UV8b_5070	1	0.00170394	70.389	K00844	2	TAK(1)ELFAFLAK	-2.0475	1	11759	1	0.000194708	74.849	2	TAK(1)ELFAFLAK	-2.7173	1	10041	1	0.00113039	81.099	2	TAK(1)ELFAFLAK	-1.8561	2	10669
map00051 Fructose and mannose metabolism	0.00982535	2.08	A0A063BVX0	293	K	Mannose-1-phosphate guanylyltransferase (GDP) OS=Ustilaginoidea virens OX=1159556 GN=UV8b_5923 PE=4 SV=1	UV8b_5923	0.999598	0.0122088	69.201	K00971	3	EKPDAYTAAK(1)YVSSGIYR	0.27793	1	28398	0.999991	0.000949481	70.552	3	EKPDAYTAAK(1)YVSSGIYR	1.3232	1	31339	0.999882	0.000102603	65.212	3	EKPDAYTAAK(1)YVSSGIYR	0.65788	1	27584
map00051 Fructose and mannose metabolism	0.00982535	2.08	A0A063BVX0	267	K	Mannose-1-phosphate guanylyltransferase (GDP) OS=Ustilaginoidea virens OX=1159556 GN=UV8b_5923 PE=4 SV=1	UV8b_5923				K00971						1	4.33896e-05	75.5	2	LGDK(1)LDVPNAPSAR	0.64576	1	8551.9	1	0.00130979	55.578	2	LGDK(1)LDVPNAPSAR	0.056022	1	10096
map00051 Fructose and mannose metabolism	0.00982535	2.08	A0A063BVX1	205	K	Phosphomannomutase OS=Ustilaginoidea virens OX=1159556 GN=UV8b_5746 PE=3 SV=1	UV8b_5746	1	0.000898177	99.305	K17497	2	GWDK(1)TYCLR	0.10932	1	17308	1	0.00247506	81.642	2	GWDK(1)TYCLR	-0.12677	1	18630	1	0.0176605	62.969	2	GWDK(1)TYCLR	-0.78508	1	19729
map00051 Fructose and mannose metabolism	0.00982535	2.08	A0A063BVX1	226	K	Phosphomannomutase OS=Ustilaginoidea virens OX=1159556 GN=UV8b_5746 PE=3 SV=1	UV8b_5746	1	1.38703e-08	105.94	K17497	4	HLEQEAQKPGGVAYTK(1)IHFFGDK	-0.25072	1	12713	1	2.84715e-15	144.55	4	HLEQEAQKPGGVAYTK(1)IHFFGDK	0.76731	1	17111	0.999992	3.65424e-08	80.175	4	HLEQEAQKPGGVAYTK(1)IHFFGDK	1.185	1	16766
map00051 Fructose and mannose metabolism	0.00982535	2.08	A0A063BVX1	172	K	Phosphomannomutase OS=Ustilaginoidea virens OX=1159556 GN=UV8b_5746 PE=3 SV=1	UV8b_5746	1	0.0106566	80.294	K17497	2	K(1)FVAALR	-2.9384	1	8918.6	1	0.00884426	80.294	2	K(1)FVAALR	-0.12005	1	8739.1
map00051 Fructose and mannose metabolism	0.00982535	2.08	A0A063BVX1	50	K	Phosphomannomutase OS=Ustilaginoidea virens OX=1159556 GN=UV8b_5746 PE=3 SV=1	UV8b_5746	1	3.40041e-09	114.93	K17497	2	QK(1)CAVGYVGGSDLAK	-3.2352	2	46977	1	8.18148e-17	166.71	2	QK(1)CAVGYVGGSDLAK	0.76406	1	41768	1	1.12251e-12	156.73	2	QK(1)CAVGYVGGSDLAK	0.60551	2	49957
map00051 Fructose and mannose metabolism	0.00982535	2.08	A0A063BW83	203	K	Mannose-6-phosphate isomerase OS=Ustilaginoidea virens OX=1159556 GN=UV8b_6634 PE=3 SV=1	UV8b_6634	1	0.000263863	113.7	K01809	2	LAEK(1)LHAR	1.1841	1	14957	1	0.000662439	94.806	2	LAEK(1)LHAR	0.22993	1	17119	1	0.000655445	102.46	2	LAEK(1)LHAR	-0.1044	1	15818
map00051 Fructose and mannose metabolism	0.00982535	2.08	A0A063BXI9	160	K	Amidohydrolase family protein OS=Ustilaginoidea virens OX=1159556 GN=UV8b_6151 PE=4 SV=1	UV8b_6151	1	2.21656e-08	103.87	K18338	2	VEAAAGAAWPK(1)VR	-1.3696	2	113280	1	8.84142e-05	106.35	2	VEAAAGAAWPK(1)VR	0.062139	2	125700	1	2.12484e-08	96.957	2	VEAAAGAAWPK(1)VR	-0.79947	2	119480
map00051 Fructose and mannose metabolism	0.00982535	2.08	A0A063C002	326	K	Phosphotransferase OS=Ustilaginoidea virens OX=1159556 GN=UV8b_4315 PE=3 SV=1	UV8b_4315	1	1.46065e-05	69.641	K00844	2	DAK(1)IFAGQDISLLR	1.304	1	29185	1	0.00163792	75.5	2	DAK(1)IFAGQDISLLR	1.5682	1	21705	1	0.000105956	71.219	2	DAK(1)IFAGQDISLLR	3.4738	1	28266
map00051 Fructose and mannose metabolism	0.00982535	2.08	A0A063C002	410	K	Phosphotransferase OS=Ustilaginoidea virens OX=1159556 GN=UV8b_4315 PE=3 SV=1	UV8b_4315	1	3.31742e-06	84.58	K00844	2	DYK(1)TCHVGADGSVFNK	-0.1877	2	32441	1	2.099e-08	120.75	2	DYK(1)TCHVGADGSVFNK	-0.011482	2	35763	1	6.40903e-19	168.78	2	DYK(1)TCHVGADGSVFNK	-0.40886	1	24378
map00051 Fructose and mannose metabolism	0.00982535	2.08	A0A063C002	423	K	Phosphotransferase OS=Ustilaginoidea virens OX=1159556 GN=UV8b_4315 PE=3 SV=1	UV8b_4315	1	8.48767e-07	104.49	K00844	3	TCHVGADGSVFNK(1)YPHFK	0.51	1	9105.8	1	2.4815e-06	82.437	3	TCHVGADGSVFNK(1)YPHFK	0.54263	1	10493	1	9.99897e-09	78.157	3	TCHVGADGSVFNK(1)YPHFK	0.27408	1	11027
map00051 Fructose and mannose metabolism	0.00982535	2.08	A0A063C002	16	K	Phosphotransferase OS=Ustilaginoidea virens OX=1159556 GN=UV8b_4315 PE=3 SV=1	UV8b_4315	0.863408	4.08828e-05	63.79	K00844	3	K(0.137)GSK(0.863)TDLPQDLLHEVK	0.50243	1	8047.7
map00051 Fructose and mannose metabolism	0.00982535	2.08	A0A063C002	112	K	Phosphotransferase OS=Ustilaginoidea virens OX=1159556 GN=UV8b_4315 PE=3 SV=1	UV8b_4315	1	1.98821e-16	175.07	K00844	2	SEFDIIQSK(1)YR	0.41613	3	109070	1	1.01555e-05	136.84	2	SEFDIIQSK(1)YR	0.12739	2	107930	1	1.58766e-07	136.06	2	SEFDIIQSK(1)YR	0.33398	3	117590
map00051 Fructose and mannose metabolism	0.00982535	2.08	A0A063C002	428	K	Phosphotransferase OS=Ustilaginoidea virens OX=1159556 GN=UV8b_4315 PE=3 SV=1	UV8b_4315	1	0.0346804	56.89	K00844	2	YPHFK(1)AR	-0.31927	1	33128	1	0.0232412	54.056	2	YPHFK(1)AR	-0.4428	1	32615	1	0.0030721	67.889	2	YPHFK(1)AR	-0.65007	1	33306
map00051 Fructose and mannose metabolism	0.00982535	2.08	A0A063C002	177	K	Phosphotransferase OS=Ustilaginoidea virens OX=1159556 GN=UV8b_4315 PE=3 SV=1	UV8b_4315	1	0.00296989	72.846	K00844	2	WTK(1)GFDIAGVEGK	-0.46063	1	104570	1	1.27462e-06	124.06	2	WTK(1)GFDIAGVEGK	-0.36413	1	110030	1	5.76872e-05	77.157	2	WTK(1)GFDIAGVEGK	0.82002	1	113030
map00051 Fructose and mannose metabolism	0.00982535	2.08	A0A063C3Z9	270	K	L-Rhamnonate Dehydratase OS=Ustilaginoidea virens OX=1159556 GN=UV8b_3132 PE=4 SV=1	UV8b_3132	1	2.1443e-06	144.2	K12661	3	AHPAVK(1)FTTGEHEYSR	0.8416	1	26467	1	2.81514e-05	90.156	3	AHPAVK(1)FTTGEHEYSR	0.89328	2	30862	1	4.98239e-08	92.747	3	AHPAVK(1)FTTGEHEYSR	0.7315	1	31119
map00052 Galactose metabolism	0.410017	1.37	A0A063BLU2	297	K	UDP-glucose 4-epimerase Gal10 OS=Ustilaginoidea virens OX=1159556 GN=UV8b_7562 PE=3 SV=1	UV8b_7562	1	0.000871998	98.009	K01784	2	DLK(1)YEVVAR	-0.39328	1	34824	1	0.0530747	49.96	2	DLK(1)YEVVAR	-0.97063	1	41771	1	0.00370698	58.916	2	DLK(1)YEVVAR	-0.78701	1	37333
map00052 Galactose metabolism	0.410017	1.37	A0A063BLU2	269	K	UDP-glucose 4-epimerase Gal10 OS=Ustilaginoidea virens OX=1159556 GN=UV8b_7562 PE=3 SV=1	UV8b_7562	0.999471	4.44457e-06	98.167	K01784	3	EHK(0.001)PGVK(0.999)AWNLGSGR	-0.82598	1	12685									0.999032	3.58524e-08	119.52	3	EHK(0.001)PGVK(0.999)AWNLGSGR	1.1786	1	14987
map00052 Galactose metabolism	0.410017	1.37	A0A063BLU2	332	K	UDP-glucose 4-epimerase Gal10 OS=Ustilaginoidea virens OX=1159556 GN=UV8b_7562 PE=3 SV=1	UV8b_7562	1	4.00051e-09	128.97	K01784	2	TELTLEK(1)ACEDLWR	-1.0162	1	4940.9	1	2.74233e-05	110.44	2	TELTLEK(1)ACEDLWR	0.99399	1	5087
map00052 Galactose metabolism	0.410017	1.37	A0A063BLU2	342	K	UDP-glucose 4-epimerase Gal10 OS=Ustilaginoidea virens OX=1159556 GN=UV8b_7562 PE=3 SV=1	UV8b_7562	1	4.86857e-05	117.39	K01784	2	WVK(1)NNPQGYR	0.69894	1	7734.6	1	7.16165e-07	125.5	2	WVK(1)NNPQGYR	0.26732	1	6782.6
map00052 Galactose metabolism	0.410017	1.37	A0A063BPF7	532	K	Phosphoglucomutase 2 OS=Ustilaginoidea virens OX=1159556 GN=UV8b_6828 PE=3 SV=1	UV8b_6828	1	7.22627e-07	134.2	K01835	2	AEVK(1)FATELLK	-0.626	1	182470	1	0.00146065	77.358	2	AEVK(1)FATELLK	-0.92311	1	197200	1	1.64993e-05	99.174	2	AEVK(1)FATELLK	-0.48176	1	187360
map00052 Galactose metabolism	0.410017	1.37	A0A063BPF7	539	K	Phosphoglucomutase 2 OS=Ustilaginoidea virens OX=1159556 GN=UV8b_6828 PE=3 SV=1	UV8b_6828	1	4.16191e-06	129.72	K01835	2	FATELLK(1)FK	-0.18195	1	182790	1	0.000236648	129.72	2	FATELLK(1)FK	0.04491	1	187810	1	1.26687e-05	113.7	2	FATELLK(1)FK	-0.44474	1	201950
map00052 Galactose metabolism	0.410017	1.37	A0A063BPF7	121	K	Phosphoglucomutase 2 OS=Ustilaginoidea virens OX=1159556 GN=UV8b_6828 PE=3 SV=1	UV8b_6828	1	2.45172e-09	95.001	K01835	3	ATGGILLTASHNPGGPK(1)NDFGIK	0.73072	1	7287.7	1	4.29697e-07	84.105	3	ATGGILLTASHNPGGPK(1)NDFGIK	0.23497	1	8046.8
map00052 Galactose metabolism	0.410017	1.37	A0A063BPF7	210	K	Phosphoglucomutase 2 OS=Ustilaginoidea virens OX=1159556 GN=UV8b_6828 PE=3 SV=1	UV8b_6828	1	5.74553e-10	124.77	K01835	3	EFFTSHPDFK(1)VLFDGLHGVTGPYGK	1.2777	1	14435	1	1.46637e-08	101.62	3	EFFTSHPDFK(1)VLFDGLHGVTGPYGK	1.763	1	16805	1	5.46701e-05	44.584	3	EFFTSHPDFK(1)VLFDGLHGVTGPYGK	2.115	1	18516
map00052 Galactose metabolism	0.410017	1.37	A0A063BPF7	225	K	Phosphoglucomutase 2 OS=Ustilaginoidea virens OX=1159556 GN=UV8b_6828 PE=3 SV=1	UV8b_6828	1	2.59314e-08	78.673	K01835	3	VLFDGLHGVTGPYGK(1)AIFEK	-1.0996	1	50320	1	0.000145758	48.201	3	VLFDGLHGVTGPYGK(1)AIFEK	-1.2067	1	48584	1	3.13718e-08	85.513	3	VLFDGLHGVTGPYGK(1)AIFEK	-1.307	1	43344
map00052 Galactose metabolism	0.410017	1.37	A0A063BPF7	358	K	Phosphoglucomutase 2 OS=Ustilaginoidea virens OX=1159556 GN=UV8b_6828 PE=3 SV=1	UV8b_6828	1	0.00166146	83.623	K01835	2	FFCALFDAK(1)K	0.24774	1	23117	1	0.00631007	47.561	2	FFCALFDAK(1)K	-0.081921	1	25922	1	0.00147339	69.716	2	FFCALFDAK(1)K	-0.23732	1	23875
map00052 Galactose metabolism	0.410017	1.37	A0A063BPF7	149	K	Phosphoglucomutase 2 OS=Ustilaginoidea virens OX=1159556 GN=UV8b_6828 PE=3 SV=1	UV8b_6828	1	3.33824e-12	177.47	K01835	2	IFETSK(1)SLTSYK	-0.10653	1	186260	1	1.65738e-10	139.78	2	IFETSK(1)SLTSYK	0.023412	1	208090	1	4.94637e-14	124.46	2	IFETSK(1)SLTSYK	-0.23386	1	207740
map00052 Galactose metabolism	0.410017	1.37	A0A063BPF7	454	K	Phosphoglucomutase 2 OS=Ustilaginoidea virens OX=1159556 GN=UV8b_6828 PE=3 SV=1	UV8b_6828	1	0.00132321	101.45	K01835	2	LVADSSFVGSK(1)IR	-0.10819	1	109650	1	1.06532e-06	122.51	2	LVADSSFVGSK(1)IR	-0.23647	1	118950	1	8.93171e-06	112.93	2	LVADSSFVGSK(1)IR	-0.23995	1	111680
map00052 Galactose metabolism	0.410017	1.37	A0A063BPF7	443	K	Phosphoglucomutase 2 OS=Ustilaginoidea virens OX=1159556 GN=UV8b_6828 PE=3 SV=1	UV8b_6828	1	1.23156e-06	86.952	K01835	2	VVGELEK(1)LVADSSFVGSK	1.2113	2	81220	1	1.2758e-08	112.68	2	VVGELEK(1)LVADSSFVGSK	0.070261	2	62908	1	2.38465e-13	137.89	2	VVGELEK(1)LVADSSFVGSK	0.099164	2	56751
map00052 Galactose metabolism	0.410017	1.37	A0A063BPF7	359	K	Phosphoglucomutase 2 OS=Ustilaginoidea virens OX=1159556 GN=UV8b_6828 PE=3 SV=1	UV8b_6828				K01835						1	7.1504e-09	123.24	3	K(1)LSICGEESFGTGSDHIR	-0.22571	1	4975.6	1	2.1313e-13	129.53	3	K(1)LSICGEESFGTGSDHIR	-0.17292	1	4963.4
map00052 Galactose metabolism	0.410017	1.37	A0A063BPF7	81	K	Phosphoglucomutase 2 OS=Ustilaginoidea virens OX=1159556 GN=UV8b_6828 PE=3 SV=1	UV8b_6828				K01835														1	0.041917	42.835	2	IGAAYGVK(1)K	0.51174	1	28972
map00052 Galactose metabolism	0.410017	1.37	A0A063BR27	69	K	UTP--glucose-1-phosphate uridylyltransferase OS=Ustilaginoidea virens OX=1159556 GN=UV8b_8118 PE=3 SV=1	UV8b_8118	1	0.000159149	92.428	K00963	2	AK(1)GNAVDWDR	-0.32417	1	9924.5	1	0.00406648	78.932	2	AK(1)GNAVDWDR	0.048013	1	8466	1	2.99392e-07	136.84	2	AK(1)GNAVDWDR	1.2308	1	9909.2
map00052 Galactose metabolism	0.410017	1.37	A0A063BR27	425	K	UTP--glucose-1-phosphate uridylyltransferase OS=Ustilaginoidea virens OX=1159556 GN=UV8b_8118 PE=3 SV=1	UV8b_8118	1	3.6439e-06	130.71	K00963	2	FGDAPLIK(1)LGSDFK	1.8599	2	115140	1	2.30124e-07	104.49	2	FGDAPLIK(1)LGSDFK	1.4988	2	113520	1	3.66269e-08	108.91	2	FGDAPLIK(1)LGSDFK	1.7513	2	101590
map00052 Galactose metabolism	0.410017	1.37	A0A063BR27	391	K	UTP--glucose-1-phosphate uridylyltransferase OS=Ustilaginoidea virens OX=1159556 GN=UV8b_8118 PE=3 SV=1	UV8b_8118	1	1.49992e-05	114.93	K00963	2	FLPVK(1)TCSDLMLVK	1.5891	1	75987	1	4.29693e-05	88.734	2	FLPVK(1)TCSDLMLVK	2.0096	1	63746
map00052 Galactose metabolism	0.410017	1.37	A0A063BR27	407	K	UTP--glucose-1-phosphate uridylyltransferase OS=Ustilaginoidea virens OX=1159556 GN=UV8b_8118 PE=3 SV=1	UV8b_8118	1	7.84641e-16	137.58	K00963	3	SDLYTLK(1)HGQLQMSAAR	-1.4216	2	49643	1	2.13162e-08	83.061	2	SDLYTLK(1)HGQLQMSAAR	-0.63945	2	52872	1	6.65403e-09	108.34	3	SDLYTLK(1)HGQLQMSAAR	-0.24992	2	50293
map00052 Galactose metabolism	0.410017	1.37	A0A063BR27	438	K	UTP--glucose-1-phosphate uridylyltransferase OS=Ustilaginoidea virens OX=1159556 GN=UV8b_8118 PE=3 SV=1	UV8b_8118	1	0.000527634	104.04	K00963	2	VSDFQK(1)HIPSIPK	0.090369	2	77842	1	0.00127104	55.578	2	VSDFQK(1)HIPSIPK	0.44725	3	125200	1	0.00310248	75.474	2	VSDFQK(1)HIPSIPK	0.013944	2	105960
map00052 Galactose metabolism	0.410017	1.37	A0A063BR27	173	K	UTP--glucose-1-phosphate uridylyltransferase OS=Ustilaginoidea virens OX=1159556 GN=UV8b_8118 PE=3 SV=1	UV8b_8118				K00963						1	0.000244774	77.696	3	K(1)YEGHNVDILTFNQSR	-0.33091	1	17472	1	0.00018463	94.507	3	K(1)YEGHNVDILTFNQSR	0.47581	1	15842
map00052 Galactose metabolism	0.410017	1.37	A0A063BVQ6	105	K	Phosphotransferase OS=Ustilaginoidea virens OX=1159556 GN=UV8b_5070 PE=3 SV=1	UV8b_5070	1	0.00170394	70.389	K00844	2	TAK(1)ELFAFLAK	-2.0475	1	11759	1	0.000194708	74.849	2	TAK(1)ELFAFLAK	-2.7173	1	10041	1	0.00113039	81.099	2	TAK(1)ELFAFLAK	-1.8561	2	10669
map00052 Galactose metabolism	0.410017	1.37	A0A063C002	326	K	Phosphotransferase OS=Ustilaginoidea virens OX=1159556 GN=UV8b_4315 PE=3 SV=1	UV8b_4315	1	1.46065e-05	69.641	K00844	2	DAK(1)IFAGQDISLLR	1.304	1	29185	1	0.00163792	75.5	2	DAK(1)IFAGQDISLLR	1.5682	1	21705	1	0.000105956	71.219	2	DAK(1)IFAGQDISLLR	3.4738	1	28266
map00052 Galactose metabolism	0.410017	1.37	A0A063C002	410	K	Phosphotransferase OS=Ustilaginoidea virens OX=1159556 GN=UV8b_4315 PE=3 SV=1	UV8b_4315	1	3.31742e-06	84.58	K00844	2	DYK(1)TCHVGADGSVFNK	-0.1877	2	32441	1	2.099e-08	120.75	2	DYK(1)TCHVGADGSVFNK	-0.011482	2	35763	1	6.40903e-19	168.78	2	DYK(1)TCHVGADGSVFNK	-0.40886	1	24378
map00052 Galactose metabolism	0.410017	1.37	A0A063C002	423	K	Phosphotransferase OS=Ustilaginoidea virens OX=1159556 GN=UV8b_4315 PE=3 SV=1	UV8b_4315	1	8.48767e-07	104.49	K00844	3	TCHVGADGSVFNK(1)YPHFK	0.51	1	9105.8	1	2.4815e-06	82.437	3	TCHVGADGSVFNK(1)YPHFK	0.54263	1	10493	1	9.99897e-09	78.157	3	TCHVGADGSVFNK(1)YPHFK	0.27408	1	11027
map00052 Galactose metabolism	0.410017	1.37	A0A063C002	16	K	Phosphotransferase OS=Ustilaginoidea virens OX=1159556 GN=UV8b_4315 PE=3 SV=1	UV8b_4315	0.863408	4.08828e-05	63.79	K00844	3	K(0.137)GSK(0.863)TDLPQDLLHEVK	0.50243	1	8047.7
map00052 Galactose metabolism	0.410017	1.37	A0A063C002	112	K	Phosphotransferase OS=Ustilaginoidea virens OX=1159556 GN=UV8b_4315 PE=3 SV=1	UV8b_4315	1	1.98821e-16	175.07	K00844	2	SEFDIIQSK(1)YR	0.41613	3	109070	1	1.01555e-05	136.84	2	SEFDIIQSK(1)YR	0.12739	2	107930	1	1.58766e-07	136.06	2	SEFDIIQSK(1)YR	0.33398	3	117590
map00052 Galactose metabolism	0.410017	1.37	A0A063C002	428	K	Phosphotransferase OS=Ustilaginoidea virens OX=1159556 GN=UV8b_4315 PE=3 SV=1	UV8b_4315	1	0.0346804	56.89	K00844	2	YPHFK(1)AR	-0.31927	1	33128	1	0.0232412	54.056	2	YPHFK(1)AR	-0.4428	1	32615	1	0.0030721	67.889	2	YPHFK(1)AR	-0.65007	1	33306
map00052 Galactose metabolism	0.410017	1.37	A0A063C002	177	K	Phosphotransferase OS=Ustilaginoidea virens OX=1159556 GN=UV8b_4315 PE=3 SV=1	UV8b_4315	1	0.00296989	72.846	K00844	2	WTK(1)GFDIAGVEGK	-0.46063	1	104570	1	1.27462e-06	124.06	2	WTK(1)GFDIAGVEGK	-0.36413	1	110030	1	5.76872e-05	77.157	2	WTK(1)GFDIAGVEGK	0.82002	1	113030
map00052 Galactose metabolism	0.410017	1.37	A0A063C5C4	512	K	Putative maltase MLT3 OS=Ustilaginoidea virens OX=1159556 GN=UV8b_1098 PE=4 SV=1	UV8b_1098	1	2.92718e-08	114.93	K01182	2	AK(1)HGGFSEAAER	0.71619	1	41017	1	1.90966e-06	143.22	2	AK(1)HGGFSEAAER	-0.08063	1	42745	1	2.40627e-06	105.94	2	AK(1)HGGFSEAAER	-0.49831	1	44750
map00052 Galactose metabolism	0.410017	1.37	A0A063C5C4	196	K	Putative maltase MLT3 OS=Ustilaginoidea virens OX=1159556 GN=UV8b_1098 PE=4 SV=1	UV8b_1098	1	0.000538707	51.07	K01182	3	RDWYIWQPAK(1)HSPSGTR	0.83855	1	21744	1	2.46703e-05	67.838	3	RDWYIWQPAK(1)HSPSGTR	-0.50104	1	26651
map00061 Fatty acid biosynthesis	0.161433	1.81	A0A063BRY6	612	K	Long-chain acyl-CoA synthetases & Acyl-protein synthetase OS=Ustilaginoidea virens OX=1159556 GN=UV8b_7222 PE=4 SV=1	UV8b_7222	1	2.86866e-06	82.437	K01897	3	AK(1)NLGVDEHDMHTSAK	0.67583	1	9004.8	1	2.81514e-05	98.167	3	AK(1)NLGVDEHDMHTSAK	0.36444	1	7089.3	1	8.79063e-06	96.313	3	AK(1)NLGVDEHDMHTSAK	0.67219	1	10194
map00061 Fatty acid biosynthesis	0.161433	1.81	A0A063BRY6	633	K	Long-chain acyl-CoA synthetases & Acyl-protein synthetase OS=Ustilaginoidea virens OX=1159556 GN=UV8b_7222 PE=4 SV=1	UV8b_7222	1	0.000194396	101.45	K01897	2	DLVLK(1)DLQSTGK	-1.6365	2	88413	1	3.10394e-05	124.06	2	DLVLK(1)DLQSTGK	0.99125	2	92669	1	7.56981e-06	93.162	2	DLVLK(1)DLQSTGK	0.57983	2	88327
map00061 Fatty acid biosynthesis	0.161433	1.81	A0A063BRY6	550	K	Long-chain acyl-CoA synthetases & Acyl-protein synthetase OS=Ustilaginoidea virens OX=1159556 GN=UV8b_7222 PE=4 SV=1	UV8b_7222	1	0.000291577	88.921	K01897	2	GHLK(1)VIDR	-1.2207	1	42656	1	0.00426689	44.82	2	GHLK(1)VIDR	-2.1725	1	45331	1	0.00041743	99.305	2	GHLK(1)VIDR	-1.2651	1	47469
map00061 Fatty acid biosynthesis	0.161433	1.81	A0A063BRY6	376	K	Long-chain acyl-CoA synthetases & Acyl-protein synthetase OS=Ustilaginoidea virens OX=1159556 GN=UV8b_7222 PE=4 SV=1	UV8b_7222	1	5.14095e-06	128.57	K01897	2	GVMAK(1)LDSSSPLLK	-0.69975	1	88902	1	2.05923e-07	117.21	2	GVMAK(1)LDSSSPLLK	0.61786	1	86596	1	3.31932e-06	112.73	2	GVMAK(1)LDSSSPLLK	0.29644	1	79057
map00061 Fatty acid biosynthesis	0.161433	1.81	A0A063BRY6	683	K	Long-chain acyl-CoA synthetases & Acyl-protein synthetase OS=Ustilaginoidea virens OX=1159556 GN=UV8b_7222 PE=4 SV=1	UV8b_7222	1	2.1259e-08	152.17	K01897	2	YK(1)TEIEQCLK	-4.0752	1	53256	1	6.21929e-05	111.61	2	YK(1)TEIEQCLK	1.0223	1	52289	1	3.19139e-08	133.76	2	YK(1)TEIEQCLK	-0.38352	1	54138
map00061 Fatty acid biosynthesis	0.161433	1.81	A0A063BRY6	626	K	Long-chain acyl-CoA synthetases & Acyl-protein synthetase OS=Ustilaginoidea virens OX=1159556 GN=UV8b_7222 PE=4 SV=1	UV8b_7222				K01897						1	0.00144036	41.87	3	NLGVDEHDMHTSAK(1)VR	1.102	1	7107.8
map00061 Fatty acid biosynthesis	0.161433	1.81	A0A063BRY6	345	K	Long-chain acyl-CoA synthetases & Acyl-protein synthetase OS=Ustilaginoidea virens OX=1159556 GN=UV8b_7222 PE=4 SV=1	UV8b_7222				K01897														1	1.16938e-05	119.43	2	TLSDVSVK(1)NCAGDMR	1.2563	1	4401.1
map00061 Fatty acid biosynthesis	0.161433	1.81	A0A063BUZ2	644	K	Uncharacterized protein OS=Ustilaginoidea virens OX=1159556 GN=UV8b_4461 PE=4 SV=1	UV8b_4461	1	6.9141e-05	108.3	K01897	2	HK(1)FNSFEK	1.2747	1	27319	1	0.00224261	83.623	2	HK(1)FNSFEK	0.67712	1	25247	1	0.000636836	74.269	2	HK(1)FNSFEK	0.3514	1	28025
map00061 Fatty acid biosynthesis	0.161433	1.81	A0A063BUZ2	552	K	Uncharacterized protein OS=Ustilaginoidea virens OX=1159556 GN=UV8b_4461 PE=4 SV=1	UV8b_4461	1	8.99049e-15	130.78	K01897	2	NVLK(1)LSQGEYISPER	0.060462	1	24846	1	2.22233e-09	85.081	2	NVLK(1)LSQGEYISPER	-0.23898	1	25281	1	2.8033e-08	146.58	2	NVLK(1)LSQGEYISPER	0.41363	1	23357
map00061 Fatty acid biosynthesis	0.161433	1.81	A0A063BUZ2	189	K	Uncharacterized protein OS=Ustilaginoidea virens OX=1159556 GN=UV8b_4461 PE=4 SV=1	UV8b_4461				K01897						1	0.0219624	51.456	2	LIK(1)LAPR	-0.0051801	1	9392.6	1	0.0163878	51.456	2	LIK(1)LAPR	-1.0012	1	9769.3
map00061 Fatty acid biosynthesis	0.161433	1.81	A0A063C394	1439	K	Fatty acid synthase beta subunit dehydratase OS=Ustilaginoidea virens OX=1159556 GN=UV8b_3249 PE=3 SV=1	UV8b_3249	1	1.39837e-05	103.69	K00668	2	GK(1)YTDYENTFQR	-1.5195	1	23274	1	1.16916e-06	140.57	2	GK(1)YTDYENTFQR	0.49747	1	26063	1	7.39667e-09	112.93	2	GK(1)YTDYENTFQR	0.79987	1	30390
map00061 Fatty acid biosynthesis	0.161433	1.81	A0A063C394	2066	K	Fatty acid synthase beta subunit dehydratase OS=Ustilaginoidea virens OX=1159556 GN=UV8b_3249 PE=3 SV=1	UV8b_3249	1	0.000279264	86.135	K00668	2	LTNSPK(1)IGAVLANWDR	2.494	1	14181	1	4.11598e-06	122.2	2	LTNSPK(1)IGAVLANWDR	2.7513	1	12782	1	1.14784e-05	67.838	2	LTNSPK(1)IGAVLANWDR	3.8617	1	11589
map00061 Fatty acid biosynthesis	0.161433	1.81	A0A063C394	2038	K	Fatty acid synthase beta subunit dehydratase OS=Ustilaginoidea virens OX=1159556 GN=UV8b_3249 PE=3 SV=1	UV8b_3249	1	0.00409071	64.906	K00668	2	LVGK(1)YIPNVTAR	-1.07	1	46281	1	0.0158285	47.334	2	LVGK(1)YIPNVTAR	-0.56842	1	48534	1	0.00248862	71.066	2	LVGK(1)YIPNVTAR	-1.2147	1	49093
map00061 Fatty acid biosynthesis	0.161433	1.81	A0A063C394	946	K	Fatty acid synthase beta subunit dehydratase OS=Ustilaginoidea virens OX=1159556 GN=UV8b_3249 PE=3 SV=1	UV8b_3249	1	1.81158e-06	112.8	K00668	2	LVQLLYVK(1)HQQR	0.060303	1	15753	1	9.11198e-05	112.8	2	LVQLLYVK(1)HQQR	-0.30417	1	20849	1	5.02389e-09	120.33	2	LVQLLYVK(1)HQQR	-0.409	1	19736
map00061 Fatty acid biosynthesis	0.161433	1.81	A0A063C394	1951	K	Fatty acid synthase beta subunit dehydratase OS=Ustilaginoidea virens OX=1159556 GN=UV8b_3249 PE=3 SV=1	UV8b_3249	1	0.00100013	76.572	K00668	2	MK(1)QIDIEEMR	0.10558	1	14098	1	0.000381564	94.804	2	MK(1)QIDIEEMR	-0.60076	1	14620	1	2.0439e-05	94.804	2	MK(1)QIDIEEMR	-0.27902	1	14532
map00061 Fatty acid biosynthesis	0.161433	1.81	A0A063C394	1745	K	Fatty acid synthase beta subunit dehydratase OS=Ustilaginoidea virens OX=1159556 GN=UV8b_3249 PE=3 SV=1	UV8b_3249	1	7.51255e-06	93.162	K00668	2	NNPK(1)ELTIHFGGPR	-0.82083	1	16511	1	0.0213548	58.476	2	NNPK(1)ELTIHFGGPR	-1.0486	1	15920	1	2.33434e-05	90.689	2	NNPK(1)ELTIHFGGPR	-1.0449	1	14335
map00061 Fatty acid biosynthesis	0.161433	1.81	A0A063C394	1826	K	Fatty acid synthase beta subunit dehydratase OS=Ustilaginoidea virens OX=1159556 GN=UV8b_3249 PE=3 SV=1	UV8b_3249	1	0.000440978	85.813	K00668	2	SK(1)GLVPR	0.31509	1	26593	1	0.0220505	75.243	2	SK(1)GLVPR	1.449	1	24456	1	0.0125038	51.43	2	SK(1)GLVPR	-0.38255	1	25891
map00061 Fatty acid biosynthesis	0.161433	1.81	A0A063C394	2034	K	Fatty acid synthase beta subunit dehydratase OS=Ustilaginoidea virens OX=1159556 GN=UV8b_3249 PE=3 SV=1	UV8b_3249	1	0.0601835	46.033	K00668	2	TTIDPSK(1)LVGK	-0.60838	1	16154	1	0.0229837	59.645	2	TTIDPSK(1)LVGK	-0.14257	1	15107	1	1.89378e-05	68.49	2	TTIDPSK(1)LVGK	0.27361	1	17491
map00061 Fatty acid biosynthesis	0.161433	1.81	A0A063C394	1262	K	Fatty acid synthase beta subunit dehydratase OS=Ustilaginoidea virens OX=1159556 GN=UV8b_3249 PE=3 SV=1	UV8b_3249				K00668						1	0.0133846	48.892	3	PAALPLK(1)FTYHPEAGYAPIR	0.94237	1	21804	1	0.000145124	53.773	3	PAALPLK(1)FTYHPEAGYAPIR	0.804	1	18917
map00061 Fatty acid biosynthesis	0.161433	1.81	A0A063C3Q5	171	K	Fatty acid synthase subunit alpha OS=Ustilaginoidea virens OX=1159556 GN=UV8b_3250 PE=3 SV=1	UV8b_3250	1	0.0274467	50.834	K00667	2	AIK(1)DLVGGK	1.2858	1	26282	1	0.00325129	74.269	2	AIK(1)DLVGGK	0.38638	1	23685	1	0.00370698	43.272	2	AIK(1)DLVGGK	0.56795	1	26794
map00061 Fatty acid biosynthesis	0.161433	1.81	A0A063C3Q5	1522	K	Fatty acid synthase subunit alpha OS=Ustilaginoidea virens OX=1159556 GN=UV8b_3250 PE=3 SV=1	UV8b_3250	1	2.98353e-47	306.06	K00667	2	ANDK(1)NESSVICQQLR	-2.9317	1	166420	1	2.87705e-23	223.55	2	ANDK(1)NESSVICQQLR	-0.52099	1	173720	1	8.84806e-60	281.19	2	ANDK(1)NESSVICQQLR	0.12382	1	172440
map00061 Fatty acid biosynthesis	0.161433	1.81	A0A063C3Q5	1165	K	Fatty acid synthase subunit alpha OS=Ustilaginoidea virens OX=1159556 GN=UV8b_3250 PE=3 SV=1	UV8b_3250	1	0.0564801	57.003	K00667	2	LVAGQIPTGWDAK(1)R	-1.0248	1	4242.3	1	0.00787839	50.116	2	LVAGQIPTGWDAK(1)R	0.59032	1	4310.1
map00061 Fatty acid biosynthesis	0.161433	1.81	A0A063C3Q5	64	K	Fatty acid synthase subunit alpha OS=Ustilaginoidea virens OX=1159556 GN=UV8b_3250 PE=3 SV=1	UV8b_3250	1	9.00384e-06	93.162	K00667	2	TLASK(1)YEAYDAAK	-2.9793	1	73166	1	0.000144568	88.734	2	TLASK(1)YEAYDAAK	-0.57517	1	76437	1	0.000509899	88.24	2	TLASK(1)YEAYDAAK	-0.21137	1	74845
map00061 Fatty acid biosynthesis	0.161433	1.81	A0A063C3Q5	613	K	Fatty acid synthase subunit alpha OS=Ustilaginoidea virens OX=1159556 GN=UV8b_3250 PE=3 SV=1	UV8b_3250	1	0.0121609	79.059	K00667	2	VETIPFLHLK(1)R	-2.8891	1	12065	1	0.0130547	57.888	2	VETIPFLHLK(1)R	-3.4047	1	10670	1	0.00149253	98.009	2	VETIPFLHLK(1)R	-3.9306	1	10053
map00061 Fatty acid biosynthesis	0.161433	1.81	A0A063C3Q5	1823	K	Fatty acid synthase subunit alpha OS=Ustilaginoidea virens OX=1159556 GN=UV8b_3250 PE=3 SV=1	UV8b_3250	1	6.11962e-12	130.71	K00667	2	VK(1)LHGEAASAASK	0.52605	1	16364	1	5.54918e-05	96.313	2	VK(1)LHGEAASAASK	-0.30182	1	20810	1	1.25298e-12	130.71	2	VK(1)LHGEAASAASK	-0.41132	1	20855
map00061 Fatty acid biosynthesis	0.161433	1.81	A0A063C3Q5	1064	K	Fatty acid synthase subunit alpha OS=Ustilaginoidea virens OX=1159556 GN=UV8b_3250 PE=3 SV=1	UV8b_3250	1	2.78894e-05	103.76	K00667	2	YEK(1)FILEHSGIR	-3.9146	1	21994	1	0.000284778	66.953	2	YEK(1)FILEHSGIR	-2.8238	1	25192	1	0.00256759	70.195	2	YEK(1)FILEHSGIR	-2.7946	1	23968
map00061 Fatty acid biosynthesis	0.161433	1.81	A0A063C3Q5	156	K	Fatty acid synthase subunit alpha OS=Ustilaginoidea virens OX=1159556 GN=UV8b_3250 PE=3 SV=1	UV8b_3250				K00667						1	0.0352804	58.687	2	ALVAQK(1)LK	0.19773	1	58038	1	0.0552535	40.203	2	ALVAQK(1)LK	-0.17173	1	59101
map00061 Fatty acid biosynthesis	0.161433	1.81	A0A063C3Q5	515	K	Fatty acid synthase subunit alpha OS=Ustilaginoidea virens OX=1159556 GN=UV8b_3250 PE=3 SV=1	UV8b_3250				K00667						1	1.73354e-05	122.2	2	K(1)LEHYVQQMAEGGK	-0.96939	1	2858.6
map00061 Fatty acid biosynthesis	0.161433	1.81	A0A063C3Q5	564	K	Fatty acid synthase subunit alpha OS=Ustilaginoidea virens OX=1159556 GN=UV8b_3250 PE=3 SV=1	UV8b_3250				K00667						1	0.000791199	73.502	2	TSQLEIK(1)SLYGDVLR	0.57894	1	8089.6
map00061 Fatty acid biosynthesis	0.161433	1.81	A0A063C552	2073	K	Acetyl-CoA carboxylase OS=Ustilaginoidea virens OX=1159556 GN=UV8b_2632 PE=4 SV=1	UV8b_2632	1	1.2077e-05	47.361	K11262	2	GGVLEPEGMIGIK(1)YR	-1.16	1	15337	1	0.00151237	65.879	2	GGVLEPEGMIGIK(1)YR	-1.9351	1	22143	1	0.000981708	64.266	2	GGVLEPEGMIGIK(1)YR	-0.3214	1	17172
map00061 Fatty acid biosynthesis	0.161433	1.81	A0A063C552	260	K	Acetyl-CoA carboxylase OS=Ustilaginoidea virens OX=1159556 GN=UV8b_2632 PE=4 SV=1	UV8b_2632				K11262														1	0.0452952	58.916	2	ASEGGGGK(1)GIR	-1.9487	1	9217.6
map00061 Fatty acid biosynthesis	0.161433	1.81	A0A063C552	327	K	Acetyl-CoA carboxylase OS=Ustilaginoidea virens OX=1159556 GN=UV8b_2632 PE=4 SV=1	UV8b_2632				K11262														1	3.12704e-06	65.421	3	HQK(1)IIEEAPVTIAKPDTFR	1.4213	1	3134.6
map00062 Fatty acid elongation	0.437745	1.45	A0A063BM08	186	K	Enoyl-CoA hydratase OS=Ustilaginoidea virens OX=1159556 GN=UV8b_7415 PE=3 SV=1	UV8b_7415	1	7.93581e-05	99.174	K07511	2	AK(1)AMELILTGK	-0.46382	1	12009	1	0.000904257	83.775	2	AK(1)AMELILTGK	-0.59179	1	12177	1	1.91785e-05	88.24	2	AK(1)AMELILTGK	-0.39623	1	13343
map00062 Fatty acid elongation	0.437745	1.45	A0A063BM08	234	K	Enoyl-CoA hydratase OS=Ustilaginoidea virens OX=1159556 GN=UV8b_7415 PE=3 SV=1	UV8b_7415	1	3.50934e-23	187.47	K07511	2	TAETIAGYSK(1)VAVQACK	0.72835	1	14215	1	1.44944e-19	183	2	TAETIAGYSK(1)VAVQACK	0.20455	1	15775	1	2.44843e-27	203.93	2	TAETIAGYSK(1)VAVQACK	0.51845	1	17615
map00062 Fatty acid elongation	0.437745	1.45	A0A063BW37	8	K	Steroid alpha reductase family protein OS=Ustilaginoidea virens OX=1159556 GN=UV8b_4901 PE=4 SV=1	UV8b_4901	1	0.000516241	104.39	K10258	2	ATTTTIK(1)LTNR	0.028322	1	25929	1	0.00210759	81.099	2	ATTTTIK(1)LTNR	-1.7721	1	28016	1	0.00922858	46.033	2	ATTTTIK(1)LTNR	-0.2301	1	26403
map00062 Fatty acid elongation	0.437745	1.45	A0A063C0W4	115	K	Very-long-chain 3-oxoacyl-CoA reductase OS=Ustilaginoidea virens OX=1159556 GN=UV8b_3947 PE=3 SV=1	UV8b_3947	1	1.02337e-05	100.84	K10251	2	ELEQK(1)YIGR	0.27464	1	8815.2	1	0.000312451	88.181	2	ELEQK(1)YIGR	-0.11886	1	6771.2	1	0.000887773	88.921	2	ELEQK(1)YIGR	0.15154	1	10473
map00071 Fatty acid degradation	0.0127928	1.99	A0A063BM08	186	K	Enoyl-CoA hydratase OS=Ustilaginoidea virens OX=1159556 GN=UV8b_7415 PE=3 SV=1	UV8b_7415	1	7.93581e-05	99.174	K07511	2	AK(1)AMELILTGK	-0.46382	1	12009	1	0.000904257	83.775	2	AK(1)AMELILTGK	-0.59179	1	12177	1	1.91785e-05	88.24	2	AK(1)AMELILTGK	-0.39623	1	13343
map00071 Fatty acid degradation	0.0127928	1.99	A0A063BM08	234	K	Enoyl-CoA hydratase OS=Ustilaginoidea virens OX=1159556 GN=UV8b_7415 PE=3 SV=1	UV8b_7415	1	3.50934e-23	187.47	K07511	2	TAETIAGYSK(1)VAVQACK	0.72835	1	14215	1	1.44944e-19	183	2	TAETIAGYSK(1)VAVQACK	0.20455	1	15775	1	2.44843e-27	203.93	2	TAETIAGYSK(1)VAVQACK	0.51845	1	17615
map00071 Fatty acid degradation	0.0127928	1.99	A0A063BRY6	612	K	Long-chain acyl-CoA synthetases & Acyl-protein synthetase OS=Ustilaginoidea virens OX=1159556 GN=UV8b_7222 PE=4 SV=1	UV8b_7222	1	2.86866e-06	82.437	K01897	3	AK(1)NLGVDEHDMHTSAK	0.67583	1	9004.8	1	2.81514e-05	98.167	3	AK(1)NLGVDEHDMHTSAK	0.36444	1	7089.3	1	8.79063e-06	96.313	3	AK(1)NLGVDEHDMHTSAK	0.67219	1	10194
map00071 Fatty acid degradation	0.0127928	1.99	A0A063BRY6	633	K	Long-chain acyl-CoA synthetases & Acyl-protein synthetase OS=Ustilaginoidea virens OX=1159556 GN=UV8b_7222 PE=4 SV=1	UV8b_7222	1	0.000194396	101.45	K01897	2	DLVLK(1)DLQSTGK	-1.6365	2	88413	1	3.10394e-05	124.06	2	DLVLK(1)DLQSTGK	0.99125	2	92669	1	7.56981e-06	93.162	2	DLVLK(1)DLQSTGK	0.57983	2	88327
map00071 Fatty acid degradation	0.0127928	1.99	A0A063BRY6	550	K	Long-chain acyl-CoA synthetases & Acyl-protein synthetase OS=Ustilaginoidea virens OX=1159556 GN=UV8b_7222 PE=4 SV=1	UV8b_7222	1	0.000291577	88.921	K01897	2	GHLK(1)VIDR	-1.2207	1	42656	1	0.00426689	44.82	2	GHLK(1)VIDR	-2.1725	1	45331	1	0.00041743	99.305	2	GHLK(1)VIDR	-1.2651	1	47469
map00071 Fatty acid degradation	0.0127928	1.99	A0A063BRY6	376	K	Long-chain acyl-CoA synthetases & Acyl-protein synthetase OS=Ustilaginoidea virens OX=1159556 GN=UV8b_7222 PE=4 SV=1	UV8b_7222	1	5.14095e-06	128.57	K01897	2	GVMAK(1)LDSSSPLLK	-0.69975	1	88902	1	2.05923e-07	117.21	2	GVMAK(1)LDSSSPLLK	0.61786	1	86596	1	3.31932e-06	112.73	2	GVMAK(1)LDSSSPLLK	0.29644	1	79057
map00071 Fatty acid degradation	0.0127928	1.99	A0A063BRY6	683	K	Long-chain acyl-CoA synthetases & Acyl-protein synthetase OS=Ustilaginoidea virens OX=1159556 GN=UV8b_7222 PE=4 SV=1	UV8b_7222	1	2.1259e-08	152.17	K01897	2	YK(1)TEIEQCLK	-4.0752	1	53256	1	6.21929e-05	111.61	2	YK(1)TEIEQCLK	1.0223	1	52289	1	3.19139e-08	133.76	2	YK(1)TEIEQCLK	-0.38352	1	54138
map00071 Fatty acid degradation	0.0127928	1.99	A0A063BRY6	626	K	Long-chain acyl-CoA synthetases & Acyl-protein synthetase OS=Ustilaginoidea virens OX=1159556 GN=UV8b_7222 PE=4 SV=1	UV8b_7222				K01897						1	0.00144036	41.87	3	NLGVDEHDMHTSAK(1)VR	1.102	1	7107.8
map00071 Fatty acid degradation	0.0127928	1.99	A0A063BRY6	345	K	Long-chain acyl-CoA synthetases & Acyl-protein synthetase OS=Ustilaginoidea virens OX=1159556 GN=UV8b_7222 PE=4 SV=1	UV8b_7222				K01897														1	1.16938e-05	119.43	2	TLSDVSVK(1)NCAGDMR	1.2563	1	4401.1
map00071 Fatty acid degradation	0.0127928	1.99	A0A063BSR8	383	K	Acyl-CoA dehydrogenase OS=Ustilaginoidea virens OX=1159556 GN=UV8b_5856 PE=3 SV=1	UV8b_5856	1	7.1038e-06	98.167	K09478	2	DAAMAK(1)LYASQVAGR	0.36471	1	21744	1	4.08716e-05	88.42	2	DAAMAK(1)LYASQVAGR	0.36775	1	21465	1	2.22941e-05	79.795	2	DAAMAK(1)LYASQVAGR	-0.37531	1	20416
map00071 Fatty acid degradation	0.0127928	1.99	A0A063BTF9	325	K	Aldehyde dehydrogenase OS=Ustilaginoidea virens OX=1159556 GN=UV8b_6593 PE=3 SV=1	UV8b_6593	1	9.91e-10	111.38	K00128	2	AAAGSLK(1)NVTLETGGK	-0.41328	1	34378	1	4.62622e-08	124.24	2	AAAGSLK(1)NVTLETGGK	0.064445	1	31583	1	1.25563e-05	111.38	2	AAAGSLK(1)NVTLETGGK	0.4242	1	34630
map00071 Fatty acid degradation	0.0127928	1.99	A0A063BTF9	429	K	Aldehyde dehydrogenase OS=Ustilaginoidea virens OX=1159556 GN=UV8b_6593 PE=3 SV=1	UV8b_6593	1	1.60202e-13	167.59	K00128	2	SQGAK(1)LEAGGSSAR	0.59398	1	18915	1	0.0151743	69.641	2	SQGAK(1)LEAGGSSAR	0.66073	1	21836	1	6.73217e-06	104.04	2	SQGAK(1)LEAGGSSAR	-1.3295	1	20847
map00071 Fatty acid degradation	0.0127928	1.99	A0A063BTW8	210	K	3-ketoacyl-CoA thiolase OS=Ustilaginoidea virens OX=1159556 GN=UV8b_4890 PE=3 SV=1	UV8b_4890	1	5.24466e-12	119.55	K07513	2	EELDK(1)YSATSFQR	0.3251	1	10369	1	1.58515e-05	144.27	2	EELDK(1)YSATSFQR	0.75149	1	9375.6	1	1.35915e-12	153.25	2	EELDK(1)YSATSFQR	0.51024	1	10924
map00071 Fatty acid degradation	0.0127928	1.99	A0A063BUD4	304	K	Acetyl-CoA acetyltransferase OS=Ustilaginoidea virens OX=1159556 GN=UV8b_6697 PE=3 SV=1	UV8b_6697	1	0.000144337	58.916	K00626	2	AIK(1)HAGLAAK	1.1076	1	84437	1	0.000375246	65.404	2	AIK(1)HAGLAAK	0.60705	1	86426	1	0.000451798	60.892	2	AIK(1)HAGLAAK	-1.1093	1	93482
map00071 Fatty acid degradation	0.0127928	1.99	A0A063BUD4	230	K	Acetyl-CoA acetyltransferase OS=Ustilaginoidea virens OX=1159556 GN=UV8b_6697 PE=3 SV=1	UV8b_6697	1	0.0039486	82.716	K00626	2	NLNVDK(1)LR	-3.3035	1	124330	1	0.00123088	105.04	2	NLNVDK(1)LR	-0.050417	1	129360	1	6.77101e-05	129.56	2	NLNVDK(1)LR	0.046231	1	128680
map00071 Fatty acid degradation	0.0127928	1.99	A0A063BUD4	188	K	Acetyl-CoA acetyltransferase OS=Ustilaginoidea virens OX=1159556 GN=UV8b_6697 PE=3 SV=1	UV8b_6697	1	1.45669e-20	123.99	K00626	2	SYQK(1)AQAAAEAGLFR	-0.24136	1	38422	1	2.11259e-08	139.7	2	SYQK(1)AQAAAEAGLFR	-0.7158	1	39600	1	1.62236e-12	132.9	2	SYQK(1)AQAAAEAGLFR	0.13717	1	35203
map00071 Fatty acid degradation	0.0127928	1.99	A0A063BUZ2	644	K	Uncharacterized protein OS=Ustilaginoidea virens OX=1159556 GN=UV8b_4461 PE=4 SV=1	UV8b_4461	1	6.9141e-05	108.3	K01897	2	HK(1)FNSFEK	1.2747	1	27319	1	0.00224261	83.623	2	HK(1)FNSFEK	0.67712	1	25247	1	0.000636836	74.269	2	HK(1)FNSFEK	0.3514	1	28025
map00071 Fatty acid degradation	0.0127928	1.99	A0A063BUZ2	552	K	Uncharacterized protein OS=Ustilaginoidea virens OX=1159556 GN=UV8b_4461 PE=4 SV=1	UV8b_4461	1	8.99049e-15	130.78	K01897	2	NVLK(1)LSQGEYISPER	0.060462	1	24846	1	2.22233e-09	85.081	2	NVLK(1)LSQGEYISPER	-0.23898	1	25281	1	2.8033e-08	146.58	2	NVLK(1)LSQGEYISPER	0.41363	1	23357
map00071 Fatty acid degradation	0.0127928	1.99	A0A063BUZ2	189	K	Uncharacterized protein OS=Ustilaginoidea virens OX=1159556 GN=UV8b_4461 PE=4 SV=1	UV8b_4461				K01897						1	0.0219624	51.456	2	LIK(1)LAPR	-0.0051801	1	9392.6	1	0.0163878	51.456	2	LIK(1)LAPR	-1.0012	1	9769.3
map00071 Fatty acid degradation	0.0127928	1.99	A0A063BY17	123	K	Glutathione-dependent formaldehyde dehydrogenase OS=Ustilaginoidea virens OX=1159556 GN=UV8b_4112 PE=3 SV=1	UV8b_4112	1	1.81132e-05	88.42	K00121	2	ATQGK(1)GVMPDGTSR	0.52806	1	48842	1	1.99635e-07	130.71	2	ATQGK(1)GVMPDGTSR	-1.1637	1	47849	1	1.30052e-12	168.43	2	ATQGK(1)GVMPDGTSR	-0.019042	1	52102
map00071 Fatty acid degradation	0.0127928	1.99	A0A063BY17	237	K	Glutathione-dependent formaldehyde dehydrogenase OS=Ustilaginoidea virens OX=1159556 GN=UV8b_4112 PE=3 SV=1	UV8b_4112	1	2.43255e-13	149.58	K00121	2	K(1)FGATDFVNPNDLK	0.85439	1	77858	1	3.29627e-07	121.69	2	K(1)FGATDFVNPNDLK	0.75192	1	87108	1	2.65435e-12	154.09	2	K(1)FGATDFVNPNDLK	1.6044	1	80849
map00071 Fatty acid degradation	0.0127928	1.99	A0A063BY17	12	K	Glutathione-dependent formaldehyde dehydrogenase OS=Ustilaginoidea virens OX=1159556 GN=UV8b_4112 PE=3 SV=1	UV8b_4112	1	9.12426e-19	181.44	K00121	2	TITCK(1)AAVAWEASK	0.17525	1	191190	1	7.14643e-08	117.41	2	TITCK(1)AAVAWEASK	-0.38148	1	193250	1	3.30507e-08	128.41	2	TITCK(1)AAVAWEASK	0.0299	1	193310
map00071 Fatty acid degradation	0.0127928	1.99	A0A063BY17	116	K	Glutathione-dependent formaldehyde dehydrogenase OS=Ustilaginoidea virens OX=1159556 GN=UV8b_4112 PE=3 SV=1	UV8b_4112	1	0.00130409	82.716	K00121	2	TNLCGK(1)IR	0.33855	1	20428	1	0.0360465	41.025	2	TNLCGK(1)IR	-0.27741	1	21949	1	0.00248703	78.178	2	TNLCGK(1)IR	2.4094	1	22521
map00071 Fatty acid degradation	0.0127928	1.99	A0A063BY17	340	K	Glutathione-dependent formaldehyde dehydrogenase OS=Ustilaginoidea virens OX=1159556 GN=UV8b_4112 PE=3 SV=1	UV8b_4112	1	0.0131362	42.075	K00121	2	VWK(1)GCAFGGIK	0.21824	1	59070	1	0.00138507	40.502	2	VWK(1)GCAFGGIK	0.37358	1	61086	1	0.00110494	69.716	2	VWK(1)GCAFGGIK	0.34197	1	59339
map00071 Fatty acid degradation	0.0127928	1.99	A0A063BYK5	468	K	Aldehyde dehydrogenase OS=Ustilaginoidea virens OX=1159556 GN=UV8b_4026 PE=3 SV=1	UV8b_4026	1	0.000194396	84.309	K00128	2	FTGAK(1)TTVPFDR	-0.63661	1	9196.9									1	1.15312e-05	90.306	2	FTGAK(1)TTVPFDR	0.7541	1	9343.2
map00071 Fatty acid degradation	0.0127928	1.99	A0A063C9T9	293	K	3-ketoacyl-CoA thiolase OS=Ustilaginoidea virens OX=1159556 GN=UV8b_871 PE=3 SV=1	UV8b_871	1	0.000115102	78.864	K07513	2	STAEK(1)LGQTILGK	0.10608	1	18517	1	0.000115515	83.214	2	STAEK(1)LGQTILGK	-0.46557	1	17949	1	0.0150605	43.306	2	STAEK(1)LGQTILGK	0.25892	1	20298
map00071 Fatty acid degradation	0.0127928	1.99	A0A063CF23	427	K	Aldehyde dehydrogenase OS=Ustilaginoidea virens OX=1159556 GN=UV8b_535 PE=3 SV=1	UV8b_535	0.999963	4.81249e-09	107.15	K00128	4	FKDEAEVIK(1)LGNQSNYGLAAAIHTR	0.78618	1	22644	0.999937	4.2267e-08	93.517	4	FKDEAEVIK(1)LGNQSNYGLAAAIHTR	-0.32526	1	20610	0.999983	1.49827e-13	111.06	4	FKDEAEVIK(1)LGNQSNYGLAAAIHTR	0.5275	1	30684
map00071 Fatty acid degradation	0.0127928	1.99	A0A063CF23	100	K	Aldehyde dehydrogenase OS=Ustilaginoidea virens OX=1159556 GN=UV8b_535 PE=3 SV=1	UV8b_535	1	1.06032e-05	84.999	K00128	2	GNMMIK(1)LADLVEK	1.1443	2	21139	1	0.000972578	64.266	2	GNMMIK(1)LADLVEK	0.0055883	2	26577	1	0.000847331	66.953	2	GNMMIK(1)LADLVEK	0.25899	1	16881
map00071 Fatty acid degradation	0.0127928	1.99	A0A063CF23	147	K	Aldehyde dehydrogenase OS=Ustilaginoidea virens OX=1159556 GN=UV8b_535 PE=3 SV=1	UV8b_535	1	0.00214128	78.932	K00128	2	YYGGWADK(1)IEGK	-0.10741	1	8460.5	1	0.00204573	92.445	2	YYGGWADK(1)IEGK	-0.47831	1	10310	1	1.30948e-05	99.174	2	YYGGWADK(1)IEGK	0.61359	1	12519
map00071 Fatty acid degradation	0.0127928	1.99	A0A063CF23	264	K	Aldehyde dehydrogenase OS=Ustilaginoidea virens OX=1159556 GN=UV8b_535 PE=3 SV=1	UV8b_535				K00128														1	9.94953e-06	96.946	2	TIMK(1)AAASSNLK	-0.1445	1	39470
map00190 Oxidative phosphorylation	0.00223319	1.67	A0A063BPG5	212	K	ATP synthase subunit 4 OS=Ustilaginoidea virens OX=1159556 GN=UV8b_6843 PE=4 SV=1	UV8b_6843	1	1.63706e-12	163.43	K02127	2	ELAASIIAK(1)VQK	-0.78389	2	48543	1	1.29551e-06	120.33	2	ELAASIIAK(1)VQK	-0.17213	2	49453	1	9.7548e-09	143.39	2	ELAASIIAK(1)VQK	-0.084713	2	43653
map00190 Oxidative phosphorylation	0.00223319	1.67	A0A063BPG5	120	K	ATP synthase subunit 4 OS=Ustilaginoidea virens OX=1159556 GN=UV8b_6843 PE=4 SV=1	UV8b_6843	1	1.62818e-14	218.55	K02127	2	EWAESQNQK(1)IK	0.3065	1	24127	1	3.95611e-11	230.73	2	EWAESQNQK(1)IK	0.55224	1	27645	1	1.51983e-20	183.27	2	EWAESQNQK(1)IK	0.29333	1	30020
map00190 Oxidative phosphorylation	0.00223319	1.67	A0A063BPG5	122	K	ATP synthase subunit 4 OS=Ustilaginoidea virens OX=1159556 GN=UV8b_6843 PE=4 SV=1	UV8b_6843	1	0.000201964	96.311	K02127	2	IK(1)NILYSAR	-0.50972	1	21891	1	0.000346607	93.467	2	IK(1)NILYSAR	-0.63003	1	22484	1	0.00194753	72.038	2	IK(1)NILYSAR	0.030536	1	24290
map00190 Oxidative phosphorylation	0.00223319	1.67	A0A063BPG5	215	K	ATP synthase subunit 4 OS=Ustilaginoidea virens OX=1159556 GN=UV8b_6843 PE=4 SV=1	UV8b_6843				K02127														1	0.000754497	99.305	2	VQK(1)ELQNPK	-1.1595	1	5026.3
map00190 Oxidative phosphorylation	0.00223319	1.67	A0A063BQE1	185	K	Succinate dehydrogenase [ubiquinone] flavoprotein subunit, mitochondrial OS=Ustilaginoidea virens OX=1159556 GN=UV8b_8411 PE=3 SV=1	UV8b_8411	1	0.00344504	87.895	K00234	2	AFGGQSQK(1)YGK	4.5571	1	18784	1	0.000240179	104.39	2	AFGGQSQK(1)YGK	4.1279	1	17205	1	0.00270697	83.438	2	AFGGQSQK(1)YGK	3.6227	1	18646
map00190 Oxidative phosphorylation	0.00223319	1.67	A0A063BRL4	121	K	NADH-ubiquinone oxidoreductase OS=Ustilaginoidea virens OX=1159556 GN=UV8b_7899 PE=3 SV=1	UV8b_7899	1	0.0221072	67.881	K03952	2	LNK(1)CVFENLK	0.54409	1	21740	1	0.00258101	59.645	2	LNK(1)CVFENLK	0.053828	1	23114	1	5.36089e-05	67.881	2	LNK(1)CVFENLK	-0.72047	1	25215
map00190 Oxidative phosphorylation	0.00223319	1.67	A0A063BRL4	118	K	NADH-ubiquinone oxidoreductase OS=Ustilaginoidea virens OX=1159556 GN=UV8b_7899 PE=3 SV=1	UV8b_7899	1	0.0130843	67.464	K03952	2	PAEWK(1)LNK	-1.5936	1	14324	1	0.00289182	87.251	2	PAEWK(1)LNK	-0.7609	1	13374	1	0.00102902	81.642	2	PAEWK(1)LNK	-0.92773	1	15685
map00190 Oxidative phosphorylation	0.00223319	1.67	A0A063BRV9	55	K	ATP synthase subunit gamma OS=Ustilaginoidea virens OX=1159556 GN=UV8b_5804 PE=3 SV=1	UV8b_5804	1	0.00291329	92.707	K02136	2	ITSTMK(1)IVASTK	-2.1881	1	43646	1	2.35452e-06	117.45	2	ITSTMK(1)IVASTK	0.38623	1	48203	1	1.44547e-05	88.734	2	ITSTMK(1)IVASTK	0.37539	1	45988
map00190 Oxidative phosphorylation	0.00223319	1.67	A0A063BRV9	61	K	ATP synthase subunit gamma OS=Ustilaginoidea virens OX=1159556 GN=UV8b_5804 PE=3 SV=1	UV8b_5804	1	0.000541572	83.623	K02136	2	IVASTK(1)LTR	0.46445	1	133580	1	0.00378764	81.642	2	IVASTK(1)LTR	0.1451	1	131120	1	0.000650056	62.969	2	IVASTK(1)LTR	0.9058	1	142900
map00190 Oxidative phosphorylation	0.00223319	1.67	A0A063BRV9	49	K	ATP synthase subunit gamma OS=Ustilaginoidea virens OX=1159556 GN=UV8b_5804 PE=3 SV=1	UV8b_5804	1	0.000158399	81.099	K02136	2	NIQK(1)ITSTMK	1.1649	1	38700	1	0.00114608	59.645	2	NIQK(1)ITSTMK	-0.57255	1	40251	1	0.00185483	59.645	2	NIQK(1)ITSTMK	-0.7192	1	44614
map00190 Oxidative phosphorylation	0.00223319	1.67	A0A063BS72	36	K	NADH-ubiquinone oxidoreductase 40 kDa subunit-like protein OS=Ustilaginoidea virens OX=1159556 GN=UV8b_7590 PE=4 SV=1	UV8b_7590	1	4.87958e-06	111.61	K03953	2	HLK(1)VTGDLGR	0.49681	1	8717.1	1	0.00215293	65.933	2	HLK(1)VTGDLGR	-2.0342	1	7806.8	1	6.29018e-05	88.181	2	HLK(1)VTGDLGR	-0.75891	1	8879.8
map00190 Oxidative phosphorylation	0.00223319	1.67	A0A063BS72	314	K	NADH-ubiquinone oxidoreductase 40 kDa subunit-like protein OS=Ustilaginoidea virens OX=1159556 GN=UV8b_7590 PE=4 SV=1	UV8b_7590	1	0.000528763	125.5	K03953	2	K(1)YIHVLDEL	1.1291	1	2870.9
map00190 Oxidative phosphorylation	0.00223319	1.67	A0A063BSL5	301	K	Cytochrome c1, heme protein OS=Ustilaginoidea virens OX=1159556 GN=UV8b_5342 PE=4 SV=1	UV8b_5342	1	0.00298789	56.091	K00413	2	YK(1)WAWLK	0.37425	1	3110.9									1	0.00351674	53.679	2	YK(1)WAWLK	0.28362	1	5574.3
map00190 Oxidative phosphorylation	0.00223319	1.67	A0A063BT67	426	K	ATP synthase subunit alpha OS=Ustilaginoidea virens OX=1159556 GN=UV8b_5559 PE=3 SV=1	UV8b_5559	1	6.45719e-05	72.365	K02132	2	AMK(1)QVAGSLK	0.51004	1	54757	1	0.00718154	64.064	2	AMK(1)QVAGSLK	-0.54643	1	56189	1	0.0018201	85.622	2	AMK(1)QVAGSLK	0.23492	1	64556
map00190 Oxidative phosphorylation	0.00223319	1.67	A0A063BT67	433	K	ATP synthase subunit alpha OS=Ustilaginoidea virens OX=1159556 GN=UV8b_5559 PE=3 SV=1	UV8b_5559	1	0.000715041	73.655	K02132	2	QVAGSLK(1)LFLAQYR	0.089338	1	7041.1	1	1.94214e-07	117.45	2	QVAGSLK(1)LFLAQYR	-1.355	1	4424.6
map00190 Oxidative phosphorylation	0.00223319	1.67	A0A063BT67	538	K	ATP synthase subunit alpha OS=Ustilaginoidea virens OX=1159556 GN=UV8b_5559 PE=3 SV=1	UV8b_5559	1	0.0225659	49.058	K02132	2	ETEAK(1)LK	0.87037	1	13421	1	0.0231362	66.087	2	ETEAK(1)LK	1.8964	1	12843	1	0.0396117	40.203	2	ETEAK(1)LK	-0.63196	1	15035
map00190 Oxidative phosphorylation	0.00223319	1.67	A0A063BT67	540	K	ATP synthase subunit alpha OS=Ustilaginoidea virens OX=1159556 GN=UV8b_5559 PE=3 SV=1	UV8b_5559	1	1.36806e-06	126.29	K02132	2	LK(1)EITPAFIK	-0.2082	1	239890	1	9.08754e-05	140.05	2	LK(1)EITPAFIK	0.24785	1	249160	1	3.54538e-07	126.29	2	LK(1)EITPAFIK	0.25508	1	256710
map00190 Oxidative phosphorylation	0.00223319	1.67	A0A063BT67	217	K	ATP synthase subunit alpha OS=Ustilaginoidea virens OX=1159556 GN=UV8b_5559 PE=3 SV=1	UV8b_5559	1	1.4555e-10	132.9	K02132	2	QTGK(1)TAVALDTILNQK	-0.46957	1	17969	1	5.63411e-08	130.65	2	QTGK(1)TAVALDTILNQK	0.38367	1	17402	1	9.31456e-19	165.72	2	QTGK(1)TAVALDTILNQK	-0.16811	1	14535
map00190 Oxidative phosphorylation	0.00223319	1.67	A0A063BT67	423	K	ATP synthase subunit alpha OS=Ustilaginoidea virens OX=1159556 GN=UV8b_5559 PE=3 SV=1	UV8b_5559	1	8.95954e-05	95.311	K02132	2	VGSSAQLK(1)AMK	0.75779	1	30897	1	7.47443e-05	124.81	2	VGSSAQLK(1)AMK	-0.31048	1	32365	1	1.31198e-07	144.47	2	VGSSAQLK(1)AMK	1.6543	1	34754
map00190 Oxidative phosphorylation	0.00223319	1.67	A0A063BT67	174	K	ATP synthase subunit alpha OS=Ustilaginoidea virens OX=1159556 GN=UV8b_5559 PE=3 SV=1	UV8b_5559	1	8.23505e-05	115.86	K02132	2	VQLK(1)APGILPR	-0.18692	1	259240	1	5.08846e-05	122.44	2	VQLK(1)APGILPR	0.24204	1	269760	1	3.48946e-05	105.36	2	VQLK(1)APGILPR	-0.47882	1	270660
map00190 Oxidative phosphorylation	0.00223319	1.67	A0A063BT67	160	K	ATP synthase subunit alpha OS=Ustilaginoidea virens OX=1159556 GN=UV8b_5559 PE=3 SV=1	UV8b_5559				K02132														1	3.76864e-05	59.77	2	VVDALGNPIDGK(1)GPIK	-0.53803	1	5468
map00190 Oxidative phosphorylation	0.00223319	1.67	A0A063BTB3	59	K	Cytochrome c oxidase polypeptide iv OS=Ustilaginoidea virens OX=1159556 GN=UV8b_6553 PE=4 SV=1	UV8b_6553	1	3.10781e-05	101.45	K02265	2	EVGDYK(1)VLSEIR	1.9465	2	43111	1	2.62159e-06	150.21	2	EVGDYK(1)VLSEIR	1.1155	1	33155	1	1.20276e-05	103.69	2	EVGDYK(1)VLSEIR	0.43125	2	41288
map00190 Oxidative phosphorylation	0.00223319	1.67	A0A063BTZ5	534	K	ATP synthase subunit beta OS=Ustilaginoidea virens OX=1159556 GN=UV8b_6438 PE=3 SV=1	UV8b_6438	1	0.0179585	76.85	K02133	2	GAK(1)ILAELEK	-0.25983	1	326730	1	0.0161422	68.49	2	GAK(1)ILAELEK	-0.18327	1	351120	1	3.38758e-05	90.142	2	GAK(1)ILAELEK	-0.082203	1	348770
map00190 Oxidative phosphorylation	0.00223319	1.67	A0A063BTZ5	214	K	ATP synthase subunit beta OS=Ustilaginoidea virens OX=1159556 GN=UV8b_6438 PE=3 SV=1	UV8b_6438	1	1.31428e-06	115.41	K02133	2	GGK(1)IGLFGGAGVGK	1.0402	1	281730	1	0.0017016	77.358	2	GGK(1)IGLFGGAGVGK	-0.031082	1	289000	1	2.38319e-05	75.474	2	GGK(1)IGLFGGAGVGK	0.12744	1	290830
map00190 Oxidative phosphorylation	0.00223319	1.67	A0A063BTZ5	86	K	ATP synthase subunit beta OS=Ustilaginoidea virens OX=1159556 GN=UV8b_6438 PE=3 SV=1	UV8b_6438	1	0.000522304	55.604	K02133	3	IHQVIGAVVDVK(1)FDTAK	-1.101	1	19190	1	0.000255697	86.729	3	IHQVIGAVVDVK(1)FDTAK	-0.6522	2	22627	1	3.70382e-13	91.032	3	IHQVIGAVVDVK(1)FDTAK	0.61151	3	53940
map00190 Oxidative phosphorylation	0.00223319	1.67	A0A063BTZ5	497	K	ATP synthase subunit beta OS=Ustilaginoidea virens OX=1159556 GN=UV8b_6438 PE=3 SV=1	UV8b_6438	1	9.68812e-06	105.94	K02133	2	LVDLK(1)DTIASFK	0.59826	2	162370	1	1.77981e-06	128.97	2	LVDLK(1)DTIASFK	-0.26246	2	161800	1	4.88191e-09	122.51	2	LVDLK(1)DTIASFK	0.13068	2	163050
map00190 Oxidative phosphorylation	0.00223319	1.67	A0A063BV26	442	K	Amine oxidase OS=Ustilaginoidea virens OX=1159556 GN=UV8b_5195 PE=3 SV=1	UV8b_5195	1	6.71906e-10	116.95	K02258	3	ASGQSVPLGLHPSNVVITK(1)LK	0.20617	1	590050	1	1.42671e-20	146.37	3	ASGQSVPLGLHPSNVVITK(1)LK	0.65563	2	660880	1	7.53726e-11	107.84	3	ASGQSVPLGLHPSNVVITK(1)LK	0.82106	2	654340
map00190 Oxidative phosphorylation	0.00223319	1.67	A0A063BV26	444	K	Amine oxidase OS=Ustilaginoidea virens OX=1159556 GN=UV8b_5195 PE=3 SV=1	UV8b_5195	1	0.00157859	100.75	K02258	2	LK(1)LDKDR	1.0117	3	208380	1	8.79383e-07	121.31	2	LK(1)LDKDR	0.60829	2	180540	0.999999	2.93612e-08	121.96	3	LK(1)LDKDREDILAR	0.091693	1	151760
map00190 Oxidative phosphorylation	0.00223319	1.67	A0A063BV26	411	K	Amine oxidase OS=Ustilaginoidea virens OX=1159556 GN=UV8b_5195 PE=3 SV=1	UV8b_5195	1	2.05918e-08	142.56	K02258	2	LK(1)YVIHVER	-3.3519	2	214830	1	2.56849e-05	142.56	2	LK(1)YVIHVER	0.13004	2	216990	1	1.81659e-05	114.64	2	LK(1)YVIHVER	-0.077627	2	222560
map00190 Oxidative phosphorylation	0.00223319	1.67	A0A063BV26	371	K	Amine oxidase OS=Ustilaginoidea virens OX=1159556 GN=UV8b_5195 PE=3 SV=1	UV8b_5195	1	5.25236e-11	113.46	K02258	2	VIMSAPLSK(1)ELR	0.3679	1	56506	1	0.00378707	71.066	2	VIMSAPLSK(1)ELR	0.34837	1	59555	1	0.000897505	72.922	2	VIMSAPLSK(1)ELR	0.23631	1	58826
map00190 Oxidative phosphorylation	0.00223319	1.67	A0A063BV26	340	K	Amine oxidase OS=Ustilaginoidea virens OX=1159556 GN=UV8b_5195 PE=3 SV=1	UV8b_5195	1	0.000229624	131.22	K02258	2	VSK(1)NVASSR	-0.67081	1	153630	1	0.000296762	120.33	2	VSK(1)NVASSR	-0.65059	1	159580	1	0.00328908	76.605	2	VSK(1)NVASSR	-0.33116	1	164390
map00190 Oxidative phosphorylation	0.00223319	1.67	A0A063BV26	403	K	Amine oxidase OS=Ustilaginoidea virens OX=1159556 GN=UV8b_5195 PE=3 SV=1	UV8b_5195				K02258														1	0.0357652	54.436	2	EGK(1)VTSVYR	-0.39221	1	7856.2
map00190 Oxidative phosphorylation	0.00223319	1.67	A0A063BV69	73	K	V-type proton ATPase subunit OS=Ustilaginoidea virens OX=1159556 GN=UV8b_5235 PE=3 SV=1	UV8b_5235	1	0.000256475	96.957	K02146	2	TTDK(1)LVSEFR	-0.90738	1	26362	1	0.000304734	106.35	2	TTDK(1)LVSEFR	0.49827	1	28997	1	1.12818e-05	124.81	2	TTDK(1)LVSEFR	-0.23519	1	28291
map00190 Oxidative phosphorylation	0.00223319	1.67	A0A063BWW7	435	K	Plasma membrane ATPase OS=Ustilaginoidea virens OX=1159556 GN=UV8b_4452 PE=3 SV=1	UV8b_4452	1	0.0258582	49.058	K01535	2	ALK(1)YYPR	0.71662	1	147200	1	0.025996	51.456	2	ALK(1)YYPR	0.0022372	1	153210	1	0.00282521	72.355	2	ALK(1)YYPR	-0.22406	1	163830
map00190 Oxidative phosphorylation	0.00223319	1.67	A0A063BWW7	503	K	Plasma membrane ATPase OS=Ustilaginoidea virens OX=1159556 GN=UV8b_4452 PE=3 SV=1	UV8b_4452	1	1.29537e-11	154.66	K01535	2	AYK(1)NCVAEFATR	0.67664	1	126990	1	3.89709e-07	138.71	2	AYK(1)NCVAEFATR	0.32723	1	132720	1	3.32939e-13	165.39	2	AYK(1)NCVAEFATR	0.5862	1	132890
map00190 Oxidative phosphorylation	0.00223319	1.67	A0A063BWW7	478	K	Plasma membrane ATPase OS=Ustilaginoidea virens OX=1159556 GN=UV8b_4452 PE=3 SV=1	UV8b_4452	1	1.2147e-05	54.584	K01535	2	ITCVK(1)GAPLFVLK	1.3467	1	38695	1	0.000110833	69.276	2	ITCVK(1)GAPLFVLK	0.85141	1	32275	1	0.00135725	66.664	2	ITCVK(1)GAPLFVLK	0.13977	1	35031
map00190 Oxidative phosphorylation	0.00223319	1.67	A0A063BWW7	103	K	Plasma membrane ATPase OS=Ustilaginoidea virens OX=1159556 GN=UV8b_4452 PE=3 SV=1	UV8b_4452	1	7.07124e-05	121.52	K01535	2	K(1)YGLNQMK	-0.21904	1	27785	1	0.0112366	51.43	2	K(1)YGLNQMK	-0.48241	1	30165	1	0.000385904	117.18	2	K(1)YGLNQMK	0.23324	1	31343
map00190 Oxidative phosphorylation	0.00223319	1.67	A0A063BWW7	552	K	Plasma membrane ATPase OS=Ustilaginoidea virens OX=1159556 GN=UV8b_4452 PE=3 SV=1	UV8b_4452	1	7.81887e-09	137.58	K01535	2	TIHEAK(1)NLGLSIK	-3.8084	2	105760	1	1.1388e-05	112.73	2	TIHEAK(1)NLGLSIK	-0.8349	2	106950	1	7.54124e-09	144.51	3	TIHEAK(1)NLGLSIK	0.71269	2	107500
map00190 Oxidative phosphorylation	0.00223319	1.67	A0A063BWW7	183	K	Plasma membrane ATPase OS=Ustilaginoidea virens OX=1159556 GN=UV8b_4452 PE=3 SV=1	UV8b_4452	1	4.10814e-09	146.27	K01535	2	TLALK(1)AVVLR	0.97098	1	902560	1	4.37083e-06	158.37	2	TLALK(1)AVVLR	0.18904	1	964870	1	1.62944e-07	146.27	2	TLALK(1)AVVLR	0.82197	1	992580
map00190 Oxidative phosphorylation	0.00223319	1.67	A0A063BWW7	18	K	Plasma membrane ATPase OS=Ustilaginoidea virens OX=1159556 GN=UV8b_4452 PE=3 SV=1	UV8b_4452	1	2.51845e-23	195.36	K01535	2	VGAPALDTNIESGK(1)FDEK	-0.71491	1	78774	1	2.00085e-19	171.14	2	VGAPALDTNIESGK(1)FDEK	0.00025644	1	81989	1	2.15036e-29	209.84	2	VGAPALDTNIESGK(1)FDEK	-0.56038	1	78208
map00190 Oxidative phosphorylation	0.00223319	1.67	A0A063BWW7	448	K	Plasma membrane ATPase OS=Ustilaginoidea virens OX=1159556 GN=UV8b_4452 PE=3 SV=1	UV8b_4452	1	1.64559e-05	85.813	K01535	2	YK(1)VLEFHPFDPVSK	0.17591	1	43421	1	1.32654e-07	130.99	2	YK(1)VLEFHPFDPVSK	0.4897	2	47857	1	4.07233e-09	95.345	2	YK(1)VLEFHPFDPVSK	-0.45706	1	43318
map00190 Oxidative phosphorylation	0.00223319	1.67	A0A063BWW7	432	K	Plasma membrane ATPase OS=Ustilaginoidea virens OX=1159556 GN=UV8b_4452 PE=3 SV=1	UV8b_4452				K01535						1	0.0487522	42.229	2	AFLK(1)ALK	-0.1647	1	40277	1	0.0312108	40.203	2	AFLK(1)ALK	-0.64476	1	39668
map00190 Oxidative phosphorylation	0.00223319	1.67	A0A063BXF5	59	K	Inorganic pyrophosphatase OS=Ustilaginoidea virens OX=1159556 GN=UV8b_4319 PE=4 SV=1	UV8b_4319	1	1.40578e-09	179.31	K01507	2	WTNAK(1)LEISK	0.48532	1	131030	1	1.80542e-06	156.57	2	WTNAK(1)LEISK	0.54294	1	145670	1	1.49429e-10	179.31	2	WTNAK(1)LEISK	0.62335	1	143880
map00190 Oxidative phosphorylation	0.00223319	1.67	A0A063BXU1	81	K	Cytochrome b-c1 complex subunit 7 OS=Ustilaginoidea virens OX=1159556 GN=UV8b_4067 PE=3 SV=1	UV8b_4067	1	0.000222573	80.623	K00417	2	SVQCSYQHK(1)LLPK	0.30871	2	30088	1	1.06534e-05	108.24	2	SVQCSYQHK(1)LLPK	-0.9162	2	29926	1	1.33806e-05	105.94	2	SVQCSYQHK(1)LLPK	0.4137	2	32146
map00190 Oxidative phosphorylation	0.00223319	1.67	A0A063BYA7	196	K	V-type proton ATPase subunit H OS=Ustilaginoidea virens OX=1159556 GN=UV8b_5017 PE=3 SV=1	UV8b_5017	1	0.00346513	64.547	K02144	2	GK(1)FWNQR	-2.7902	1	8998.9	1	0.00351679	92.319	2	GK(1)FWNQR	1.1296	1	8973.5
map00190 Oxidative phosphorylation	0.00223319	1.67	A0A063BYP7	66	K	NADH-ubiquinone oxidoreductase-like protein OS=Ustilaginoidea virens OX=1159556 GN=UV8b_4937 PE=3 SV=1	UV8b_4937	1	0.00695031	51.454	K03936	2	APLVNPADK(1)YQSK	-2.9557	1	16391	1	0.0195133	52.837	2	APLVNPADK(1)YQSK	-0.48655	1	12559	1	0.00149208	72.846	2	APLVNPADK(1)YQSK	0.83444	1	18858
map00190 Oxidative phosphorylation	0.00223319	1.67	A0A063BZ81	74	K	V-type proton ATPase subunit C OS=Ustilaginoidea virens OX=1159556 GN=UV8b_3005 PE=3 SV=1	UV8b_3005	1	7.57109e-16	131.06	K02148	3	LESTCHAVVAK(1)VGDSLK	-0.53302	1	16836	1	1.95868e-05	74.733	3	LESTCHAVVAK(1)VGDSLK	0.71733	1	18883	1	1.13635e-05	91.993	3	LESTCHAVVAK(1)VGDSLK	-0.12567	1	18946
map00190 Oxidative phosphorylation	0.00223319	1.67	A0A063BZ81	142	K	V-type proton ATPase subunit C OS=Ustilaginoidea virens OX=1159556 GN=UV8b_3005 PE=3 SV=1	UV8b_3005	1	4.09278e-06	110.88	K02148	2	TK(1)FNQYNTIK	-0.38742	1	106890	1	0.000281296	99.34	2	TK(1)FNQYNTIK	-0.9699	1	106770	1	8.2411e-05	94.66	2	TK(1)FNQYNTIK	-1.1658	1	111080
map00190 Oxidative phosphorylation	0.00223319	1.67	A0A063C009	94	K	Uncharacterized protein OS=Ustilaginoidea virens OX=1159556 GN=UV8b_4509 PE=3 SV=1	UV8b_4509	1	0.00267069	56.202	K08738	2	YIPGTK(1)MAFGGLK	0.24076	2	259340	1	0.0013298	70.389	2	YIPGTK(1)MAFGGLK	-0.23798	1	254510	1	2.1417e-05	70.389	2	YIPGTK(1)MAFGGLK	-0.31081	1	248760
map00190 Oxidative phosphorylation	0.00223319	1.67	A0A063C0G4	108	K	ATP synthase subunit d, mitochondrial OS=Ustilaginoidea virens OX=1159556 GN=UV8b_3178 PE=3 SV=1	UV8b_3178	1	1.67963e-13	202.72	K02138	2	NAEATK(1)QAVDLELK	0.30285	2	39908	1	2.57649e-12	185.9	2	NAEATK(1)QAVDLELK	-0.42697	1	41134	1	7.22283e-35	241.56	2	NAEATK(1)QAVDLELK	0.15872	2	45892
map00190 Oxidative phosphorylation	0.00223319	1.67	A0A063C0G4	91	K	ATP synthase subunit d, mitochondrial OS=Ustilaginoidea virens OX=1159556 GN=UV8b_3178 PE=3 SV=1	UV8b_3178	1	0.00128843	61.194	K02138	2	QLK(1)AIEAFEVEAVK	1.4582	1	15653	1	0.0113661	58.313	2	QLK(1)AIEAFEVEAVK	0.22515	1	9834.8	1	0.0171322	51.454	2	QLK(1)AIEAFEVEAVK	0.52073	1	13172
map00190 Oxidative phosphorylation	0.00223319	1.67	A0A063C0G4	10	K	ATP synthase subunit d, mitochondrial OS=Ustilaginoidea virens OX=1159556 GN=UV8b_3178 PE=3 SV=1	UV8b_3178	1	8.28941e-05	126.29	K02138	2	SAALK(1)LDWTK	0.49998	1	112490	1	0.00041932	72.922	2	SAALK(1)LDWTK	0.44456	2	127480	1	8.60821e-05	76.85	2	SAALK(1)LDWTK	0.10703	2	131170
map00190 Oxidative phosphorylation	0.00223319	1.67	A0A063C0G4	64	K	ATP synthase subunit d, mitochondrial OS=Ustilaginoidea virens OX=1159556 GN=UV8b_3178 PE=3 SV=1	UV8b_3178	1	1.5529e-09	128.41	K02138	2	SLLK(1)NQAVVDEVEK	-0.48346	1	19132	1	5.37324e-05	93.772	2	SLLK(1)NQAVVDEVEK	-0.82454	1	21121	1	2.54391e-08	115.05	2	SLLK(1)NQAVVDEVEK	0.30387	1	17657
map00190 Oxidative phosphorylation	0.00223319	1.67	A0A063C0V5	176	K	L-arabinitol 4-dehydrogenase OS=Ustilaginoidea virens OX=1159556 GN=UV8b_2251 PE=4 SV=1	UV8b_2251	1	0.000817972	85.821	K02140	3	FK(1)IVGYHGETASHH	-0.62327	1	4183.3
map00190 Oxidative phosphorylation	0.00223319	1.67	A0A063C0V5	101	K	L-arabinitol 4-dehydrogenase OS=Ustilaginoidea virens OX=1159556 GN=UV8b_2251 PE=4 SV=1	UV8b_2251	1	0.046212	50.09	K02140	2	VGAETAK(1)LVFQGQK	-1.8443	1	31309	1	4.29628e-08	138.71	2	VGAETAK(1)LVFQGQK	-1.8333	1	34375	1	5.02975e-13	159.12	2	VGAETAK(1)LVFQGQK	-2.7141	1	36276
map00190 Oxidative phosphorylation	0.00223319	1.67	A0A063C2Y7	59	K	Cytochrome b-c1 complex subunit Rieske, mitochondrial OS=Ustilaginoidea virens OX=1159556 GN=UV8b_1987 PE=4 SV=1	UV8b_1987	1	0.000327867	54.309	K00411	2	GSSIPDFGK(1)YMSSSK	0.32853	1	8007	1	0.0019364	50.314	2	GSSIPDFGK(1)YMSSSK	0.70924	2	30408	1	0.0297749	51.569	2	GSSIPDFGK(1)YMSSSK	-0.0064871	1	22131
map00190 Oxidative phosphorylation	0.00223319	1.67	A0A063C2Y7	138	K	Cytochrome b-c1 complex subunit Rieske, mitochondrial OS=Ustilaginoidea virens OX=1159556 GN=UV8b_1987 PE=4 SV=1	UV8b_1987	1	0.0097799	40.203	K00411	2	NVIIK(1)WR	-0.17115	1	20164	1	0.00412227	58.687	2	NVIIK(1)WR	1.0475	1	22975	1	0.00383897	51.456	2	NVIIK(1)WR	-0.68333	1	23882
map00190 Oxidative phosphorylation	0.00223319	1.67	A0A063C2Y7	159	K	Cytochrome b-c1 complex subunit Rieske, mitochondrial OS=Ustilaginoidea virens OX=1159556 GN=UV8b_1987 PE=4 SV=1	UV8b_1987	1	3.45166e-11	127.07	K00411	2	TQDEIDAANK(1)VNVSSLR	-0.004662	2	40943	1	2.65367e-19	171.14	2	TQDEIDAANK(1)VNVSSLR	-0.47456	2	39409	1	2.79342e-27	184.98	2	TQDEIDAANK(1)VNVSSLR	0.46952	2	39172
map00190 Oxidative phosphorylation	0.00223319	1.67	A0A063C5H4	411	K	Vacuolar ATP synthase subunit B OS=Ustilaginoidea virens OX=1159556 GN=UV8b_1455 PE=3 SV=1	UV8b_1455	1	8.4651e-11	81.373	K02147	2	DAAAMK(1)AVVGEEALSAEDK	-0.43997	1	6186.4
map00190 Oxidative phosphorylation	0.00223319	1.67	A0A063C5H4	400	K	Vacuolar ATP synthase subunit B OS=Ustilaginoidea virens OX=1159556 GN=UV8b_1455 PE=3 SV=1	UV8b_1455	1	7.77067e-16	85.081	K02147	3	RDHGDVSNQLYAK(1)YAIGR	-0.51192	2	25076	1	2.1533e-08	95.656	3	RDHGDVSNQLYAK(1)YAIGR	-0.36427	3	31859	1	1.59886e-06	101.64	3	RDHGDVSNQLYAK(1)YAIGR	0.17766	3	28944
map00190 Oxidative phosphorylation	0.00223319	1.67	A0A063C5H4	159	K	Vacuolar ATP synthase subunit B OS=Ustilaginoidea virens OX=1159556 GN=UV8b_1455 PE=3 SV=1	UV8b_1455	1	6.54036e-05	49.155	K02147	3	GQK(1)IPIFSASGLPHNEIAAQICR	0.78975	1	19671
map00190 Oxidative phosphorylation	0.00223319	1.67	A0A063C5H4	473	K	Vacuolar ATP synthase subunit B OS=Ustilaginoidea virens OX=1159556 GN=UV8b_1455 PE=3 SV=1	UV8b_1455	1	2.55366e-05	75.474	K02147	2	IPAK(1)VLSEFYQR	-0.53271	1	73338	1	0.000136388	127.03	2	IPAK(1)VLSEFYQR	0.7172	1	72212	1	4.36523e-09	121.96	2	IPAK(1)VLSEFYQR	-0.30035	1	69950
map00190 Oxidative phosphorylation	0.00223319	1.67	A0A063C5H4	378	K	Vacuolar ATP synthase subunit B OS=Ustilaginoidea virens OX=1159556 GN=UV8b_1455 PE=3 SV=1	UV8b_1455	1	0.00195617	79.889	K02147	2	LMK(1)SAIGEGMTR	-3.6531	1	17838	1	3.16859e-05	119.94	2	LMK(1)SAIGEGMTR	0.61316	1	20069	1	1.18146e-08	110.44	2	LMK(1)SAIGEGMTR	-0.31276	1	16741
map00190 Oxidative phosphorylation	0.00223319	1.67	A0A063C5H4	82	K	Vacuolar ATP synthase subunit B OS=Ustilaginoidea virens OX=1159556 GN=UV8b_1455 PE=3 SV=1	UV8b_1455	1	0.00345968	53.028	K02147	2	TK(1)VEFTGESLK	-6.6825	1	21323
map00190 Oxidative phosphorylation	0.00223319	1.67	A0A063C7D0	85	K	Vacuolar ATP synthase subunit E OS=Ustilaginoidea virens OX=1159556 GN=UV8b_1800 PE=3 SV=1	UV8b_1800	1	0.00660606	78.178	K02150	2	LK(1)VLSAR	0.53434	1	9595.4	1	0.00166091	97.033	2	LK(1)VLSAR	-0.50153	1	9867.7	1	0.00170787	104.76	2	LK(1)VLSAR	-0.3224	1	9233
map00190 Oxidative phosphorylation	0.00223319	1.67	A0A063C7Z2	243	K	Ubiquinol-cytochrome-c reductase complex core protein 2 OS=Ustilaginoidea virens OX=1159556 GN=UV8b_1466 PE=4 SV=1	UV8b_1466	1	5.53215e-06	115.05	K00415	2	APSGQSLK(1)IDATK	0.16723	2	72318	1	5.71689e-07	144.51	2	APSGQSLK(1)IDATK	0.3261	1	63502	1	3.38356e-08	112.95	2	APSGQSLK(1)IDATK	-0.44614	2	76894
map00190 Oxidative phosphorylation	0.00223319	1.67	A0A063C7Z2	248	K	Ubiquinol-cytochrome-c reductase complex core protein 2 OS=Ustilaginoidea virens OX=1159556 GN=UV8b_1466 PE=4 SV=1	UV8b_1466	1	1.05375e-06	90.689	K00415	2	IDATK(1)YYGGEQR	1.1938	1	11367	1	0.00322826	94.791	2	IDATK(1)YYGGEQR	-0.55264	1	12558	1	8.33407e-06	82.437	2	IDATK(1)YYGGEQR	0.29113	1	11840
map00190 Oxidative phosphorylation	0.00223319	1.67	A0A063C7Z2	370	K	Ubiquinol-cytochrome-c reductase complex core protein 2 OS=Ustilaginoidea virens OX=1159556 GN=UV8b_1466 PE=4 SV=1	UV8b_1466	1	3.59713e-21	179.98	K00415	2	AVANAK(1)FDILENAQLR	0.62894	1	134130	1	3.49111e-12	175.54	2	AVANAK(1)FDILENAQLR	0.4196	1	120110	1	2.64707e-08	138	2	AVANAK(1)FDILENAQLR	0.81817	1	122210
map00190 Oxidative phosphorylation	0.00223319	1.67	A0A063C7Z2	59	K	Ubiquinol-cytochrome-c reductase complex core protein 2 OS=Ustilaginoidea virens OX=1159556 GN=UV8b_1466 PE=4 SV=1	UV8b_1466	1	1.33357e-09	121.69	K00415	2	DAHGPTTK(1)LAVVAK	-3.1216	1	119570	1	4.85758e-08	133.07	2	DAHGPTTK(1)LAVVAK	-0.15517	1	116390	1	2.22347e-12	112.73	2	DAHGPTTK(1)LAVVAK	0.39879	1	121330
map00190 Oxidative phosphorylation	0.00223319	1.67	A0A063C7Z2	414	K	Ubiquinol-cytochrome-c reductase complex core protein 2 OS=Ustilaginoidea virens OX=1159556 GN=UV8b_1466 PE=4 SV=1	UV8b_1466	1	4.27064e-05	104.39	K00415	2	GIEAVTTDK(1)LK	-0.72724	1	155030	1	0.000296424	72.365	2	GIEAVTTDK(1)LK	-0.91449	1	160720	1	5.66242e-05	67.881	2	GIEAVTTDK(1)LK	-0.18794	1	163400
map00190 Oxidative phosphorylation	0.00223319	1.67	A0A063C7Z2	150	K	Ubiquinol-cytochrome-c reductase complex core protein 2 OS=Ustilaginoidea virens OX=1159556 GN=UV8b_1466 PE=4 SV=1	UV8b_1466	1	8.65783e-05	110.22	K00415	2	ILHLK(1)QAALK	-3.1333	1	231920	1	8.86308e-05	88.921	2	ILHLK(1)QAALK	0.070697	1	242440	1	4.27605e-07	121.67	2	ILHLK(1)QAALK	0.63083	1	244840
map00190 Oxidative phosphorylation	0.00223319	1.67	A0A063C9P1	8	K	Uncharacterized protein OS=Ustilaginoidea virens OX=1159556 GN=UV8b_1846 PE=4 SV=1	UV8b_1846	1	0.0583291	41.796	K02143	2	AGVATYK(1)IAGR	1.1877	1	8027.7	1	0.000301405	85.716	2	AGVATYK(1)IAGR	-0.56831	1	10018	1	0.00192012	86.205	2	AGVATYK(1)IAGR	-1.0531	1	10525
map00190 Oxidative phosphorylation	0.00223319	1.67	A0A063CAP5	6	K	Mitochondrial ATP synthase epsilon chain domain-containing protein OS=Ustilaginoidea virens OX=1159556 GN=UV8b_764 PE=4 SV=1	UV8b_764	1	6.81875e-06	104.04	K02135	2	TAAWK(1)AAGLTYNR	-0.19724	1	73296	1	9.12016e-05	88.734	2	TAAWK(1)AAGLTYNR	0.12877	1	74000	1	7.48267e-13	160.62	2	TAAWK(1)AAGLTYNR	0.86776	1	78173
map00190 Oxidative phosphorylation	0.00223319	1.67	A0A063CBB5	524	K	Vacuolar ATP synthase catalytic subunit A OS=Ustilaginoidea virens OX=1159556 GN=UV8b_158 PE=3 SV=1	UV8b_158	1	2.34549e-08	115.41	K02145	2	AIAQGQSWAK(1)VR	-3.5001	1	94229	1	6.89266e-08	156.57	2	AIAQGQSWAK(1)VR	0.41085	1	97088	1	0.00015024	103.87	2	AIAQGQSWAK(1)VR	0.12554	1	100700
map00190 Oxidative phosphorylation	0.00223319	1.67	A0A063CBB5	535	K	Vacuolar ATP synthase catalytic subunit A OS=Ustilaginoidea virens OX=1159556 GN=UV8b_158 PE=3 SV=1	UV8b_158	1	6.83113e-05	112.8	K02145	2	EATSDLQAK(1)LR	0.35331	2	156500	1	5.83643e-11	222.07	2	EATSDLQAK(1)LR	0.14575	2	160020	1	3.09102e-11	174.92	2	EATSDLQAK(1)LR	0.43063	2	167970
map00190 Oxidative phosphorylation	0.00223319	1.67	A0A063CBB5	554	K	Vacuolar ATP synthase catalytic subunit A OS=Ustilaginoidea virens OX=1159556 GN=UV8b_158 PE=3 SV=1	UV8b_158	1	9.82513e-06	110.58	K02145	2	K(1)YEAIQQEMTDR	-3.2038	1	10420	1	0.000152366	105.94	2	K(1)YEAIQQEMTDR	0.44244	1	8690.4
map00190 Oxidative phosphorylation	0.00223319	1.67	A0A063CBB5	181	K	Vacuolar ATP synthase catalytic subunit A OS=Ustilaginoidea virens OX=1159556 GN=UV8b_158 PE=3 SV=1	UV8b_158	1	3.03681e-10	116.36	K02145	3	VPRPSTEK(1)LAADQPFLVGQR	0.22725	2	74806	1	2.41782e-08	102.26	3	VPRPSTEK(1)LAADQPFLVGQR	0.95021	2	82662	1	4.97797e-08	104.86	3	VPRPSTEK(1)LAADQPFLVGQR	0.25087	2	77655
map00190 Oxidative phosphorylation	0.00223319	1.67	A0A063CBB5	540	K	Vacuolar ATP synthase catalytic subunit A OS=Ustilaginoidea virens OX=1159556 GN=UV8b_158 PE=3 SV=1	UV8b_158	1	2.33618e-06	103.87	K02145	2	QLK(1)FELPDDGQDK	-0.55376	1	42952	1	5.57352e-06	117.45	2	QLK(1)FELPDDGQDK	-0.035086	1	42335	1	6.17767e-19	157.74	2	QLK(1)FELPDDGQDK	-0.32244	1	41816
map00190 Oxidative phosphorylation	0.00223319	1.67	A0A063CBB5	424	K	Vacuolar ATP synthase catalytic subunit A OS=Ustilaginoidea virens OX=1159556 GN=UV8b_158 PE=3 SV=1	UV8b_158	1	0.000646316	106	K02145	2	YTGVLDK(1)FYEK	1.4264	1	66460	1	0.00237358	75.474	2	YTGVLDK(1)FYEK	0.71791	1	72789	1	0.000803974	101.48	2	YTGVLDK(1)FYEK	0.85687	1	70873
map00190 Oxidative phosphorylation	0.00223319	1.67	A0A063CD42	167	K	NADH-ubiquinone oxidoreductase 78 kDa subunit OS=Ustilaginoidea virens OX=1159556 GN=UV8b_681 PE=3 SV=1	UV8b_681	1	0.00156181	71.066	K03934	2	AVEDK(1)NIGPLIK	0.12539	1	15421	1	0.00238398	77.358	2	AVEDK(1)NIGPLIK	0.33884	1	16104	1	0.00136471	55.754	2	AVEDK(1)NIGPLIK	1.0686	1	14841
map00190 Oxidative phosphorylation	0.00223319	1.67	A0A063BNY6	60	K	Putative NADH-ubiquinone oxidoreductase B18 subunit OS=Ustilaginoidea virens OX=1159556 GN=UV8b_6645 PE=4 SV=1	UV8b_6645				K03963						1	0.00122429	85.813	2	HSYEK(1)CQYVEFK	-0.82026	1	7749.8	1	1.17887e-05	86.838	2	HSYEK(1)CQYVEFK	-0.081189	1	8482.9
map00190 Oxidative phosphorylation	0.00223319	1.67	A0A063BSI6	106	K	Ubiquinol-cytochrome-C oxidoreductase complex III subunit VIII OS=Ustilaginoidea virens OX=1159556 GN=UV8b_7001 PE=4 SV=1	UV8b_7001				K00418						1	0.0026707	67.548	3	QK(1)GIIHYGVSANR	-0.2954	1	2647.3	1	0.00693145	94.66	3	QK(1)GIIHYGVSANR	-1.0595	1	3114.8
map00220 Arginine biosynthesis	0.010797	2.18	A0A063BP07	369	K	Aspartate aminotransferase OS=Ustilaginoidea virens OX=1159556 GN=UV8b_6975 PE=4 SV=1	UV8b_6975	1	0.000262177	100.84	K14455	2	ENLEK(1)LGSK	-0.748	1	16345	1	0.00384368	51.872	2	ENLEK(1)LGSK	0.63258	1	15107	1	0.0222576	58.916	2	ENLEK(1)LGSK	-0.29401	1	17319
map00220 Arginine biosynthesis	0.010797	2.18	A0A063BP07	340	K	Aspartate aminotransferase OS=Ustilaginoidea virens OX=1159556 GN=UV8b_6975 PE=4 SV=1	UV8b_6975	1	6.51623e-12	165.39	K14455	2	IATEILSSPK(1)LYK	0.17616	1	69725	1	0.000493242	77.358	2	IATEILSSPK(1)LYK	-0.55108	1	78161	1	0.000264904	96.957	2	IATEILSSPK(1)LYK	-0.73696	1	77594
map00220 Arginine biosynthesis	0.010797	2.18	A0A063BP07	343	K	Aspartate aminotransferase OS=Ustilaginoidea virens OX=1159556 GN=UV8b_6975 PE=4 SV=1	UV8b_6975	1	2.87215e-05	120.33	K14455	2	LYK(1)QWLGEVK	0.30976	1	13598	1	0.000230259	109.88	2	LYK(1)QWLGEVK	-1.2088	1	14318	1	0.00113608	74.424	2	LYK(1)QWLGEVK	-1.0014	1	14446
map00220 Arginine biosynthesis	0.010797	2.18	A0A063BP07	98	K	Aspartate aminotransferase OS=Ustilaginoidea virens OX=1159556 GN=UV8b_6975 PE=4 SV=1	UV8b_6975	1	0.00464448	78.816	K14455	2	VIEDK(1)LNK	-0.69373	2	22397	1	0.0028872	75.243	2	VIEDK(1)LNK	0.35047	1	18774	1	0.0133409	56.014	2	VIEDK(1)LNK	0.86844	1	18682
map00220 Arginine biosynthesis	0.010797	2.18	A0A063BP07	314	K	Aspartate aminotransferase OS=Ustilaginoidea virens OX=1159556 GN=UV8b_6975 PE=4 SV=1	UV8b_6975				K14455														1	3.14495e-07	114.39	2	VDSQLK(1)ILIR	-0.46954	1	6320.3
map00220 Arginine biosynthesis	0.010797	2.18	A0A063BPJ8	328	K	Putative alanine aminotransferase OS=Ustilaginoidea virens OX=1159556 GN=UV8b_6334 PE=4 SV=1	UV8b_6334	1	0.000227701	122.44	K00814	2	FHSFK(1)GVLR	-2.3943	1	94477	1	0.000323829	122.44	2	FHSFK(1)GVLR	-0.33972	1	95761	1	0.000179622	91.783	2	FHSFK(1)GVLR	0.19576	1	95216
map00220 Arginine biosynthesis	0.010797	2.18	A0A063BPJ8	524	K	Putative alanine aminotransferase OS=Ustilaginoidea virens OX=1159556 GN=UV8b_6334 PE=4 SV=1	UV8b_6334	1	0.000189506	57.042	K00814	3	TTFLAPGTEWVAGVVK(1)FHK	0.76977	1	17787	1	0.00576309	63.766	3	TTFLAPGTEWVAGVVK(1)FHK	-0.19571	1	15734	1	0.00455472	59.67	3	TTFLAPGTEWVAGVVK(1)FHK	-0.37661	1	16709
map00220 Arginine biosynthesis	0.010797	2.18	A0A063BPJ8	268	K	Putative alanine aminotransferase OS=Ustilaginoidea virens OX=1159556 GN=UV8b_6334 PE=4 SV=1	UV8b_6334				K00814						1	0.0284386	57.032	2	GK(1)ADGLDVR	0.073905	1	8421.2	1	0.00277385	74.486	2	GK(1)ADGLDVR	-1.4162	1	8167
map00220 Arginine biosynthesis	0.010797	2.18	A0A063BQT5	111	K	Argininosuccinate lyase OS=Ustilaginoidea virens OX=1159556 GN=UV8b_6153 PE=3 SV=1	UV8b_6153	1	6.44287e-05	138.23	K01755	2	DIAGK(1)LHTGR	-0.03307	1	38067	1	9.91998e-05	140.05	2	DIAGK(1)LHTGR	0.59598	1	35611	1	2.58095e-07	147.78	2	DIAGK(1)LHTGR	-0.067956	1	33402
map00220 Arginine biosynthesis	0.010797	2.18	A0A063BQT5	36	K	Argininosuccinate lyase OS=Ustilaginoidea virens OX=1159556 GN=UV8b_6153 PE=3 SV=1	UV8b_6153	1	0.0292184	60	K01755	2	YNASISYDK(1)LLYK	-0.53531	1	17825	1	7.86692e-05	95.138	2	YNASISYDK(1)LLYK	-0.07739	1	18493	1	0.00220326	51.454	2	YNASISYDK(1)LLYK	0.29223	1	16113
map00220 Arginine biosynthesis	0.010797	2.18	A0A063BVU5	203	K	Arg-6 protein OS=Ustilaginoidea virens OX=1159556 GN=UV8b_5120 PE=4 SV=1	UV8b_5120	1	0.000503339	98.009	K12659	2	DK(1)WQYVGK	-0.037582	1	6817	1	0.00199395	69.905	2	DK(1)WQYVGK	0.17599	1	9740.3	1	0.0130585	65.156	2	DK(1)WQYVGK	-0.29263	1	7695.1
map00220 Arginine biosynthesis	0.010797	2.18	A0A063BVU5	95	K	Arg-6 protein OS=Ustilaginoidea virens OX=1159556 GN=UV8b_5120 PE=4 SV=1	UV8b_5120	1	0.000883498	64.266	K12659	2	LFTSVSSQK(1)FAVIK	0.26965	1	24801	1	4.19895e-05	78.043	2	LFTSVSSQK(1)FAVIK	0.27827	1	23832	1	2.28741e-09	159.12	2	LFTSVSSQK(1)FAVIK	-0.34863	1	25581
map00220 Arginine biosynthesis	0.010797	2.18	A0A063BVU5	160	K	Arg-6 protein OS=Ustilaginoidea virens OX=1159556 GN=UV8b_5120 PE=4 SV=1	UV8b_5120	1	9.98299e-07	113.46	K12659	2	VTDAK(1)TLGIAR	-3.0516	1	22120	1	0.000173197	103.87	2	VTDAK(1)TLGIAR	0.18253	1	21449	1	4.63552e-06	94.66	2	VTDAK(1)TLGIAR	0.48951	1	21491
map00220 Arginine biosynthesis	0.010797	2.18	A0A063C135	131	K	Argininosuccinate synthase OS=Ustilaginoidea virens OX=1159556 GN=UV8b_2981 PE=4 SV=1	UV8b_2981	1	3.79996e-23	155.61	K01940	2	ADLLK(1)FAEEQNIPVSSTPK	-1.0768	1	24746	1	1.67572e-13	146.75	2	ADLLK(1)FAEEQNIPVSSTPK	-0.73496	1	26007	1	8.55064e-20	126.46	2	ADLLK(1)FAEEQNIPVSSTPK	-0.82831	1	22107
map00220 Arginine biosynthesis	0.010797	2.18	A0A063C135	321	K	Argininosuccinate synthase OS=Ustilaginoidea virens OX=1159556 GN=UV8b_2981 PE=4 SV=1	UV8b_2981	1	3.87576e-06	106.35	K01940	2	EFVEHAIK(1)FSQR	-2.8159	2	64579	1	2.23993e-09	168.69	2	EFVEHAIK(1)FSQR	-0.56622	2	65827	1	9.56829e-06	108.93	3	EFVEHAIK(1)FSQR	1.0742	2	70447
map00220 Arginine biosynthesis	0.010797	2.18	A0A063C135	102	K	Argininosuccinate synthase OS=Ustilaginoidea virens OX=1159556 GN=UV8b_2981 PE=4 SV=1	UV8b_2981	1	2.13673e-08	83.214	K01940	2	FELAWK(1)ACDPTLK	0.42446	1	15419	1	0.00248713	65.173	2	FELAWK(1)ACDPTLK	-0.21242	1	19759	1	1.99271e-05	78.864	2	FELAWK(1)ACDPTLK	-0.37421	1	18046
map00220 Arginine biosynthesis	0.010797	2.18	A0A063C135	199	K	Argininosuccinate synthase OS=Ustilaginoidea virens OX=1159556 GN=UV8b_2981 PE=4 SV=1	UV8b_2981	1	0.0207578	66.664	K01940	2	GVPVK(1)LEVEGK	-0.9433	1	117860	1	0.0306292	44.598	2	GVPVK(1)LEVEGK	0.36845	1	115740
map00220 Arginine biosynthesis	0.010797	2.18	A0A063C135	385	K	Argininosuccinate synthase OS=Ustilaginoidea virens OX=1159556 GN=UV8b_2981 PE=4 SV=1	UV8b_2981	1	0.0170588	60.709	K01940	2	VQK(1)YGER	-0.031202	1	20617	1	0.00321865	58.286	2	VQK(1)YGER	-0.27971	1	17608	1	0.00170072	70.67	2	VQK(1)YGER	-0.82123	1	23901
map00220 Arginine biosynthesis	0.010797	2.18	A0A063C135	30	K	Argininosuccinate synthase OS=Ustilaginoidea virens OX=1159556 GN=UV8b_2981 PE=4 SV=1	UV8b_2981				K01940						1	0.055336	43.734	2	ALK(1)LGAER	-0.96584	1	91112
map00220 Arginine biosynthesis	0.010797	2.18	A0A063C417	188	K	Glutamine synthetase OS=Ustilaginoidea virens OX=1159556 GN=UV8b_2958 PE=3 SV=1	UV8b_2958	1	0.000764991	58.313	K01915	2	DIVDSHYK(1)ACLYAGIR	-0.18041	1	6290.6									1	0.000776237	59.67	3	DIVDSHYK(1)ACLYAGIR	0.81762	2	8371.8
map00220 Arginine biosynthesis	0.010797	2.18	A0A063C417	283	K	Glutamine synthetase OS=Ustilaginoidea virens OX=1159556 GN=UV8b_2958 PE=3 SV=1	UV8b_2958	1	7.27294e-09	103.69	K01915	2	K(1)LEPHHVACIK	0.23382	2	121820	1	5.32234e-05	117.99	2	K(1)LEPHHVACIK	-0.14594	2	124010	1	2.47555e-07	106	2	K(1)LEPHHVACIK	-0.64591	2	132920
map00220 Arginine biosynthesis	0.010797	2.18	A0A063C417	242	K	Glutamine synthetase OS=Ustilaginoidea virens OX=1159556 GN=UV8b_2958 PE=3 SV=1	UV8b_2958	1	5.86655e-13	149.58	K01915	2	VAEDFGVK(1)VSFHPK	0.13292	2	366820	1	8.26935e-08	165.09	3	VAEDFGVK(1)VSFHPK	0.88083	4	390770	1	1.90707e-08	130.99	2	VAEDFGVK(1)VSFHPK	0.15069	4	388630
map00220 Arginine biosynthesis	0.010797	2.18	A0A063C417	275	K	Glutamine synthetase OS=Ustilaginoidea virens OX=1159556 GN=UV8b_2958 PE=3 SV=1	UV8b_2958	1	5.42591e-12	159.44	K01915	2	VEGGMK(1)HIEEALK	-0.71661	6	1135800	1	1.10958e-09	190.68	2	VEGGMK(1)HIEEALK	0.65596	5	1155100	1	3.33976e-09	159.44	2	VEGGMK(1)HIEEALK	-0.97168	6	1198600
map00220 Arginine biosynthesis	0.010797	2.18	A0A063C417	27	K	Glutamine synthetase OS=Ustilaginoidea virens OX=1159556 GN=UV8b_2958 PE=3 SV=1	UV8b_2958	1	0.00200808	97.033	K01915	2	YLK(1)LDQK	0.2135	1	387600	1	0.00205173	104.76	2	YLK(1)LDQK	0.62414	1	412070	1	0.00168737	108.92	2	YLK(1)LDQK	0.016243	1	416710
map00220 Arginine biosynthesis	0.010797	2.18	A0A063C417	266	K	Glutamine synthetase OS=Ustilaginoidea virens OX=1159556 GN=UV8b_2958 PE=3 SV=1	UV8b_2958				K01915						1	9.51652e-06	59.997	3	GDWNGAGLHSNFSTK(1)EMR	-0.12638	1	6549.5	1	7.00592e-09	78.888	3	GDWNGAGLHSNFSTK(1)EMR	1.4113	1	8893.7
map00220 Arginine biosynthesis	0.010797	2.18	A0A063C417	31	K	Glutamine synthetase OS=Ustilaginoidea virens OX=1159556 GN=UV8b_2958 PE=3 SV=1	UV8b_2958				K01915						1	1.66895e-05	81.578	2	LDQK(1)GSIMAEYVWVDAR	1.4529	1	11110
map00220 Arginine biosynthesis	0.010797	2.18	A0A063C7N0	681	K	NAD+ dependent glutamate dehydrogenase OS=Ustilaginoidea virens OX=1159556 GN=UV8b_2534 PE=4 SV=1	UV8b_2534	1	0.00390001	65.879	K15371	2	SQK(1)LGGIPHDK	7.9885	1	8730.7
map00220 Arginine biosynthesis	0.010797	2.18	A0A063C7N0	170	K	NAD+ dependent glutamate dehydrogenase OS=Ustilaginoidea virens OX=1159556 GN=UV8b_2534 PE=4 SV=1	UV8b_2534				K15371						1	0.000229917	71.066	2	LEAK(1)YLDHQGK	-0.86125	1	2473.4
map00220 Arginine biosynthesis	0.010797	2.18	A0A063CB73	21	K	Arginine biosynthesis bifunctional protein ArgJ, mitochondrial OS=Ustilaginoidea virens OX=1159556 GN=UV8b_1151 PE=3 SV=1	UV8b_1151	1	0.00339697	67.548	K00620	2	AK(1)YVPTSGTYPK	-0.56544	1	12307									1	0.00111774	68.49	2	AK(1)YVPTSGTYPK	0.41575	1	15537
map00220 Arginine biosynthesis	0.010797	2.18	A0A063CBJ6	233	K	Arg-6 protein OS=Ustilaginoidea virens OX=1159556 GN=UV8b_39 PE=3 SV=1	UV8b_39	1	0.00376444	62.969	K12659	2	SK(1)ICQSTR	-0.046966	1	6684.5	1	0.000842091	86.205	2	SK(1)ICQSTR	-0.33617	1	6277.7
map00230 Purine metabolism	0.412838	1.21	A0A063BL48	300	K	Phosphoribosylaminoimidazole-succinocarboxamide synthase OS=Ustilaginoidea virens OX=1159556 GN=UV8b_7890 PE=3 SV=1	UV8b_7890	1	3.10781e-05	119.94	K01923	2	LTGEK(1)FEDAAAK	0.76672	2	78552	1	0.00135765	55.578	2	LTGEK(1)FEDAAAK	1.3888	1	25891	1	4.88191e-09	153.25	2	LTGEK(1)FEDAAAK	1.6059	2	87096
map00230 Purine metabolism	0.412838	1.21	A0A063BL83	168	K	Inosine-5'-monophosphate dehydrogenase OS=Ustilaginoidea virens OX=1159556 GN=UV8b_7854 PE=3 SV=1	UV8b_7854	1	3.46874e-08	105.94	K00088	2	LGSK(1)LLGIVTNR	-1.2231	1	19423	1	0.0036382	57.003	2	LGSK(1)LLGIVTNR	0.44843	1	20999	1	0.000749949	72.846	2	LGSK(1)LLGIVTNR	0.0046012	1	18739
map00230 Purine metabolism	0.412838	1.21	A0A063BP64	447	K	AMP deaminase OS=Ustilaginoidea virens OX=1159556 GN=UV8b_6476 PE=3 SV=1	UV8b_6476	1	1.27244e-05	112.7	K01490	3	DPSSHPK(1)LHIFLQR	-0.24133	1	13842	1	0.00127087	54.199	3	DPSSHPK(1)LHIFLQR	1.0582	1	10672	1	1.78879e-05	84.309	3	DPSSHPK(1)LHIFLQR	-0.53127	1	12815
map00230 Purine metabolism	0.412838	1.21	A0A063BP64	342	K	AMP deaminase OS=Ustilaginoidea virens OX=1159556 GN=UV8b_6476 PE=3 SV=1	UV8b_6476				K01490						1	6.32151e-05	90.306	2	TIFLK(1)TDNFIHGR	-2.6168	1	6156.2
map00230 Purine metabolism	0.412838	1.21	A0A063BPF7	532	K	Phosphoglucomutase 2 OS=Ustilaginoidea virens OX=1159556 GN=UV8b_6828 PE=3 SV=1	UV8b_6828	1	7.22627e-07	134.2	K01835	2	AEVK(1)FATELLK	-0.626	1	182470	1	0.00146065	77.358	2	AEVK(1)FATELLK	-0.92311	1	197200	1	1.64993e-05	99.174	2	AEVK(1)FATELLK	-0.48176	1	187360
map00230 Purine metabolism	0.412838	1.21	A0A063BPF7	539	K	Phosphoglucomutase 2 OS=Ustilaginoidea virens OX=1159556 GN=UV8b_6828 PE=3 SV=1	UV8b_6828	1	4.16191e-06	129.72	K01835	2	FATELLK(1)FK	-0.18195	1	182790	1	0.000236648	129.72	2	FATELLK(1)FK	0.04491	1	187810	1	1.26687e-05	113.7	2	FATELLK(1)FK	-0.44474	1	201950
map00230 Purine metabolism	0.412838	1.21	A0A063BPF7	121	K	Phosphoglucomutase 2 OS=Ustilaginoidea virens OX=1159556 GN=UV8b_6828 PE=3 SV=1	UV8b_6828	1	2.45172e-09	95.001	K01835	3	ATGGILLTASHNPGGPK(1)NDFGIK	0.73072	1	7287.7	1	4.29697e-07	84.105	3	ATGGILLTASHNPGGPK(1)NDFGIK	0.23497	1	8046.8
map00230 Purine metabolism	0.412838	1.21	A0A063BPF7	210	K	Phosphoglucomutase 2 OS=Ustilaginoidea virens OX=1159556 GN=UV8b_6828 PE=3 SV=1	UV8b_6828	1	5.74553e-10	124.77	K01835	3	EFFTSHPDFK(1)VLFDGLHGVTGPYGK	1.2777	1	14435	1	1.46637e-08	101.62	3	EFFTSHPDFK(1)VLFDGLHGVTGPYGK	1.763	1	16805	1	5.46701e-05	44.584	3	EFFTSHPDFK(1)VLFDGLHGVTGPYGK	2.115	1	18516
map00230 Purine metabolism	0.412838	1.21	A0A063BPF7	225	K	Phosphoglucomutase 2 OS=Ustilaginoidea virens OX=1159556 GN=UV8b_6828 PE=3 SV=1	UV8b_6828	1	2.59314e-08	78.673	K01835	3	VLFDGLHGVTGPYGK(1)AIFEK	-1.0996	1	50320	1	0.000145758	48.201	3	VLFDGLHGVTGPYGK(1)AIFEK	-1.2067	1	48584	1	3.13718e-08	85.513	3	VLFDGLHGVTGPYGK(1)AIFEK	-1.307	1	43344
map00230 Purine metabolism	0.412838	1.21	A0A063BPF7	358	K	Phosphoglucomutase 2 OS=Ustilaginoidea virens OX=1159556 GN=UV8b_6828 PE=3 SV=1	UV8b_6828	1	0.00166146	83.623	K01835	2	FFCALFDAK(1)K	0.24774	1	23117	1	0.00631007	47.561	2	FFCALFDAK(1)K	-0.081921	1	25922	1	0.00147339	69.716	2	FFCALFDAK(1)K	-0.23732	1	23875
map00230 Purine metabolism	0.412838	1.21	A0A063BPF7	149	K	Phosphoglucomutase 2 OS=Ustilaginoidea virens OX=1159556 GN=UV8b_6828 PE=3 SV=1	UV8b_6828	1	3.33824e-12	177.47	K01835	2	IFETSK(1)SLTSYK	-0.10653	1	186260	1	1.65738e-10	139.78	2	IFETSK(1)SLTSYK	0.023412	1	208090	1	4.94637e-14	124.46	2	IFETSK(1)SLTSYK	-0.23386	1	207740
map00230 Purine metabolism	0.412838	1.21	A0A063BPF7	454	K	Phosphoglucomutase 2 OS=Ustilaginoidea virens OX=1159556 GN=UV8b_6828 PE=3 SV=1	UV8b_6828	1	0.00132321	101.45	K01835	2	LVADSSFVGSK(1)IR	-0.10819	1	109650	1	1.06532e-06	122.51	2	LVADSSFVGSK(1)IR	-0.23647	1	118950	1	8.93171e-06	112.93	2	LVADSSFVGSK(1)IR	-0.23995	1	111680
map00230 Purine metabolism	0.412838	1.21	A0A063BPF7	443	K	Phosphoglucomutase 2 OS=Ustilaginoidea virens OX=1159556 GN=UV8b_6828 PE=3 SV=1	UV8b_6828	1	1.23156e-06	86.952	K01835	2	VVGELEK(1)LVADSSFVGSK	1.2113	2	81220	1	1.2758e-08	112.68	2	VVGELEK(1)LVADSSFVGSK	0.070261	2	62908	1	2.38465e-13	137.89	2	VVGELEK(1)LVADSSFVGSK	0.099164	2	56751
map00230 Purine metabolism	0.412838	1.21	A0A063BPF7	359	K	Phosphoglucomutase 2 OS=Ustilaginoidea virens OX=1159556 GN=UV8b_6828 PE=3 SV=1	UV8b_6828				K01835						1	7.1504e-09	123.24	3	K(1)LSICGEESFGTGSDHIR	-0.22571	1	4975.6	1	2.1313e-13	129.53	3	K(1)LSICGEESFGTGSDHIR	-0.17292	1	4963.4
map00230 Purine metabolism	0.412838	1.21	A0A063BPF7	81	K	Phosphoglucomutase 2 OS=Ustilaginoidea virens OX=1159556 GN=UV8b_6828 PE=3 SV=1	UV8b_6828				K01835														1	0.041917	42.835	2	IGAAYGVK(1)K	0.51174	1	28972
map00230 Purine metabolism	0.412838	1.21	A0A063BTM4	157	K	Putative bifunctional purine biosynthetic protein Ade1 OS=Ustilaginoidea virens OX=1159556 GN=UV8b_7470 PE=3 SV=1	UV8b_7470	1	0.00121423	83.474	K11788	2	ATGLAAGK(1)GVILPQSK	-0.55998	1	19399	1	1.39844e-05	117.77	2	ATGLAAGK(1)GVILPQSK	-0.52944	1	19694	1	2.77173e-08	107.6	2	ATGLAAGK(1)GVILPQSK	-1.2145	1	19705
map00230 Purine metabolism	0.412838	1.21	A0A063BTM4	21	K	Putative bifunctional purine biosynthetic protein Ade1 OS=Ustilaginoidea virens OX=1159556 GN=UV8b_7470 PE=3 SV=1	UV8b_7470	1	1.78663e-08	95.656	K11788	2	EHALAWK(1)LSQSAR	-1.0906	1	9334.2
map00230 Purine metabolism	0.412838	1.21	A0A063BUZ5	102	K	Nucleoside diphosphate kinase OS=Ustilaginoidea virens OX=1159556 GN=UV8b_6037 PE=3 SV=1	UV8b_6037	0.998009	6.80885e-16	116.36	K00940	3	AHLEAHYADLK(0.998)DK(0.002)PFFK	0.58047	2	276890	0.998739	2.83771e-20	150.85	3	AHLEAHYADLK(0.999)DK(0.001)PFFK	0.65214	2	295290	0.991149	7.59278e-28	178.51	3	AHLEAHYADLK(0.991)DK(0.009)PFFK	-0.031369	2	297300
map00230 Purine metabolism	0.412838	1.21	A0A063BUZ5	85	K	Nucleoside diphosphate kinase OS=Ustilaginoidea virens OX=1159556 GN=UV8b_6037 PE=3 SV=1	UV8b_6037	1	0.000102907	90.142	K00940	2	LAAIK(1)LVSPGK	1.5163	1	2986000	1	0.000144728	120.33	2	LAAIK(1)LVSPGK	1.0152	1	3138200	1	1.94592e-07	136.84	2	LAAIK(1)LVSPGK	1.4012	1	3137500
map00230 Purine metabolism	0.412838	1.21	A0A063BUZ5	91	K	Nucleoside diphosphate kinase OS=Ustilaginoidea virens OX=1159556 GN=UV8b_6037 PE=3 SV=1	UV8b_6037	1	1.46836e-06	101.43	K00940	3	LVSPGK(1)AHLEAHYADLK	-2.7788	1	148750	1	0.00060486	92.747	3	LVSPGK(1)AHLEAHYADLK	0.88572	1	153550	1	0.000833247	77.696	3	LVSPGK(1)AHLEAHYADLK	0.7705	1	160360
map00230 Purine metabolism	0.412838	1.21	A0A063BUZ5	80	K	Nucleoside diphosphate kinase OS=Ustilaginoidea virens OX=1159556 GN=UV8b_6037 PE=3 SV=1	UV8b_6037				K00940														1	0.0033021	58.286	2	GFK(1)LAAIK	-0.12796	1	507700
map00230 Purine metabolism	0.412838	1.21	A0A063BZI0	23	K	Bifunctional purine biosynthesis protein OS=Ustilaginoidea virens OX=1159556 GN=UV8b_4729 PE=3 SV=1	UV8b_4729	1	1.82152e-06	128.46	K00602	2	TGLLDLAK(1)GLAEQNVR	-0.23049	1	11369	1	1.4298e-05	76.196	2	TGLLDLAK(1)GLAEQNVR	0.39493	1	11530	1	1.69812e-05	92.747	2	TGLLDLAK(1)GLAEQNVR	-1.2296	1	8938.6
map00230 Purine metabolism	0.412838	1.21	A0A063C542	243	K	Adenosine kinase OS=Ustilaginoidea virens OX=1159556 GN=UV8b_1703 PE=4 SV=1	UV8b_1703	1	5.82345e-05	90.142	K00856	2	DVCK(1)HLANLPK	-0.036826	2	68598	1	9.42078e-05	140.05	2	DVCK(1)HLANLPK	-0.71371	2	75325	1	2.70174e-05	99.34	2	DVCK(1)HLANLPK	0.15431	2	77390
map00230 Purine metabolism	0.412838	1.21	A0A063C542	34	K	Adenosine kinase OS=Ustilaginoidea virens OX=1159556 GN=UV8b_1703 PE=4 SV=1	UV8b_1703	1	4.23225e-13	181.44	K00856	2	YGLK(1)ANDAILAEEK	-0.56653	1	72186	1	1.08681e-07	106.97	2	YGLK(1)ANDAILAEEK	-0.51749	2	95147	1	2.73437e-08	119.79	2	YGLK(1)ANDAILAEEK	0.16412	2	90997
map00230 Purine metabolism	0.412838	1.21	A0A063C5B7	87	K	Adenylosuccinate synthetase OS=Ustilaginoidea virens OX=1159556 GN=UV8b_2919 PE=3 SV=1	UV8b_2919	1	0.0559452	60.547	K01939	2	ELGEK(1)SLGTTR	-0.52718	1	25781	1	3.94737e-05	117.99	2	ELGEK(1)SLGTTR	0.012011	1	29504	1	0.00164678	81.799	2	ELGEK(1)SLGTTR	-0.4025	1	29080
map00230 Purine metabolism	0.412838	1.21	A0A063C5B7	356	K	Adenylosuccinate synthetase OS=Ustilaginoidea virens OX=1159556 GN=UV8b_2919 PE=3 SV=1	UV8b_2919	1	0.0266834	46.447	K01939	2	IK(1)YIGTGPSR	-0.74621	1	4060.3									1	0.00371348	50.834	2	IK(1)YIGTGPSR	1.9159	1	5423.2
map00230 Purine metabolism	0.412838	1.21	A0A063C5B7	159	K	Adenylosuccinate synthetase OS=Ustilaginoidea virens OX=1159556 GN=UV8b_2919 PE=3 SV=1	UV8b_2919	1	0.00296081	76.255	K01939	2	LAK(1)YAVDGVSFIR	-0.80648	1	6596.8									1	0.0216977	55.578	2	LAK(1)YAVDGVSFIR	-2.2375	1	5987.6
map00230 Purine metabolism	0.412838	1.21	A0A063C5B7	118	K	Adenylosuccinate synthetase OS=Ustilaginoidea virens OX=1159556 GN=UV8b_2919 PE=3 SV=1	UV8b_2919				K01939						1	0.0027656	64.266	2	LAEVFNPK(1)LFETK	2.6214	1	26272	1	0.0253773	51.454	2	LAEVFNPK(1)LFETK	1.8774	1	25572
map00230 Purine metabolism	0.412838	1.21	A0A063C5B7	123	K	Adenylosuccinate synthetase OS=Ustilaginoidea virens OX=1159556 GN=UV8b_2919 PE=3 SV=1	UV8b_2919				K01939						1	0.00341257	69.093	2	LFETK(1)LR	-0.36682	1	4580.7	1	0.00791249	66.087	2	LFETK(1)LR	0.098393	1	5951.7
map00230 Purine metabolism	0.412838	1.21	A0A063C6N7	299	K	Phosphoribosylformylglycinamidine synthase OS=Ustilaginoidea virens OX=1159556 GN=UV8b_3104 PE=4 SV=1	UV8b_3104	1	0.069531	48.785	K01952	2	GDAK(1)LILTDR	0.0084324	1	9884.3	1	0.0390599	59.645	2	GDAK(1)LILTDR	-0.94065	1	12400	1	0.00271164	78.932	2	GDAK(1)LILTDR	-1.0475	1	11273
map00230 Purine metabolism	0.412838	1.21	A0A063C787	132	K	Adenine phosphoribosyltransferase OS=Ustilaginoidea virens OX=1159556 GN=UV8b_1939 PE=3 SV=1	UV8b_1939	1	0.0848519	43.613	K00759	2	GK(1)LPGPCVTAEYVK	-1.4198	1	15075									1	0.00115814	40.861	2	GK(1)LPGPCVTAEYVK	-0.37686	1	13894
map00230 Purine metabolism	0.412838	1.21	A0A063C7Y7	188	K	IMP-specific 5'-nucleotidase 1 OS=Ustilaginoidea virens OX=1159556 GN=UV8b_2005 PE=4 SV=1	UV8b_2005	1	3.42909e-07	90.306	K18550	2	LPLEAAFK(1)YQDR	0.9762	1	10484
map00230 Purine metabolism	0.412838	1.21	A0A063C8U2	130	K	Sulfate adenylyltransferase OS=Ustilaginoidea virens OX=1159556 GN=UV8b_1597 PE=4 SV=1	UV8b_1597	1	9.88326e-06	81.799	K00958	2	LGWQK(1)VVAFQTR	-0.64513	1	4412.9	1	1.3235e-06	101.48	2	LGWQK(1)VVAFQTR	0.99269	1	6949.9	1	1.21665e-08	99.174	2	LGWQK(1)VVAFQTR	0.977	1	5706.3
map00230 Purine metabolism	0.412838	1.21	A0A063C8U2	125	K	Sulfate adenylyltransferase OS=Ustilaginoidea virens OX=1159556 GN=UV8b_1597 PE=4 SV=1	UV8b_1597	1	3.60237e-05	118.91	K00958	2	SHFSK(1)LGWQK	1.3399	1	37701	1	7.62519e-05	132.39	2	SHFSK(1)LGWQK	-0.04407	1	37193	1	4.67167e-07	104.39	2	SHFSK(1)LGWQK	-0.080943	1	39752
map00230 Purine metabolism	0.412838	1.21	A0A063C8U2	39	K	Sulfate adenylyltransferase OS=Ustilaginoidea virens OX=1159556 GN=UV8b_1597 PE=4 SV=1	UV8b_1597	1	0.0130843	49.96	K00958	2	VGAK(1)LTLR	-3.0661	1	15088	1	0.00426689	60.892	2	VGAK(1)LTLR	0.90547	1	14664	1	0.00239293	79.059	2	VGAK(1)LTLR	0.44488	1	13827
map00230 Purine metabolism	0.412838	1.21	A0A063C8U2	183	K	Sulfate adenylyltransferase OS=Ustilaginoidea virens OX=1159556 GN=UV8b_1597 PE=4 SV=1	UV8b_1597	1	0.00238501	67.903	K00958	2	VYK(1)ALLPR	-0.53648	1	11491	1	0.0212079	60.709	2	VYK(1)ALLPR	-0.15251	1	11469	1	0.00064036	92.677	2	VYK(1)ALLPR	-0.61254	1	12265
map00230 Purine metabolism	0.412838	1.21	A0A063CA99	466	K	Ribonucleoside-diphosphate reductase OS=Ustilaginoidea virens OX=1159556 GN=UV8b_639 PE=3 SV=1	UV8b_639	1	4.86086e-05	84.309	K10807	2	YDFQK(1)LHDVTR	-0.52233	1	30673	1	0.00255948	59.731	2	YDFQK(1)LHDVTR	-0.8048	1	30938	1	0.000497671	112.93	2	YDFQK(1)LHDVTR	-0.80367	1	33876
map00230 Purine metabolism	0.412838	1.21	A0A063CCQ7	109	K	Guanylate kinase OS=Ustilaginoidea virens OX=1159556 GN=UV8b_566 PE=3 SV=1	UV8b_566	1	0.0016777	75.5	K00942	2	YGTSK(1)MTIEEQAR	2.8906	1	11077	1	0.000111232	101.64	2	YGTSK(1)MTIEEQAR	0.44065	1	12915	1	1.67675e-05	110.44	2	YGTSK(1)MTIEEQAR	0.52101	1	14800
map00250 Alanine, aspartate and glutamate metabolism	8.98177e-05	2.49	A0A063BP07	369	K	Aspartate aminotransferase OS=Ustilaginoidea virens OX=1159556 GN=UV8b_6975 PE=4 SV=1	UV8b_6975	1	0.000262177	100.84	K14455	2	ENLEK(1)LGSK	-0.748	1	16345	1	0.00384368	51.872	2	ENLEK(1)LGSK	0.63258	1	15107	1	0.0222576	58.916	2	ENLEK(1)LGSK	-0.29401	1	17319
map00250 Alanine, aspartate and glutamate metabolism	8.98177e-05	2.49	A0A063BP07	340	K	Aspartate aminotransferase OS=Ustilaginoidea virens OX=1159556 GN=UV8b_6975 PE=4 SV=1	UV8b_6975	1	6.51623e-12	165.39	K14455	2	IATEILSSPK(1)LYK	0.17616	1	69725	1	0.000493242	77.358	2	IATEILSSPK(1)LYK	-0.55108	1	78161	1	0.000264904	96.957	2	IATEILSSPK(1)LYK	-0.73696	1	77594
map00250 Alanine, aspartate and glutamate metabolism	8.98177e-05	2.49	A0A063BP07	343	K	Aspartate aminotransferase OS=Ustilaginoidea virens OX=1159556 GN=UV8b_6975 PE=4 SV=1	UV8b_6975	1	2.87215e-05	120.33	K14455	2	LYK(1)QWLGEVK	0.30976	1	13598	1	0.000230259	109.88	2	LYK(1)QWLGEVK	-1.2088	1	14318	1	0.00113608	74.424	2	LYK(1)QWLGEVK	-1.0014	1	14446
map00250 Alanine, aspartate and glutamate metabolism	8.98177e-05	2.49	A0A063BP07	98	K	Aspartate aminotransferase OS=Ustilaginoidea virens OX=1159556 GN=UV8b_6975 PE=4 SV=1	UV8b_6975	1	0.00464448	78.816	K14455	2	VIEDK(1)LNK	-0.69373	2	22397	1	0.0028872	75.243	2	VIEDK(1)LNK	0.35047	1	18774	1	0.0133409	56.014	2	VIEDK(1)LNK	0.86844	1	18682
map00250 Alanine, aspartate and glutamate metabolism	8.98177e-05	2.49	A0A063BP07	314	K	Aspartate aminotransferase OS=Ustilaginoidea virens OX=1159556 GN=UV8b_6975 PE=4 SV=1	UV8b_6975				K14455														1	3.14495e-07	114.39	2	VDSQLK(1)ILIR	-0.46954	1	6320.3
map00250 Alanine, aspartate and glutamate metabolism	8.98177e-05	2.49	A0A063BPJ8	328	K	Putative alanine aminotransferase OS=Ustilaginoidea virens OX=1159556 GN=UV8b_6334 PE=4 SV=1	UV8b_6334	1	0.000227701	122.44	K00814	2	FHSFK(1)GVLR	-2.3943	1	94477	1	0.000323829	122.44	2	FHSFK(1)GVLR	-0.33972	1	95761	1	0.000179622	91.783	2	FHSFK(1)GVLR	0.19576	1	95216
map00250 Alanine, aspartate and glutamate metabolism	8.98177e-05	2.49	A0A063BPJ8	524	K	Putative alanine aminotransferase OS=Ustilaginoidea virens OX=1159556 GN=UV8b_6334 PE=4 SV=1	UV8b_6334	1	0.000189506	57.042	K00814	3	TTFLAPGTEWVAGVVK(1)FHK	0.76977	1	17787	1	0.00576309	63.766	3	TTFLAPGTEWVAGVVK(1)FHK	-0.19571	1	15734	1	0.00455472	59.67	3	TTFLAPGTEWVAGVVK(1)FHK	-0.37661	1	16709
map00250 Alanine, aspartate and glutamate metabolism	8.98177e-05	2.49	A0A063BPJ8	268	K	Putative alanine aminotransferase OS=Ustilaginoidea virens OX=1159556 GN=UV8b_6334 PE=4 SV=1	UV8b_6334				K00814						1	0.0284386	57.032	2	GK(1)ADGLDVR	0.073905	1	8421.2	1	0.00277385	74.486	2	GK(1)ADGLDVR	-1.4162	1	8167
map00250 Alanine, aspartate and glutamate metabolism	8.98177e-05	2.49	A0A063BQT5	111	K	Argininosuccinate lyase OS=Ustilaginoidea virens OX=1159556 GN=UV8b_6153 PE=3 SV=1	UV8b_6153	1	6.44287e-05	138.23	K01755	2	DIAGK(1)LHTGR	-0.03307	1	38067	1	9.91998e-05	140.05	2	DIAGK(1)LHTGR	0.59598	1	35611	1	2.58095e-07	147.78	2	DIAGK(1)LHTGR	-0.067956	1	33402
map00250 Alanine, aspartate and glutamate metabolism	8.98177e-05	2.49	A0A063BQT5	36	K	Argininosuccinate lyase OS=Ustilaginoidea virens OX=1159556 GN=UV8b_6153 PE=3 SV=1	UV8b_6153	1	0.0292184	60	K01755	2	YNASISYDK(1)LLYK	-0.53531	1	17825	1	7.86692e-05	95.138	2	YNASISYDK(1)LLYK	-0.07739	1	18493	1	0.00220326	51.454	2	YNASISYDK(1)LLYK	0.29223	1	16113
map00250 Alanine, aspartate and glutamate metabolism	8.98177e-05	2.49	A0A063BU91	815	K	Carbamoyl-phosphate synthase arginine-specific large chain OS=Ustilaginoidea virens OX=1159556 GN=UV8b_5659 PE=4 SV=1	UV8b_5659	1	1.80684e-11	120.37	K01955	3	EK(1)LEAASSVSPDHPVVITK	-3.3227	2	49915	1	1.33037e-20	153.56	2	EK(1)LEAASSVSPDHPVVITK	-0.77345	1	15818	1	7.37182e-20	149.57	2	EK(1)LEAASSVSPDHPVVITK	-0.24702	1	16685
map00250 Alanine, aspartate and glutamate metabolism	8.98177e-05	2.49	A0A063BU91	560	K	Carbamoyl-phosphate synthase arginine-specific large chain OS=Ustilaginoidea virens OX=1159556 GN=UV8b_5659 PE=4 SV=1	UV8b_5659	1	0.000846785	78.932	K01955	2	ELQAVGSLK(1)ALK	0.30498	2	36616	1	0.000549273	85.821	2	ELQAVGSLK(1)ALK	-0.22158	2	39154	1	1.36951e-05	72.922	2	ELQAVGSLK(1)ALK	-0.37145	2	40647
map00250 Alanine, aspartate and glutamate metabolism	8.98177e-05	2.49	A0A063BU91	537	K	Carbamoyl-phosphate synthase arginine-specific large chain OS=Ustilaginoidea virens OX=1159556 GN=UV8b_5659 PE=4 SV=1	UV8b_5659	1	0.00112852	72.038	K01955	2	IDK(1)WFLYK	0.27256	1	12692	1	0.00288716	69.716	2	IDK(1)WFLYK	1.0516	1	12640	1	0.00303653	40.502	2	IDK(1)WFLYK	0.7778	1	9810
map00250 Alanine, aspartate and glutamate metabolism	8.98177e-05	2.49	A0A063BU91	738	K	Carbamoyl-phosphate synthase arginine-specific large chain OS=Ustilaginoidea virens OX=1159556 GN=UV8b_5659 PE=4 SV=1	UV8b_5659	1	4.62137e-10	163.09	K01955	2	LQEAGGAK(1)VLGTDPR	-0.17748	1	24007	1	1.21668e-07	117.03	2	LQEAGGAK(1)VLGTDPR	-0.19376	1	21435	1	1.08729e-18	172.09	2	LQEAGGAK(1)VLGTDPR	-0.74827	1	25325
map00250 Alanine, aspartate and glutamate metabolism	8.98177e-05	2.49	A0A063BU91	449	K	Carbamoyl-phosphate synthase arginine-specific large chain OS=Ustilaginoidea virens OX=1159556 GN=UV8b_5659 PE=4 SV=1	UV8b_5659	1	0.033933	59.645	K01955	2	WDLSK(1)FQHVK	0.35471	1	34945	1	0.000569618	109.88	2	WDLSK(1)FQHVK	0.25569	1	37045	1	0.00137269	81.099	2	WDLSK(1)FQHVK	0.36792	1	36125
map00250 Alanine, aspartate and glutamate metabolism	8.98177e-05	2.49	A0A063BU91	201	K	Carbamoyl-phosphate synthase arginine-specific large chain OS=Ustilaginoidea virens OX=1159556 GN=UV8b_5659 PE=4 SV=1	UV8b_5659	1	0.0443429	44.57	K01955	2	YGVK(1)VLGTSVR	-0.78396	1	11520	1	0.047384	41.824	2	YGVK(1)VLGTSVR	0.21995	1	11253	1	0.0534005	43.168	2	YGVK(1)VLGTSVR	0.54027	1	14090
map00250 Alanine, aspartate and glutamate metabolism	8.98177e-05	2.49	A0A063BU91	197	K	Carbamoyl-phosphate synthase arginine-specific large chain OS=Ustilaginoidea virens OX=1159556 GN=UV8b_5659 PE=4 SV=1	UV8b_5659				K01955						1	0.00922186	65.404	2	LGLFEK(1)YGVK	-1.9883	1	4632.6
map00250 Alanine, aspartate and glutamate metabolism	8.98177e-05	2.49	A0A063BVL9	145	K	Delta 1-pyrroline-5-carboxylate dehydrogenase OS=Ustilaginoidea virens OX=1159556 GN=UV8b_5025 PE=3 SV=1	UV8b_5025	1	3.83223e-06	105.36	K00294	2	AADLVANK(1)YR	1.1284	1	83793	1	0.000324404	108.3	2	AADLVANK(1)YR	-0.27562	1	84997	1	4.69349e-07	81.163	2	AADLVANK(1)YR	1.2884	1	90507
map00250 Alanine, aspartate and glutamate metabolism	8.98177e-05	2.49	A0A063BVL9	137	K	Delta 1-pyrroline-5-carboxylate dehydrogenase OS=Ustilaginoidea virens OX=1159556 GN=UV8b_5025 PE=3 SV=1	UV8b_5025	1	0.00236942	71.896	K00294	2	AAVFLK(1)AADLVANK	1.7682	1	14604	1	0.00281916	54.27	2	AAVFLK(1)AADLVANK	1.451	1	16161
map00250 Alanine, aspartate and glutamate metabolism	8.98177e-05	2.49	A0A063BVL9	429	K	Delta 1-pyrroline-5-carboxylate dehydrogenase OS=Ustilaginoidea virens OX=1159556 GN=UV8b_5025 PE=3 SV=1	UV8b_5025	0.999996	5.35092e-06	58.045	K00294	2	ADKEIELVAGGK(1)YDSSK	-2.9422	1	14575	1	0.000724162	87.251	2	ADKEIELVAGGK(1)YDSSK	0.73358	1	14917	1	4.58817e-07	92.593	2	ADKEIELVAGGK(1)YDSSK	0.84025	1	20307
map00250 Alanine, aspartate and glutamate metabolism	8.98177e-05	2.49	A0A063BVL9	328	K	Delta 1-pyrroline-5-carboxylate dehydrogenase OS=Ustilaginoidea virens OX=1159556 GN=UV8b_5025 PE=3 SV=1	UV8b_5025	1	0.00538599	53.44	K00294	4	IVGETGGK(1)NFHLIHPSADLDNAVAHTVR	1.1239	1	9828.1	1	1.28842e-09	83.701	4	IVGETGGK(1)NFHLIHPSADLDNAVAHTVR	1.871	1	13425	1	1.78666e-05	42.959	4	IVGETGGK(1)NFHLIHPSADLDNAVAHTVR	0.62931	1	12113
map00250 Alanine, aspartate and glutamate metabolism	8.98177e-05	2.49	A0A063BVL9	508	K	Delta 1-pyrroline-5-carboxylate dehydrogenase OS=Ustilaginoidea virens OX=1159556 GN=UV8b_5025 PE=3 SV=1	UV8b_5025	1	0.0323502	40.203	K00294	2	LAEDK(1)LR	0.18988	1	12246	1	0.0231362	46.835	2	LAEDK(1)LR	0.30372	1	12521	1	0.0229158	44.767	2	LAEDK(1)LR	-0.20486	1	14275
map00250 Alanine, aspartate and glutamate metabolism	8.98177e-05	2.49	A0A063BVL9	111	K	Delta 1-pyrroline-5-carboxylate dehydrogenase OS=Ustilaginoidea virens OX=1159556 GN=UV8b_5025 PE=3 SV=1	UV8b_5025	1	5.95145e-10	97.681	K00294	3	VANYHTATPADVSK(1)AIDAALAAK	-0.037579	1	4466.7
map00250 Alanine, aspartate and glutamate metabolism	8.98177e-05	2.49	A0A063BWZ1	134	K	Uncharacterized protein OS=Ustilaginoidea virens OX=1159556 GN=UV8b_5676 PE=4 SV=1	UV8b_5676	1	7.59995e-06	88.42	K00820	2	GFK(1)FETETDTECIAK	0.21297	1	10550	1	1.16063e-07	121.71	2	GFK(1)FETETDTECIAK	-0.8807	1	9184.6	1	2.31302e-05	79.795	2	GFK(1)FETETDTECIAK	1.0728	1	10689
map00250 Alanine, aspartate and glutamate metabolism	8.98177e-05	2.49	A0A063BWZ1	340	K	Uncharacterized protein OS=Ustilaginoidea virens OX=1159556 GN=UV8b_5676 PE=4 SV=1	UV8b_5676	1	2.85613e-06	154.35	K00820	2	GK(1)FDHFMQK	-2.6771	1	56964	1	0.000134051	154.28	2	GK(1)FDHFMQK	-0.055194	1	60903	1	0.000193085	98.009	2	GK(1)FDHFMQK	0.79167	1	59161
map00250 Alanine, aspartate and glutamate metabolism	8.98177e-05	2.49	A0A063BWZ1	559	K	Uncharacterized protein OS=Ustilaginoidea virens OX=1159556 GN=UV8b_5676 PE=4 SV=1	UV8b_5676	1	0.023146	40.502	K00820	2	NQK(1)SLLLLGR	-0.36718	1	25657	1	7.64928e-07	179.36	2	NQK(1)SLLLLGR	-0.35224	1	28054	1	1.01153e-07	154.81	2	NQK(1)SLLLLGR	0.73992	1	28714
map00250 Alanine, aspartate and glutamate metabolism	8.98177e-05	2.49	A0A063BWZ1	146	K	Uncharacterized protein OS=Ustilaginoidea virens OX=1159556 GN=UV8b_5676 PE=4 SV=1	UV8b_5676				K00820						1	1.40186e-07	106.47	2	FETETDTECIAK(1)LTK	-1.3249	1	1296.9
map00250 Alanine, aspartate and glutamate metabolism	8.98177e-05	2.49	A0A063BZJ0	1097	K	Uncharacterized protein OS=Ustilaginoidea virens OX=1159556 GN=UV8b_4488 PE=4 SV=1	UV8b_4488	1	2.89093e-11	116.95	K00264	3	AK(1)ADHILISGHDGGTGASR	0.075153	1	11353	1	5.2524e-06	62.304	3	AK(1)ADHILISGHDGGTGASR	0.14377	1	9044.7	1	0.000306856	60.734	3	AK(1)ADHILISGHDGGTGASR	0.53283	1	10118
map00250 Alanine, aspartate and glutamate metabolism	8.98177e-05	2.49	A0A063BZJ0	760	K	Uncharacterized protein OS=Ustilaginoidea virens OX=1159556 GN=UV8b_4488 PE=4 SV=1	UV8b_4488	1	0.00149822	78.816	K00264	2	K(1)LSDEALIR	-2.3695	1	26656	1	0.000869161	98.009	2	K(1)LSDEALIR	-0.58718	1	26437	1	0.00184977	76.572	2	K(1)LSDEALIR	0.14481	1	25573
map00250 Alanine, aspartate and glutamate metabolism	8.98177e-05	2.49	A0A063BZJ0	1637	K	Uncharacterized protein OS=Ustilaginoidea virens OX=1159556 GN=UV8b_4488 PE=4 SV=1	UV8b_4488	1	5.2906e-09	131.54	K00264	2	LDEDELK(1)YQSAR	0.60425	1	11610	1	1.08033e-09	173.07	2	LDEDELK(1)YQSAR	-0.31813	1	13312
map00250 Alanine, aspartate and glutamate metabolism	8.98177e-05	2.49	A0A063BZJ0	1253	K	Uncharacterized protein OS=Ustilaginoidea virens OX=1159556 GN=UV8b_4488 PE=4 SV=1	UV8b_4488	1	7.64118e-07	74.62	K00264	3	THK(1)TANIDLSLLLTPAHK	-0.16241	1	11567	1	5.28118e-06	126.63	3	THK(1)TANIDLSLLLTPAHK	0.13174	1	14665	1	3.29749e-05	74.733	3	THK(1)TANIDLSLLLTPAHK	1.4211	1	19838
map00250 Alanine, aspartate and glutamate metabolism	8.98177e-05	2.49	A0A063BZJ0	472	K	Uncharacterized protein OS=Ustilaginoidea virens OX=1159556 GN=UV8b_4488 PE=4 SV=1	UV8b_4488				K00264						0.998779	0.0154862	63.908	2	IIDDK(0.001)ELK(0.999)TAVANR	-1.0768	1	5301.5	1	6.3669e-11	135.21	2	IIDDKELK(1)TAVANR	-0.66612	1	5625.8
map00250 Alanine, aspartate and glutamate metabolism	8.98177e-05	2.49	A0A063C135	131	K	Argininosuccinate synthase OS=Ustilaginoidea virens OX=1159556 GN=UV8b_2981 PE=4 SV=1	UV8b_2981	1	3.79996e-23	155.61	K01940	2	ADLLK(1)FAEEQNIPVSSTPK	-1.0768	1	24746	1	1.67572e-13	146.75	2	ADLLK(1)FAEEQNIPVSSTPK	-0.73496	1	26007	1	8.55064e-20	126.46	2	ADLLK(1)FAEEQNIPVSSTPK	-0.82831	1	22107
map00250 Alanine, aspartate and glutamate metabolism	8.98177e-05	2.49	A0A063C135	321	K	Argininosuccinate synthase OS=Ustilaginoidea virens OX=1159556 GN=UV8b_2981 PE=4 SV=1	UV8b_2981	1	3.87576e-06	106.35	K01940	2	EFVEHAIK(1)FSQR	-2.8159	2	64579	1	2.23993e-09	168.69	2	EFVEHAIK(1)FSQR	-0.56622	2	65827	1	9.56829e-06	108.93	3	EFVEHAIK(1)FSQR	1.0742	2	70447
map00250 Alanine, aspartate and glutamate metabolism	8.98177e-05	2.49	A0A063C135	102	K	Argininosuccinate synthase OS=Ustilaginoidea virens OX=1159556 GN=UV8b_2981 PE=4 SV=1	UV8b_2981	1	2.13673e-08	83.214	K01940	2	FELAWK(1)ACDPTLK	0.42446	1	15419	1	0.00248713	65.173	2	FELAWK(1)ACDPTLK	-0.21242	1	19759	1	1.99271e-05	78.864	2	FELAWK(1)ACDPTLK	-0.37421	1	18046
map00250 Alanine, aspartate and glutamate metabolism	8.98177e-05	2.49	A0A063C135	199	K	Argininosuccinate synthase OS=Ustilaginoidea virens OX=1159556 GN=UV8b_2981 PE=4 SV=1	UV8b_2981	1	0.0207578	66.664	K01940	2	GVPVK(1)LEVEGK	-0.9433	1	117860	1	0.0306292	44.598	2	GVPVK(1)LEVEGK	0.36845	1	115740
map00250 Alanine, aspartate and glutamate metabolism	8.98177e-05	2.49	A0A063C135	385	K	Argininosuccinate synthase OS=Ustilaginoidea virens OX=1159556 GN=UV8b_2981 PE=4 SV=1	UV8b_2981	1	0.0170588	60.709	K01940	2	VQK(1)YGER	-0.031202	1	20617	1	0.00321865	58.286	2	VQK(1)YGER	-0.27971	1	17608	1	0.00170072	70.67	2	VQK(1)YGER	-0.82123	1	23901
map00250 Alanine, aspartate and glutamate metabolism	8.98177e-05	2.49	A0A063C135	30	K	Argininosuccinate synthase OS=Ustilaginoidea virens OX=1159556 GN=UV8b_2981 PE=4 SV=1	UV8b_2981				K01940						1	0.055336	43.734	2	ALK(1)LGAER	-0.96584	1	91112
map00250 Alanine, aspartate and glutamate metabolism	8.98177e-05	2.49	A0A063C417	188	K	Glutamine synthetase OS=Ustilaginoidea virens OX=1159556 GN=UV8b_2958 PE=3 SV=1	UV8b_2958	1	0.000764991	58.313	K01915	2	DIVDSHYK(1)ACLYAGIR	-0.18041	1	6290.6									1	0.000776237	59.67	3	DIVDSHYK(1)ACLYAGIR	0.81762	2	8371.8
map00250 Alanine, aspartate and glutamate metabolism	8.98177e-05	2.49	A0A063C417	283	K	Glutamine synthetase OS=Ustilaginoidea virens OX=1159556 GN=UV8b_2958 PE=3 SV=1	UV8b_2958	1	7.27294e-09	103.69	K01915	2	K(1)LEPHHVACIK	0.23382	2	121820	1	5.32234e-05	117.99	2	K(1)LEPHHVACIK	-0.14594	2	124010	1	2.47555e-07	106	2	K(1)LEPHHVACIK	-0.64591	2	132920
map00250 Alanine, aspartate and glutamate metabolism	8.98177e-05	2.49	A0A063C417	242	K	Glutamine synthetase OS=Ustilaginoidea virens OX=1159556 GN=UV8b_2958 PE=3 SV=1	UV8b_2958	1	5.86655e-13	149.58	K01915	2	VAEDFGVK(1)VSFHPK	0.13292	2	366820	1	8.26935e-08	165.09	3	VAEDFGVK(1)VSFHPK	0.88083	4	390770	1	1.90707e-08	130.99	2	VAEDFGVK(1)VSFHPK	0.15069	4	388630
map00250 Alanine, aspartate and glutamate metabolism	8.98177e-05	2.49	A0A063C417	275	K	Glutamine synthetase OS=Ustilaginoidea virens OX=1159556 GN=UV8b_2958 PE=3 SV=1	UV8b_2958	1	5.42591e-12	159.44	K01915	2	VEGGMK(1)HIEEALK	-0.71661	6	1135800	1	1.10958e-09	190.68	2	VEGGMK(1)HIEEALK	0.65596	5	1155100	1	3.33976e-09	159.44	2	VEGGMK(1)HIEEALK	-0.97168	6	1198600
map00250 Alanine, aspartate and glutamate metabolism	8.98177e-05	2.49	A0A063C417	27	K	Glutamine synthetase OS=Ustilaginoidea virens OX=1159556 GN=UV8b_2958 PE=3 SV=1	UV8b_2958	1	0.00200808	97.033	K01915	2	YLK(1)LDQK	0.2135	1	387600	1	0.00205173	104.76	2	YLK(1)LDQK	0.62414	1	412070	1	0.00168737	108.92	2	YLK(1)LDQK	0.016243	1	416710
map00250 Alanine, aspartate and glutamate metabolism	8.98177e-05	2.49	A0A063C417	266	K	Glutamine synthetase OS=Ustilaginoidea virens OX=1159556 GN=UV8b_2958 PE=3 SV=1	UV8b_2958				K01915						1	9.51652e-06	59.997	3	GDWNGAGLHSNFSTK(1)EMR	-0.12638	1	6549.5	1	7.00592e-09	78.888	3	GDWNGAGLHSNFSTK(1)EMR	1.4113	1	8893.7
map00250 Alanine, aspartate and glutamate metabolism	8.98177e-05	2.49	A0A063C417	31	K	Glutamine synthetase OS=Ustilaginoidea virens OX=1159556 GN=UV8b_2958 PE=3 SV=1	UV8b_2958				K01915						1	1.66895e-05	81.578	2	LDQK(1)GSIMAEYVWVDAR	1.4529	1	11110
map00250 Alanine, aspartate and glutamate metabolism	8.98177e-05	2.49	A0A063C5B7	87	K	Adenylosuccinate synthetase OS=Ustilaginoidea virens OX=1159556 GN=UV8b_2919 PE=3 SV=1	UV8b_2919	1	0.0559452	60.547	K01939	2	ELGEK(1)SLGTTR	-0.52718	1	25781	1	3.94737e-05	117.99	2	ELGEK(1)SLGTTR	0.012011	1	29504	1	0.00164678	81.799	2	ELGEK(1)SLGTTR	-0.4025	1	29080
map00250 Alanine, aspartate and glutamate metabolism	8.98177e-05	2.49	A0A063C5B7	356	K	Adenylosuccinate synthetase OS=Ustilaginoidea virens OX=1159556 GN=UV8b_2919 PE=3 SV=1	UV8b_2919	1	0.0266834	46.447	K01939	2	IK(1)YIGTGPSR	-0.74621	1	4060.3									1	0.00371348	50.834	2	IK(1)YIGTGPSR	1.9159	1	5423.2
map00250 Alanine, aspartate and glutamate metabolism	8.98177e-05	2.49	A0A063C5B7	159	K	Adenylosuccinate synthetase OS=Ustilaginoidea virens OX=1159556 GN=UV8b_2919 PE=3 SV=1	UV8b_2919	1	0.00296081	76.255	K01939	2	LAK(1)YAVDGVSFIR	-0.80648	1	6596.8									1	0.0216977	55.578	2	LAK(1)YAVDGVSFIR	-2.2375	1	5987.6
map00250 Alanine, aspartate and glutamate metabolism	8.98177e-05	2.49	A0A063C5B7	118	K	Adenylosuccinate synthetase OS=Ustilaginoidea virens OX=1159556 GN=UV8b_2919 PE=3 SV=1	UV8b_2919				K01939						1	0.0027656	64.266	2	LAEVFNPK(1)LFETK	2.6214	1	26272	1	0.0253773	51.454	2	LAEVFNPK(1)LFETK	1.8774	1	25572
map00250 Alanine, aspartate and glutamate metabolism	8.98177e-05	2.49	A0A063C5B7	123	K	Adenylosuccinate synthetase OS=Ustilaginoidea virens OX=1159556 GN=UV8b_2919 PE=3 SV=1	UV8b_2919				K01939						1	0.00341257	69.093	2	LFETK(1)LR	-0.36682	1	4580.7	1	0.00791249	66.087	2	LFETK(1)LR	0.098393	1	5951.7
map00250 Alanine, aspartate and glutamate metabolism	8.98177e-05	2.49	A0A063C6I4	364	K	Asparagine synthetase OS=Ustilaginoidea virens OX=1159556 GN=UV8b_3039 PE=4 SV=1	UV8b_3039	1	0.00203957	60	K01953	2	AALEVAK(1)FLGTK	-0.35091	1	10791
map00250 Alanine, aspartate and glutamate metabolism	8.98177e-05	2.49	A0A063C6I4	629	K	Asparagine synthetase OS=Ustilaginoidea virens OX=1159556 GN=UV8b_3039 PE=4 SV=1	UV8b_3039	1	0.000246948	99.174	K01953	2	AIATHNAK(1)YDNAA	1.9885	1	3643.1
map00250 Alanine, aspartate and glutamate metabolism	8.98177e-05	2.49	A0A063C6I4	466	K	Asparagine synthetase OS=Ustilaginoidea virens OX=1159556 GN=UV8b_3039 PE=4 SV=1	UV8b_3039	1	0.000304804	84.999	K01953	2	ANK(1)STSAWGLEAR	-1.7046	1	12516	1	0.00208571	74.524	2	ANK(1)STSAWGLEAR	-0.029653	1	14086	1	2.36599e-05	66.953	2	ANK(1)STSAWGLEAR	0.0013311	1	14955
map00250 Alanine, aspartate and glutamate metabolism	8.98177e-05	2.49	A0A063C6I4	454	K	Asparagine synthetase OS=Ustilaginoidea virens OX=1159556 GN=UV8b_3039 PE=4 SV=1	UV8b_3039	1	3.06999e-05	85.821	K01953	2	VK(1)NLHFADCLR	0.73394	1	17193	1	0.00010787	71.066	2	VK(1)NLHFADCLR	0.55494	1	18759	1	7.87624e-06	101.48	2	VK(1)NLHFADCLR	-0.11648	1	19497
map00250 Alanine, aspartate and glutamate metabolism	8.98177e-05	2.49	A0A063C6I4	256	K	Asparagine synthetase OS=Ustilaginoidea virens OX=1159556 GN=UV8b_3039 PE=4 SV=1	UV8b_3039	1	2.70334e-05	73.655	K01953	2	VPANPVDLK(1)ALR	-0.39673	1	73203	1	0.00159273	47.334	2	VPANPVDLK(1)ALR	0.16554	1	80860	1	0.00238378	72.922	2	VPANPVDLK(1)ALR	0.02788	1	71681
map00250 Alanine, aspartate and glutamate metabolism	8.98177e-05	2.49	A0A063C7N0	681	K	NAD+ dependent glutamate dehydrogenase OS=Ustilaginoidea virens OX=1159556 GN=UV8b_2534 PE=4 SV=1	UV8b_2534	1	0.00390001	65.879	K15371	2	SQK(1)LGGIPHDK	7.9885	1	8730.7
map00250 Alanine, aspartate and glutamate metabolism	8.98177e-05	2.49	A0A063C7N0	170	K	NAD+ dependent glutamate dehydrogenase OS=Ustilaginoidea virens OX=1159556 GN=UV8b_2534 PE=4 SV=1	UV8b_2534				K15371						1	0.000229917	71.066	2	LEAK(1)YLDHQGK	-0.86125	1	2473.4
map00250 Alanine, aspartate and glutamate metabolism	8.98177e-05	2.49	A0A063C823	352	K	Succinate semialdehyde dehydrogenase OS=Ustilaginoidea virens OX=1159556 GN=UV8b_2260 PE=3 SV=1	UV8b_2260	1	0.000100688	115.86	K00135	2	AVLK(1)AEAHVR	0.16495	1	3347.2
map00250 Alanine, aspartate and glutamate metabolism	8.98177e-05	2.49	A0A063C823	480	K	Succinate semialdehyde dehydrogenase OS=Ustilaginoidea virens OX=1159556 GN=UV8b_2260 PE=3 SV=1	UV8b_2260	1	0.000281606	100.69	K00135	2	EGSK(1)YGIGEYQVTK	-2.6209	1	31943	1	6.54537e-05	84.102	2	EGSK(1)YGIGEYQVTK	0.50898	1	30803	1	0.000117012	80.815	2	EGSK(1)YGIGEYQVTK	0.19974	1	35360
map00250 Alanine, aspartate and glutamate metabolism	8.98177e-05	2.49	A0A063C823	321	K	Succinate semialdehyde dehydrogenase OS=Ustilaginoidea virens OX=1159556 GN=UV8b_2260 PE=3 SV=1	UV8b_2260	1	2.21921e-05	96.946	K00135	2	GVYEEFVGK(1)FTEK	2.2941	1	32740	1	0.00830955	78.043	2	GVYEEFVGK(1)FTEK	1.0947	1	27661	1	1.47861e-05	78.864	2	GVYEEFVGK(1)FTEK	2.5095	1	27218
map00250 Alanine, aspartate and glutamate metabolism	8.98177e-05	2.49	A0A063C823	256	K	Succinate semialdehyde dehydrogenase OS=Ustilaginoidea virens OX=1159556 GN=UV8b_2260 PE=3 SV=1	UV8b_2260	1	1.36872e-05	110.52	K00135	2	LLMK(1)QSSGTLK	-3.3488	1	45081	1	0.00154472	81.099	2	LLMK(1)QSSGTLK	0.3512	1	46909	1	0.00147341	65.933	2	LLMK(1)QSSGTLK	-0.15427	1	47346
map00250 Alanine, aspartate and glutamate metabolism	8.98177e-05	2.49	A0A063C823	252	K	Succinate semialdehyde dehydrogenase OS=Ustilaginoidea virens OX=1159556 GN=UV8b_2260 PE=3 SV=1	UV8b_2260	1	2.31093e-09	117.21	K00135	2	VSFTGSTAVGK(1)LLMK	0.70409	1	42049	1	9.27708e-06	103.76	2	VSFTGSTAVGK(1)LLMK	0.39149	1	40771	1	3.59805e-08	121.96	2	VSFTGSTAVGK(1)LLMK	0.51207	1	41290
map00250 Alanine, aspartate and glutamate metabolism	8.98177e-05	2.49	A0A063C823	66	K	Succinate semialdehyde dehydrogenase OS=Ustilaginoidea virens OX=1159556 GN=UV8b_2260 PE=3 SV=1	UV8b_2260				K00135						1	0.00081532	70.806	2	SAIK(1)AAADAFPAFR	1.0873	1	5328.1	1	0.00110945	68.108	2	SAIK(1)AAADAFPAFR	-0.60785	1	4695.5
map00250 Alanine, aspartate and glutamate metabolism	8.98177e-05	2.49	A0A063C9R1	23	K	Glutamate decarboxylase OS=Ustilaginoidea virens OX=1159556 GN=UV8b_457 PE=4 SV=1	UV8b_457	1	2.12857e-08	121.71	K01580	2	VSK(1)LADQAASLLR	0.30088	2	64572	1	7.86093e-05	95.656	2	VSK(1)LADQAASLLR	0.51155	1	63466	1	1.56972e-08	135.5	2	VSK(1)LADQAASLLR	0.15909	1	65617
map00250 Alanine, aspartate and glutamate metabolism	8.98177e-05	2.49	A0A063CBH9	438	K	4-aminobutyrate aminotransferase OS=Ustilaginoidea virens OX=1159556 GN=UV8b_1246 PE=3 SV=1	UV8b_1246	1	0.000792936	67.887	K13524	3	LEGLAAK(1)YPEHFQNLR	0.5264	1	35724	1	0.00142251	67.887	3	LEGLAAK(1)YPEHFQNLR	1.1892	1	36791	1	5.54242e-06	87.573	3	LEGLAAK(1)YPEHFQNLR	0.50218	1	36223
map00250 Alanine, aspartate and glutamate metabolism	8.98177e-05	2.49	A0A063CBH9	381	K	4-aminobutyrate aminotransferase OS=Ustilaginoidea virens OX=1159556 GN=UV8b_1246 PE=3 SV=1	UV8b_1246	1	0.000102909	100.84	K13524	3	SK(1)DLRPNKPYR	-0.11144	1	6300	0.999988	0.0262571	55.235	3	SK(1)DLRPNKPYR	1.5616	1	8789.1	0.999997	0.010789	65.404	3	SK(1)DLRPNKPYR	-1.4778	1	8108
map00250 Alanine, aspartate and glutamate metabolism	8.98177e-05	2.49	A0A063CBR3	1181	K	Aspartate carbamoyltransferase catalytic subunit OS=Ustilaginoidea virens OX=1159556 GN=UV8b_298 PE=3 SV=1	UV8b_298	1	6.20325e-09	121.71	K11541	2	EHPVVISK(1)YIENAK	-0.91069	1	10815	1	1.68713e-07	124.06	2	EHPVVISK(1)YIENAK	-1.0499	1	13053	1	1.11679e-05	66.619	2	EHPVVISK(1)YIENAK	-1.2793	1	9605.6
map00254 Aflatoxin biosynthesis	0.229858	4.35	A0A063C552	2073	K	Acetyl-CoA carboxylase OS=Ustilaginoidea virens OX=1159556 GN=UV8b_2632 PE=4 SV=1	UV8b_2632	1	1.2077e-05	47.361	K11262	2	GGVLEPEGMIGIK(1)YR	-1.16	1	15337	1	0.00151237	65.879	2	GGVLEPEGMIGIK(1)YR	-1.9351	1	22143	1	0.000981708	64.266	2	GGVLEPEGMIGIK(1)YR	-0.3214	1	17172
map00254 Aflatoxin biosynthesis	0.229858	4.35	A0A063C552	260	K	Acetyl-CoA carboxylase OS=Ustilaginoidea virens OX=1159556 GN=UV8b_2632 PE=4 SV=1	UV8b_2632				K11262														1	0.0452952	58.916	2	ASEGGGGK(1)GIR	-1.9487	1	9217.6
map00254 Aflatoxin biosynthesis	0.229858	4.35	A0A063C552	327	K	Acetyl-CoA carboxylase OS=Ustilaginoidea virens OX=1159556 GN=UV8b_2632 PE=4 SV=1	UV8b_2632				K11262														1	3.12704e-06	65.421	3	HQK(1)IIEEAPVTIAKPDTFR	1.4213	1	3134.6
map00260 Glycine, serine and threonine metabolism	0.0789795	1.48	A0A063BT78	415	K	Phosphoserine aminotransferase OS=Ustilaginoidea virens OX=1159556 GN=UV8b_6706 PE=3 SV=1	UV8b_6706	1	0.000913048	72.031	K00831	2	ASNYNSVPLEGAEK(1)LAK	0.16913	1	18072	1	0.00013779	67.887	2	ASNYNSVPLEGAEK(1)LAK	0.70898	1	14930	1	0.00058869	73.502	2	ASNYNSVPLEGAEK(1)LAK	0.17769	1	15629
map00260 Glycine, serine and threonine metabolism	0.0789795	1.48	A0A063BT78	140	K	Phosphoserine aminotransferase OS=Ustilaginoidea virens OX=1159556 GN=UV8b_6706 PE=3 SV=1	UV8b_6706	1	4.24098e-07	43.904	K00831	3	IDYLITGGWSHK(1)ASVEGQR	0.32283	1	3943.1
map00260 Glycine, serine and threonine metabolism	0.0789795	1.48	A0A063BTL4	589	K	Tryptophan synthase OS=Ustilaginoidea virens OX=1159556 GN=UV8b_6972 PE=3 SV=1	UV8b_6972	1	2.32429e-10	106.11	K01694	3	HSATLTGGSK(1)GVLHGVR	0.62356	1	14005	1	0.00105563	72.327	3	HSATLTGGSK(1)GVLHGVR	-1.7197e-05	1	15826	1	2.99417e-13	146.58	3	HSATLTGGSK(1)GVLHGVR	-0.0089161	1	16262
map00260 Glycine, serine and threonine metabolism	0.0789795	1.48	A0A063BTL4	468	K	Tryptophan synthase OS=Ustilaginoidea virens OX=1159556 GN=UV8b_6972 PE=3 SV=1	UV8b_6972	1	0.0100916	52.863	K01694	2	LLGAK(1)VVAVEAGSK	-2.9177	1	27303	1	0.0122396	47.57	2	LLGAK(1)VVAVEAGSK	-3.7874	1	31209	1	0.00146742	87.573	2	LLGAK(1)VVAVEAGSK	-2.941	1	27746
map00260 Glycine, serine and threonine metabolism	0.0789795	1.48	A0A063BV54	475	K	Threonine synthase OS=Ustilaginoidea virens OX=1159556 GN=UV8b_5220 PE=4 SV=1	UV8b_5220	1	5.58123e-10	68.651	K01733	4	SVADASPHAHHISLSTAHPAK(1)FSSAVEK	1.2177	1	9671.4	1	4.13234e-09	55.804	4	SVADASPHAHHISLSTAHPAK(1)FSSAVEK	0.85771	1	7778.4	1	0.00396756	57.71	4	SVADASPHAHHISLSTAHPAK(1)FSSAVEK	0.11067	1	10942
map00260 Glycine, serine and threonine metabolism	0.0789795	1.48	A0A063BXI4	436	K	Phosphoglycerate mutase, 2,3-bisphosphoglycerate-independent OS=Ustilaginoidea virens OX=1159556 GN=UV8b_5405 PE=3 SV=1	UV8b_5405	1	0.0259407	74.424	K15633	2	AIGK(1)ILEACK	0.88863	1	22277	1	0.0270852	64.064	2	AIGK(1)ILEACK	0.98048	1	23387	1	0.0239998	72.365	2	AIGK(1)ILEACK	0.4034	1	26275
map00260 Glycine, serine and threonine metabolism	0.0789795	1.48	A0A063BXI4	131	K	Phosphoglycerate mutase, 2,3-bisphosphoglycerate-independent OS=Ustilaginoidea virens OX=1159556 GN=UV8b_5405 PE=3 SV=1	UV8b_5405	1	2.64704e-10	135.21	K15633	3	GGVHSK(1)QEHLYALLR	0.057397	1	8738.3									1	1.16394e-12	161.23	3	GGVHSK(1)QEHLYALLR	-0.89042	1	10612
map00260 Glycine, serine and threonine metabolism	0.0789795	1.48	A0A063BXI4	292	K	Phosphoglycerate mutase, 2,3-bisphosphoglycerate-independent OS=Ustilaginoidea virens OX=1159556 GN=UV8b_5405 PE=3 SV=1	UV8b_5405	1	0.0560732	44.82	K15633	2	SVLPDFSYPK(1)ISR	-0.48842	1	3911
map00260 Glycine, serine and threonine metabolism	0.0789795	1.48	A0A063BXT8	263	K	Cystathionine gamma-lyase OS=Ustilaginoidea virens OX=1159556 GN=UV8b_5001 PE=3 SV=1	UV8b_5001	1	0.00017093	79.809	K01758	2	GLK(1)TLHLR	1.2453	1	13527	1	0.000420868	105.81	2	GLK(1)TLHLR	-0.90302	1	14976	1	0.000201311	102.46	2	GLK(1)TLHLR	-0.06995	1	16232
map00260 Glycine, serine and threonine metabolism	0.0789795	1.48	A0A063BXX6	127	K	Homoserine kinase OS=Ustilaginoidea virens OX=1159556 GN=UV8b_4092 PE=3 SV=1	UV8b_4092	1	0.0202968	73.655	K00872	2	EVGGLK(1)GLDLDR	-2.2541	1	33347	1	7.45702e-05	126.48	2	EVGGLK(1)GLDLDR	-0.63538	1	30214	1	3.24823e-06	119.55	2	EVGGLK(1)GLDLDR	-0.76439	1	33822
map00260 Glycine, serine and threonine metabolism	0.0789795	1.48	A0A063BY32	445	K	Serine hydroxymethyltransferase OS=Ustilaginoidea virens OX=1159556 GN=UV8b_3320 PE=3 SV=1	UV8b_3320	1	0.00109836	86.205	K00600	2	AK(1)VASGEVAR	0.48595	1	11150	1	0.00101102	72.365	2	AK(1)VASGEVAR	1.5618	1	11266	1	0.00275879	59.645	2	AK(1)VASGEVAR	-0.47037	1	12661
map00260 Glycine, serine and threonine metabolism	0.0789795	1.48	A0A063BY32	323	K	Serine hydroxymethyltransferase OS=Ustilaginoidea virens OX=1159556 GN=UV8b_3320 PE=3 SV=1	UV8b_3320	1	8.09291e-05	90.306	K00600	2	AYQEK(1)VISNAK	0.22335	1	5362.2	1	0.000263305	72.365	2	AYQEK(1)VISNAK	-0.44193	1	5960.9
map00260 Glycine, serine and threonine metabolism	0.0789795	1.48	A0A063BY32	329	K	Serine hydroxymethyltransferase OS=Ustilaginoidea virens OX=1159556 GN=UV8b_3320 PE=3 SV=1	UV8b_3320	1	0.0396452	53.517	K00600	2	VISNAK(1)TLEK	-0.44837	1	15519	1	0.00199479	87.895	2	VISNAK(1)TLEK	0.71644	1	16506	1	0.0375694	61.48	2	VISNAK(1)TLEK	-1.0726	1	15685
map00260 Glycine, serine and threonine metabolism	0.0789795	1.48	A0A063BY32	426	K	Serine hydroxymethyltransferase OS=Ustilaginoidea virens OX=1159556 GN=UV8b_3320 PE=3 SV=1	UV8b_3320	1	4.89925e-05	96.957	K00600	2	ICK(1)QVQSALPK	0.048667	1	10981	1	0.000433829	90.142	2	ICK(1)QVQSALPK	-0.4362	1	11245	1	7.87624e-06	92.445	2	ICK(1)QVQSALPK	1.1023	1	12345
map00260 Glycine, serine and threonine metabolism	0.0789795	1.48	A0A063BY32	189	K	Serine hydroxymethyltransferase OS=Ustilaginoidea virens OX=1159556 GN=UV8b_3320 PE=3 SV=1	UV8b_3320	1	0.00306329	55.754	K00600	2	PK(1)VLVAGTSAYCR	-4.1716	1	22307									1	0.00168584	62.705	2	PK(1)VLVAGTSAYCR	0.7236	1	26579
map00260 Glycine, serine and threonine metabolism	0.0789795	1.48	A0A063BY32	336	K	Serine hydroxymethyltransferase OS=Ustilaginoidea virens OX=1159556 GN=UV8b_3320 PE=3 SV=1	UV8b_3320	1	0.00145271	103.8	K00600	2	TFK(1)ELGHK	-0.17976	1	20457	1	0.0100739	53.878	2	TFK(1)ELGHK	-0.97219	1	22022	1	0.021351	56.378	2	TFK(1)ELGHK	0.61062	1	21924
map00260 Glycine, serine and threonine metabolism	0.0789795	1.48	A0A063BY32	341	K	Serine hydroxymethyltransferase OS=Ustilaginoidea virens OX=1159556 GN=UV8b_3320 PE=3 SV=1	UV8b_3320				K00600														1	8.56344e-05	48.201	3	ELGHK(1)LVADGTDSHMVLLDLR	0.70588	1	15112
map00260 Glycine, serine and threonine metabolism	0.0789795	1.48	A0A063BZ02	206	K	Homoserine dehydrogenase OS=Ustilaginoidea virens OX=1159556 GN=UV8b_3777 PE=3 SV=1	UV8b_3777	1	2.87869e-05	92.445	K00003	2	AK(1)ALGYTEPDPR	0.10847	1	12557	1	1.95033e-06	127.03	2	AK(1)ALGYTEPDPR	0.27238	1	14993	1	1.29477e-08	122.51	2	AK(1)ALGYTEPDPR	-0.04655	1	14136
map00260 Glycine, serine and threonine metabolism	0.0789795	1.48	A0A063BZ02	227	K	Homoserine dehydrogenase OS=Ustilaginoidea virens OX=1159556 GN=UV8b_3777 PE=3 SV=1	UV8b_3777	1	0.0121042	76.833	K00003	2	K(1)LTILAR	-0.45137	1	41020	1	0.00331985	96.51	2	K(1)LTILAR	-0.45043	1	43090	1	0.00350442	93.561	2	K(1)LTILAR	-1.1056	1	41778
map00260 Glycine, serine and threonine metabolism	0.0789795	1.48	A0A063BZI8	245	K	Serine hydroxymethyltransferase OS=Ustilaginoidea virens OX=1159556 GN=UV8b_3120 PE=3 SV=1	UV8b_3120	1	1.33747e-05	84.999	K00600	2	FADIVTTTSHK(1)SLR	-2.1125	1	14017	1	1.78017e-11	133.49	2	FADIVTTTSHK(1)SLR	0.030607	1	12690	1	0.00069245	73.891	2	FADIVTTTSHK(1)SLR	-0.12124	1	14240
map00260 Glycine, serine and threonine metabolism	0.0789795	1.48	A0A063C2H4	46	K	Threonine dehydratase OS=Ustilaginoidea virens OX=1159556 GN=UV8b_3509 PE=3 SV=1	UV8b_3509	1	0.00357645	66.664	K01754	2	EDTQPVFSFK(1)LR	0.93444	1	5829.1	1	0.0134592	56.202	2	EDTQPVFSFK(1)LR	1.3094	1	6357.5	1	0.00182845	64.064	2	EDTQPVFSFK(1)LR	-0.036269	1	5457.5
map00260 Glycine, serine and threonine metabolism	0.0789795	1.48	A0A063C8P4	52	K	Serine family amino acid catabolism-related protein OS=Ustilaginoidea virens OX=1159556 GN=UV8b_2470 PE=4 SV=1	UV8b_2470	1	0.0118913	40.83	K17989	2	NK(1)LLDLGVEVHQTGK	1.1769	1	59719	1	3.56577e-05	94.507	2	NK(1)LLDLGVEVHQTGK	1.045	1	70058	1	1.72979e-12	161.23	2	NK(1)LLDLGVEVHQTGK	0.37543	1	65549
map00260 Glycine, serine and threonine metabolism	0.0789795	1.48	A0A063C8Q5	893	K	Dihydrolipoyl dehydrogenase OS=Ustilaginoidea virens OX=1159556 GN=UV8b_2480 PE=3 SV=1	UV8b_2480	1	2.23956e-08	152.23	K00382	2	AGQEGLK(1)VACIEK	-3.1679	1	11560	1	0.00195437	61.042	2	AGQEGLK(1)VACIEK	-1.2594	1	16029
map00260 Glycine, serine and threonine metabolism	0.0789795	1.48	A0A063C8Q5	1329	K	Dihydrolipoyl dehydrogenase OS=Ustilaginoidea virens OX=1159556 GN=UV8b_2480 PE=3 SV=1	UV8b_2480	1	1.87138e-08	96.957	K00382	2	EAAMATSSK(1)AIHF	0.39131	1	21957	1	1.3295e-06	130.79	2	EAAMATSSK(1)AIHF	1.3936	1	20967	1	7.04217e-05	85.622	2	EAAMATSSK(1)AIHF	0.94645	1	23673
map00260 Glycine, serine and threonine metabolism	0.0789795	1.48	A0A063C8Q5	1093	K	Dihydrolipoyl dehydrogenase OS=Ustilaginoidea virens OX=1159556 GN=UV8b_2480 PE=3 SV=1	UV8b_2480	1	0.000376134	87.251	K00382	2	K(1)QGMDFK	-0.23529	1	19679	1	0.00825268	87.251	2	K(1)QGMDFK	0.86422	1	20172	1	0.00358009	93.561	2	K(1)QGMDFK	-0.17504	1	21960
map00260 Glycine, serine and threonine metabolism	0.0789795	1.48	A0A063C8Q5	951	K	Dihydrolipoyl dehydrogenase OS=Ustilaginoidea virens OX=1159556 GN=UV8b_2480 PE=3 SV=1	UV8b_2480	1	0.00290935	77.072	K00382	2	LNLANFMK(1)AK	-0.0091904	1	6930.8									1	0.0154041	48.157	2	LNLANFMK(1)AK	0.12265	1	7854.2
map00260 Glycine, serine and threonine metabolism	0.0789795	1.48	A0A063C8Q5	1103	K	Dihydrolipoyl dehydrogenase OS=Ustilaginoidea virens OX=1159556 GN=UV8b_2480 PE=3 SV=1	UV8b_2480	1	4.24848e-06	121.8	K00382	2	LNTK(1)VVGGDK	0.3373	1	10341	1	0.000462676	87.895	2	LNTK(1)VVGGDK	-0.3801	1	10339	1	0.00204876	74.424	2	LNTK(1)VVGGDK	-0.17578	1	12568
map00260 Glycine, serine and threonine metabolism	0.0789795	1.48	A0A063C8Q5	1115	K	Dihydrolipoyl dehydrogenase OS=Ustilaginoidea virens OX=1159556 GN=UV8b_2480 PE=3 SV=1	UV8b_2480	1	0.0249316	44.82	K00382	2	VK(1)LDVDAAK	1.0028	1	40783	1	0.00252512	90.263	2	VK(1)LDVDAAK	-0.93958	1	35805	1	0.0147111	78.816	2	VK(1)LDVDAAK	-0.36663	1	36667
map00260 Glycine, serine and threonine metabolism	0.0789795	1.48	A0A063CB23	84	K	Dimethylglycine Oxidase OS=Ustilaginoidea virens OX=1159556 GN=UV8b_73 PE=4 SV=1	UV8b_73	1	5.79462e-05	101.82	K00309	2	YTVEK(1)LSSLAK	-0.66183	1	16370	1	0.00131369	57.888	2	YTVEK(1)LSSLAK	-0.0008329	1	17440	1	0.00151696	76.85	2	YTVEK(1)LSSLAK	-0.75481	1	17387
map00260 Glycine, serine and threonine metabolism	0.0789795	1.48	A0A063BL45	1047	K	Glycine cleavage system P protein OS=Ustilaginoidea virens OX=1159556 GN=UV8b_7901 PE=3 SV=1	UV8b_7901				K00281						1	0.0113371	79.059	2	K(1)FWPTVTR	-0.31634	1	16163	1	0.00351006	49.96	2	K(1)FWPTVTR	0.21229	1	13318
map00260 Glycine, serine and threonine metabolism	0.0789795	1.48	A0A063BVL0	191	K	D-amino-acid oxidase OS=Ustilaginoidea virens OX=1159556 GN=UV8b_5862 PE=4 SV=1	UV8b_5862				K00273						1	0.000208	51.128	3	VVDLCPEIAHGK(1)GIQGLSVIR	-1.3755	1	1801
map00260 Glycine, serine and threonine metabolism	0.0789795	1.48	A0A063BM07	1186	K	Cysteine synthase OS=Ustilaginoidea virens OX=1159556 GN=UV8b_7414 PE=4 SV=1	UV8b_7414				K01697														1	0.0315176	42.075	2	YLK(1)SVSGGR	-1.6099	1	5891.3
map00270 Cysteine and methionine metabolism	0.0541719	1.54	A0A063BP07	369	K	Aspartate aminotransferase OS=Ustilaginoidea virens OX=1159556 GN=UV8b_6975 PE=4 SV=1	UV8b_6975	1	0.000262177	100.84	K14455	2	ENLEK(1)LGSK	-0.748	1	16345	1	0.00384368	51.872	2	ENLEK(1)LGSK	0.63258	1	15107	1	0.0222576	58.916	2	ENLEK(1)LGSK	-0.29401	1	17319
map00270 Cysteine and methionine metabolism	0.0541719	1.54	A0A063BP07	340	K	Aspartate aminotransferase OS=Ustilaginoidea virens OX=1159556 GN=UV8b_6975 PE=4 SV=1	UV8b_6975	1	6.51623e-12	165.39	K14455	2	IATEILSSPK(1)LYK	0.17616	1	69725	1	0.000493242	77.358	2	IATEILSSPK(1)LYK	-0.55108	1	78161	1	0.000264904	96.957	2	IATEILSSPK(1)LYK	-0.73696	1	77594
map00270 Cysteine and methionine metabolism	0.0541719	1.54	A0A063BP07	343	K	Aspartate aminotransferase OS=Ustilaginoidea virens OX=1159556 GN=UV8b_6975 PE=4 SV=1	UV8b_6975	1	2.87215e-05	120.33	K14455	2	LYK(1)QWLGEVK	0.30976	1	13598	1	0.000230259	109.88	2	LYK(1)QWLGEVK	-1.2088	1	14318	1	0.00113608	74.424	2	LYK(1)QWLGEVK	-1.0014	1	14446
map00270 Cysteine and methionine metabolism	0.0541719	1.54	A0A063BP07	98	K	Aspartate aminotransferase OS=Ustilaginoidea virens OX=1159556 GN=UV8b_6975 PE=4 SV=1	UV8b_6975	1	0.00464448	78.816	K14455	2	VIEDK(1)LNK	-0.69373	2	22397	1	0.0028872	75.243	2	VIEDK(1)LNK	0.35047	1	18774	1	0.0133409	56.014	2	VIEDK(1)LNK	0.86844	1	18682
map00270 Cysteine and methionine metabolism	0.0541719	1.54	A0A063BP07	314	K	Aspartate aminotransferase OS=Ustilaginoidea virens OX=1159556 GN=UV8b_6975 PE=4 SV=1	UV8b_6975				K14455														1	3.14495e-07	114.39	2	VDSQLK(1)ILIR	-0.46954	1	6320.3
map00270 Cysteine and methionine metabolism	0.0541719	1.54	A0A063BQQ6	308	K	Malate dehydrogenase OS=Ustilaginoidea virens OX=1159556 GN=UV8b_8261 PE=3 SV=1	UV8b_8261	1	1.16904e-06	118.91	K00026	2	ALLSK(1)ATEGLK	1.1433	3	380020	1	4.45539e-05	108.93	2	ALLSK(1)ATEGLK	0.80461	2	413390	1	3.83299e-05	87.942	2	ALLSK(1)ATEGLK	-0.15243	2	411430
map00270 Cysteine and methionine metabolism	0.0541719	1.54	A0A063BQQ6	314	K	Malate dehydrogenase OS=Ustilaginoidea virens OX=1159556 GN=UV8b_8261 PE=3 SV=1	UV8b_8261	1	0.00196791	98.009	K00026	2	ATEGLK(1)GNIK	0.35926	2	292220	1	0.00245587	100.84	2	ATEGLK(1)GNIK	0.44122	2	292110	1	4.3892e-05	134.66	2	ATEGLK(1)GNIK	0.078715	2	301860
map00270 Cysteine and methionine metabolism	0.0541719	1.54	A0A063BQQ6	170	K	Malate dehydrogenase OS=Ustilaginoidea virens OX=1159556 GN=UV8b_8261 PE=3 SV=1	UV8b_8261	1	1.54779e-06	93.495	K00026	4	EPHK(1)LNIPVIGGHSGETIVPLLSQAK	0.99836	1	11503	1	0.0153074	42.066	4	EPHK(1)LNIPVIGGHSGETIVPLLSQAK	0.82568	1	11330	1	0.00698248	41.261	4	EPHK(1)LNIPVIGGHSGETIVPLLSQAK	0.78049	1	10925
map00270 Cysteine and methionine metabolism	0.0541719	1.54	A0A063BQQ6	240	K	Malate dehydrogenase OS=Ustilaginoidea virens OX=1159556 GN=UV8b_8261 PE=3 SV=1	UV8b_8261	1	0.0274654	63.301	K00026	2	FAEK(1)LLR	-0.14394	1	271650	1	0.00221775	100.75	2	FAEK(1)LLR	0.34491	1	302060	1	0.00225194	89.123	2	FAEK(1)LLR	-0.12022	1	293270
map00270 Cysteine and methionine metabolism	0.0541719	1.54	A0A063BQQ6	249	K	Malate dehydrogenase OS=Ustilaginoidea virens OX=1159556 GN=UV8b_8261 PE=3 SV=1	UV8b_8261	1	3.30999e-14	104.47	K00026	2	GEK(1)GLVEPSYVYLPGVSGGDAIAK	0.63424	1	90342	1	2.52787e-11	94.838	2	GEK(1)GLVEPSYVYLPGVSGGDAIAK	-0.37479	1	93071	1	1.19703e-09	76.494	2	GEK(1)GLVEPSYVYLPGVSGGDAIAK	0.11293	1	77332
map00270 Cysteine and methionine metabolism	0.0541719	1.54	A0A063BQQ6	65	K	Malate dehydrogenase OS=Ustilaginoidea virens OX=1159556 GN=UV8b_8261 PE=3 SV=1	UV8b_8261	1	1.29948e-10	163.09	K00026	2	ITGHLPANDGAK(1)AAFK	0.37363	3	47836	1	3.6499e-08	142.08	3	ITGHLPANDGAK(1)AAFK	0.45059	3	46482	1	6.89763e-09	126.21	2	ITGHLPANDGAK(1)AAFK	-0.1779	3	46263
map00270 Cysteine and methionine metabolism	0.0541719	1.54	A0A063BQQ6	201	K	Malate dehydrogenase OS=Ustilaginoidea virens OX=1159556 GN=UV8b_8261 PE=3 SV=1	UV8b_8261	1	3.52808e-11	113.34	K00026	2	PTVDIPSEK(1)YDALVNR	0.41995	2	498000	1	3.48817e-12	144.09	2	PTVDIPSEK(1)YDALVNR	0.85171	2	472360	1	5.52647e-13	126.17	2	PTVDIPSEK(1)YDALVNR	0.39332	2	448310
map00270 Cysteine and methionine metabolism	0.0541719	1.54	A0A063BT78	415	K	Phosphoserine aminotransferase OS=Ustilaginoidea virens OX=1159556 GN=UV8b_6706 PE=3 SV=1	UV8b_6706	1	0.000913048	72.031	K00831	2	ASNYNSVPLEGAEK(1)LAK	0.16913	1	18072	1	0.00013779	67.887	2	ASNYNSVPLEGAEK(1)LAK	0.70898	1	14930	1	0.00058869	73.502	2	ASNYNSVPLEGAEK(1)LAK	0.17769	1	15629
map00270 Cysteine and methionine metabolism	0.0541719	1.54	A0A063BT78	140	K	Phosphoserine aminotransferase OS=Ustilaginoidea virens OX=1159556 GN=UV8b_6706 PE=3 SV=1	UV8b_6706	1	4.24098e-07	43.904	K00831	3	IDYLITGGWSHK(1)ASVEGQR	0.32283	1	3943.1
map00270 Cysteine and methionine metabolism	0.0541719	1.54	A0A063BV51	79	K	S-adenosylmethionine synthase OS=Ustilaginoidea virens OX=1159556 GN=UV8b_6801 PE=3 SV=1	UV8b_6801	1	0.0535372	49.96	K00789	2	LDYQK(1)IVR	0.12925	1	26635	1	0.000822984	90.308	2	LDYQK(1)IVR	-0.83557	1	28389	1	0.010041	58.286	2	LDYQK(1)IVR	-1.309	1	29101
map00270 Cysteine and methionine metabolism	0.0541719	1.54	A0A063BV51	232	K	S-adenosylmethionine synthase OS=Ustilaginoidea virens OX=1159556 GN=UV8b_6801 PE=3 SV=1	UV8b_6801	1	0.00604538	87.895	K00789	2	TIPAK(1)YLDER	1.3547	1	548270	1	0.00293236	76.85	2	TIPAK(1)YLDER	1.1308	2	599750	1	0.00487636	51.872	2	TIPAK(1)YLDER	0.93905	1	574070
map00270 Cysteine and methionine metabolism	0.0541719	1.54	A0A063BV51	301	K	S-adenosylmethionine synthase OS=Ustilaginoidea virens OX=1159556 GN=UV8b_6801 PE=3 SV=1	UV8b_6801	1	4.75533e-12	153.33	K00789	2	WIAK(1)SLVNAGLAR	-0.24743	1	182040	1	1.27346e-06	138.71	2	WIAK(1)SLVNAGLAR	0.57323	1	177290	1	9.54237e-13	151.66	2	WIAK(1)SLVNAGLAR	-0.0057562	1	181010
map00270 Cysteine and methionine metabolism	0.0541719	1.54	A0A063BXS5	231	K	Cobalamin-independent methionine synthase OS=Ustilaginoidea virens OX=1159556 GN=UV8b_5222 PE=3 SV=1	UV8b_5222	1	3.30599e-09	138	K00549	2	PAYEK(1)FASLGDK	2.968	4	1406600	1	2.91572e-08	153.52	2	PAYEK(1)FASLGDK	3.2235	4	1448300	1	2.46434e-08	137.39	2	PAYEK(1)FASLGDK	3.5154	4	1403100
map00270 Cysteine and methionine metabolism	0.0541719	1.54	A0A063BXS5	238	K	Cobalamin-independent methionine synthase OS=Ustilaginoidea virens OX=1159556 GN=UV8b_5222 PE=3 SV=1	UV8b_5222	1	4.83512e-06	120.33	K00549	2	FASLGDK(1)IPK	-0.5233	1	190790	1	0.000402311	112.8	2	FASLGDK(1)IPK	-0.72086	1	194940	1	7.65909e-07	139.02	2	FASLGDK(1)IPK	-0.028019	1	204040
map00270 Cysteine and methionine metabolism	0.0541719	1.54	A0A063BXS5	317	K	Cobalamin-independent methionine synthase OS=Ustilaginoidea virens OX=1159556 GN=UV8b_5222 PE=3 SV=1	UV8b_5222	1	7.77083e-33	199.59	K00549	2	AIETVETAIQK(1)LGK	-0.54187	1	564110	1	2.56484e-23	187.85	2	AIETVETAIQK(1)LGK	0.041078	1	621930	1	6.56117e-35	199.59	2	AIETVETAIQK(1)LGK	0.43091	1	576810
map00270 Cysteine and methionine metabolism	0.0541719	1.54	A0A063BXS5	29	K	Cobalamin-independent methionine synthase OS=Ustilaginoidea virens OX=1159556 GN=UV8b_5222 PE=3 SV=1	UV8b_5222	1	1.71375e-33	187.49	K00549	2	ATEAYWSGK(1)ISQADLLAEAK	0.76719	1	77568	1	2.26463e-28	177.74	2	ATEAYWSGK(1)ISQADLLAEAK	-0.47471	1	71218	1	5.73462e-40	179.9	2	ATEAYWSGK(1)ISQADLLAEAK	-0.033104	1	72400
map00270 Cysteine and methionine metabolism	0.0541719	1.54	A0A063BXS5	629	K	Cobalamin-independent methionine synthase OS=Ustilaginoidea virens OX=1159556 GN=UV8b_5222 PE=3 SV=1	UV8b_5222	1	8.86611e-09	119.94	K00549	2	DAYLK(1)WAVDAFK	0.4273	2	95214	1	0.000124497	86.243	2	DAYLK(1)WAVDAFK	0.7025	2	87734	1	1.15409e-08	81.799	2	DAYLK(1)WAVDAFK	1.5618	2	85051
map00270 Cysteine and methionine metabolism	0.0541719	1.54	A0A063BXS5	547	K	Cobalamin-independent methionine synthase OS=Ustilaginoidea virens OX=1159556 GN=UV8b_5222 PE=3 SV=1	UV8b_5222	1	1.31834e-09	162.21	K00549	2	ESK(1)YAVSVSSK	0.63786	1	611090	1	1.94158e-05	150.21	2	ESK(1)YAVSVSSK	0.90679	1	606570	1	1.08689e-07	150.21	2	ESK(1)YAVSVSSK	0.19431	1	639760
map00270 Cysteine and methionine metabolism	0.0541719	1.54	A0A063BXS5	458	K	Cobalamin-independent methionine synthase OS=Ustilaginoidea virens OX=1159556 GN=UV8b_5222 PE=3 SV=1	UV8b_5222	1	6.24201e-09	108.24	K00549	2	FTK(1)GEISEEQYDK	1.6047	1	39196	1	1.15307e-07	108.5	2	FTK(1)GEISEEQYDK	1.0377	1	40596	1	1.16319e-18	207.12	2	FTK(1)GEISEEQYDK	0.99988	1	40174
map00270 Cysteine and methionine metabolism	0.0541719	1.54	A0A063BXS5	468	K	Cobalamin-independent methionine synthase OS=Ustilaginoidea virens OX=1159556 GN=UV8b_5222 PE=3 SV=1	UV8b_5222	1	1.62271e-22	159.82	K00549	2	GEISEEQYDK(1)FIEEEIK	-1.1394	1	25150	1	5.88759e-13	133.47	2	GEISEEQYDK(1)FIEEEIK	-0.90408	1	23045	1	3.85769e-13	131.06	2	GEISEEQYDK(1)FIEEEIK	0.50371	1	27757
map00270 Cysteine and methionine metabolism	0.0541719	1.54	A0A063BXS5	385	K	Cobalamin-independent methionine synthase OS=Ustilaginoidea virens OX=1159556 GN=UV8b_5222 PE=3 SV=1	UV8b_5222	1	5.19811e-24	217.24	K00549	2	GQLEANAK(1)SLQAR	-0.22185	1	227230	1	7.05261e-19	192.95	2	GQLEANAK(1)SLQAR	-0.06163	1	228730	1	2.16626e-26	260.97	2	GQLEANAK(1)SLQAR	0.44447	1	238240
map00270 Cysteine and methionine metabolism	0.0541719	1.54	A0A063BXS5	48	K	Cobalamin-independent methionine synthase OS=Ustilaginoidea virens OX=1159556 GN=UV8b_5222 PE=3 SV=1	UV8b_5222	1	0.000459491	104.76	K00549	2	LAHWK(1)IQK	0.10206	1	359820	1	0.000862026	92.677	2	LAHWK(1)IQK	1.0818	1	359200	1	0.00064036	104.76	2	LAHWK(1)IQK	0.33096	1	381900
map00270 Cysteine and methionine metabolism	0.0541719	1.54	A0A063BXS5	141	K	Cobalamin-independent methionine synthase OS=Ustilaginoidea virens OX=1159556 GN=UV8b_5222 PE=3 SV=1	UV8b_5222	1	1.79278e-14	177.41	K00549	2	LVDSPK(1)AVNDFNEAK	0.24127	2	141230	1	1.25109e-07	139.7	2	LVDSPK(1)AVNDFNEAK	0.34372	2	147760	1	1.11351e-18	196.42	2	LVDSPK(1)AVNDFNEAK	0.44692	2	147730
map00270 Cysteine and methionine metabolism	0.0541719	1.54	A0A063BXS5	301	K	Cobalamin-independent methionine synthase OS=Ustilaginoidea virens OX=1159556 GN=UV8b_5222 PE=3 SV=1	UV8b_5222	1	0.00254911	72.492	K00549	2	NIWK(1)TNFK	-0.19083	1	46135	1	0.000506554	94.806	2	NIWK(1)TNFK	-1.0431	1	51027	1	0.00249793	72.492	2	NIWK(1)TNFK	0.014235	1	50703
map00270 Cysteine and methionine metabolism	0.0541719	1.54	A0A063BXS5	455	K	Cobalamin-independent methionine synthase OS=Ustilaginoidea virens OX=1159556 GN=UV8b_5222 PE=3 SV=1	UV8b_5222	0.910782	0.0602446	50.314	K00549	2	NK(0.911)FTK(0.089)GEISEEQYDK	-12.968	1	9875
map00270 Cysteine and methionine metabolism	0.0541719	1.54	A0A063BXS5	135	K	Cobalamin-independent methionine synthase OS=Ustilaginoidea virens OX=1159556 GN=UV8b_5222 PE=3 SV=1	UV8b_5222	1	7.96207e-37	221.62	K00549	2	PTLQDNQAFK(1)LVDSPK	0.18424	3	120500	1	6.32115e-32	281.76	2	PTLQDNQAFK(1)LVDSPK	0.60481	4	127680	1	1.16893e-19	207.06	2	PTLQDNQAFK(1)LVDSPK	-0.022078	3	116810
map00270 Cysteine and methionine metabolism	0.0541719	1.54	A0A063BXS5	682	K	Cobalamin-independent methionine synthase OS=Ustilaginoidea virens OX=1159556 GN=UV8b_5222 PE=3 SV=1	UV8b_5222	1	0.00281637	66.087	K00549	2	SDAK(1)LLR	-0.25123	2	75648	1	0.00414334	70.67	2	SDAK(1)LLR	-0.30634	1	39176	1	0.00314985	78.178	2	SDAK(1)LLR	0.77848	2	78937
map00270 Cysteine and methionine metabolism	0.0541719	1.54	A0A063BXS5	558	K	Cobalamin-independent methionine synthase OS=Ustilaginoidea virens OX=1159556 GN=UV8b_5222 PE=3 SV=1	UV8b_5222				K00549														1	0.0496758	41.317	2	PMK(1)GMLTGPVTCLR	4.8552	1	219540
map00270 Cysteine and methionine metabolism	0.0541719	1.54	A0A063BXT8	263	K	Cystathionine gamma-lyase OS=Ustilaginoidea virens OX=1159556 GN=UV8b_5001 PE=3 SV=1	UV8b_5001	1	0.00017093	79.809	K01758	2	GLK(1)TLHLR	1.2453	1	13527	1	0.000420868	105.81	2	GLK(1)TLHLR	-0.90302	1	14976	1	0.000201311	102.46	2	GLK(1)TLHLR	-0.06995	1	16232
map00270 Cysteine and methionine metabolism	0.0541719	1.54	A0A063BYY2	262	K	Malate dehydrogenase OS=Ustilaginoidea virens OX=1159556 GN=UV8b_4873 PE=3 SV=1	UV8b_4873	1	1.86698e-17	150.93	K00026	2	AAAGEK(1)GIVEPTFVDSPLYK	0.63273	1	33751	1	9.00282e-14	107.84	2	AAAGEK(1)GIVEPTFVDSPLYK	1.2866	1	34509	1	9.8098e-16	126.46	2	AAAGEK(1)GIVEPTFVDSPLYK	0.089764	1	36729
map00270 Cysteine and methionine metabolism	0.0541719	1.54	A0A063BYY2	309	K	Malate dehydrogenase OS=Ustilaginoidea virens OX=1159556 GN=UV8b_4873 PE=3 SV=1	UV8b_4873	1	2.00946e-10	124.62	K00026	2	IDANEQK(1)LLEACLGDLK	0.014256	1	30455	1	9.63893e-09	141.88	2	IDANEQK(1)LLEACLGDLK	0.2241	1	30875	1	4.18471e-13	164.56	2	IDANEQK(1)LLEACLGDLK	0.049963	1	28316
map00270 Cysteine and methionine metabolism	0.0541719	1.54	A0A063BYY2	319	K	Malate dehydrogenase OS=Ustilaginoidea virens OX=1159556 GN=UV8b_4873 PE=3 SV=1	UV8b_4873	1	0.000260197	78.932	K00026	2	LLEACLGDLK(1)K	-0.18326	1	34737	1	0.00678268	76.85	2	LLEACLGDLK(1)K	0.54084	1	31083	1	0.00117451	70.389	2	LLEACLGDLK(1)K	-0.53811	1	36848
map00270 Cysteine and methionine metabolism	0.0541719	1.54	A0A063BYY2	302	K	Malate dehydrogenase OS=Ustilaginoidea virens OX=1159556 GN=UV8b_4873 PE=3 SV=1	UV8b_4873	1	0.00368372	71.896	K00026	2	ILPIGK(1)IDANEQK	0.23716	2	65435	1	0.0047876	62.705	2	ILPIGK(1)IDANEQK	0.5188	1	51322	1	0.0017635	58.476	2	ILPIGK(1)IDANEQK	-0.14096	1	15556
map00270 Cysteine and methionine metabolism	0.0541719	1.54	A0A063BYY2	43	K	Malate dehydrogenase OS=Ustilaginoidea virens OX=1159556 GN=UV8b_4873 PE=3 SV=1	UV8b_4873	1	0.000682591	76.563	K00026	2	LNPK(1)VTDLALYDIR	1.1818	1	63642	1	4.87406e-05	55.604	2	LNPK(1)VTDLALYDIR	0.79362	1	55087	1	0.00102548	62.454	2	LNPK(1)VTDLALYDIR	0.69201	1	57671
map00270 Cysteine and methionine metabolism	0.0541719	1.54	A0A063BZ02	206	K	Homoserine dehydrogenase OS=Ustilaginoidea virens OX=1159556 GN=UV8b_3777 PE=3 SV=1	UV8b_3777	1	2.87869e-05	92.445	K00003	2	AK(1)ALGYTEPDPR	0.10847	1	12557	1	1.95033e-06	127.03	2	AK(1)ALGYTEPDPR	0.27238	1	14993	1	1.29477e-08	122.51	2	AK(1)ALGYTEPDPR	-0.04655	1	14136
map00270 Cysteine and methionine metabolism	0.0541719	1.54	A0A063BZ02	227	K	Homoserine dehydrogenase OS=Ustilaginoidea virens OX=1159556 GN=UV8b_3777 PE=3 SV=1	UV8b_3777	1	0.0121042	76.833	K00003	2	K(1)LTILAR	-0.45137	1	41020	1	0.00331985	96.51	2	K(1)LTILAR	-0.45043	1	43090	1	0.00350442	93.561	2	K(1)LTILAR	-1.1056	1	41778
map00270 Cysteine and methionine metabolism	0.0541719	1.54	A0A063BZW9	71	K	O-acetylhomoserin (Thiol)-lyase OS=Ustilaginoidea virens OX=1159556 GN=UV8b_4464 PE=3 SV=1	UV8b_4464	0.999999	1.25753e-18	108.6	K17069	3	LGITTK(1)FVDVDKPEDVAAAIDDK	1.2902	1	18799									0.999249	0.000103707	63.355	3	LGITTK(0.999)FVDVDK(0.001)PEDVAAAIDDK	0.79792	1	19735
map00270 Cysteine and methionine metabolism	0.0541719	1.54	A0A063BZW9	90	K	O-acetylhomoserin (Thiol)-lyase OS=Ustilaginoidea virens OX=1159556 GN=UV8b_4464 PE=3 SV=1	UV8b_4464	1	2.99493e-07	101.64	K17069	2	TK(1)AVYVESIGNPR	0.41874	1	61932	1	1.42597e-09	135.21	2	TK(1)AVYVESIGNPR	0.4996	1	64143	1	1.36386e-08	138	2	TK(1)AVYVESIGNPR	0.26906	1	68269
map00270 Cysteine and methionine metabolism	0.0541719	1.54	A0A063C0E8	13	K	Methylthioribose-1-phosphate isomerase OS=Ustilaginoidea virens OX=1159556 GN=MRI1 PE=3 SV=1	MRI1	1	4.62044e-06	120.33	K08963	2	GK(1)LQVLDQLR	-0.53036	1	54066	1	6.13706e-05	98.009	2	GK(1)LQVLDQLR	-0.47102	1	56541	1	1.29541e-07	127.94	2	GK(1)LQVLDQLR	0.0064632	1	58062
map00270 Cysteine and methionine metabolism	0.0541719	1.54	A0A063C0E8	273	K	Methylthioribose-1-phosphate isomerase OS=Ustilaginoidea virens OX=1159556 GN=MRI1 PE=3 SV=1	MRI1				K08963						1	5.40778e-08	81.48	3	IGTYQLAVLAK(1)HHGIK	-0.24483	1	5111
map00270 Cysteine and methionine metabolism	0.0541719	1.54	A0A063C3U2	173	K	Spermidine synthase OS=Ustilaginoidea virens OX=1159556 GN=UV8b_3072 PE=3 SV=1	UV8b_3072	1	2.77861e-05	122.51	K00797	2	SK(1)VHVGDGFK	1.3949	1	38419	1	0.000291502	117.99	2	SK(1)VHVGDGFK	0.44596	1	40850	1	7.57552e-05	96.946	2	SK(1)VHVGDGFK	-0.47668	1	39565
map00270 Cysteine and methionine metabolism	0.0541719	1.54	A0A063C3U2	181	K	Spermidine synthase OS=Ustilaginoidea virens OX=1159556 GN=UV8b_3072 PE=3 SV=1	UV8b_3072	1	4.30759e-09	97.084	K00797	2	VHVGDGFK(1)FLDDYK	0.39794	2	62664	1	2.0329e-11	104.04	3	VHVGDGFK(1)FLDDYK	1.4224	3	69960	1	1.67335e-12	130.71	2	VHVGDGFK(1)FLDDYK	-0.17473	2	66586
map00270 Cysteine and methionine metabolism	0.0541719	1.54	A0A063C5C8	153	K	Putative L-kynurenine/alpha-aminoadipate aminotransferase OS=Ustilaginoidea virens OX=1159556 GN=UV8b_2283 PE=4 SV=1	UV8b_2283	1	5.5414e-07	96.946	K00838	2	GQTVTIGK(1)YDVR	0.042477	1	38343	1	1.98206e-06	124.06	2	GQTVTIGK(1)YDVR	0.062186	1	39019	1	0.00276813	55.754	2	GQTVTIGK(1)YDVR	-0.42715	1	39232
map00270 Cysteine and methionine metabolism	0.0541719	1.54	A0A063C753	369	K	Branched-chain-amino-acid aminotransferase OS=Ustilaginoidea virens OX=1159556 GN=UV8b_1009 PE=4 SV=1	UV8b_1009	1	0.0150667	50.314	K00826	2	AIQSGK(1)AADEFGWR	3.3821	1	3961
map00270 Cysteine and methionine metabolism	0.0541719	1.54	A0A063C753	363	K	Branched-chain-amino-acid aminotransferase OS=Ustilaginoidea virens OX=1159556 GN=UV8b_1009 PE=4 SV=1	UV8b_1009	1	3.12956e-05	84.309	K00826	2	LLSHLK(1)AIQSGK	0.89502	1	27269	1	0.000190366	83.214	2	LLSHLK(1)AIQSGK	0.096404	1	26410	1	1.18946e-08	131.54	2	LLSHLK(1)AIQSGK	-0.18474	1	30205
map00270 Cysteine and methionine metabolism	0.0541719	1.54	A0A063C8P4	52	K	Serine family amino acid catabolism-related protein OS=Ustilaginoidea virens OX=1159556 GN=UV8b_2470 PE=4 SV=1	UV8b_2470	1	0.0118913	40.83	K17989	2	NK(1)LLDLGVEVHQTGK	1.1769	1	59719	1	3.56577e-05	94.507	2	NK(1)LLDLGVEVHQTGK	1.045	1	70058	1	1.72979e-12	161.23	2	NK(1)LLDLGVEVHQTGK	0.37543	1	65549
map00270 Cysteine and methionine metabolism	0.0541719	1.54	A0A063C921	270	K	Adenosylhomocysteinase OS=Ustilaginoidea virens OX=1159556 GN=UV8b_1180 PE=3 SV=1	UV8b_1180	1	0.00118306	61.042	K01251	2	AAK(1)IGQIFVTTTGCR	-0.29375	1	206660	1	0.00145363	68.108	2	AAK(1)IGQIFVTTTGCR	0.80478	1	224310	1	0.0582733	50.314	2	AAK(1)IGQIFVTTTGCR	1.4636	1	224460
map00270 Cysteine and methionine metabolism	0.0541719	1.54	A0A063C921	7	K	Adenosylhomocysteinase OS=Ustilaginoidea virens OX=1159556 GN=UV8b_1180 PE=3 SV=1	UV8b_1180	1	0.0139102	49.058	K01251	2	AAPAQK(1)FK	-2.4263	1	189180	1	0.0102006	46.835	2	AAPAQK(1)FK	-0.3774	1	200960	1	0.00145421	92.677	2	AAPAQK(1)FK	1.1354	2	204310
map00270 Cysteine and methionine metabolism	0.0541719	1.54	A0A063C921	9	K	Adenosylhomocysteinase OS=Ustilaginoidea virens OX=1159556 GN=UV8b_1180 PE=3 SV=1	UV8b_1180	1	0.052428	59.731	K01251	2	FK(1)VADISLAAFGR	-0.056446	1	23045	1	0.0819193	44.82	2	FK(1)VADISLAAFGR	-0.25874	1	20854	1	0.0586935	47.361	2	FK(1)VADISLAAFGR	-0.77932	1	22086
map00270 Cysteine and methionine metabolism	0.0541719	1.54	A0A063C921	191	K	Adenosylhomocysteinase OS=Ustilaginoidea virens OX=1159556 GN=UV8b_1180 PE=3 SV=1	UV8b_1180	1	2.28398e-20	222.07	K01251	2	SK(1)FDNLYGCR	0.075719	2	524370	1	9.30815e-23	262.83	2	SK(1)FDNLYGCR	0.45571	2	552730	1	7.77046e-21	225.68	2	SK(1)FDNLYGCR	-0.22629	2	559270
map00270 Cysteine and methionine metabolism	0.0541719	1.54	A0A063C921	395	K	Adenosylhomocysteinase OS=Ustilaginoidea virens OX=1159556 GN=UV8b_1180 PE=3 SV=1	UV8b_1180	1	4.89651e-10	128.57	K01251	2	TSK(1)LDVGVYVLPK	-0.0044037	2	334830	1	1.21913e-09	147.72	2	TSK(1)LDVGVYVLPK	0.69774	2	337670	1	1.13024e-08	128.57	2	TSK(1)LDVGVYVLPK	0.30388	2	365320
map00270 Cysteine and methionine metabolism	0.0541719	1.54	A0A063C921	151	K	Adenosylhomocysteinase OS=Ustilaginoidea virens OX=1159556 GN=UV8b_1180 PE=3 SV=1	UV8b_1180	1	4.04399e-14	129.82	K01251	4	YPDMLK(1)GCYGVSEETTTGVHHLYR	0.79959	1	58812	1	2.51533e-11	119.55	4	YPDMLK(1)GCYGVSEETTTGVHHLYR	0.20709	1	55590	1	5.41189e-05	55.416	4	YPDMLK(1)GCYGVSEETTTGVHHLYR	0.60578	1	57841
map00270 Cysteine and methionine metabolism	0.0541719	1.54	A0A063C921	127	K	Adenosylhomocysteinase OS=Ustilaginoidea virens OX=1159556 GN=UV8b_1180 PE=3 SV=1	UV8b_1180				K01251						1	3.08752e-14	117.9	3	DGAK(1)LNLILDDGGDLTSLVHSK	-1.6515	1	3824.7	1	1.22705e-07	67.251	3	DGAK(1)LNLILDDGGDLTSLVHSK	-1.6557	1	7065.6
map00270 Cysteine and methionine metabolism	0.0541719	1.54	A0A063C921	386	K	Adenosylhomocysteinase OS=Ustilaginoidea virens OX=1159556 GN=UV8b_1180 PE=3 SV=1	UV8b_1180				K01251						1	0.00435115	80.294	2	K(1)YAEFAR	0.24001	1	10510	1	0.00382707	84.699	2	K(1)YAEFAR	0.35223	1	14394
map00270 Cysteine and methionine metabolism	0.0541719	1.54	A0A063C921	39	K	Adenosylhomocysteinase OS=Ustilaginoidea virens OX=1159556 GN=UV8b_1180 PE=3 SV=1	UV8b_1180				K01251														0.973122	9.22067e-09	151.22	2	K(0.027)K(0.973)YAADQPLK	-1.2743	1	11670
map00270 Cysteine and methionine metabolism	0.0541719	1.54	A0A063CBE3	239	K	NAD dependent epimerase/dehydratase family protein OS=Ustilaginoidea virens OX=1159556 GN=UV8b_183 PE=4 SV=1	UV8b_183	1	3.19331e-14	126.32	K00789	2	DIAVK(1)YLESDAASHR	0.75544	1	2398.6									1	3.94677e-08	95.345	2	DIAVK(1)YLESDAASHR	-0.13842	1	1937
map00270 Cysteine and methionine metabolism	0.0541719	1.54	A0A063CBE3	156	K	NAD dependent epimerase/dehydratase family protein OS=Ustilaginoidea virens OX=1159556 GN=UV8b_183 PE=4 SV=1	UV8b_183				K00789						1	0.000234602	97.084	2	PTNLYGQTK(1)LDGER	2.466	1	9224.9
map00270 Cysteine and methionine metabolism	0.0541719	1.54	A0A063BM07	1186	K	Cysteine synthase OS=Ustilaginoidea virens OX=1159556 GN=UV8b_7414 PE=4 SV=1	UV8b_7414				K01697														1	0.0315176	42.075	2	YLK(1)SVSGGR	-1.6099	1	5891.3
map00280 Valine, leucine and isoleucine degradation	0.00248223	1.91	A0A063BL50	564	K	Uncharacterized protein OS=Ustilaginoidea virens OX=1159556 GN=UV8b_7825 PE=4 SV=1	UV8b_7825	1	0.00114484	65.933	K01968	2	AQAVAK(1)LAAALR	-1.2016	1	12555	1	2.74557e-06	129.28	2	AQAVAK(1)LAAALR	0.16573	1	14177	1	4.07386e-06	127.94	2	AQAVAK(1)LAAALR	-0.14141	1	16556
map00280 Valine, leucine and isoleucine degradation	0.00248223	1.91	A0A063BM08	186	K	Enoyl-CoA hydratase OS=Ustilaginoidea virens OX=1159556 GN=UV8b_7415 PE=3 SV=1	UV8b_7415	1	7.93581e-05	99.174	K07511	2	AK(1)AMELILTGK	-0.46382	1	12009	1	0.000904257	83.775	2	AK(1)AMELILTGK	-0.59179	1	12177	1	1.91785e-05	88.24	2	AK(1)AMELILTGK	-0.39623	1	13343
map00280 Valine, leucine and isoleucine degradation	0.00248223	1.91	A0A063BM08	234	K	Enoyl-CoA hydratase OS=Ustilaginoidea virens OX=1159556 GN=UV8b_7415 PE=3 SV=1	UV8b_7415	1	3.50934e-23	187.47	K07511	2	TAETIAGYSK(1)VAVQACK	0.72835	1	14215	1	1.44944e-19	183	2	TAETIAGYSK(1)VAVQACK	0.20455	1	15775	1	2.44843e-27	203.93	2	TAETIAGYSK(1)VAVQACK	0.51845	1	17615
map00280 Valine, leucine and isoleucine degradation	0.00248223	1.91	A0A063BSR8	383	K	Acyl-CoA dehydrogenase OS=Ustilaginoidea virens OX=1159556 GN=UV8b_5856 PE=3 SV=1	UV8b_5856	1	7.1038e-06	98.167	K09478	2	DAAMAK(1)LYASQVAGR	0.36471	1	21744	1	4.08716e-05	88.42	2	DAAMAK(1)LYASQVAGR	0.36775	1	21465	1	2.22941e-05	79.795	2	DAAMAK(1)LYASQVAGR	-0.37531	1	20416
map00280 Valine, leucine and isoleucine degradation	0.00248223	1.91	A0A063BTF9	325	K	Aldehyde dehydrogenase OS=Ustilaginoidea virens OX=1159556 GN=UV8b_6593 PE=3 SV=1	UV8b_6593	1	9.91e-10	111.38	K00128	2	AAAGSLK(1)NVTLETGGK	-0.41328	1	34378	1	4.62622e-08	124.24	2	AAAGSLK(1)NVTLETGGK	0.064445	1	31583	1	1.25563e-05	111.38	2	AAAGSLK(1)NVTLETGGK	0.4242	1	34630
map00280 Valine, leucine and isoleucine degradation	0.00248223	1.91	A0A063BTF9	429	K	Aldehyde dehydrogenase OS=Ustilaginoidea virens OX=1159556 GN=UV8b_6593 PE=3 SV=1	UV8b_6593	1	1.60202e-13	167.59	K00128	2	SQGAK(1)LEAGGSSAR	0.59398	1	18915	1	0.0151743	69.641	2	SQGAK(1)LEAGGSSAR	0.66073	1	21836	1	6.73217e-06	104.04	2	SQGAK(1)LEAGGSSAR	-1.3295	1	20847
map00280 Valine, leucine and isoleucine degradation	0.00248223	1.91	A0A063BTW8	210	K	3-ketoacyl-CoA thiolase OS=Ustilaginoidea virens OX=1159556 GN=UV8b_4890 PE=3 SV=1	UV8b_4890	1	5.24466e-12	119.55	K07513	2	EELDK(1)YSATSFQR	0.3251	1	10369	1	1.58515e-05	144.27	2	EELDK(1)YSATSFQR	0.75149	1	9375.6	1	1.35915e-12	153.25	2	EELDK(1)YSATSFQR	0.51024	1	10924
map00280 Valine, leucine and isoleucine degradation	0.00248223	1.91	A0A063BUD4	304	K	Acetyl-CoA acetyltransferase OS=Ustilaginoidea virens OX=1159556 GN=UV8b_6697 PE=3 SV=1	UV8b_6697	1	0.000144337	58.916	K00626	2	AIK(1)HAGLAAK	1.1076	1	84437	1	0.000375246	65.404	2	AIK(1)HAGLAAK	0.60705	1	86426	1	0.000451798	60.892	2	AIK(1)HAGLAAK	-1.1093	1	93482
map00280 Valine, leucine and isoleucine degradation	0.00248223	1.91	A0A063BUD4	230	K	Acetyl-CoA acetyltransferase OS=Ustilaginoidea virens OX=1159556 GN=UV8b_6697 PE=3 SV=1	UV8b_6697	1	0.0039486	82.716	K00626	2	NLNVDK(1)LR	-3.3035	1	124330	1	0.00123088	105.04	2	NLNVDK(1)LR	-0.050417	1	129360	1	6.77101e-05	129.56	2	NLNVDK(1)LR	0.046231	1	128680
map00280 Valine, leucine and isoleucine degradation	0.00248223	1.91	A0A063BUD4	188	K	Acetyl-CoA acetyltransferase OS=Ustilaginoidea virens OX=1159556 GN=UV8b_6697 PE=3 SV=1	UV8b_6697	1	1.45669e-20	123.99	K00626	2	SYQK(1)AQAAAEAGLFR	-0.24136	1	38422	1	2.11259e-08	139.7	2	SYQK(1)AQAAAEAGLFR	-0.7158	1	39600	1	1.62236e-12	132.9	2	SYQK(1)AQAAAEAGLFR	0.13717	1	35203
map00280 Valine, leucine and isoleucine degradation	0.00248223	1.91	A0A063BYK5	468	K	Aldehyde dehydrogenase OS=Ustilaginoidea virens OX=1159556 GN=UV8b_4026 PE=3 SV=1	UV8b_4026	1	0.000194396	84.309	K00128	2	FTGAK(1)TTVPFDR	-0.63661	1	9196.9									1	1.15312e-05	90.306	2	FTGAK(1)TTVPFDR	0.7541	1	9343.2
map00280 Valine, leucine and isoleucine degradation	0.00248223	1.91	A0A063C013	188	K	Methylmalonate semialdehyde dehydrogenase OS=Ustilaginoidea virens OX=1159556 GN=UV8b_4325 PE=4 SV=1	UV8b_4325	1	1.42125e-15	117.41	K00140	2	LAASITLEQGK(1)TLADAR	-0.49972	1	3309.8									1	1.57159e-19	155.57	2	LAASITLEQGK(1)TLADAR	-0.13239	1	6222.3
map00280 Valine, leucine and isoleucine degradation	0.00248223	1.91	A0A063C066	194	K	Succinyl-CoA:3-ketoacid-coenzyme A transferase OS=Ustilaginoidea virens OX=1159556 GN=UV8b_4574 PE=3 SV=1	UV8b_4574	1	0.00389365	83.623	K01027	2	ADK(1)LGNCQFR	-0.85224	1	10027	1	0.00216919	78.816	2	ADK(1)LGNCQFR	0.49192	1	10669	1	0.00301866	54.436	2	ADK(1)LGNCQFR	0.34053	1	9429.8
map00280 Valine, leucine and isoleucine degradation	0.00248223	1.91	A0A063C066	257	K	Succinyl-CoA:3-ketoacid-coenzyme A transferase OS=Ustilaginoidea virens OX=1159556 GN=UV8b_4574 PE=3 SV=1	UV8b_4574	1	0.0186317	67.507	K01027	2	NIEK(1)FTFAK	-0.1318	1	4486.3
map00280 Valine, leucine and isoleucine degradation	0.00248223	1.91	A0A063C2F0	525	K	Isovaleryl-CoA dehydrogenase OS=Ustilaginoidea virens OX=1159556 GN=UV8b_1827 PE=3 SV=1	UV8b_1827	1	9.93866e-06	103.23	K00253	2	DAK(1)LYEIGAGTSEIR	-0.12297	1	33057	1	0.00135807	77.696	2	DAK(1)LYEIGAGTSEIR	-0.039284	1	36276	1	3.10659e-06	97.084	2	DAK(1)LYEIGAGTSEIR	0.056893	1	33029
map00280 Valine, leucine and isoleucine degradation	0.00248223	1.91	A0A063C2F0	458	K	Isovaleryl-CoA dehydrogenase OS=Ustilaginoidea virens OX=1159556 GN=UV8b_1827 PE=3 SV=1	UV8b_1827	1	2.0437e-08	124.46	K00253	2	LADMYTK(1)LQAAR	0.20794	2	68569	1	2.62696e-05	106.35	2	LADMYTK(1)LQAAR	0.7842	2	68717	1	7.13142e-08	116.13	2	LADMYTK(1)LQAAR	-0.021968	2	67337
map00280 Valine, leucine and isoleucine degradation	0.00248223	1.91	A0A063C2F0	451	K	Isovaleryl-CoA dehydrogenase OS=Ustilaginoidea virens OX=1159556 GN=UV8b_1827 PE=3 SV=1	UV8b_1827	1	1.48898e-08	93.026	K00253	3	QFGAPVAHNQLVQGK(1)LADMYTK	-0.53229	1	5386.4									1	7.3526e-05	104.86	3	QFGAPVAHNQLVQGK(1)LADMYTK	1.82	1	5487.4
map00280 Valine, leucine and isoleucine degradation	0.00248223	1.91	A0A063C753	369	K	Branched-chain-amino-acid aminotransferase OS=Ustilaginoidea virens OX=1159556 GN=UV8b_1009 PE=4 SV=1	UV8b_1009	1	0.0150667	50.314	K00826	2	AIQSGK(1)AADEFGWR	3.3821	1	3961
map00280 Valine, leucine and isoleucine degradation	0.00248223	1.91	A0A063C753	363	K	Branched-chain-amino-acid aminotransferase OS=Ustilaginoidea virens OX=1159556 GN=UV8b_1009 PE=4 SV=1	UV8b_1009	1	3.12956e-05	84.309	K00826	2	LLSHLK(1)AIQSGK	0.89502	1	27269	1	0.000190366	83.214	2	LLSHLK(1)AIQSGK	0.096404	1	26410	1	1.18946e-08	131.54	2	LLSHLK(1)AIQSGK	-0.18474	1	30205
map00280 Valine, leucine and isoleucine degradation	0.00248223	1.91	A0A063C7Y3	190	K	Hydroxymethylglutaryl-CoA lyase OS=Ustilaginoidea virens OX=1159556 GN=UV8b_1456 PE=4 SV=1	UV8b_1456	1	0.00255661	55.754	K01640	2	AVIQDSK(1)ALGLR	-0.25384	1	11660	1	0.00131105	60.547	2	AVIQDSK(1)ALGLR	0.90961	1	13203	1	0.00118766	78.932	2	AVIQDSK(1)ALGLR	-0.11563	1	13494
map00280 Valine, leucine and isoleucine degradation	0.00248223	1.91	A0A063C8Q5	893	K	Dihydrolipoyl dehydrogenase OS=Ustilaginoidea virens OX=1159556 GN=UV8b_2480 PE=3 SV=1	UV8b_2480	1	2.23956e-08	152.23	K00382	2	AGQEGLK(1)VACIEK	-3.1679	1	11560	1	0.00195437	61.042	2	AGQEGLK(1)VACIEK	-1.2594	1	16029
map00280 Valine, leucine and isoleucine degradation	0.00248223	1.91	A0A063C8Q5	1329	K	Dihydrolipoyl dehydrogenase OS=Ustilaginoidea virens OX=1159556 GN=UV8b_2480 PE=3 SV=1	UV8b_2480	1	1.87138e-08	96.957	K00382	2	EAAMATSSK(1)AIHF	0.39131	1	21957	1	1.3295e-06	130.79	2	EAAMATSSK(1)AIHF	1.3936	1	20967	1	7.04217e-05	85.622	2	EAAMATSSK(1)AIHF	0.94645	1	23673
map00280 Valine, leucine and isoleucine degradation	0.00248223	1.91	A0A063C8Q5	1093	K	Dihydrolipoyl dehydrogenase OS=Ustilaginoidea virens OX=1159556 GN=UV8b_2480 PE=3 SV=1	UV8b_2480	1	0.000376134	87.251	K00382	2	K(1)QGMDFK	-0.23529	1	19679	1	0.00825268	87.251	2	K(1)QGMDFK	0.86422	1	20172	1	0.00358009	93.561	2	K(1)QGMDFK	-0.17504	1	21960
map00280 Valine, leucine and isoleucine degradation	0.00248223	1.91	A0A063C8Q5	951	K	Dihydrolipoyl dehydrogenase OS=Ustilaginoidea virens OX=1159556 GN=UV8b_2480 PE=3 SV=1	UV8b_2480	1	0.00290935	77.072	K00382	2	LNLANFMK(1)AK	-0.0091904	1	6930.8									1	0.0154041	48.157	2	LNLANFMK(1)AK	0.12265	1	7854.2
map00280 Valine, leucine and isoleucine degradation	0.00248223	1.91	A0A063C8Q5	1103	K	Dihydrolipoyl dehydrogenase OS=Ustilaginoidea virens OX=1159556 GN=UV8b_2480 PE=3 SV=1	UV8b_2480	1	4.24848e-06	121.8	K00382	2	LNTK(1)VVGGDK	0.3373	1	10341	1	0.000462676	87.895	2	LNTK(1)VVGGDK	-0.3801	1	10339	1	0.00204876	74.424	2	LNTK(1)VVGGDK	-0.17578	1	12568
map00280 Valine, leucine and isoleucine degradation	0.00248223	1.91	A0A063C8Q5	1115	K	Dihydrolipoyl dehydrogenase OS=Ustilaginoidea virens OX=1159556 GN=UV8b_2480 PE=3 SV=1	UV8b_2480	1	0.0249316	44.82	K00382	2	VK(1)LDVDAAK	1.0028	1	40783	1	0.00252512	90.263	2	VK(1)LDVDAAK	-0.93958	1	35805	1	0.0147111	78.816	2	VK(1)LDVDAAK	-0.36663	1	36667
map00280 Valine, leucine and isoleucine degradation	0.00248223	1.91	A0A063C9T9	293	K	3-ketoacyl-CoA thiolase OS=Ustilaginoidea virens OX=1159556 GN=UV8b_871 PE=3 SV=1	UV8b_871	1	0.000115102	78.864	K07513	2	STAEK(1)LGQTILGK	0.10608	1	18517	1	0.000115515	83.214	2	STAEK(1)LGQTILGK	-0.46557	1	17949	1	0.0150605	43.306	2	STAEK(1)LGQTILGK	0.25892	1	20298
map00280 Valine, leucine and isoleucine degradation	0.00248223	1.91	A0A063CBH9	438	K	4-aminobutyrate aminotransferase OS=Ustilaginoidea virens OX=1159556 GN=UV8b_1246 PE=3 SV=1	UV8b_1246	1	0.000792936	67.887	K13524	3	LEGLAAK(1)YPEHFQNLR	0.5264	1	35724	1	0.00142251	67.887	3	LEGLAAK(1)YPEHFQNLR	1.1892	1	36791	1	5.54242e-06	87.573	3	LEGLAAK(1)YPEHFQNLR	0.50218	1	36223
map00280 Valine, leucine and isoleucine degradation	0.00248223	1.91	A0A063CBH9	381	K	4-aminobutyrate aminotransferase OS=Ustilaginoidea virens OX=1159556 GN=UV8b_1246 PE=3 SV=1	UV8b_1246	1	0.000102909	100.84	K13524	3	SK(1)DLRPNKPYR	-0.11144	1	6300	0.999988	0.0262571	55.235	3	SK(1)DLRPNKPYR	1.5616	1	8789.1	0.999997	0.010789	65.404	3	SK(1)DLRPNKPYR	-1.4778	1	8108
map00280 Valine, leucine and isoleucine degradation	0.00248223	1.91	A0A063CCZ8	39	K	3-hydroxy-3-methylglutaryl coenzyme A synthase OS=Ustilaginoidea virens OX=1159556 GN=UV8b_544 PE=3 SV=1	UV8b_544	1	1.50049e-15	162	K01641	2	FDGVAAGK(1)YTIGLGQTK	-0.1225	1	131510	1	4.19071e-09	153.05	2	FDGVAAGK(1)YTIGLGQTK	0.16346	1	133690	1	2.01342e-13	157.52	2	FDGVAAGK(1)YTIGLGQTK	0.72639	1	130960
map00280 Valine, leucine and isoleucine degradation	0.00248223	1.91	A0A063CCZ8	308	K	3-hydroxy-3-methylglutaryl coenzyme A synthase OS=Ustilaginoidea virens OX=1159556 GN=UV8b_544 PE=3 SV=1	UV8b_544	1	7.65649e-05	92.445	K01641	2	LVEK(1)TFMGLSK	-0.60636	1	26746	1	0.000216886	97.175	2	LVEK(1)TFMGLSK	-1.0786	1	29189	1	0.012273	67.548	2	LVEK(1)TFMGLSK	-0.83479	1	25700
map00280 Valine, leucine and isoleucine degradation	0.00248223	1.91	A0A063CCZ8	304	K	3-hydroxy-3-methylglutaryl coenzyme A synthase OS=Ustilaginoidea virens OX=1159556 GN=UV8b_544 PE=3 SV=1	UV8b_544	1	0.0295402	63.397	K01641	2	SLTDK(1)LVEK	-0.021942	1	65285									1	0.0138966	69.915	2	SLTDK(1)LVEK	-1.5393	1	72354
map00280 Valine, leucine and isoleucine degradation	0.00248223	1.91	A0A063CCZ8	69	K	3-hydroxy-3-methylglutaryl coenzyme A synthase OS=Ustilaginoidea virens OX=1159556 GN=UV8b_544 PE=3 SV=1	UV8b_544	1	0.000106433	90.142	K01641	2	YK(1)IDPNSIGR	-1.9274	1	43150	1	0.000819748	65.933	2	YK(1)IDPNSIGR	-0.23746	1	46797	1	3.83191e-07	85.622	2	YK(1)IDPNSIGR	-0.13512	1	48151
map00280 Valine, leucine and isoleucine degradation	0.00248223	1.91	A0A063CF23	427	K	Aldehyde dehydrogenase OS=Ustilaginoidea virens OX=1159556 GN=UV8b_535 PE=3 SV=1	UV8b_535	0.999963	4.81249e-09	107.15	K00128	4	FKDEAEVIK(1)LGNQSNYGLAAAIHTR	0.78618	1	22644	0.999937	4.2267e-08	93.517	4	FKDEAEVIK(1)LGNQSNYGLAAAIHTR	-0.32526	1	20610	0.999983	1.49827e-13	111.06	4	FKDEAEVIK(1)LGNQSNYGLAAAIHTR	0.5275	1	30684
map00280 Valine, leucine and isoleucine degradation	0.00248223	1.91	A0A063CF23	100	K	Aldehyde dehydrogenase OS=Ustilaginoidea virens OX=1159556 GN=UV8b_535 PE=3 SV=1	UV8b_535	1	1.06032e-05	84.999	K00128	2	GNMMIK(1)LADLVEK	1.1443	2	21139	1	0.000972578	64.266	2	GNMMIK(1)LADLVEK	0.0055883	2	26577	1	0.000847331	66.953	2	GNMMIK(1)LADLVEK	0.25899	1	16881
map00280 Valine, leucine and isoleucine degradation	0.00248223	1.91	A0A063CF23	147	K	Aldehyde dehydrogenase OS=Ustilaginoidea virens OX=1159556 GN=UV8b_535 PE=3 SV=1	UV8b_535	1	0.00214128	78.932	K00128	2	YYGGWADK(1)IEGK	-0.10741	1	8460.5	1	0.00204573	92.445	2	YYGGWADK(1)IEGK	-0.47831	1	10310	1	1.30948e-05	99.174	2	YYGGWADK(1)IEGK	0.61359	1	12519
map00280 Valine, leucine and isoleucine degradation	0.00248223	1.91	A0A063CF23	264	K	Aldehyde dehydrogenase OS=Ustilaginoidea virens OX=1159556 GN=UV8b_535 PE=3 SV=1	UV8b_535				K00128														1	9.94953e-06	96.946	2	TIMK(1)AAASSNLK	-0.1445	1	39470
map00280 Valine, leucine and isoleucine degradation	0.00248223	1.91	A0A063C9L9	445	K	Methylcrotonoyl-CoA carboxylase beta chain OS=Ustilaginoidea virens OX=1159556 GN=UV8b_1826 PE=4 SV=1	UV8b_1826				K01969														1	0.00103248	46.206	2	HGAK(1)LVTAVACADVPK	-0.6706	1	2171
map00290 Valine, leucine and isoleucine biosynthesis	0.313692	1.38	A0A063BMK9	191	K	Acetolactate synthase OS=Ustilaginoidea virens OX=1159556 GN=UV8b_7180 PE=3 SV=1	UV8b_7180	1	0.0648137	53.517	K01652	2	ACTK(1)WNVMVK	-6.7963	1	13919	1	0.00327301	76.572	2	ACTK(1)WNVMVK	-4.5499	1	15439	1	0.044355	59.645	2	ACTK(1)WNVMVK	-5.6067	1	15730
map00290 Valine, leucine and isoleucine biosynthesis	0.313692	1.38	A0A063BMK9	365	K	Acetolactate synthase OS=Ustilaginoidea virens OX=1159556 GN=UV8b_7180 PE=3 SV=1	UV8b_7180	1	1.47582e-05	92.445	K01652	2	VTGNIAK(1)FAPGAK	0.37578	2	42235	1	0.000128506	76.255	2	VTGNIAK(1)FAPGAK	0.59058	2	45575	1	9.51243e-06	115.41	2	VTGNIAK(1)FAPGAK	0.74617	2	46136
map00290 Valine, leucine and isoleucine biosynthesis	0.313692	1.38	A0A063BMK9	371	K	Acetolactate synthase OS=Ustilaginoidea virens OX=1159556 GN=UV8b_7180 PE=3 SV=1	UV8b_7180				K01652						1	0.00224419	57.888	2	FAPGAK(1)AAAAQNR	-0.23667	1	25303	1	0.0103312	76.572	2	FAPGAK(1)AAAAQNR	0.55966	1	23886
map00290 Valine, leucine and isoleucine biosynthesis	0.313692	1.38	A0A063BQA4	189	K	Putative acetohydroxy-acid isomeroreductase OS=Ustilaginoidea virens OX=1159556 GN=UV8b_7955 PE=3 SV=1	UV8b_7955	1	0.0004628	90.761	K00053	2	GAIDWTPK(1)FK	0.46762	2	184480	1	0.00237018	85.716	2	GAIDWTPK(1)FK	-0.56908	1	133290	1	0.00107842	81.163	2	GAIDWTPK(1)FK	-1.1895	1	137660
map00290 Valine, leucine and isoleucine biosynthesis	0.313692	1.38	A0A063BQA4	24	K	Putative acetohydroxy-acid isomeroreductase OS=Ustilaginoidea virens OX=1159556 GN=UV8b_7955 PE=3 SV=1	UV8b_7955	1	1.58222e-20	153.05	K00053	2	GK(1)TLYFSHGFSPVFK	0.61077	2	91501	1	1.1255e-11	129.04	2	GK(1)TLYFSHGFSPVFK	1.1927	2	91403	1	5.87547e-13	146.58	2	GK(1)TLYFSHGFSPVFK	0.98949	2	87067
map00290 Valine, leucine and isoleucine biosynthesis	0.313692	1.38	A0A063BQA4	37	K	Putative acetohydroxy-acid isomeroreductase OS=Ustilaginoidea virens OX=1159556 GN=UV8b_7955 PE=3 SV=1	UV8b_7955	1	0.000229104	48.363	K00053	3	TLYFSHGFSPVFK(1)DLTK	-0.46881	1	13901	1	4.23613e-06	104	3	TLYFSHGFSPVFK(1)DLTK	-1.1238	1	15962	1	0.000836282	51.829	3	TLYFSHGFSPVFK(1)DLTK	0.032726	1	12168
map00290 Valine, leucine and isoleucine biosynthesis	0.313692	1.38	A0A063C2H4	46	K	Threonine dehydratase OS=Ustilaginoidea virens OX=1159556 GN=UV8b_3509 PE=3 SV=1	UV8b_3509	1	0.00357645	66.664	K01754	2	EDTQPVFSFK(1)LR	0.93444	1	5829.1	1	0.0134592	56.202	2	EDTQPVFSFK(1)LR	1.3094	1	6357.5	1	0.00182845	64.064	2	EDTQPVFSFK(1)LR	-0.036269	1	5457.5
map00290 Valine, leucine and isoleucine biosynthesis	0.313692	1.38	A0A063C578	771	K	3-isopropylmalate dehydratase OS=Ustilaginoidea virens OX=1159556 GN=UV8b_1048 PE=3 SV=1	UV8b_1048	1	0.0418654	52.591	K01702	2	LAAK(1)AVPVPK	-3.1882	1	10742	1	0.02183	54.436	2	LAAK(1)AVPVPK	-0.73757	1	10320	1	0.0367466	54.436	2	LAAK(1)AVPVPK	1.3022	1	7491.7
map00290 Valine, leucine and isoleucine biosynthesis	0.313692	1.38	A0A063C753	369	K	Branched-chain-amino-acid aminotransferase OS=Ustilaginoidea virens OX=1159556 GN=UV8b_1009 PE=4 SV=1	UV8b_1009	1	0.0150667	50.314	K00826	2	AIQSGK(1)AADEFGWR	3.3821	1	3961
map00290 Valine, leucine and isoleucine biosynthesis	0.313692	1.38	A0A063C753	363	K	Branched-chain-amino-acid aminotransferase OS=Ustilaginoidea virens OX=1159556 GN=UV8b_1009 PE=4 SV=1	UV8b_1009	1	3.12956e-05	84.309	K00826	2	LLSHLK(1)AIQSGK	0.89502	1	27269	1	0.000190366	83.214	2	LLSHLK(1)AIQSGK	0.096404	1	26410	1	1.18946e-08	131.54	2	LLSHLK(1)AIQSGK	-0.18474	1	30205
map00290 Valine, leucine and isoleucine biosynthesis	0.313692	1.38	A0A063C7A1	165	K	3-isopropylmalate dehydrogenase OS=Ustilaginoidea virens OX=1159556 GN=UV8b_2830 PE=3 SV=1	UV8b_2830	1	4.52298e-06	103.87	K00052	2	GDK(1)TVWSLDK	0.73231	1	15393	1	0.000402679	81.335	2	GDK(1)TVWSLDK	0.11201	1	15339	1	0.0027237	77.358	2	GDK(1)TVWSLDK	0.11987	1	14147
map00290 Valine, leucine and isoleucine biosynthesis	0.313692	1.38	A0A063C8P4	52	K	Serine family amino acid catabolism-related protein OS=Ustilaginoidea virens OX=1159556 GN=UV8b_2470 PE=4 SV=1	UV8b_2470	1	0.0118913	40.83	K17989	2	NK(1)LLDLGVEVHQTGK	1.1769	1	59719	1	3.56577e-05	94.507	2	NK(1)LLDLGVEVHQTGK	1.045	1	70058	1	1.72979e-12	161.23	2	NK(1)LLDLGVEVHQTGK	0.37543	1	65549
map00310 Lysine degradation	0.246578	1.45	A0A063BLA6	364	K	Uncharacterized protein OS=Ustilaginoidea virens OX=1159556 GN=UV8b_7759 PE=4 SV=1	UV8b_7759	1	4.5557e-18	194.83	K00293	2	DLVFLQHK(1)FEVENK	0.5646	1	52494	1	1.61002e-16	153.52	2	DLVFLQHK(1)FEVENK	-0.085732	1	51223	1	1.13865e-12	141.88	2	DLVFLQHK(1)FEVENK	-0.046395	1	52562
map00310 Lysine degradation	0.246578	1.45	A0A063BLA6	283	K	Uncharacterized protein OS=Ustilaginoidea virens OX=1159556 GN=UV8b_7759 PE=4 SV=1	UV8b_7759	1	1.3371e-12	172.51	K00293	2	EATK(1)QLLGAASSR	-3.0139	1	96792	1	4.50445e-07	135.21	2	EATK(1)QLLGAASSR	0.35805	1	96433	1	1.64489e-18	172.51	2	EATK(1)QLLGAASSR	0.35486	1	99481
map00310 Lysine degradation	0.246578	1.45	A0A063BLA6	464	K	Uncharacterized protein OS=Ustilaginoidea virens OX=1159556 GN=UV8b_7759 PE=4 SV=1	UV8b_7759	1	2.22743e-05	142.04	K00293	2	EK(1)YGIECK	0.3322	1	180910	1	0.000583497	108.3	2	EK(1)YGIECK	0.55169	1	182880	1	0.000528644	108.3	2	EK(1)YGIECK	0.086539	1	187510
map00310 Lysine degradation	0.246578	1.45	A0A063BLA6	452	K	Uncharacterized protein OS=Ustilaginoidea virens OX=1159556 GN=UV8b_7759 PE=4 SV=1	UV8b_7759	1	5.34803e-06	75.5	K00293	2	GVIAPMTTK(1)INTPLMK	4.552	1	21194	1	0.012426	49.097	2	GVIAPMTTK(1)INTPLMK	2.8234	1	22166	1	0.000279941	79.795	2	GVIAPMTTK(1)INTPLMK	3.6272	1	21402
map00310 Lysine degradation	0.246578	1.45	A0A063BLA6	459	K	Uncharacterized protein OS=Ustilaginoidea virens OX=1159556 GN=UV8b_7759 PE=4 SV=1	UV8b_7759	1	0.00358265	51.872	K00293	2	INTPLMK(1)ELK	-0.73371	1	44740	1	0.000399596	94.66	2	INTPLMK(1)ELK	-0.94412	1	48744
map00310 Lysine degradation	0.246578	1.45	A0A063BLA6	187	K	Uncharacterized protein OS=Ustilaginoidea virens OX=1159556 GN=UV8b_7759 PE=4 SV=1	UV8b_7759	1	0.000167044	95.311	K00293	2	NNAK(1)YLEDGK	0.84524	1	40758	1	2.04383e-05	139.02	2	NNAK(1)YLEDGK	-0.12769	1	44131
map00310 Lysine degradation	0.246578	1.45	A0A063BLA6	40	K	Uncharacterized protein OS=Ustilaginoidea virens OX=1159556 GN=UV8b_7759 PE=4 SV=1	UV8b_7759	1	2.06037e-37	232.35	K00293	2	TLASAQK(1)LVGSFANTK	-0.70414	1	141460	1	5.06372e-24	205.26	2	TLASAQK(1)LVGSFANTK	-0.053924	1	146690	1	2.2611e-36	195.36	2	TLASAQK(1)LVGSFANTK	-0.45998	1	148320
map00310 Lysine degradation	0.246578	1.45	A0A063BLA6	330	K	Uncharacterized protein OS=Ustilaginoidea virens OX=1159556 GN=UV8b_7759 PE=4 SV=1	UV8b_7759				K00293						1	0.00189241	60	2	WLGILSDAK(1)ITPR	0.34177	2	23842	1	1.90543e-05	81.799	2	WLGILSDAK(1)ITPR	1.131	2	20521
map00310 Lysine degradation	0.246578	1.45	A0A063BLA6	183	K	Uncharacterized protein OS=Ustilaginoidea virens OX=1159556 GN=UV8b_7759 PE=4 SV=1	UV8b_7759				K00293														1	0.00121348	77.072	2	GVLLALK(1)NNAK	-0.17489	1	9038.9
map00310 Lysine degradation	0.246578	1.45	A0A063BM08	186	K	Enoyl-CoA hydratase OS=Ustilaginoidea virens OX=1159556 GN=UV8b_7415 PE=3 SV=1	UV8b_7415	1	7.93581e-05	99.174	K07511	2	AK(1)AMELILTGK	-0.46382	1	12009	1	0.000904257	83.775	2	AK(1)AMELILTGK	-0.59179	1	12177	1	1.91785e-05	88.24	2	AK(1)AMELILTGK	-0.39623	1	13343
map00310 Lysine degradation	0.246578	1.45	A0A063BM08	234	K	Enoyl-CoA hydratase OS=Ustilaginoidea virens OX=1159556 GN=UV8b_7415 PE=3 SV=1	UV8b_7415	1	3.50934e-23	187.47	K07511	2	TAETIAGYSK(1)VAVQACK	0.72835	1	14215	1	1.44944e-19	183	2	TAETIAGYSK(1)VAVQACK	0.20455	1	15775	1	2.44843e-27	203.93	2	TAETIAGYSK(1)VAVQACK	0.51845	1	17615
map00310 Lysine degradation	0.246578	1.45	A0A063BQL9	119	K	Dihydrolipoyllysine-residue succinyltransferase OS=Ustilaginoidea virens OX=1159556 GN=UV8b_8327 PE=4 SV=1	UV8b_8327	1	0.00389652	51.454	K00658	2	IELGK(1)VSAASSK	-3.9098	1	12076	1	0.0036382	64.266	2	IELGK(1)VSAASSK	0.096612	1	12653	1	0.00225013	62.705	2	IELGK(1)VSAASSK	0.14996	1	13028
map00310 Lysine degradation	0.246578	1.45	A0A063BTF9	325	K	Aldehyde dehydrogenase OS=Ustilaginoidea virens OX=1159556 GN=UV8b_6593 PE=3 SV=1	UV8b_6593	1	9.91e-10	111.38	K00128	2	AAAGSLK(1)NVTLETGGK	-0.41328	1	34378	1	4.62622e-08	124.24	2	AAAGSLK(1)NVTLETGGK	0.064445	1	31583	1	1.25563e-05	111.38	2	AAAGSLK(1)NVTLETGGK	0.4242	1	34630
map00310 Lysine degradation	0.246578	1.45	A0A063BTF9	429	K	Aldehyde dehydrogenase OS=Ustilaginoidea virens OX=1159556 GN=UV8b_6593 PE=3 SV=1	UV8b_6593	1	1.60202e-13	167.59	K00128	2	SQGAK(1)LEAGGSSAR	0.59398	1	18915	1	0.0151743	69.641	2	SQGAK(1)LEAGGSSAR	0.66073	1	21836	1	6.73217e-06	104.04	2	SQGAK(1)LEAGGSSAR	-1.3295	1	20847
map00310 Lysine degradation	0.246578	1.45	A0A063BUD4	304	K	Acetyl-CoA acetyltransferase OS=Ustilaginoidea virens OX=1159556 GN=UV8b_6697 PE=3 SV=1	UV8b_6697	1	0.000144337	58.916	K00626	2	AIK(1)HAGLAAK	1.1076	1	84437	1	0.000375246	65.404	2	AIK(1)HAGLAAK	0.60705	1	86426	1	0.000451798	60.892	2	AIK(1)HAGLAAK	-1.1093	1	93482
map00310 Lysine degradation	0.246578	1.45	A0A063BUD4	230	K	Acetyl-CoA acetyltransferase OS=Ustilaginoidea virens OX=1159556 GN=UV8b_6697 PE=3 SV=1	UV8b_6697	1	0.0039486	82.716	K00626	2	NLNVDK(1)LR	-3.3035	1	124330	1	0.00123088	105.04	2	NLNVDK(1)LR	-0.050417	1	129360	1	6.77101e-05	129.56	2	NLNVDK(1)LR	0.046231	1	128680
map00310 Lysine degradation	0.246578	1.45	A0A063BUD4	188	K	Acetyl-CoA acetyltransferase OS=Ustilaginoidea virens OX=1159556 GN=UV8b_6697 PE=3 SV=1	UV8b_6697	1	1.45669e-20	123.99	K00626	2	SYQK(1)AQAAAEAGLFR	-0.24136	1	38422	1	2.11259e-08	139.7	2	SYQK(1)AQAAAEAGLFR	-0.7158	1	39600	1	1.62236e-12	132.9	2	SYQK(1)AQAAAEAGLFR	0.13717	1	35203
map00310 Lysine degradation	0.246578	1.45	A0A063BYK5	468	K	Aldehyde dehydrogenase OS=Ustilaginoidea virens OX=1159556 GN=UV8b_4026 PE=3 SV=1	UV8b_4026	1	0.000194396	84.309	K00128	2	FTGAK(1)TTVPFDR	-0.63661	1	9196.9									1	1.15312e-05	90.306	2	FTGAK(1)TTVPFDR	0.7541	1	9343.2
map00310 Lysine degradation	0.246578	1.45	A0A063C823	352	K	Succinate semialdehyde dehydrogenase OS=Ustilaginoidea virens OX=1159556 GN=UV8b_2260 PE=3 SV=1	UV8b_2260	1	0.000100688	115.86	K00135	2	AVLK(1)AEAHVR	0.16495	1	3347.2
map00310 Lysine degradation	0.246578	1.45	A0A063C823	480	K	Succinate semialdehyde dehydrogenase OS=Ustilaginoidea virens OX=1159556 GN=UV8b_2260 PE=3 SV=1	UV8b_2260	1	0.000281606	100.69	K00135	2	EGSK(1)YGIGEYQVTK	-2.6209	1	31943	1	6.54537e-05	84.102	2	EGSK(1)YGIGEYQVTK	0.50898	1	30803	1	0.000117012	80.815	2	EGSK(1)YGIGEYQVTK	0.19974	1	35360
map00310 Lysine degradation	0.246578	1.45	A0A063C823	321	K	Succinate semialdehyde dehydrogenase OS=Ustilaginoidea virens OX=1159556 GN=UV8b_2260 PE=3 SV=1	UV8b_2260	1	2.21921e-05	96.946	K00135	2	GVYEEFVGK(1)FTEK	2.2941	1	32740	1	0.00830955	78.043	2	GVYEEFVGK(1)FTEK	1.0947	1	27661	1	1.47861e-05	78.864	2	GVYEEFVGK(1)FTEK	2.5095	1	27218
map00310 Lysine degradation	0.246578	1.45	A0A063C823	256	K	Succinate semialdehyde dehydrogenase OS=Ustilaginoidea virens OX=1159556 GN=UV8b_2260 PE=3 SV=1	UV8b_2260	1	1.36872e-05	110.52	K00135	2	LLMK(1)QSSGTLK	-3.3488	1	45081	1	0.00154472	81.099	2	LLMK(1)QSSGTLK	0.3512	1	46909	1	0.00147341	65.933	2	LLMK(1)QSSGTLK	-0.15427	1	47346
map00310 Lysine degradation	0.246578	1.45	A0A063C823	252	K	Succinate semialdehyde dehydrogenase OS=Ustilaginoidea virens OX=1159556 GN=UV8b_2260 PE=3 SV=1	UV8b_2260	1	2.31093e-09	117.21	K00135	2	VSFTGSTAVGK(1)LLMK	0.70409	1	42049	1	9.27708e-06	103.76	2	VSFTGSTAVGK(1)LLMK	0.39149	1	40771	1	3.59805e-08	121.96	2	VSFTGSTAVGK(1)LLMK	0.51207	1	41290
map00310 Lysine degradation	0.246578	1.45	A0A063C823	66	K	Succinate semialdehyde dehydrogenase OS=Ustilaginoidea virens OX=1159556 GN=UV8b_2260 PE=3 SV=1	UV8b_2260				K00135						1	0.00081532	70.806	2	SAIK(1)AAADAFPAFR	1.0873	1	5328.1	1	0.00110945	68.108	2	SAIK(1)AAADAFPAFR	-0.60785	1	4695.5
map00310 Lysine degradation	0.246578	1.45	A0A063C8Q5	893	K	Dihydrolipoyl dehydrogenase OS=Ustilaginoidea virens OX=1159556 GN=UV8b_2480 PE=3 SV=1	UV8b_2480	1	2.23956e-08	152.23	K00382	2	AGQEGLK(1)VACIEK	-3.1679	1	11560	1	0.00195437	61.042	2	AGQEGLK(1)VACIEK	-1.2594	1	16029
map00310 Lysine degradation	0.246578	1.45	A0A063C8Q5	1329	K	Dihydrolipoyl dehydrogenase OS=Ustilaginoidea virens OX=1159556 GN=UV8b_2480 PE=3 SV=1	UV8b_2480	1	1.87138e-08	96.957	K00382	2	EAAMATSSK(1)AIHF	0.39131	1	21957	1	1.3295e-06	130.79	2	EAAMATSSK(1)AIHF	1.3936	1	20967	1	7.04217e-05	85.622	2	EAAMATSSK(1)AIHF	0.94645	1	23673
map00310 Lysine degradation	0.246578	1.45	A0A063C8Q5	1093	K	Dihydrolipoyl dehydrogenase OS=Ustilaginoidea virens OX=1159556 GN=UV8b_2480 PE=3 SV=1	UV8b_2480	1	0.000376134	87.251	K00382	2	K(1)QGMDFK	-0.23529	1	19679	1	0.00825268	87.251	2	K(1)QGMDFK	0.86422	1	20172	1	0.00358009	93.561	2	K(1)QGMDFK	-0.17504	1	21960
map00310 Lysine degradation	0.246578	1.45	A0A063C8Q5	951	K	Dihydrolipoyl dehydrogenase OS=Ustilaginoidea virens OX=1159556 GN=UV8b_2480 PE=3 SV=1	UV8b_2480	1	0.00290935	77.072	K00382	2	LNLANFMK(1)AK	-0.0091904	1	6930.8									1	0.0154041	48.157	2	LNLANFMK(1)AK	0.12265	1	7854.2
map00310 Lysine degradation	0.246578	1.45	A0A063C8Q5	1103	K	Dihydrolipoyl dehydrogenase OS=Ustilaginoidea virens OX=1159556 GN=UV8b_2480 PE=3 SV=1	UV8b_2480	1	4.24848e-06	121.8	K00382	2	LNTK(1)VVGGDK	0.3373	1	10341	1	0.000462676	87.895	2	LNTK(1)VVGGDK	-0.3801	1	10339	1	0.00204876	74.424	2	LNTK(1)VVGGDK	-0.17578	1	12568
map00310 Lysine degradation	0.246578	1.45	A0A063C8Q5	1115	K	Dihydrolipoyl dehydrogenase OS=Ustilaginoidea virens OX=1159556 GN=UV8b_2480 PE=3 SV=1	UV8b_2480	1	0.0249316	44.82	K00382	2	VK(1)LDVDAAK	1.0028	1	40783	1	0.00252512	90.263	2	VK(1)LDVDAAK	-0.93958	1	35805	1	0.0147111	78.816	2	VK(1)LDVDAAK	-0.36663	1	36667
map00310 Lysine degradation	0.246578	1.45	A0A063CF23	427	K	Aldehyde dehydrogenase OS=Ustilaginoidea virens OX=1159556 GN=UV8b_535 PE=3 SV=1	UV8b_535	0.999963	4.81249e-09	107.15	K00128	4	FKDEAEVIK(1)LGNQSNYGLAAAIHTR	0.78618	1	22644	0.999937	4.2267e-08	93.517	4	FKDEAEVIK(1)LGNQSNYGLAAAIHTR	-0.32526	1	20610	0.999983	1.49827e-13	111.06	4	FKDEAEVIK(1)LGNQSNYGLAAAIHTR	0.5275	1	30684
map00310 Lysine degradation	0.246578	1.45	A0A063CF23	100	K	Aldehyde dehydrogenase OS=Ustilaginoidea virens OX=1159556 GN=UV8b_535 PE=3 SV=1	UV8b_535	1	1.06032e-05	84.999	K00128	2	GNMMIK(1)LADLVEK	1.1443	2	21139	1	0.000972578	64.266	2	GNMMIK(1)LADLVEK	0.0055883	2	26577	1	0.000847331	66.953	2	GNMMIK(1)LADLVEK	0.25899	1	16881
map00310 Lysine degradation	0.246578	1.45	A0A063CF23	147	K	Aldehyde dehydrogenase OS=Ustilaginoidea virens OX=1159556 GN=UV8b_535 PE=3 SV=1	UV8b_535	1	0.00214128	78.932	K00128	2	YYGGWADK(1)IEGK	-0.10741	1	8460.5	1	0.00204573	92.445	2	YYGGWADK(1)IEGK	-0.47831	1	10310	1	1.30948e-05	99.174	2	YYGGWADK(1)IEGK	0.61359	1	12519
map00310 Lysine degradation	0.246578	1.45	A0A063CF23	264	K	Aldehyde dehydrogenase OS=Ustilaginoidea virens OX=1159556 GN=UV8b_535 PE=3 SV=1	UV8b_535				K00128														1	9.94953e-06	96.946	2	TIMK(1)AAASSNLK	-0.1445	1	39470
map00330 Arginine and proline metabolism	0.0723764	1.65	A0A063BP07	369	K	Aspartate aminotransferase OS=Ustilaginoidea virens OX=1159556 GN=UV8b_6975 PE=4 SV=1	UV8b_6975	1	0.000262177	100.84	K14455	2	ENLEK(1)LGSK	-0.748	1	16345	1	0.00384368	51.872	2	ENLEK(1)LGSK	0.63258	1	15107	1	0.0222576	58.916	2	ENLEK(1)LGSK	-0.29401	1	17319
map00330 Arginine and proline metabolism	0.0723764	1.65	A0A063BP07	340	K	Aspartate aminotransferase OS=Ustilaginoidea virens OX=1159556 GN=UV8b_6975 PE=4 SV=1	UV8b_6975	1	6.51623e-12	165.39	K14455	2	IATEILSSPK(1)LYK	0.17616	1	69725	1	0.000493242	77.358	2	IATEILSSPK(1)LYK	-0.55108	1	78161	1	0.000264904	96.957	2	IATEILSSPK(1)LYK	-0.73696	1	77594
map00330 Arginine and proline metabolism	0.0723764	1.65	A0A063BP07	343	K	Aspartate aminotransferase OS=Ustilaginoidea virens OX=1159556 GN=UV8b_6975 PE=4 SV=1	UV8b_6975	1	2.87215e-05	120.33	K14455	2	LYK(1)QWLGEVK	0.30976	1	13598	1	0.000230259	109.88	2	LYK(1)QWLGEVK	-1.2088	1	14318	1	0.00113608	74.424	2	LYK(1)QWLGEVK	-1.0014	1	14446
map00330 Arginine and proline metabolism	0.0723764	1.65	A0A063BP07	98	K	Aspartate aminotransferase OS=Ustilaginoidea virens OX=1159556 GN=UV8b_6975 PE=4 SV=1	UV8b_6975	1	0.00464448	78.816	K14455	2	VIEDK(1)LNK	-0.69373	2	22397	1	0.0028872	75.243	2	VIEDK(1)LNK	0.35047	1	18774	1	0.0133409	56.014	2	VIEDK(1)LNK	0.86844	1	18682
map00330 Arginine and proline metabolism	0.0723764	1.65	A0A063BP07	314	K	Aspartate aminotransferase OS=Ustilaginoidea virens OX=1159556 GN=UV8b_6975 PE=4 SV=1	UV8b_6975				K14455														1	3.14495e-07	114.39	2	VDSQLK(1)ILIR	-0.46954	1	6320.3
map00330 Arginine and proline metabolism	0.0723764	1.65	A0A063BTF9	325	K	Aldehyde dehydrogenase OS=Ustilaginoidea virens OX=1159556 GN=UV8b_6593 PE=3 SV=1	UV8b_6593	1	9.91e-10	111.38	K00128	2	AAAGSLK(1)NVTLETGGK	-0.41328	1	34378	1	4.62622e-08	124.24	2	AAAGSLK(1)NVTLETGGK	0.064445	1	31583	1	1.25563e-05	111.38	2	AAAGSLK(1)NVTLETGGK	0.4242	1	34630
map00330 Arginine and proline metabolism	0.0723764	1.65	A0A063BTF9	429	K	Aldehyde dehydrogenase OS=Ustilaginoidea virens OX=1159556 GN=UV8b_6593 PE=3 SV=1	UV8b_6593	1	1.60202e-13	167.59	K00128	2	SQGAK(1)LEAGGSSAR	0.59398	1	18915	1	0.0151743	69.641	2	SQGAK(1)LEAGGSSAR	0.66073	1	21836	1	6.73217e-06	104.04	2	SQGAK(1)LEAGGSSAR	-1.3295	1	20847
map00330 Arginine and proline metabolism	0.0723764	1.65	A0A063BUB0	421	K	Proline dehydrogenase OS=Ustilaginoidea virens OX=1159556 GN=UV8b_6677 PE=3 SV=1	UV8b_6677	1	5.9338e-05	90.689	K00318	2	VDAASTAPK(1)LPVYK	0.077232	1	18339	1	5.40541e-05	94.791	2	VDAASTAPK(1)LPVYK	-0.21853	1	24826	1	0.000350159	81.799	2	VDAASTAPK(1)LPVYK	-0.48662	1	19850
map00330 Arginine and proline metabolism	0.0723764	1.65	A0A063BVL9	145	K	Delta 1-pyrroline-5-carboxylate dehydrogenase OS=Ustilaginoidea virens OX=1159556 GN=UV8b_5025 PE=3 SV=1	UV8b_5025	1	3.83223e-06	105.36	K00294	2	AADLVANK(1)YR	1.1284	1	83793	1	0.000324404	108.3	2	AADLVANK(1)YR	-0.27562	1	84997	1	4.69349e-07	81.163	2	AADLVANK(1)YR	1.2884	1	90507
map00330 Arginine and proline metabolism	0.0723764	1.65	A0A063BVL9	137	K	Delta 1-pyrroline-5-carboxylate dehydrogenase OS=Ustilaginoidea virens OX=1159556 GN=UV8b_5025 PE=3 SV=1	UV8b_5025	1	0.00236942	71.896	K00294	2	AAVFLK(1)AADLVANK	1.7682	1	14604	1	0.00281916	54.27	2	AAVFLK(1)AADLVANK	1.451	1	16161
map00330 Arginine and proline metabolism	0.0723764	1.65	A0A063BVL9	429	K	Delta 1-pyrroline-5-carboxylate dehydrogenase OS=Ustilaginoidea virens OX=1159556 GN=UV8b_5025 PE=3 SV=1	UV8b_5025	0.999996	5.35092e-06	58.045	K00294	2	ADKEIELVAGGK(1)YDSSK	-2.9422	1	14575	1	0.000724162	87.251	2	ADKEIELVAGGK(1)YDSSK	0.73358	1	14917	1	4.58817e-07	92.593	2	ADKEIELVAGGK(1)YDSSK	0.84025	1	20307
map00330 Arginine and proline metabolism	0.0723764	1.65	A0A063BVL9	328	K	Delta 1-pyrroline-5-carboxylate dehydrogenase OS=Ustilaginoidea virens OX=1159556 GN=UV8b_5025 PE=3 SV=1	UV8b_5025	1	0.00538599	53.44	K00294	4	IVGETGGK(1)NFHLIHPSADLDNAVAHTVR	1.1239	1	9828.1	1	1.28842e-09	83.701	4	IVGETGGK(1)NFHLIHPSADLDNAVAHTVR	1.871	1	13425	1	1.78666e-05	42.959	4	IVGETGGK(1)NFHLIHPSADLDNAVAHTVR	0.62931	1	12113
map00330 Arginine and proline metabolism	0.0723764	1.65	A0A063BVL9	508	K	Delta 1-pyrroline-5-carboxylate dehydrogenase OS=Ustilaginoidea virens OX=1159556 GN=UV8b_5025 PE=3 SV=1	UV8b_5025	1	0.0323502	40.203	K00294	2	LAEDK(1)LR	0.18988	1	12246	1	0.0231362	46.835	2	LAEDK(1)LR	0.30372	1	12521	1	0.0229158	44.767	2	LAEDK(1)LR	-0.20486	1	14275
map00330 Arginine and proline metabolism	0.0723764	1.65	A0A063BVL9	111	K	Delta 1-pyrroline-5-carboxylate dehydrogenase OS=Ustilaginoidea virens OX=1159556 GN=UV8b_5025 PE=3 SV=1	UV8b_5025	1	5.95145e-10	97.681	K00294	3	VANYHTATPADVSK(1)AIDAALAAK	-0.037579	1	4466.7
map00330 Arginine and proline metabolism	0.0723764	1.65	A0A063BYK5	468	K	Aldehyde dehydrogenase OS=Ustilaginoidea virens OX=1159556 GN=UV8b_4026 PE=3 SV=1	UV8b_4026	1	0.000194396	84.309	K00128	2	FTGAK(1)TTVPFDR	-0.63661	1	9196.9									1	1.15312e-05	90.306	2	FTGAK(1)TTVPFDR	0.7541	1	9343.2
map00330 Arginine and proline metabolism	0.0723764	1.65	A0A063C3U2	173	K	Spermidine synthase OS=Ustilaginoidea virens OX=1159556 GN=UV8b_3072 PE=3 SV=1	UV8b_3072	1	2.77861e-05	122.51	K00797	2	SK(1)VHVGDGFK	1.3949	1	38419	1	0.000291502	117.99	2	SK(1)VHVGDGFK	0.44596	1	40850	1	7.57552e-05	96.946	2	SK(1)VHVGDGFK	-0.47668	1	39565
map00330 Arginine and proline metabolism	0.0723764	1.65	A0A063C3U2	181	K	Spermidine synthase OS=Ustilaginoidea virens OX=1159556 GN=UV8b_3072 PE=3 SV=1	UV8b_3072	1	4.30759e-09	97.084	K00797	2	VHVGDGFK(1)FLDDYK	0.39794	2	62664	1	2.0329e-11	104.04	3	VHVGDGFK(1)FLDDYK	1.4224	3	69960	1	1.67335e-12	130.71	2	VHVGDGFK(1)FLDDYK	-0.17473	2	66586
map00330 Arginine and proline metabolism	0.0723764	1.65	A0A063C6B2	435	K	Ornithine aminotransferase OS=Ustilaginoidea virens OX=1159556 GN=UV8b_1253 PE=3 SV=1	UV8b_1253	1	1.25003e-06	67.927	K00819	2	GK(1)GLLNAIVIDESAASGR	1.2404	1	21270	1	1.31543e-13	95.345	2	GK(1)GLLNAIVIDESAASGR	-0.87916	1	18213	1	0.000259163	84.266	2	GK(1)GLLNAIVIDESAASGR	0.2447	1	20095
map00330 Arginine and proline metabolism	0.0723764	1.65	A0A063CBL0	340	K	Acetamidase OS=Ustilaginoidea virens OX=1159556 GN=UV8b_54 PE=4 SV=1	UV8b_54	1	0.000324957	81.163	K01426	2	EVHLPSK(1)LK	0.22521	1	14860	1	0.000452969	81.642	2	EVHLPSK(1)LK	-0.15314	1	15783	1	9.94803e-05	83.623	2	EVHLPSK(1)LK	-0.57638	1	14499
map00330 Arginine and proline metabolism	0.0723764	1.65	A0A063CF23	427	K	Aldehyde dehydrogenase OS=Ustilaginoidea virens OX=1159556 GN=UV8b_535 PE=3 SV=1	UV8b_535	0.999963	4.81249e-09	107.15	K00128	4	FKDEAEVIK(1)LGNQSNYGLAAAIHTR	0.78618	1	22644	0.999937	4.2267e-08	93.517	4	FKDEAEVIK(1)LGNQSNYGLAAAIHTR	-0.32526	1	20610	0.999983	1.49827e-13	111.06	4	FKDEAEVIK(1)LGNQSNYGLAAAIHTR	0.5275	1	30684
map00330 Arginine and proline metabolism	0.0723764	1.65	A0A063CF23	100	K	Aldehyde dehydrogenase OS=Ustilaginoidea virens OX=1159556 GN=UV8b_535 PE=3 SV=1	UV8b_535	1	1.06032e-05	84.999	K00128	2	GNMMIK(1)LADLVEK	1.1443	2	21139	1	0.000972578	64.266	2	GNMMIK(1)LADLVEK	0.0055883	2	26577	1	0.000847331	66.953	2	GNMMIK(1)LADLVEK	0.25899	1	16881
map00330 Arginine and proline metabolism	0.0723764	1.65	A0A063CF23	147	K	Aldehyde dehydrogenase OS=Ustilaginoidea virens OX=1159556 GN=UV8b_535 PE=3 SV=1	UV8b_535	1	0.00214128	78.932	K00128	2	YYGGWADK(1)IEGK	-0.10741	1	8460.5	1	0.00204573	92.445	2	YYGGWADK(1)IEGK	-0.47831	1	10310	1	1.30948e-05	99.174	2	YYGGWADK(1)IEGK	0.61359	1	12519
map00330 Arginine and proline metabolism	0.0723764	1.65	A0A063CF23	264	K	Aldehyde dehydrogenase OS=Ustilaginoidea virens OX=1159556 GN=UV8b_535 PE=3 SV=1	UV8b_535				K00128														1	9.94953e-06	96.946	2	TIMK(1)AAASSNLK	-0.1445	1	39470
map00330 Arginine and proline metabolism	0.0723764	1.65	A0A063BVL0	191	K	D-amino-acid oxidase OS=Ustilaginoidea virens OX=1159556 GN=UV8b_5862 PE=4 SV=1	UV8b_5862				K00273						1	0.000208	51.128	3	VVDLCPEIAHGK(1)GIQGLSVIR	-1.3755	1	1801
map00330 Arginine and proline metabolism	0.0723764	1.65	A0A063C3A3	65	K	Glutamate 5-kinase OS=Ustilaginoidea virens OX=1159556 GN=UV8b_1737 PE=4 SV=1	UV8b_1737				K00931														1	0.000158988	60.324	3	HHQTIVIK(1)LGTSSIVDEK	-1.0293	1	1531.2
map00332 Carbapenem biosynthesis	0.406965	2.18	A0A063C3A3	65	K	Glutamate 5-kinase OS=Ustilaginoidea virens OX=1159556 GN=UV8b_1737 PE=4 SV=1	UV8b_1737				K00931														1	0.000158988	60.324	3	HHQTIVIK(1)LGTSSIVDEK	-1.0293	1	1531.2
map00340 Histidine metabolism	0.385788	1.36	A0A063BL73	475	K	Histidine biosynthesis trifunctional protein OS=Ustilaginoidea virens OX=1159556 GN=UV8b_7850 PE=3 SV=1	UV8b_7850	1	0.0036209	51.531	K14152	2	ALLSYTHK(1)FEK	0.50792	1	20165	1	0.000276769	85.622	2	ALLSYTHK(1)FEK	0.61063	1	25865	1	0.00702847	54.584	2	ALLSYTHK(1)FEK	0.019311	1	25281
map00340 Histidine metabolism	0.385788	1.36	A0A063BL73	324	K	Histidine biosynthesis trifunctional protein OS=Ustilaginoidea virens OX=1159556 GN=UV8b_7850 PE=3 SV=1	UV8b_7850	1	0.000969435	79.059	K14152	2	LFSDEK(1)LLR	0.36381	1	23617	1	0.000867447	81.642	2	LFSDEK(1)LLR	1.4322	1	26788	1	9.62454e-05	88.921	2	LFSDEK(1)LLR	1.6361	1	23383
map00340 Histidine metabolism	0.385788	1.36	A0A063BTF9	325	K	Aldehyde dehydrogenase OS=Ustilaginoidea virens OX=1159556 GN=UV8b_6593 PE=3 SV=1	UV8b_6593	1	9.91e-10	111.38	K00128	2	AAAGSLK(1)NVTLETGGK	-0.41328	1	34378	1	4.62622e-08	124.24	2	AAAGSLK(1)NVTLETGGK	0.064445	1	31583	1	1.25563e-05	111.38	2	AAAGSLK(1)NVTLETGGK	0.4242	1	34630
map00340 Histidine metabolism	0.385788	1.36	A0A063BTF9	429	K	Aldehyde dehydrogenase OS=Ustilaginoidea virens OX=1159556 GN=UV8b_6593 PE=3 SV=1	UV8b_6593	1	1.60202e-13	167.59	K00128	2	SQGAK(1)LEAGGSSAR	0.59398	1	18915	1	0.0151743	69.641	2	SQGAK(1)LEAGGSSAR	0.66073	1	21836	1	6.73217e-06	104.04	2	SQGAK(1)LEAGGSSAR	-1.3295	1	20847
map00340 Histidine metabolism	0.385788	1.36	A0A063BYK5	468	K	Aldehyde dehydrogenase OS=Ustilaginoidea virens OX=1159556 GN=UV8b_4026 PE=3 SV=1	UV8b_4026	1	0.000194396	84.309	K00128	2	FTGAK(1)TTVPFDR	-0.63661	1	9196.9									1	1.15312e-05	90.306	2	FTGAK(1)TTVPFDR	0.7541	1	9343.2
map00340 Histidine metabolism	0.385788	1.36	A0A063BYY6	74	K	Aminotransferase family protein (LolT) OS=Ustilaginoidea virens OX=1159556 GN=UV8b_4878 PE=4 SV=1	UV8b_4878	1	1.79707e-09	119.94	K20247	2	YDQGK(1)LLDEAR	-2.5282	1	24350	1	3.72876e-05	112.7	2	YDQGK(1)LLDEAR	-0.078202	1	23676	1	6.35265e-11	166.65	2	YDQGK(1)LLDEAR	0.22177	1	24800
map00340 Histidine metabolism	0.385788	1.36	A0A063BYY6	112	K	Aminotransferase family protein (LolT) OS=Ustilaginoidea virens OX=1159556 GN=UV8b_4878 PE=4 SV=1	UV8b_4878				K20247						1	0.00133173	76.605	2	NLK(1)WNPDGR	-1.0416	1	9718.3	1	0.00370698	67.507	2	NLK(1)WNPDGR	0.2652	1	10740
map00340 Histidine metabolism	0.385788	1.36	A0A063CF23	427	K	Aldehyde dehydrogenase OS=Ustilaginoidea virens OX=1159556 GN=UV8b_535 PE=3 SV=1	UV8b_535	0.999963	4.81249e-09	107.15	K00128	4	FKDEAEVIK(1)LGNQSNYGLAAAIHTR	0.78618	1	22644	0.999937	4.2267e-08	93.517	4	FKDEAEVIK(1)LGNQSNYGLAAAIHTR	-0.32526	1	20610	0.999983	1.49827e-13	111.06	4	FKDEAEVIK(1)LGNQSNYGLAAAIHTR	0.5275	1	30684
map00340 Histidine metabolism	0.385788	1.36	A0A063CF23	100	K	Aldehyde dehydrogenase OS=Ustilaginoidea virens OX=1159556 GN=UV8b_535 PE=3 SV=1	UV8b_535	1	1.06032e-05	84.999	K00128	2	GNMMIK(1)LADLVEK	1.1443	2	21139	1	0.000972578	64.266	2	GNMMIK(1)LADLVEK	0.0055883	2	26577	1	0.000847331	66.953	2	GNMMIK(1)LADLVEK	0.25899	1	16881
map00340 Histidine metabolism	0.385788	1.36	A0A063CF23	147	K	Aldehyde dehydrogenase OS=Ustilaginoidea virens OX=1159556 GN=UV8b_535 PE=3 SV=1	UV8b_535	1	0.00214128	78.932	K00128	2	YYGGWADK(1)IEGK	-0.10741	1	8460.5	1	0.00204573	92.445	2	YYGGWADK(1)IEGK	-0.47831	1	10310	1	1.30948e-05	99.174	2	YYGGWADK(1)IEGK	0.61359	1	12519
map00340 Histidine metabolism	0.385788	1.36	A0A063CF23	264	K	Aldehyde dehydrogenase OS=Ustilaginoidea virens OX=1159556 GN=UV8b_535 PE=3 SV=1	UV8b_535				K00128														1	9.94953e-06	96.946	2	TIMK(1)AAASSNLK	-0.1445	1	39470
map00380 Tryptophan metabolism	0.32637	1.29	A0A063BLH1	705	K	Catalase OS=Ustilaginoidea virens OX=1159556 GN=UV8b_7754 PE=3 SV=1	UV8b_7754	1	0.0146718	69.915	K03781	2	GLATFK(1)FTDR	0.47799	1	6438.7									1	0.00123857	44.82	2	GLATFK(1)FTDR	-0.20727	1	8760.9
map00380 Tryptophan metabolism	0.32637	1.29	A0A063BLH1	688	K	Catalase OS=Ustilaginoidea virens OX=1159556 GN=UV8b_7754 PE=3 SV=1	UV8b_7754	1	1.73306e-09	123.99	K03781	2	GSGIYAQK(1)NPGDLVR	0.31958	1	8095.5	1	1.81918e-11	126.17	2	GSGIYAQK(1)NPGDLVR	0.21521	1	8343.8	1	1.48319e-05	103.23	2	GSGIYAQK(1)NPGDLVR	0.67636	1	9158.6
map00380 Tryptophan metabolism	0.32637	1.29	A0A063BM08	186	K	Enoyl-CoA hydratase OS=Ustilaginoidea virens OX=1159556 GN=UV8b_7415 PE=3 SV=1	UV8b_7415	1	7.93581e-05	99.174	K07511	2	AK(1)AMELILTGK	-0.46382	1	12009	1	0.000904257	83.775	2	AK(1)AMELILTGK	-0.59179	1	12177	1	1.91785e-05	88.24	2	AK(1)AMELILTGK	-0.39623	1	13343
map00380 Tryptophan metabolism	0.32637	1.29	A0A063BM08	234	K	Enoyl-CoA hydratase OS=Ustilaginoidea virens OX=1159556 GN=UV8b_7415 PE=3 SV=1	UV8b_7415	1	3.50934e-23	187.47	K07511	2	TAETIAGYSK(1)VAVQACK	0.72835	1	14215	1	1.44944e-19	183	2	TAETIAGYSK(1)VAVQACK	0.20455	1	15775	1	2.44843e-27	203.93	2	TAETIAGYSK(1)VAVQACK	0.51845	1	17615
map00380 Tryptophan metabolism	0.32637	1.29	A0A063BQL9	119	K	Dihydrolipoyllysine-residue succinyltransferase OS=Ustilaginoidea virens OX=1159556 GN=UV8b_8327 PE=4 SV=1	UV8b_8327	1	0.00389652	51.454	K00658	2	IELGK(1)VSAASSK	-3.9098	1	12076	1	0.0036382	64.266	2	IELGK(1)VSAASSK	0.096612	1	12653	1	0.00225013	62.705	2	IELGK(1)VSAASSK	0.14996	1	13028
map00380 Tryptophan metabolism	0.32637	1.29	A0A063BTF9	325	K	Aldehyde dehydrogenase OS=Ustilaginoidea virens OX=1159556 GN=UV8b_6593 PE=3 SV=1	UV8b_6593	1	9.91e-10	111.38	K00128	2	AAAGSLK(1)NVTLETGGK	-0.41328	1	34378	1	4.62622e-08	124.24	2	AAAGSLK(1)NVTLETGGK	0.064445	1	31583	1	1.25563e-05	111.38	2	AAAGSLK(1)NVTLETGGK	0.4242	1	34630
map00380 Tryptophan metabolism	0.32637	1.29	A0A063BTF9	429	K	Aldehyde dehydrogenase OS=Ustilaginoidea virens OX=1159556 GN=UV8b_6593 PE=3 SV=1	UV8b_6593	1	1.60202e-13	167.59	K00128	2	SQGAK(1)LEAGGSSAR	0.59398	1	18915	1	0.0151743	69.641	2	SQGAK(1)LEAGGSSAR	0.66073	1	21836	1	6.73217e-06	104.04	2	SQGAK(1)LEAGGSSAR	-1.3295	1	20847
map00380 Tryptophan metabolism	0.32637	1.29	A0A063BUD4	304	K	Acetyl-CoA acetyltransferase OS=Ustilaginoidea virens OX=1159556 GN=UV8b_6697 PE=3 SV=1	UV8b_6697	1	0.000144337	58.916	K00626	2	AIK(1)HAGLAAK	1.1076	1	84437	1	0.000375246	65.404	2	AIK(1)HAGLAAK	0.60705	1	86426	1	0.000451798	60.892	2	AIK(1)HAGLAAK	-1.1093	1	93482
map00380 Tryptophan metabolism	0.32637	1.29	A0A063BUD4	230	K	Acetyl-CoA acetyltransferase OS=Ustilaginoidea virens OX=1159556 GN=UV8b_6697 PE=3 SV=1	UV8b_6697	1	0.0039486	82.716	K00626	2	NLNVDK(1)LR	-3.3035	1	124330	1	0.00123088	105.04	2	NLNVDK(1)LR	-0.050417	1	129360	1	6.77101e-05	129.56	2	NLNVDK(1)LR	0.046231	1	128680
map00380 Tryptophan metabolism	0.32637	1.29	A0A063BUD4	188	K	Acetyl-CoA acetyltransferase OS=Ustilaginoidea virens OX=1159556 GN=UV8b_6697 PE=3 SV=1	UV8b_6697	1	1.45669e-20	123.99	K00626	2	SYQK(1)AQAAAEAGLFR	-0.24136	1	38422	1	2.11259e-08	139.7	2	SYQK(1)AQAAAEAGLFR	-0.7158	1	39600	1	1.62236e-12	132.9	2	SYQK(1)AQAAAEAGLFR	0.13717	1	35203
map00380 Tryptophan metabolism	0.32637	1.29	A0A063BYK5	468	K	Aldehyde dehydrogenase OS=Ustilaginoidea virens OX=1159556 GN=UV8b_4026 PE=3 SV=1	UV8b_4026	1	0.000194396	84.309	K00128	2	FTGAK(1)TTVPFDR	-0.63661	1	9196.9									1	1.15312e-05	90.306	2	FTGAK(1)TTVPFDR	0.7541	1	9343.2
map00380 Tryptophan metabolism	0.32637	1.29	A0A063BZU0	406	K	Catalase-peroxidase OS=Ustilaginoidea virens OX=1159556 GN=katG PE=3 SV=1	katG	1	2.21322e-06	129.56	K03782	2	AWFK(1)LTHR	0.54706	1	302170	1	0.000280864	142.36	2	AWFK(1)LTHR	0.83864	1	317930	1	0.000264693	117.39	2	AWFK(1)LTHR	-0.4427	1	329730
map00380 Tryptophan metabolism	0.32637	1.29	A0A063BZU0	384	K	Catalase-peroxidase OS=Ustilaginoidea virens OX=1159556 GN=katG PE=3 SV=1	katG	1	6.38312e-06	136.84	K03782	2	FDPAYEK(1)ISR	-1.2362	1	212010	1	0.000205907	117.3	2	FDPAYEK(1)ISR	-0.96595	1	215570	1	6.47016e-05	101.82	2	FDPAYEK(1)ISR	0.070544	1	221330
map00380 Tryptophan metabolism	0.32637	1.29	A0A063BZU0	368	K	Catalase-peroxidase OS=Ustilaginoidea virens OX=1159556 GN=katG PE=3 SV=1	katG	1	2.2003e-09	126.21	K03782	2	PK(1)MLTTDLSLR	0.0055281	4	626040	1	1.07494e-07	112.73	2	PK(1)MLTTDLSLR	0.21777	4	688860	1	2.73425e-09	152.23	2	PK(1)MLTTDLSLR	0.24946	5	707280
map00380 Tryptophan metabolism	0.32637	1.29	A0A063BZU0	709	K	Catalase-peroxidase OS=Ustilaginoidea virens OX=1159556 GN=katG PE=3 SV=1	katG	1	0.00228256	60	K03782	2	FVK(1)DFVAAWDK	1.9703	1	14819
map00380 Tryptophan metabolism	0.32637	1.29	A0A063BZU0	138	K	Catalase-peroxidase OS=Ustilaginoidea virens OX=1159556 GN=katG PE=3 SV=1	katG	1	0.00353162	61.494	K03782	2	LLWPIK(1)QK	0.068584	1	16906									1	0.0114419	66.087	2	LLWPIK(1)QK	0.4883	1	18297
map00380 Tryptophan metabolism	0.32637	1.29	A0A063BZU0	593	K	Catalase-peroxidase OS=Ustilaginoidea virens OX=1159556 GN=katG PE=3 SV=1	katG	1	1.6361e-06	115.35	K03782	3	SHGAVK(1)QEHLLVDR	0.266	1	34305	1	0.000362445	75.5	3	SHGAVK(1)QEHLLVDR	0.7992	1	35186	1	1.3327e-11	113.34	3	SHGAVK(1)QEHLLVDR	0.027497	1	37049
map00380 Tryptophan metabolism	0.32637	1.29	A0A063BZU0	363	K	Catalase-peroxidase OS=Ustilaginoidea virens OX=1159556 GN=katG PE=3 SV=1	katG	0.988522	7.25241e-11	126.32	K03782	3	TDDLIIPDAYDANK(0.989)FHK(0.011)PK	0.049129	4	805330	0.989691	3.47919e-09	139.61	3	TDDLIIPDAYDANK(0.99)FHK(0.01)PK	0.97419	4	830630	0.991042	3.77387e-09	155.57	3	TDDLIIPDAYDANK(0.991)FHK(0.009)PK	1.1842	4	819040
map00380 Tryptophan metabolism	0.32637	1.29	A0A063BZU0	63	K	Catalase-peroxidase OS=Ustilaginoidea virens OX=1159556 GN=katG PE=3 SV=1	katG	1	0.0174172	52.591	K03782	2	TLDFEGLK(1)K	2.0663	2	31492	1	0.00109197	84.368	2	TLDFEGLK(1)K	0.35985	2	32162	1	0.00207187	72.038	2	TLDFEGLK(1)K	0.49324	2	35432
map00380 Tryptophan metabolism	0.32637	1.29	A0A063BZU0	202	K	Catalase-peroxidase OS=Ustilaginoidea virens OX=1159556 GN=katG PE=3 SV=1	katG	1	0.000335375	131.22	K03782	2	YKGDK(1)NFQK	1.1801	1	13215	0.999987	0.0115794	123.5	2	YKGDK(1)NFQK	0.27846	1	12559	0.999932	0.00219362	102.55	2	YKGDK(1)NFQK	1.0875	1	13865
map00380 Tryptophan metabolism	0.32637	1.29	A0A063C5C8	153	K	Putative L-kynurenine/alpha-aminoadipate aminotransferase OS=Ustilaginoidea virens OX=1159556 GN=UV8b_2283 PE=4 SV=1	UV8b_2283	1	5.5414e-07	96.946	K00838	2	GQTVTIGK(1)YDVR	0.042477	1	38343	1	1.98206e-06	124.06	2	GQTVTIGK(1)YDVR	0.062186	1	39019	1	0.00276813	55.754	2	GQTVTIGK(1)YDVR	-0.42715	1	39232
map00380 Tryptophan metabolism	0.32637	1.29	A0A063C8Q5	893	K	Dihydrolipoyl dehydrogenase OS=Ustilaginoidea virens OX=1159556 GN=UV8b_2480 PE=3 SV=1	UV8b_2480	1	2.23956e-08	152.23	K00382	2	AGQEGLK(1)VACIEK	-3.1679	1	11560	1	0.00195437	61.042	2	AGQEGLK(1)VACIEK	-1.2594	1	16029
map00380 Tryptophan metabolism	0.32637	1.29	A0A063C8Q5	1329	K	Dihydrolipoyl dehydrogenase OS=Ustilaginoidea virens OX=1159556 GN=UV8b_2480 PE=3 SV=1	UV8b_2480	1	1.87138e-08	96.957	K00382	2	EAAMATSSK(1)AIHF	0.39131	1	21957	1	1.3295e-06	130.79	2	EAAMATSSK(1)AIHF	1.3936	1	20967	1	7.04217e-05	85.622	2	EAAMATSSK(1)AIHF	0.94645	1	23673
map00380 Tryptophan metabolism	0.32637	1.29	A0A063C8Q5	1093	K	Dihydrolipoyl dehydrogenase OS=Ustilaginoidea virens OX=1159556 GN=UV8b_2480 PE=3 SV=1	UV8b_2480	1	0.000376134	87.251	K00382	2	K(1)QGMDFK	-0.23529	1	19679	1	0.00825268	87.251	2	K(1)QGMDFK	0.86422	1	20172	1	0.00358009	93.561	2	K(1)QGMDFK	-0.17504	1	21960
map00380 Tryptophan metabolism	0.32637	1.29	A0A063C8Q5	951	K	Dihydrolipoyl dehydrogenase OS=Ustilaginoidea virens OX=1159556 GN=UV8b_2480 PE=3 SV=1	UV8b_2480	1	0.00290935	77.072	K00382	2	LNLANFMK(1)AK	-0.0091904	1	6930.8									1	0.0154041	48.157	2	LNLANFMK(1)AK	0.12265	1	7854.2
map00380 Tryptophan metabolism	0.32637	1.29	A0A063C8Q5	1103	K	Dihydrolipoyl dehydrogenase OS=Ustilaginoidea virens OX=1159556 GN=UV8b_2480 PE=3 SV=1	UV8b_2480	1	4.24848e-06	121.8	K00382	2	LNTK(1)VVGGDK	0.3373	1	10341	1	0.000462676	87.895	2	LNTK(1)VVGGDK	-0.3801	1	10339	1	0.00204876	74.424	2	LNTK(1)VVGGDK	-0.17578	1	12568
map00380 Tryptophan metabolism	0.32637	1.29	A0A063C8Q5	1115	K	Dihydrolipoyl dehydrogenase OS=Ustilaginoidea virens OX=1159556 GN=UV8b_2480 PE=3 SV=1	UV8b_2480	1	0.0249316	44.82	K00382	2	VK(1)LDVDAAK	1.0028	1	40783	1	0.00252512	90.263	2	VK(1)LDVDAAK	-0.93958	1	35805	1	0.0147111	78.816	2	VK(1)LDVDAAK	-0.36663	1	36667
map00380 Tryptophan metabolism	0.32637	1.29	A0A063CBL0	340	K	Acetamidase OS=Ustilaginoidea virens OX=1159556 GN=UV8b_54 PE=4 SV=1	UV8b_54	1	0.000324957	81.163	K01426	2	EVHLPSK(1)LK	0.22521	1	14860	1	0.000452969	81.642	2	EVHLPSK(1)LK	-0.15314	1	15783	1	9.94803e-05	83.623	2	EVHLPSK(1)LK	-0.57638	1	14499
map00380 Tryptophan metabolism	0.32637	1.29	A0A063CF23	427	K	Aldehyde dehydrogenase OS=Ustilaginoidea virens OX=1159556 GN=UV8b_535 PE=3 SV=1	UV8b_535	0.999963	4.81249e-09	107.15	K00128	4	FKDEAEVIK(1)LGNQSNYGLAAAIHTR	0.78618	1	22644	0.999937	4.2267e-08	93.517	4	FKDEAEVIK(1)LGNQSNYGLAAAIHTR	-0.32526	1	20610	0.999983	1.49827e-13	111.06	4	FKDEAEVIK(1)LGNQSNYGLAAAIHTR	0.5275	1	30684
map00380 Tryptophan metabolism	0.32637	1.29	A0A063CF23	100	K	Aldehyde dehydrogenase OS=Ustilaginoidea virens OX=1159556 GN=UV8b_535 PE=3 SV=1	UV8b_535	1	1.06032e-05	84.999	K00128	2	GNMMIK(1)LADLVEK	1.1443	2	21139	1	0.000972578	64.266	2	GNMMIK(1)LADLVEK	0.0055883	2	26577	1	0.000847331	66.953	2	GNMMIK(1)LADLVEK	0.25899	1	16881
map00380 Tryptophan metabolism	0.32637	1.29	A0A063CF23	147	K	Aldehyde dehydrogenase OS=Ustilaginoidea virens OX=1159556 GN=UV8b_535 PE=3 SV=1	UV8b_535	1	0.00214128	78.932	K00128	2	YYGGWADK(1)IEGK	-0.10741	1	8460.5	1	0.00204573	92.445	2	YYGGWADK(1)IEGK	-0.47831	1	10310	1	1.30948e-05	99.174	2	YYGGWADK(1)IEGK	0.61359	1	12519
map00380 Tryptophan metabolism	0.32637	1.29	A0A063CF23	264	K	Aldehyde dehydrogenase OS=Ustilaginoidea virens OX=1159556 GN=UV8b_535 PE=3 SV=1	UV8b_535				K00128														1	9.94953e-06	96.946	2	TIMK(1)AAASSNLK	-0.1445	1	39470
map00400 Phenylalanine, tyrosine and tryptophan biosynthesis	0.19124	1.52	A0A063BP07	369	K	Aspartate aminotransferase OS=Ustilaginoidea virens OX=1159556 GN=UV8b_6975 PE=4 SV=1	UV8b_6975	1	0.000262177	100.84	K14455	2	ENLEK(1)LGSK	-0.748	1	16345	1	0.00384368	51.872	2	ENLEK(1)LGSK	0.63258	1	15107	1	0.0222576	58.916	2	ENLEK(1)LGSK	-0.29401	1	17319
map00400 Phenylalanine, tyrosine and tryptophan biosynthesis	0.19124	1.52	A0A063BP07	340	K	Aspartate aminotransferase OS=Ustilaginoidea virens OX=1159556 GN=UV8b_6975 PE=4 SV=1	UV8b_6975	1	6.51623e-12	165.39	K14455	2	IATEILSSPK(1)LYK	0.17616	1	69725	1	0.000493242	77.358	2	IATEILSSPK(1)LYK	-0.55108	1	78161	1	0.000264904	96.957	2	IATEILSSPK(1)LYK	-0.73696	1	77594
map00400 Phenylalanine, tyrosine and tryptophan biosynthesis	0.19124	1.52	A0A063BP07	343	K	Aspartate aminotransferase OS=Ustilaginoidea virens OX=1159556 GN=UV8b_6975 PE=4 SV=1	UV8b_6975	1	2.87215e-05	120.33	K14455	2	LYK(1)QWLGEVK	0.30976	1	13598	1	0.000230259	109.88	2	LYK(1)QWLGEVK	-1.2088	1	14318	1	0.00113608	74.424	2	LYK(1)QWLGEVK	-1.0014	1	14446
map00400 Phenylalanine, tyrosine and tryptophan biosynthesis	0.19124	1.52	A0A063BP07	98	K	Aspartate aminotransferase OS=Ustilaginoidea virens OX=1159556 GN=UV8b_6975 PE=4 SV=1	UV8b_6975	1	0.00464448	78.816	K14455	2	VIEDK(1)LNK	-0.69373	2	22397	1	0.0028872	75.243	2	VIEDK(1)LNK	0.35047	1	18774	1	0.0133409	56.014	2	VIEDK(1)LNK	0.86844	1	18682
map00400 Phenylalanine, tyrosine and tryptophan biosynthesis	0.19124	1.52	A0A063BP07	314	K	Aspartate aminotransferase OS=Ustilaginoidea virens OX=1159556 GN=UV8b_6975 PE=4 SV=1	UV8b_6975				K14455														1	3.14495e-07	114.39	2	VDSQLK(1)ILIR	-0.46954	1	6320.3
map00400 Phenylalanine, tyrosine and tryptophan biosynthesis	0.19124	1.52	A0A063BT23	81	K	Phospho-2-dehydro-3-deoxyheptonate aldolase OS=Ustilaginoidea virens OX=1159556 GN=UV8b_5274 PE=3 SV=1	UV8b_5274	1	4.59538e-05	52.149	K01626	3	LLVVVGPCSIHDPEAAHEYAAK(1)LK	-0.40722	1	2431
map00400 Phenylalanine, tyrosine and tryptophan biosynthesis	0.19124	1.52	A0A063BTL4	589	K	Tryptophan synthase OS=Ustilaginoidea virens OX=1159556 GN=UV8b_6972 PE=3 SV=1	UV8b_6972	1	2.32429e-10	106.11	K01694	3	HSATLTGGSK(1)GVLHGVR	0.62356	1	14005	1	0.00105563	72.327	3	HSATLTGGSK(1)GVLHGVR	-1.7197e-05	1	15826	1	2.99417e-13	146.58	3	HSATLTGGSK(1)GVLHGVR	-0.0089161	1	16262
map00400 Phenylalanine, tyrosine and tryptophan biosynthesis	0.19124	1.52	A0A063BTL4	468	K	Tryptophan synthase OS=Ustilaginoidea virens OX=1159556 GN=UV8b_6972 PE=3 SV=1	UV8b_6972	1	0.0100916	52.863	K01694	2	LLGAK(1)VVAVEAGSK	-2.9177	1	27303	1	0.0122396	47.57	2	LLGAK(1)VVAVEAGSK	-3.7874	1	31209	1	0.00146742	87.573	2	LLGAK(1)VVAVEAGSK	-2.941	1	27746
map00400 Phenylalanine, tyrosine and tryptophan biosynthesis	0.19124	1.52	A0A063BUZ3	110	K	Chorismate synthase OS=Ustilaginoidea virens OX=1159556 GN=UV8b_6032 PE=3 SV=1	UV8b_6032	1	2.77978e-06	86.243	K01736	3	PSHADFTYLEK(1)YGVR	-1.2991	1	4636.5	1	6.29691e-06	134.2	3	PSHADFTYLEK(1)YGVR	0.022486	1	2527.7
map00400 Phenylalanine, tyrosine and tryptophan biosynthesis	0.19124	1.52	A0A063C0E6	336	K	Phospho-2-dehydro-3-deoxyheptonate aldolase OS=Ustilaginoidea virens OX=1159556 GN=UV8b_4336 PE=3 SV=1	UV8b_4336	1	1.48946e-06	80.379	K01626	3	SGLK(1)HGVSITDACINWK	-1.4913	1	5378.5	1	1.13815e-05	95.345	3	SGLK(1)HGVSITDACINWK	0.407	1	6323.6	1	1.13635e-05	77.431	3	SGLK(1)HGVSITDACINWK	1.0396	1	6934.7
map00400 Phenylalanine, tyrosine and tryptophan biosynthesis	0.19124	1.52	A0A063C0E6	96	K	Phospho-2-dehydro-3-deoxyheptonate aldolase OS=Ustilaginoidea virens OX=1159556 GN=UV8b_4336 PE=3 SV=1	UV8b_4336				K01626						0.99057	0.00021346	67.548	3	EK(0.991)HK(0.009)DELLIVMR	-0.67387	1	2137.9
map00400 Phenylalanine, tyrosine and tryptophan biosynthesis	0.19124	1.52	A0A063C5C8	153	K	Putative L-kynurenine/alpha-aminoadipate aminotransferase OS=Ustilaginoidea virens OX=1159556 GN=UV8b_2283 PE=4 SV=1	UV8b_2283	1	5.5414e-07	96.946	K00838	2	GQTVTIGK(1)YDVR	0.042477	1	38343	1	1.98206e-06	124.06	2	GQTVTIGK(1)YDVR	0.062186	1	39019	1	0.00276813	55.754	2	GQTVTIGK(1)YDVR	-0.42715	1	39232
map00400 Phenylalanine, tyrosine and tryptophan biosynthesis	0.19124	1.52	A0A063BRH1	197	K	Phospho-2-dehydro-3-deoxyheptonate aldolase OS=Ustilaginoidea virens OX=1159556 GN=UV8b_7478 PE=3 SV=1	UV8b_7478				K01626						1	1.90502e-08	135.13	2	EK(1)YSTIANSIQQTLR	-0.74986	1	6747.7	1	1.83648e-08	121.86	2	EK(1)YSTIANSIQQTLR	-1.049	1	5994.5
map00410 beta-Alanine metabolism	0.0443893	1.93	A0A063BM08	186	K	Enoyl-CoA hydratase OS=Ustilaginoidea virens OX=1159556 GN=UV8b_7415 PE=3 SV=1	UV8b_7415	1	7.93581e-05	99.174	K07511	2	AK(1)AMELILTGK	-0.46382	1	12009	1	0.000904257	83.775	2	AK(1)AMELILTGK	-0.59179	1	12177	1	1.91785e-05	88.24	2	AK(1)AMELILTGK	-0.39623	1	13343
map00410 beta-Alanine metabolism	0.0443893	1.93	A0A063BM08	234	K	Enoyl-CoA hydratase OS=Ustilaginoidea virens OX=1159556 GN=UV8b_7415 PE=3 SV=1	UV8b_7415	1	3.50934e-23	187.47	K07511	2	TAETIAGYSK(1)VAVQACK	0.72835	1	14215	1	1.44944e-19	183	2	TAETIAGYSK(1)VAVQACK	0.20455	1	15775	1	2.44843e-27	203.93	2	TAETIAGYSK(1)VAVQACK	0.51845	1	17615
map00410 beta-Alanine metabolism	0.0443893	1.93	A0A063BTF9	325	K	Aldehyde dehydrogenase OS=Ustilaginoidea virens OX=1159556 GN=UV8b_6593 PE=3 SV=1	UV8b_6593	1	9.91e-10	111.38	K00128	2	AAAGSLK(1)NVTLETGGK	-0.41328	1	34378	1	4.62622e-08	124.24	2	AAAGSLK(1)NVTLETGGK	0.064445	1	31583	1	1.25563e-05	111.38	2	AAAGSLK(1)NVTLETGGK	0.4242	1	34630
map00410 beta-Alanine metabolism	0.0443893	1.93	A0A063BTF9	429	K	Aldehyde dehydrogenase OS=Ustilaginoidea virens OX=1159556 GN=UV8b_6593 PE=3 SV=1	UV8b_6593	1	1.60202e-13	167.59	K00128	2	SQGAK(1)LEAGGSSAR	0.59398	1	18915	1	0.0151743	69.641	2	SQGAK(1)LEAGGSSAR	0.66073	1	21836	1	6.73217e-06	104.04	2	SQGAK(1)LEAGGSSAR	-1.3295	1	20847
map00410 beta-Alanine metabolism	0.0443893	1.93	A0A063BYK5	468	K	Aldehyde dehydrogenase OS=Ustilaginoidea virens OX=1159556 GN=UV8b_4026 PE=3 SV=1	UV8b_4026	1	0.000194396	84.309	K00128	2	FTGAK(1)TTVPFDR	-0.63661	1	9196.9									1	1.15312e-05	90.306	2	FTGAK(1)TTVPFDR	0.7541	1	9343.2
map00410 beta-Alanine metabolism	0.0443893	1.93	A0A063C013	188	K	Methylmalonate semialdehyde dehydrogenase OS=Ustilaginoidea virens OX=1159556 GN=UV8b_4325 PE=4 SV=1	UV8b_4325	1	1.42125e-15	117.41	K00140	2	LAASITLEQGK(1)TLADAR	-0.49972	1	3309.8									1	1.57159e-19	155.57	2	LAASITLEQGK(1)TLADAR	-0.13239	1	6222.3
map00410 beta-Alanine metabolism	0.0443893	1.93	A0A063C9R1	23	K	Glutamate decarboxylase OS=Ustilaginoidea virens OX=1159556 GN=UV8b_457 PE=4 SV=1	UV8b_457	1	2.12857e-08	121.71	K01580	2	VSK(1)LADQAASLLR	0.30088	2	64572	1	7.86093e-05	95.656	2	VSK(1)LADQAASLLR	0.51155	1	63466	1	1.56972e-08	135.5	2	VSK(1)LADQAASLLR	0.15909	1	65617
map00410 beta-Alanine metabolism	0.0443893	1.93	A0A063CBH9	438	K	4-aminobutyrate aminotransferase OS=Ustilaginoidea virens OX=1159556 GN=UV8b_1246 PE=3 SV=1	UV8b_1246	1	0.000792936	67.887	K13524	3	LEGLAAK(1)YPEHFQNLR	0.5264	1	35724	1	0.00142251	67.887	3	LEGLAAK(1)YPEHFQNLR	1.1892	1	36791	1	5.54242e-06	87.573	3	LEGLAAK(1)YPEHFQNLR	0.50218	1	36223
map00410 beta-Alanine metabolism	0.0443893	1.93	A0A063CBH9	381	K	4-aminobutyrate aminotransferase OS=Ustilaginoidea virens OX=1159556 GN=UV8b_1246 PE=3 SV=1	UV8b_1246	1	0.000102909	100.84	K13524	3	SK(1)DLRPNKPYR	-0.11144	1	6300	0.999988	0.0262571	55.235	3	SK(1)DLRPNKPYR	1.5616	1	8789.1	0.999997	0.010789	65.404	3	SK(1)DLRPNKPYR	-1.4778	1	8108
map00410 beta-Alanine metabolism	0.0443893	1.93	A0A063CF23	427	K	Aldehyde dehydrogenase OS=Ustilaginoidea virens OX=1159556 GN=UV8b_535 PE=3 SV=1	UV8b_535	0.999963	4.81249e-09	107.15	K00128	4	FKDEAEVIK(1)LGNQSNYGLAAAIHTR	0.78618	1	22644	0.999937	4.2267e-08	93.517	4	FKDEAEVIK(1)LGNQSNYGLAAAIHTR	-0.32526	1	20610	0.999983	1.49827e-13	111.06	4	FKDEAEVIK(1)LGNQSNYGLAAAIHTR	0.5275	1	30684
map00410 beta-Alanine metabolism	0.0443893	1.93	A0A063CF23	100	K	Aldehyde dehydrogenase OS=Ustilaginoidea virens OX=1159556 GN=UV8b_535 PE=3 SV=1	UV8b_535	1	1.06032e-05	84.999	K00128	2	GNMMIK(1)LADLVEK	1.1443	2	21139	1	0.000972578	64.266	2	GNMMIK(1)LADLVEK	0.0055883	2	26577	1	0.000847331	66.953	2	GNMMIK(1)LADLVEK	0.25899	1	16881
map00410 beta-Alanine metabolism	0.0443893	1.93	A0A063CF23	147	K	Aldehyde dehydrogenase OS=Ustilaginoidea virens OX=1159556 GN=UV8b_535 PE=3 SV=1	UV8b_535	1	0.00214128	78.932	K00128	2	YYGGWADK(1)IEGK	-0.10741	1	8460.5	1	0.00204573	92.445	2	YYGGWADK(1)IEGK	-0.47831	1	10310	1	1.30948e-05	99.174	2	YYGGWADK(1)IEGK	0.61359	1	12519
map00410 beta-Alanine metabolism	0.0443893	1.93	A0A063CF23	264	K	Aldehyde dehydrogenase OS=Ustilaginoidea virens OX=1159556 GN=UV8b_535 PE=3 SV=1	UV8b_535				K00128														1	9.94953e-06	96.946	2	TIMK(1)AAASSNLK	-0.1445	1	39470
map00410 beta-Alanine metabolism	0.0443893	1.93	A0A063C4L9	367	K	Multifunctional beta-oxidation protein OS=Ustilaginoidea virens OX=1159556 GN=UV8b_1893 PE=4 SV=1	UV8b_1893				K14729						1	3.47266e-05	79.235	2	AVGVK(1)ASAEDGETVVK	-0.61886	1	4507.5	1	6.47098e-06	90.376	2	AVGVK(1)ASAEDGETVVK	0.4847	1	6407.9
map00440 Phosphonate and phosphinate metabolism	0.228106	2.18	A0A063BW58	49	K	sn-1,2-diacylglycerol cholinephosphotransferase OS=Ustilaginoidea virens OX=1159556 GN=UV8b_6698 PE=3 SV=1	UV8b_6698	1	0.00947001	65.404	K00993	2	SYK(1)YSSVDK	0.81582	1	20442	1	0.00338327	81.163	2	SYK(1)YSSVDK	0.88229	1	19121	1	0.00296173	57.888	2	SYK(1)YSSVDK	-0.077793	1	20947
map00440 Phosphonate and phosphinate metabolism	0.228106	2.18	A0A063BWT3	190	K	Ethanolamine-phosphate cytidylyltransferase OS=Ustilaginoidea virens OX=1159556 GN=UV8b_4050 PE=4 SV=1	UV8b_4050	1	0.00271524	67.881	K00967	2	LK(1)LYATDETAK	-4.1025	1	29351									1	4.45391e-05	70.389	2	LK(1)LYATDETAK	-0.89116	1	27633
map00500 Starch and sucrose metabolism	0.359959	1.24	A0A063BK54	1598	K	Beta-1,3-glucan synthase catalytic subunit OS=Ustilaginoidea virens OX=1159556 GN=UV8b_8319 PE=4 SV=1	UV8b_8319	1	4.89651e-10	147.72	K00706	2	VLSTK(1)QLEQFYDK	-1.9871	1	3316.3
map00500 Starch and sucrose metabolism	0.359959	1.24	A0A063BPF7	532	K	Phosphoglucomutase 2 OS=Ustilaginoidea virens OX=1159556 GN=UV8b_6828 PE=3 SV=1	UV8b_6828	1	7.22627e-07	134.2	K01835	2	AEVK(1)FATELLK	-0.626	1	182470	1	0.00146065	77.358	2	AEVK(1)FATELLK	-0.92311	1	197200	1	1.64993e-05	99.174	2	AEVK(1)FATELLK	-0.48176	1	187360
map00500 Starch and sucrose metabolism	0.359959	1.24	A0A063BPF7	539	K	Phosphoglucomutase 2 OS=Ustilaginoidea virens OX=1159556 GN=UV8b_6828 PE=3 SV=1	UV8b_6828	1	4.16191e-06	129.72	K01835	2	FATELLK(1)FK	-0.18195	1	182790	1	0.000236648	129.72	2	FATELLK(1)FK	0.04491	1	187810	1	1.26687e-05	113.7	2	FATELLK(1)FK	-0.44474	1	201950
map00500 Starch and sucrose metabolism	0.359959	1.24	A0A063BPF7	121	K	Phosphoglucomutase 2 OS=Ustilaginoidea virens OX=1159556 GN=UV8b_6828 PE=3 SV=1	UV8b_6828	1	2.45172e-09	95.001	K01835	3	ATGGILLTASHNPGGPK(1)NDFGIK	0.73072	1	7287.7	1	4.29697e-07	84.105	3	ATGGILLTASHNPGGPK(1)NDFGIK	0.23497	1	8046.8
map00500 Starch and sucrose metabolism	0.359959	1.24	A0A063BPF7	210	K	Phosphoglucomutase 2 OS=Ustilaginoidea virens OX=1159556 GN=UV8b_6828 PE=3 SV=1	UV8b_6828	1	5.74553e-10	124.77	K01835	3	EFFTSHPDFK(1)VLFDGLHGVTGPYGK	1.2777	1	14435	1	1.46637e-08	101.62	3	EFFTSHPDFK(1)VLFDGLHGVTGPYGK	1.763	1	16805	1	5.46701e-05	44.584	3	EFFTSHPDFK(1)VLFDGLHGVTGPYGK	2.115	1	18516
map00500 Starch and sucrose metabolism	0.359959	1.24	A0A063BPF7	225	K	Phosphoglucomutase 2 OS=Ustilaginoidea virens OX=1159556 GN=UV8b_6828 PE=3 SV=1	UV8b_6828	1	2.59314e-08	78.673	K01835	3	VLFDGLHGVTGPYGK(1)AIFEK	-1.0996	1	50320	1	0.000145758	48.201	3	VLFDGLHGVTGPYGK(1)AIFEK	-1.2067	1	48584	1	3.13718e-08	85.513	3	VLFDGLHGVTGPYGK(1)AIFEK	-1.307	1	43344
map00500 Starch and sucrose metabolism	0.359959	1.24	A0A063BPF7	358	K	Phosphoglucomutase 2 OS=Ustilaginoidea virens OX=1159556 GN=UV8b_6828 PE=3 SV=1	UV8b_6828	1	0.00166146	83.623	K01835	2	FFCALFDAK(1)K	0.24774	1	23117	1	0.00631007	47.561	2	FFCALFDAK(1)K	-0.081921	1	25922	1	0.00147339	69.716	2	FFCALFDAK(1)K	-0.23732	1	23875
map00500 Starch and sucrose metabolism	0.359959	1.24	A0A063BPF7	149	K	Phosphoglucomutase 2 OS=Ustilaginoidea virens OX=1159556 GN=UV8b_6828 PE=3 SV=1	UV8b_6828	1	3.33824e-12	177.47	K01835	2	IFETSK(1)SLTSYK	-0.10653	1	186260	1	1.65738e-10	139.78	2	IFETSK(1)SLTSYK	0.023412	1	208090	1	4.94637e-14	124.46	2	IFETSK(1)SLTSYK	-0.23386	1	207740
map00500 Starch and sucrose metabolism	0.359959	1.24	A0A063BPF7	454	K	Phosphoglucomutase 2 OS=Ustilaginoidea virens OX=1159556 GN=UV8b_6828 PE=3 SV=1	UV8b_6828	1	0.00132321	101.45	K01835	2	LVADSSFVGSK(1)IR	-0.10819	1	109650	1	1.06532e-06	122.51	2	LVADSSFVGSK(1)IR	-0.23647	1	118950	1	8.93171e-06	112.93	2	LVADSSFVGSK(1)IR	-0.23995	1	111680
map00500 Starch and sucrose metabolism	0.359959	1.24	A0A063BPF7	443	K	Phosphoglucomutase 2 OS=Ustilaginoidea virens OX=1159556 GN=UV8b_6828 PE=3 SV=1	UV8b_6828	1	1.23156e-06	86.952	K01835	2	VVGELEK(1)LVADSSFVGSK	1.2113	2	81220	1	1.2758e-08	112.68	2	VVGELEK(1)LVADSSFVGSK	0.070261	2	62908	1	2.38465e-13	137.89	2	VVGELEK(1)LVADSSFVGSK	0.099164	2	56751
map00500 Starch and sucrose metabolism	0.359959	1.24	A0A063BPF7	359	K	Phosphoglucomutase 2 OS=Ustilaginoidea virens OX=1159556 GN=UV8b_6828 PE=3 SV=1	UV8b_6828				K01835						1	7.1504e-09	123.24	3	K(1)LSICGEESFGTGSDHIR	-0.22571	1	4975.6	1	2.1313e-13	129.53	3	K(1)LSICGEESFGTGSDHIR	-0.17292	1	4963.4
map00500 Starch and sucrose metabolism	0.359959	1.24	A0A063BPF7	81	K	Phosphoglucomutase 2 OS=Ustilaginoidea virens OX=1159556 GN=UV8b_6828 PE=3 SV=1	UV8b_6828				K01835														1	0.041917	42.835	2	IGAAYGVK(1)K	0.51174	1	28972
map00500 Starch and sucrose metabolism	0.359959	1.24	A0A063BQF4	585	K	1,4-alpha-glucan branching enzyme OS=Ustilaginoidea virens OX=1159556 GN=UV8b_6437 PE=4 SV=1	UV8b_6437	1	2.18298e-14	140.57	K00700	2	IVLNTDSK(1)EVGGLNR	-0.99832	1	1878
map00500 Starch and sucrose metabolism	0.359959	1.24	A0A063BQF4	186	K	1,4-alpha-glucan branching enzyme OS=Ustilaginoidea virens OX=1159556 GN=UV8b_6437 PE=4 SV=1	UV8b_6437	1	0.00333409	72.355	K00700	2	YIFK(1)HPR	-1.2433	1	6689.6	1	0.00455469	44.42	2	YIFK(1)HPR	-0.65888	1	6031.1
map00500 Starch and sucrose metabolism	0.359959	1.24	A0A063BR27	69	K	UTP--glucose-1-phosphate uridylyltransferase OS=Ustilaginoidea virens OX=1159556 GN=UV8b_8118 PE=3 SV=1	UV8b_8118	1	0.000159149	92.428	K00963	2	AK(1)GNAVDWDR	-0.32417	1	9924.5	1	0.00406648	78.932	2	AK(1)GNAVDWDR	0.048013	1	8466	1	2.99392e-07	136.84	2	AK(1)GNAVDWDR	1.2308	1	9909.2
map00500 Starch and sucrose metabolism	0.359959	1.24	A0A063BR27	425	K	UTP--glucose-1-phosphate uridylyltransferase OS=Ustilaginoidea virens OX=1159556 GN=UV8b_8118 PE=3 SV=1	UV8b_8118	1	3.6439e-06	130.71	K00963	2	FGDAPLIK(1)LGSDFK	1.8599	2	115140	1	2.30124e-07	104.49	2	FGDAPLIK(1)LGSDFK	1.4988	2	113520	1	3.66269e-08	108.91	2	FGDAPLIK(1)LGSDFK	1.7513	2	101590
map00500 Starch and sucrose metabolism	0.359959	1.24	A0A063BR27	391	K	UTP--glucose-1-phosphate uridylyltransferase OS=Ustilaginoidea virens OX=1159556 GN=UV8b_8118 PE=3 SV=1	UV8b_8118	1	1.49992e-05	114.93	K00963	2	FLPVK(1)TCSDLMLVK	1.5891	1	75987	1	4.29693e-05	88.734	2	FLPVK(1)TCSDLMLVK	2.0096	1	63746
map00500 Starch and sucrose metabolism	0.359959	1.24	A0A063BR27	407	K	UTP--glucose-1-phosphate uridylyltransferase OS=Ustilaginoidea virens OX=1159556 GN=UV8b_8118 PE=3 SV=1	UV8b_8118	1	7.84641e-16	137.58	K00963	3	SDLYTLK(1)HGQLQMSAAR	-1.4216	2	49643	1	2.13162e-08	83.061	2	SDLYTLK(1)HGQLQMSAAR	-0.63945	2	52872	1	6.65403e-09	108.34	3	SDLYTLK(1)HGQLQMSAAR	-0.24992	2	50293
map00500 Starch and sucrose metabolism	0.359959	1.24	A0A063BR27	438	K	UTP--glucose-1-phosphate uridylyltransferase OS=Ustilaginoidea virens OX=1159556 GN=UV8b_8118 PE=3 SV=1	UV8b_8118	1	0.000527634	104.04	K00963	2	VSDFQK(1)HIPSIPK	0.090369	2	77842	1	0.00127104	55.578	2	VSDFQK(1)HIPSIPK	0.44725	3	125200	1	0.00310248	75.474	2	VSDFQK(1)HIPSIPK	0.013944	2	105960
map00500 Starch and sucrose metabolism	0.359959	1.24	A0A063BR27	173	K	UTP--glucose-1-phosphate uridylyltransferase OS=Ustilaginoidea virens OX=1159556 GN=UV8b_8118 PE=3 SV=1	UV8b_8118				K00963						1	0.000244774	77.696	3	K(1)YEGHNVDILTFNQSR	-0.33091	1	17472	1	0.00018463	94.507	3	K(1)YEGHNVDILTFNQSR	0.47581	1	15842
map00500 Starch and sucrose metabolism	0.359959	1.24	A0A063BSP6	256	K	Beta-glucosidase OS=Ustilaginoidea virens OX=1159556 GN=UV8b_6956 PE=3 SV=1	UV8b_6956	0.999954	2.93164e-05	73.805	K05349	3	GEALK(1)FNASTDKPFPHVIDER	0.45813	1	27441	1	3.58627e-09	104.15	3	GEALK(1)FNASTDKPFPHVIDER	-0.0581	1	29099
map00500 Starch and sucrose metabolism	0.359959	1.24	A0A063BSP6	146	K	Beta-glucosidase OS=Ustilaginoidea virens OX=1159556 GN=UV8b_6956 PE=3 SV=1	UV8b_6956	0.99977	4.87925e-05	75.006	K05349	3	GIQSTGVQAAIK(1)HFLCNDQEDKR	1.0183	1	6412.4
map00500 Starch and sucrose metabolism	0.359959	1.24	A0A063BUI5	147	K	Putative trehalose-6-phosphate synthase/trehalose phosphatase OS=Ustilaginoidea virens OX=1159556 GN=UV8b_5498 PE=4 SV=1	UV8b_5498	1	7.69869e-07	126.63	K16055	3	EDQSK(1)LEHALSHGQPIR	-3.1368	1	54701	1	9.35925e-09	164.3	3	EDQSK(1)LEHALSHGQPIR	0.65132	1	55984	1	1.34015e-19	182.52	3	EDQSK(1)LEHALSHGQPIR	1.0669	1	54506
map00500 Starch and sucrose metabolism	0.359959	1.24	A0A063BUI5	383	K	Putative trehalose-6-phosphate synthase/trehalose phosphatase OS=Ustilaginoidea virens OX=1159556 GN=UV8b_5498 PE=4 SV=1	UV8b_5498	1	4.35058e-08	167.06	K16055	2	GVAQK(1)LQAFER	0.25227	1	81934	1	3.97035e-07	140.05	2	GVAQK(1)LQAFER	-0.6581	1	85376	1	1.09056e-05	113.46	2	GVAQK(1)LQAFER	-0.73712	1	86957
map00500 Starch and sucrose metabolism	0.359959	1.24	A0A063BVQ6	105	K	Phosphotransferase OS=Ustilaginoidea virens OX=1159556 GN=UV8b_5070 PE=3 SV=1	UV8b_5070	1	0.00170394	70.389	K00844	2	TAK(1)ELFAFLAK	-2.0475	1	11759	1	0.000194708	74.849	2	TAK(1)ELFAFLAK	-2.7173	1	10041	1	0.00113039	81.099	2	TAK(1)ELFAFLAK	-1.8561	2	10669
map00500 Starch and sucrose metabolism	0.359959	1.24	A0A063BVR9	289	K	Glycogen [starch] synthase OS=Ustilaginoidea virens OX=1159556 GN=UV8b_6083 PE=3 SV=1	UV8b_6083	1	0.00206464	72.042	K00693	2	EK(1)IHDFVR	1.2408	1	12763	1	0.00132144	111.39	2	EK(1)IHDFVR	0.62459	1	10862	1	0.00122883	95.311	2	EK(1)IHDFVR	0.60321	1	11598
map00500 Starch and sucrose metabolism	0.359959	1.24	A0A063C002	326	K	Phosphotransferase OS=Ustilaginoidea virens OX=1159556 GN=UV8b_4315 PE=3 SV=1	UV8b_4315	1	1.46065e-05	69.641	K00844	2	DAK(1)IFAGQDISLLR	1.304	1	29185	1	0.00163792	75.5	2	DAK(1)IFAGQDISLLR	1.5682	1	21705	1	0.000105956	71.219	2	DAK(1)IFAGQDISLLR	3.4738	1	28266
map00500 Starch and sucrose metabolism	0.359959	1.24	A0A063C002	410	K	Phosphotransferase OS=Ustilaginoidea virens OX=1159556 GN=UV8b_4315 PE=3 SV=1	UV8b_4315	1	3.31742e-06	84.58	K00844	2	DYK(1)TCHVGADGSVFNK	-0.1877	2	32441	1	2.099e-08	120.75	2	DYK(1)TCHVGADGSVFNK	-0.011482	2	35763	1	6.40903e-19	168.78	2	DYK(1)TCHVGADGSVFNK	-0.40886	1	24378
map00500 Starch and sucrose metabolism	0.359959	1.24	A0A063C002	423	K	Phosphotransferase OS=Ustilaginoidea virens OX=1159556 GN=UV8b_4315 PE=3 SV=1	UV8b_4315	1	8.48767e-07	104.49	K00844	3	TCHVGADGSVFNK(1)YPHFK	0.51	1	9105.8	1	2.4815e-06	82.437	3	TCHVGADGSVFNK(1)YPHFK	0.54263	1	10493	1	9.99897e-09	78.157	3	TCHVGADGSVFNK(1)YPHFK	0.27408	1	11027
map00500 Starch and sucrose metabolism	0.359959	1.24	A0A063C002	16	K	Phosphotransferase OS=Ustilaginoidea virens OX=1159556 GN=UV8b_4315 PE=3 SV=1	UV8b_4315	0.863408	4.08828e-05	63.79	K00844	3	K(0.137)GSK(0.863)TDLPQDLLHEVK	0.50243	1	8047.7
map00500 Starch and sucrose metabolism	0.359959	1.24	A0A063C002	112	K	Phosphotransferase OS=Ustilaginoidea virens OX=1159556 GN=UV8b_4315 PE=3 SV=1	UV8b_4315	1	1.98821e-16	175.07	K00844	2	SEFDIIQSK(1)YR	0.41613	3	109070	1	1.01555e-05	136.84	2	SEFDIIQSK(1)YR	0.12739	2	107930	1	1.58766e-07	136.06	2	SEFDIIQSK(1)YR	0.33398	3	117590
map00500 Starch and sucrose metabolism	0.359959	1.24	A0A063C002	428	K	Phosphotransferase OS=Ustilaginoidea virens OX=1159556 GN=UV8b_4315 PE=3 SV=1	UV8b_4315	1	0.0346804	56.89	K00844	2	YPHFK(1)AR	-0.31927	1	33128	1	0.0232412	54.056	2	YPHFK(1)AR	-0.4428	1	32615	1	0.0030721	67.889	2	YPHFK(1)AR	-0.65007	1	33306
map00500 Starch and sucrose metabolism	0.359959	1.24	A0A063C002	177	K	Phosphotransferase OS=Ustilaginoidea virens OX=1159556 GN=UV8b_4315 PE=3 SV=1	UV8b_4315	1	0.00296989	72.846	K00844	2	WTK(1)GFDIAGVEGK	-0.46063	1	104570	1	1.27462e-06	124.06	2	WTK(1)GFDIAGVEGK	-0.36413	1	110030	1	5.76872e-05	77.157	2	WTK(1)GFDIAGVEGK	0.82002	1	113030
map00500 Starch and sucrose metabolism	0.359959	1.24	A0A063C401	235	K	Trehalase OS=Ustilaginoidea virens OX=1159556 GN=UV8b_2938 PE=3 SV=1	UV8b_2938	1	0.00207901	50.09	K01194	2	MLPEK(1)ITPELIR	-0.10458	1	5251.1									1	0.00248862	55.754	2	MLPEK(1)ITPELIR	-0.46157	1	2483.7
map00500 Starch and sucrose metabolism	0.359959	1.24	A0A063C5C4	512	K	Putative maltase MLT3 OS=Ustilaginoidea virens OX=1159556 GN=UV8b_1098 PE=4 SV=1	UV8b_1098	1	2.92718e-08	114.93	K01182	2	AK(1)HGGFSEAAER	0.71619	1	41017	1	1.90966e-06	143.22	2	AK(1)HGGFSEAAER	-0.08063	1	42745	1	2.40627e-06	105.94	2	AK(1)HGGFSEAAER	-0.49831	1	44750
map00500 Starch and sucrose metabolism	0.359959	1.24	A0A063C5C4	196	K	Putative maltase MLT3 OS=Ustilaginoidea virens OX=1159556 GN=UV8b_1098 PE=4 SV=1	UV8b_1098	1	0.000538707	51.07	K01182	3	RDWYIWQPAK(1)HSPSGTR	0.83855	1	21744	1	2.46703e-05	67.838	3	RDWYIWQPAK(1)HSPSGTR	-0.50104	1	26651
map00500 Starch and sucrose metabolism	0.359959	1.24	A0A063C733	566	K	Alpha-1,4 glucan phosphorylase OS=Ustilaginoidea virens OX=1159556 GN=UV8b_1889 PE=3 SV=1	UV8b_1889	1	3.35766e-08	121.8	K00688	2	LSELIASK(1)CGGR	-3.3751	1	12371	1	2.91725e-05	111.61	2	LSELIASK(1)CGGR	0.90722	1	15662	1	9.57753e-09	87.942	2	LSELIASK(1)CGGR	0.24036	1	11556
map00500 Starch and sucrose metabolism	0.359959	1.24	A0A063C733	313	K	Alpha-1,4 glucan phosphorylase OS=Ustilaginoidea virens OX=1159556 GN=UV8b_1889 PE=3 SV=1	UV8b_1889	1	3.4013e-14	147.02	K00688	2	LWSSK(1)ASGGEFDFQK	1.276	1	24722	1	1.40186e-07	106.47	2	LWSSK(1)ASGGEFDFQK	2.1215	1	24629	1	1.41657e-08	121.86	2	LWSSK(1)ASGGEFDFQK	1.8166	1	22107
map00500 Starch and sucrose metabolism	0.359959	1.24	A0A063C733	652	K	Alpha-1,4 glucan phosphorylase OS=Ustilaginoidea virens OX=1159556 GN=UV8b_1889 PE=3 SV=1	UV8b_1889	1	0.00316579	73.655	K00688	2	YLTLK(1)AMSAQER	0.58051	1	2956.8	1	0.00273895	53.028	2	YLTLK(1)AMSAQER	0.029462	1	5177.5
map00514 Other types of O-glycan biosynthesis	0.00276495	4.35	A0A063BPL9	481	K	Dolichyl-phosphate-mannose-protein mannosyltransferase containing protein OS=Ustilaginoidea virens OX=1159556 GN=UV8b_6241 PE=4 SV=1	UV8b_6241	1	0.029699	42.229	K00728	2	TIETK(1)FR	-10.484	1	146080									1	0.00317013	49.058	2	TIETK(1)FR	-10.232	1	160110
map00514 Other types of O-glycan biosynthesis	0.00276495	4.35	A0A063BV02	494	K	Uncharacterized protein OS=Ustilaginoidea virens OX=1159556 GN=UV8b_4471 PE=4 SV=1	UV8b_4471	1	3.30359e-08	126.29	K00728	2	GTNK(1)NLPQWGFK	-0.78864	1	29019	1	2.95126e-06	129.28	2	GTNK(1)NLPQWGFK	-1.0712	1	31344	1	8.15166e-06	120.65	2	GTNK(1)NLPQWGFK	-0.25954	1	29879
map00514 Other types of O-glycan biosynthesis	0.00276495	4.35	A0A063BV02	481	K	Uncharacterized protein OS=Ustilaginoidea virens OX=1159556 GN=UV8b_4471 PE=4 SV=1	UV8b_4471	1	0.000437417	90.142	K00728	3	LK(1)HEVLGCYLK	-2.2835	2	35613	1	0.000202894	77.358	2	LK(1)HEVLGCYLK	-1.1864	2	36050	1	4.3765e-06	117.99	2	LK(1)HEVLGCYLK	0.01161	2	37023
map00514 Other types of O-glycan biosynthesis	0.00276495	4.35	A0A063BYC9	151	K	Alpha-1,2 mannosyltransferase KTR1 OS=Ustilaginoidea virens OX=1159556 GN=UV8b_5854 PE=4 SV=1	UV8b_5854	1	5.55044e-15	147.72	K10967	2	SVTTSLVSGK(1)TYYGK	0.4627	1	13139	1	1.07645e-07	106.11	2	SVTTSLVSGK(1)TYYGK	-0.56664	1	13884	1	8.74289e-05	78.864	2	SVTTSLVSGK(1)TYYGK	0.35932	1	16316
map00514 Other types of O-glycan biosynthesis	0.00276495	4.35	A0A063BZ56	277	K	Mannosyltransferase PMTI OS=Ustilaginoidea virens OX=1159556 GN=UV8b_4748 PE=4 SV=1	UV8b_4748	1	6.3656e-07	83.474	K00728	3	RPGGALSLPNFGK(1)HFAAR	0.54393	1	6514.3	1	0.0001553	82.437	3	RPGGALSLPNFGK(1)HFAAR	-1.1491	1	7731.6	1	0.000389066	63.766	3	RPGGALSLPNFGK(1)HFAAR	-0.97178	1	8686.9
map00514 Other types of O-glycan biosynthesis	0.00276495	4.35	A0A063BZ56	474	K	Mannosyltransferase PMTI OS=Ustilaginoidea virens OX=1159556 GN=UV8b_4748 PE=4 SV=1	UV8b_4748	1	1.41369e-05	79.795	K00728	2	TVASYFK(1)LIHVPTK	-0.23838	1	7175.8	1	1.99635e-07	112.95	2	TVASYFK(1)LIHVPTK	-0.80542	1	8962	1	1.41029e-05	102.03	2	TVASYFK(1)LIHVPTK	-0.53974	1	8348.9
map00515 Mannose type O-glycan biosynthesis	0.0120866	4.35	A0A063BPL9	481	K	Dolichyl-phosphate-mannose-protein mannosyltransferase containing protein OS=Ustilaginoidea virens OX=1159556 GN=UV8b_6241 PE=4 SV=1	UV8b_6241	1	0.029699	42.229	K00728	2	TIETK(1)FR	-10.484	1	146080									1	0.00317013	49.058	2	TIETK(1)FR	-10.232	1	160110
map00515 Mannose type O-glycan biosynthesis	0.0120866	4.35	A0A063BV02	494	K	Uncharacterized protein OS=Ustilaginoidea virens OX=1159556 GN=UV8b_4471 PE=4 SV=1	UV8b_4471	1	3.30359e-08	126.29	K00728	2	GTNK(1)NLPQWGFK	-0.78864	1	29019	1	2.95126e-06	129.28	2	GTNK(1)NLPQWGFK	-1.0712	1	31344	1	8.15166e-06	120.65	2	GTNK(1)NLPQWGFK	-0.25954	1	29879
map00515 Mannose type O-glycan biosynthesis	0.0120866	4.35	A0A063BV02	481	K	Uncharacterized protein OS=Ustilaginoidea virens OX=1159556 GN=UV8b_4471 PE=4 SV=1	UV8b_4471	1	0.000437417	90.142	K00728	3	LK(1)HEVLGCYLK	-2.2835	2	35613	1	0.000202894	77.358	2	LK(1)HEVLGCYLK	-1.1864	2	36050	1	4.3765e-06	117.99	2	LK(1)HEVLGCYLK	0.01161	2	37023
map00515 Mannose type O-glycan biosynthesis	0.0120866	4.35	A0A063BZ56	277	K	Mannosyltransferase PMTI OS=Ustilaginoidea virens OX=1159556 GN=UV8b_4748 PE=4 SV=1	UV8b_4748	1	6.3656e-07	83.474	K00728	3	RPGGALSLPNFGK(1)HFAAR	0.54393	1	6514.3	1	0.0001553	82.437	3	RPGGALSLPNFGK(1)HFAAR	-1.1491	1	7731.6	1	0.000389066	63.766	3	RPGGALSLPNFGK(1)HFAAR	-0.97178	1	8686.9
map00515 Mannose type O-glycan biosynthesis	0.0120866	4.35	A0A063BZ56	474	K	Mannosyltransferase PMTI OS=Ustilaginoidea virens OX=1159556 GN=UV8b_4748 PE=4 SV=1	UV8b_4748	1	1.41369e-05	79.795	K00728	2	TVASYFK(1)LIHVPTK	-0.23838	1	7175.8	1	1.99635e-07	112.95	2	TVASYFK(1)LIHVPTK	-0.80542	1	8962	1	1.41029e-05	102.03	2	TVASYFK(1)LIHVPTK	-0.53974	1	8348.9
map00520 Amino sugar and nucleotide sugar metabolism	0.0446275	1.58	A0A063BKZ8	800	K	Chitin synthase class I OS=Ustilaginoidea virens OX=1159556 GN=UV8b_7948 PE=4 SV=1	UV8b_7948	1	9.21729e-05	81.163	K00698	2	EVALFSTK(1)FK	-0.69232	1	5239.7									1	0.000455621	107.08	2	EVALFSTK(1)FK	-1.2436	1	6496.2
map00520 Amino sugar and nucleotide sugar metabolism	0.0446275	1.58	A0A063BL06	520	K	Chitin synthase 1 OS=Ustilaginoidea virens OX=1159556 GN=UV8b_7958 PE=4 SV=1	UV8b_7958	1	0.0387377	48.785	K00698	2	AGQK(1)WHLTYIK	0.26149	1	3443.5
map00520 Amino sugar and nucleotide sugar metabolism	0.0446275	1.58	A0A063BLU2	297	K	UDP-glucose 4-epimerase Gal10 OS=Ustilaginoidea virens OX=1159556 GN=UV8b_7562 PE=3 SV=1	UV8b_7562	1	0.000871998	98.009	K01784	2	DLK(1)YEVVAR	-0.39328	1	34824	1	0.0530747	49.96	2	DLK(1)YEVVAR	-0.97063	1	41771	1	0.00370698	58.916	2	DLK(1)YEVVAR	-0.78701	1	37333
map00520 Amino sugar and nucleotide sugar metabolism	0.0446275	1.58	A0A063BLU2	269	K	UDP-glucose 4-epimerase Gal10 OS=Ustilaginoidea virens OX=1159556 GN=UV8b_7562 PE=3 SV=1	UV8b_7562	0.999471	4.44457e-06	98.167	K01784	3	EHK(0.001)PGVK(0.999)AWNLGSGR	-0.82598	1	12685									0.999032	3.58524e-08	119.52	3	EHK(0.001)PGVK(0.999)AWNLGSGR	1.1786	1	14987
map00520 Amino sugar and nucleotide sugar metabolism	0.0446275	1.58	A0A063BLU2	332	K	UDP-glucose 4-epimerase Gal10 OS=Ustilaginoidea virens OX=1159556 GN=UV8b_7562 PE=3 SV=1	UV8b_7562	1	4.00051e-09	128.97	K01784	2	TELTLEK(1)ACEDLWR	-1.0162	1	4940.9	1	2.74233e-05	110.44	2	TELTLEK(1)ACEDLWR	0.99399	1	5087
map00520 Amino sugar and nucleotide sugar metabolism	0.0446275	1.58	A0A063BLU2	342	K	UDP-glucose 4-epimerase Gal10 OS=Ustilaginoidea virens OX=1159556 GN=UV8b_7562 PE=3 SV=1	UV8b_7562	1	4.86857e-05	117.39	K01784	2	WVK(1)NNPQGYR	0.69894	1	7734.6	1	7.16165e-07	125.5	2	WVK(1)NNPQGYR	0.26732	1	6782.6
map00520 Amino sugar and nucleotide sugar metabolism	0.0446275	1.58	A0A063BPF7	532	K	Phosphoglucomutase 2 OS=Ustilaginoidea virens OX=1159556 GN=UV8b_6828 PE=3 SV=1	UV8b_6828	1	7.22627e-07	134.2	K01835	2	AEVK(1)FATELLK	-0.626	1	182470	1	0.00146065	77.358	2	AEVK(1)FATELLK	-0.92311	1	197200	1	1.64993e-05	99.174	2	AEVK(1)FATELLK	-0.48176	1	187360
map00520 Amino sugar and nucleotide sugar metabolism	0.0446275	1.58	A0A063BPF7	539	K	Phosphoglucomutase 2 OS=Ustilaginoidea virens OX=1159556 GN=UV8b_6828 PE=3 SV=1	UV8b_6828	1	4.16191e-06	129.72	K01835	2	FATELLK(1)FK	-0.18195	1	182790	1	0.000236648	129.72	2	FATELLK(1)FK	0.04491	1	187810	1	1.26687e-05	113.7	2	FATELLK(1)FK	-0.44474	1	201950
map00520 Amino sugar and nucleotide sugar metabolism	0.0446275	1.58	A0A063BPF7	121	K	Phosphoglucomutase 2 OS=Ustilaginoidea virens OX=1159556 GN=UV8b_6828 PE=3 SV=1	UV8b_6828	1	2.45172e-09	95.001	K01835	3	ATGGILLTASHNPGGPK(1)NDFGIK	0.73072	1	7287.7	1	4.29697e-07	84.105	3	ATGGILLTASHNPGGPK(1)NDFGIK	0.23497	1	8046.8
map00520 Amino sugar and nucleotide sugar metabolism	0.0446275	1.58	A0A063BPF7	210	K	Phosphoglucomutase 2 OS=Ustilaginoidea virens OX=1159556 GN=UV8b_6828 PE=3 SV=1	UV8b_6828	1	5.74553e-10	124.77	K01835	3	EFFTSHPDFK(1)VLFDGLHGVTGPYGK	1.2777	1	14435	1	1.46637e-08	101.62	3	EFFTSHPDFK(1)VLFDGLHGVTGPYGK	1.763	1	16805	1	5.46701e-05	44.584	3	EFFTSHPDFK(1)VLFDGLHGVTGPYGK	2.115	1	18516
map00520 Amino sugar and nucleotide sugar metabolism	0.0446275	1.58	A0A063BPF7	225	K	Phosphoglucomutase 2 OS=Ustilaginoidea virens OX=1159556 GN=UV8b_6828 PE=3 SV=1	UV8b_6828	1	2.59314e-08	78.673	K01835	3	VLFDGLHGVTGPYGK(1)AIFEK	-1.0996	1	50320	1	0.000145758	48.201	3	VLFDGLHGVTGPYGK(1)AIFEK	-1.2067	1	48584	1	3.13718e-08	85.513	3	VLFDGLHGVTGPYGK(1)AIFEK	-1.307	1	43344
map00520 Amino sugar and nucleotide sugar metabolism	0.0446275	1.58	A0A063BPF7	358	K	Phosphoglucomutase 2 OS=Ustilaginoidea virens OX=1159556 GN=UV8b_6828 PE=3 SV=1	UV8b_6828	1	0.00166146	83.623	K01835	2	FFCALFDAK(1)K	0.24774	1	23117	1	0.00631007	47.561	2	FFCALFDAK(1)K	-0.081921	1	25922	1	0.00147339	69.716	2	FFCALFDAK(1)K	-0.23732	1	23875
map00520 Amino sugar and nucleotide sugar metabolism	0.0446275	1.58	A0A063BPF7	149	K	Phosphoglucomutase 2 OS=Ustilaginoidea virens OX=1159556 GN=UV8b_6828 PE=3 SV=1	UV8b_6828	1	3.33824e-12	177.47	K01835	2	IFETSK(1)SLTSYK	-0.10653	1	186260	1	1.65738e-10	139.78	2	IFETSK(1)SLTSYK	0.023412	1	208090	1	4.94637e-14	124.46	2	IFETSK(1)SLTSYK	-0.23386	1	207740
map00520 Amino sugar and nucleotide sugar metabolism	0.0446275	1.58	A0A063BPF7	454	K	Phosphoglucomutase 2 OS=Ustilaginoidea virens OX=1159556 GN=UV8b_6828 PE=3 SV=1	UV8b_6828	1	0.00132321	101.45	K01835	2	LVADSSFVGSK(1)IR	-0.10819	1	109650	1	1.06532e-06	122.51	2	LVADSSFVGSK(1)IR	-0.23647	1	118950	1	8.93171e-06	112.93	2	LVADSSFVGSK(1)IR	-0.23995	1	111680
map00520 Amino sugar and nucleotide sugar metabolism	0.0446275	1.58	A0A063BPF7	443	K	Phosphoglucomutase 2 OS=Ustilaginoidea virens OX=1159556 GN=UV8b_6828 PE=3 SV=1	UV8b_6828	1	1.23156e-06	86.952	K01835	2	VVGELEK(1)LVADSSFVGSK	1.2113	2	81220	1	1.2758e-08	112.68	2	VVGELEK(1)LVADSSFVGSK	0.070261	2	62908	1	2.38465e-13	137.89	2	VVGELEK(1)LVADSSFVGSK	0.099164	2	56751
map00520 Amino sugar and nucleotide sugar metabolism	0.0446275	1.58	A0A063BPF7	359	K	Phosphoglucomutase 2 OS=Ustilaginoidea virens OX=1159556 GN=UV8b_6828 PE=3 SV=1	UV8b_6828				K01835						1	7.1504e-09	123.24	3	K(1)LSICGEESFGTGSDHIR	-0.22571	1	4975.6	1	2.1313e-13	129.53	3	K(1)LSICGEESFGTGSDHIR	-0.17292	1	4963.4
map00520 Amino sugar and nucleotide sugar metabolism	0.0446275	1.58	A0A063BPF7	81	K	Phosphoglucomutase 2 OS=Ustilaginoidea virens OX=1159556 GN=UV8b_6828 PE=3 SV=1	UV8b_6828				K01835														1	0.041917	42.835	2	IGAAYGVK(1)K	0.51174	1	28972
map00520 Amino sugar and nucleotide sugar metabolism	0.0446275	1.58	A0A063BR27	69	K	UTP--glucose-1-phosphate uridylyltransferase OS=Ustilaginoidea virens OX=1159556 GN=UV8b_8118 PE=3 SV=1	UV8b_8118	1	0.000159149	92.428	K00963	2	AK(1)GNAVDWDR	-0.32417	1	9924.5	1	0.00406648	78.932	2	AK(1)GNAVDWDR	0.048013	1	8466	1	2.99392e-07	136.84	2	AK(1)GNAVDWDR	1.2308	1	9909.2
map00520 Amino sugar and nucleotide sugar metabolism	0.0446275	1.58	A0A063BR27	425	K	UTP--glucose-1-phosphate uridylyltransferase OS=Ustilaginoidea virens OX=1159556 GN=UV8b_8118 PE=3 SV=1	UV8b_8118	1	3.6439e-06	130.71	K00963	2	FGDAPLIK(1)LGSDFK	1.8599	2	115140	1	2.30124e-07	104.49	2	FGDAPLIK(1)LGSDFK	1.4988	2	113520	1	3.66269e-08	108.91	2	FGDAPLIK(1)LGSDFK	1.7513	2	101590
map00520 Amino sugar and nucleotide sugar metabolism	0.0446275	1.58	A0A063BR27	391	K	UTP--glucose-1-phosphate uridylyltransferase OS=Ustilaginoidea virens OX=1159556 GN=UV8b_8118 PE=3 SV=1	UV8b_8118	1	1.49992e-05	114.93	K00963	2	FLPVK(1)TCSDLMLVK	1.5891	1	75987	1	4.29693e-05	88.734	2	FLPVK(1)TCSDLMLVK	2.0096	1	63746
map00520 Amino sugar and nucleotide sugar metabolism	0.0446275	1.58	A0A063BR27	407	K	UTP--glucose-1-phosphate uridylyltransferase OS=Ustilaginoidea virens OX=1159556 GN=UV8b_8118 PE=3 SV=1	UV8b_8118	1	7.84641e-16	137.58	K00963	3	SDLYTLK(1)HGQLQMSAAR	-1.4216	2	49643	1	2.13162e-08	83.061	2	SDLYTLK(1)HGQLQMSAAR	-0.63945	2	52872	1	6.65403e-09	108.34	3	SDLYTLK(1)HGQLQMSAAR	-0.24992	2	50293
map00520 Amino sugar and nucleotide sugar metabolism	0.0446275	1.58	A0A063BR27	438	K	UTP--glucose-1-phosphate uridylyltransferase OS=Ustilaginoidea virens OX=1159556 GN=UV8b_8118 PE=3 SV=1	UV8b_8118	1	0.000527634	104.04	K00963	2	VSDFQK(1)HIPSIPK	0.090369	2	77842	1	0.00127104	55.578	2	VSDFQK(1)HIPSIPK	0.44725	3	125200	1	0.00310248	75.474	2	VSDFQK(1)HIPSIPK	0.013944	2	105960
map00520 Amino sugar and nucleotide sugar metabolism	0.0446275	1.58	A0A063BR27	173	K	UTP--glucose-1-phosphate uridylyltransferase OS=Ustilaginoidea virens OX=1159556 GN=UV8b_8118 PE=3 SV=1	UV8b_8118				K00963						1	0.000244774	77.696	3	K(1)YEGHNVDILTFNQSR	-0.33091	1	17472	1	0.00018463	94.507	3	K(1)YEGHNVDILTFNQSR	0.47581	1	15842
map00520 Amino sugar and nucleotide sugar metabolism	0.0446275	1.58	A0A063BRN7	346	K	UDP-N-acetylglucosamine pyrophosphorylase OS=Ustilaginoidea virens OX=1159556 GN=UV8b_7847 PE=4 SV=1	UV8b_7847	1	0.00893922	73.637	K00972	2	HPGVLK(1)FR	0.20954	1	26531	1	0.00352298	76.833	2	HPGVLK(1)FR	-0.24046	1	34524	1	0.0034419	63.301	2	HPGVLK(1)FR	-0.10309	1	33770
map00520 Amino sugar and nucleotide sugar metabolism	0.0446275	1.58	A0A063BRN7	123	K	UDP-N-acetylglucosamine pyrophosphorylase OS=Ustilaginoidea virens OX=1159556 GN=UV8b_7847 PE=4 SV=1	UV8b_7847				K00972						1	1.44906e-07	112.95	2	NK(1)VAVVLMAGGQGTR	0.88453	1	5202.2	1	1.81661e-05	81.48	2	NK(1)VAVVLMAGGQGTR	1.4773	1	4234.9
map00520 Amino sugar and nucleotide sugar metabolism	0.0446275	1.58	A0A063BTC5	11	K	Phosphoacetylglucosamine mutase OS=Ustilaginoidea virens OX=1159556 GN=UV8b_5034 PE=3 SV=1	UV8b_5034	1	0.00104617	97.175	K01836	2	ILAASAK(1)YPIVAGQR	0.35401	1	49438	1	1.44544e-05	103.69	2	ILAASAK(1)YPIVAGQR	-0.3587	1	53181	1	5.13688e-06	108.4	2	ILAASAK(1)YPIVAGQR	0.0028514	1	51947
map00520 Amino sugar and nucleotide sugar metabolism	0.0446275	1.58	A0A063BTC5	465	K	Phosphoacetylglucosamine mutase OS=Ustilaginoidea virens OX=1159556 GN=UV8b_5034 PE=3 SV=1	UV8b_5034	1	3.7758e-06	80.379	K01836	3	VEVGNK(1)HLFQATDAER	-3.902	1	39071	1	5.11516e-08	98.865	2	VEVGNK(1)HLFQATDAER	0.43921	2	43802	1	1.49383e-05	63.79	2	VEVGNK(1)HLFQATDAER	0.22442	2	51016
map00520 Amino sugar and nucleotide sugar metabolism	0.0446275	1.58	A0A063BTC5	230	K	Phosphoacetylglucosamine mutase OS=Ustilaginoidea virens OX=1159556 GN=UV8b_5034 PE=3 SV=1	UV8b_5034				K01836						1	0.00343258	83.438	2	FIPK(1)HVSGFDVR	0.26496	1	11356	1	0.0115053	47.334	2	FIPK(1)HVSGFDVR	-0.24457	1	10590
map00520 Amino sugar and nucleotide sugar metabolism	0.0446275	1.58	A0A063BTC5	226	K	Phosphoacetylglucosamine mutase OS=Ustilaginoidea virens OX=1159556 GN=UV8b_5034 PE=3 SV=1	UV8b_5034				K01836														1	8.77831e-05	61.48	2	LSEMLK(1)FIPK	1.2162	1	3588.6
map00520 Amino sugar and nucleotide sugar metabolism	0.0446275	1.58	A0A063BVQ6	105	K	Phosphotransferase OS=Ustilaginoidea virens OX=1159556 GN=UV8b_5070 PE=3 SV=1	UV8b_5070	1	0.00170394	70.389	K00844	2	TAK(1)ELFAFLAK	-2.0475	1	11759	1	0.000194708	74.849	2	TAK(1)ELFAFLAK	-2.7173	1	10041	1	0.00113039	81.099	2	TAK(1)ELFAFLAK	-1.8561	2	10669
map00520 Amino sugar and nucleotide sugar metabolism	0.0446275	1.58	A0A063BVX0	293	K	Mannose-1-phosphate guanylyltransferase (GDP) OS=Ustilaginoidea virens OX=1159556 GN=UV8b_5923 PE=4 SV=1	UV8b_5923	0.999598	0.0122088	69.201	K00971	3	EKPDAYTAAK(1)YVSSGIYR	0.27793	1	28398	0.999991	0.000949481	70.552	3	EKPDAYTAAK(1)YVSSGIYR	1.3232	1	31339	0.999882	0.000102603	65.212	3	EKPDAYTAAK(1)YVSSGIYR	0.65788	1	27584
map00520 Amino sugar and nucleotide sugar metabolism	0.0446275	1.58	A0A063BVX0	267	K	Mannose-1-phosphate guanylyltransferase (GDP) OS=Ustilaginoidea virens OX=1159556 GN=UV8b_5923 PE=4 SV=1	UV8b_5923				K00971						1	4.33896e-05	75.5	2	LGDK(1)LDVPNAPSAR	0.64576	1	8551.9	1	0.00130979	55.578	2	LGDK(1)LDVPNAPSAR	0.056022	1	10096
map00520 Amino sugar and nucleotide sugar metabolism	0.0446275	1.58	A0A063BVX1	205	K	Phosphomannomutase OS=Ustilaginoidea virens OX=1159556 GN=UV8b_5746 PE=3 SV=1	UV8b_5746	1	0.000898177	99.305	K17497	2	GWDK(1)TYCLR	0.10932	1	17308	1	0.00247506	81.642	2	GWDK(1)TYCLR	-0.12677	1	18630	1	0.0176605	62.969	2	GWDK(1)TYCLR	-0.78508	1	19729
map00520 Amino sugar and nucleotide sugar metabolism	0.0446275	1.58	A0A063BVX1	226	K	Phosphomannomutase OS=Ustilaginoidea virens OX=1159556 GN=UV8b_5746 PE=3 SV=1	UV8b_5746	1	1.38703e-08	105.94	K17497	4	HLEQEAQKPGGVAYTK(1)IHFFGDK	-0.25072	1	12713	1	2.84715e-15	144.55	4	HLEQEAQKPGGVAYTK(1)IHFFGDK	0.76731	1	17111	0.999992	3.65424e-08	80.175	4	HLEQEAQKPGGVAYTK(1)IHFFGDK	1.185	1	16766
map00520 Amino sugar and nucleotide sugar metabolism	0.0446275	1.58	A0A063BVX1	172	K	Phosphomannomutase OS=Ustilaginoidea virens OX=1159556 GN=UV8b_5746 PE=3 SV=1	UV8b_5746	1	0.0106566	80.294	K17497	2	K(1)FVAALR	-2.9384	1	8918.6	1	0.00884426	80.294	2	K(1)FVAALR	-0.12005	1	8739.1
map00520 Amino sugar and nucleotide sugar metabolism	0.0446275	1.58	A0A063BVX1	50	K	Phosphomannomutase OS=Ustilaginoidea virens OX=1159556 GN=UV8b_5746 PE=3 SV=1	UV8b_5746	1	3.40041e-09	114.93	K17497	2	QK(1)CAVGYVGGSDLAK	-3.2352	2	46977	1	8.18148e-17	166.71	2	QK(1)CAVGYVGGSDLAK	0.76406	1	41768	1	1.12251e-12	156.73	2	QK(1)CAVGYVGGSDLAK	0.60551	2	49957
map00520 Amino sugar and nucleotide sugar metabolism	0.0446275	1.58	A0A063BW83	203	K	Mannose-6-phosphate isomerase OS=Ustilaginoidea virens OX=1159556 GN=UV8b_6634 PE=3 SV=1	UV8b_6634	1	0.000263863	113.7	K01809	2	LAEK(1)LHAR	1.1841	1	14957	1	0.000662439	94.806	2	LAEK(1)LHAR	0.22993	1	17119	1	0.000655445	102.46	2	LAEK(1)LHAR	-0.1044	1	15818
map00520 Amino sugar and nucleotide sugar metabolism	0.0446275	1.58	A0A063BWZ1	134	K	Uncharacterized protein OS=Ustilaginoidea virens OX=1159556 GN=UV8b_5676 PE=4 SV=1	UV8b_5676	1	7.59995e-06	88.42	K00820	2	GFK(1)FETETDTECIAK	0.21297	1	10550	1	1.16063e-07	121.71	2	GFK(1)FETETDTECIAK	-0.8807	1	9184.6	1	2.31302e-05	79.795	2	GFK(1)FETETDTECIAK	1.0728	1	10689
map00520 Amino sugar and nucleotide sugar metabolism	0.0446275	1.58	A0A063BWZ1	340	K	Uncharacterized protein OS=Ustilaginoidea virens OX=1159556 GN=UV8b_5676 PE=4 SV=1	UV8b_5676	1	2.85613e-06	154.35	K00820	2	GK(1)FDHFMQK	-2.6771	1	56964	1	0.000134051	154.28	2	GK(1)FDHFMQK	-0.055194	1	60903	1	0.000193085	98.009	2	GK(1)FDHFMQK	0.79167	1	59161
map00520 Amino sugar and nucleotide sugar metabolism	0.0446275	1.58	A0A063BWZ1	559	K	Uncharacterized protein OS=Ustilaginoidea virens OX=1159556 GN=UV8b_5676 PE=4 SV=1	UV8b_5676	1	0.023146	40.502	K00820	2	NQK(1)SLLLLGR	-0.36718	1	25657	1	7.64928e-07	179.36	2	NQK(1)SLLLLGR	-0.35224	1	28054	1	1.01153e-07	154.81	2	NQK(1)SLLLLGR	0.73992	1	28714
map00520 Amino sugar and nucleotide sugar metabolism	0.0446275	1.58	A0A063BWZ1	146	K	Uncharacterized protein OS=Ustilaginoidea virens OX=1159556 GN=UV8b_5676 PE=4 SV=1	UV8b_5676				K00820						1	1.40186e-07	106.47	2	FETETDTECIAK(1)LTK	-1.3249	1	1296.9
map00520 Amino sugar and nucleotide sugar metabolism	0.0446275	1.58	A0A063BZR9	446	K	Class v chitinase OS=Ustilaginoidea virens OX=1159556 GN=UV8b_3637 PE=3 SV=1	UV8b_3637	1	1.42195e-10	105.08	K01183	2	APGTNVYGNVK(1)QLYLLK	0.69534	1	30279	1	1.44125e-08	109.47	2	APGTNVYGNVK(1)QLYLLK	0.30249	1	27098	1	1.52905e-13	122.2	2	APGTNVYGNVK(1)QLYLLK	0.6379	1	26647
map00520 Amino sugar and nucleotide sugar metabolism	0.0446275	1.58	A0A063BZR9	556	K	Class v chitinase OS=Ustilaginoidea virens OX=1159556 GN=UV8b_3637 PE=3 SV=1	UV8b_3637	1	2.34776e-08	77.431	K01183	3	FILSYASPAGPEHYK(1)QLAFDR	1.2696	1	11698
map00520 Amino sugar and nucleotide sugar metabolism	0.0446275	1.58	A0A063BZR9	374	K	Class v chitinase OS=Ustilaginoidea virens OX=1159556 GN=UV8b_3637 PE=3 SV=1	UV8b_3637	1	2.0172e-06	83.474	K01183	2	GLK(1)TLGYYGNWDIYAAK	0.78454	1	15146	1	6.26396e-06	89.359	2	GLK(1)TLGYYGNWDIYAAK	1.9883	1	13051	1	3.45728e-06	77.696	2	GLK(1)TLGYYGNWDIYAAK	2.3316	1	17553
map00520 Amino sugar and nucleotide sugar metabolism	0.0446275	1.58	A0A063BZR9	706	K	Class v chitinase OS=Ustilaginoidea virens OX=1159556 GN=UV8b_3637 PE=3 SV=1	UV8b_3637	1	6.35535e-05	97.033	K01183	2	LK(1)AQYTR	1.2135	1	36927	1	0.00033151	113.14	2	LK(1)AQYTR	0.91688	1	37959	1	0.00165092	101.41	2	LK(1)AQYTR	-1.135	1	39056
map00520 Amino sugar and nucleotide sugar metabolism	0.0446275	1.58	A0A063BZR9	714	K	Class v chitinase OS=Ustilaginoidea virens OX=1159556 GN=UV8b_3637 PE=3 SV=1	UV8b_3637	1	6.96262e-28	187.47	K01183	2	MK(1)LAGTSWWEVSQDR	-1.1517	2	51395	1	3.27393e-17	162.52	2	MK(1)LAGTSWWEVSQDR	0.90893	1	47581	1	5.25396e-20	206.7	2	MK(1)LAGTSWWEVSQDR	0.054551	2	54936
map00520 Amino sugar and nucleotide sugar metabolism	0.0446275	1.58	A0A063BZR9	646	K	Class v chitinase OS=Ustilaginoidea virens OX=1159556 GN=UV8b_3637 PE=3 SV=1	UV8b_3637	1	8.68013e-11	78.71	K01183	2	PYK(1)GAGLEGSLGSAGIWR	0.056277	1	20773	1	0.000887187	70.552	2	PYK(1)GAGLEGSLGSAGIWR	0.46598	1	22063	1	6.98257e-10	105.79	2	PYK(1)GAGLEGSLGSAGIWR	0.56429	1	16392
map00520 Amino sugar and nucleotide sugar metabolism	0.0446275	1.58	A0A063BZR9	755	K	Class v chitinase OS=Ustilaginoidea virens OX=1159556 GN=UV8b_3637 PE=3 SV=1	UV8b_3637	1	3.55029e-07	123.42	K01183	2	SPNNLK(1)YPNSK	1.3615	2	34507	1	2.71075e-16	241.63	2	SPNNLK(1)YPNSK	-0.6288	2	38258	1	8.00773e-11	157.77	2	SPNNLK(1)YPNSK	0.35946	2	40222
map00520 Amino sugar and nucleotide sugar metabolism	0.0446275	1.58	A0A063BZR9	760	K	Class v chitinase OS=Ustilaginoidea virens OX=1159556 GN=UV8b_3637 PE=3 SV=1	UV8b_3637	1	2.70252e-09	127.94	K01183	2	YPNSK(1)YDNLR	-0.12986	2	200200	1	5.70805e-05	136.84	2	YPNSK(1)YDNLR	-0.1564	2	204530	1	1.64682e-10	154.81	2	YPNSK(1)YDNLR	0.23306	2	208490
map00520 Amino sugar and nucleotide sugar metabolism	0.0446275	1.58	A0A063BZR9	704	K	Class v chitinase OS=Ustilaginoidea virens OX=1159556 GN=UV8b_3637 PE=3 SV=1	UV8b_3637	1	1.26106e-06	81.48	K01183	2	TAEYLISYDTAEIAK(1)LK	0.10684	1	16743	1	2.18406e-05	91.939	2	TAEYLISYDTAEIAK(1)LK	-0.0085721	1	16597	1	0.000211202	65.173	2	TAEYLISYDTAEIAK(1)LK	-0.11597	1	15651
map00520 Amino sugar and nucleotide sugar metabolism	0.0446275	1.58	A0A063BZR9	541	K	Class v chitinase OS=Ustilaginoidea virens OX=1159556 GN=UV8b_3637 PE=3 SV=1	UV8b_3637	1	0.0227692	54.813	K01183	3	TAPGYK(1)FILSYASPAGPEHYK	1.0734	1	19841	1	0.000239512	90.806	3	TAPGYK(1)FILSYASPAGPEHYK	0.30043	1	19312
map00520 Amino sugar and nucleotide sugar metabolism	0.0446275	1.58	A0A063BZR9	623	K	Class v chitinase OS=Ustilaginoidea virens OX=1159556 GN=UV8b_3637 PE=3 SV=1	UV8b_3637	1	2.14943e-21	198.33	K01183	2	VPSSK(1)ILLQNAIYGR	-0.41725	2	109760	1	1.89995e-11	154.09	2	VPSSK(1)ILLQNAIYGR	0.59424	2	117870	1	1.20526e-12	159.44	2	VPSSK(1)ILLQNAIYGR	-0.017429	2	109330
map00520 Amino sugar and nucleotide sugar metabolism	0.0446275	1.58	A0A063C002	326	K	Phosphotransferase OS=Ustilaginoidea virens OX=1159556 GN=UV8b_4315 PE=3 SV=1	UV8b_4315	1	1.46065e-05	69.641	K00844	2	DAK(1)IFAGQDISLLR	1.304	1	29185	1	0.00163792	75.5	2	DAK(1)IFAGQDISLLR	1.5682	1	21705	1	0.000105956	71.219	2	DAK(1)IFAGQDISLLR	3.4738	1	28266
map00520 Amino sugar and nucleotide sugar metabolism	0.0446275	1.58	A0A063C002	410	K	Phosphotransferase OS=Ustilaginoidea virens OX=1159556 GN=UV8b_4315 PE=3 SV=1	UV8b_4315	1	3.31742e-06	84.58	K00844	2	DYK(1)TCHVGADGSVFNK	-0.1877	2	32441	1	2.099e-08	120.75	2	DYK(1)TCHVGADGSVFNK	-0.011482	2	35763	1	6.40903e-19	168.78	2	DYK(1)TCHVGADGSVFNK	-0.40886	1	24378
map00520 Amino sugar and nucleotide sugar metabolism	0.0446275	1.58	A0A063C002	423	K	Phosphotransferase OS=Ustilaginoidea virens OX=1159556 GN=UV8b_4315 PE=3 SV=1	UV8b_4315	1	8.48767e-07	104.49	K00844	3	TCHVGADGSVFNK(1)YPHFK	0.51	1	9105.8	1	2.4815e-06	82.437	3	TCHVGADGSVFNK(1)YPHFK	0.54263	1	10493	1	9.99897e-09	78.157	3	TCHVGADGSVFNK(1)YPHFK	0.27408	1	11027
map00520 Amino sugar and nucleotide sugar metabolism	0.0446275	1.58	A0A063C002	16	K	Phosphotransferase OS=Ustilaginoidea virens OX=1159556 GN=UV8b_4315 PE=3 SV=1	UV8b_4315	0.863408	4.08828e-05	63.79	K00844	3	K(0.137)GSK(0.863)TDLPQDLLHEVK	0.50243	1	8047.7
map00520 Amino sugar and nucleotide sugar metabolism	0.0446275	1.58	A0A063C002	112	K	Phosphotransferase OS=Ustilaginoidea virens OX=1159556 GN=UV8b_4315 PE=3 SV=1	UV8b_4315	1	1.98821e-16	175.07	K00844	2	SEFDIIQSK(1)YR	0.41613	3	109070	1	1.01555e-05	136.84	2	SEFDIIQSK(1)YR	0.12739	2	107930	1	1.58766e-07	136.06	2	SEFDIIQSK(1)YR	0.33398	3	117590
map00520 Amino sugar and nucleotide sugar metabolism	0.0446275	1.58	A0A063C002	428	K	Phosphotransferase OS=Ustilaginoidea virens OX=1159556 GN=UV8b_4315 PE=3 SV=1	UV8b_4315	1	0.0346804	56.89	K00844	2	YPHFK(1)AR	-0.31927	1	33128	1	0.0232412	54.056	2	YPHFK(1)AR	-0.4428	1	32615	1	0.0030721	67.889	2	YPHFK(1)AR	-0.65007	1	33306
map00520 Amino sugar and nucleotide sugar metabolism	0.0446275	1.58	A0A063C002	177	K	Phosphotransferase OS=Ustilaginoidea virens OX=1159556 GN=UV8b_4315 PE=3 SV=1	UV8b_4315	1	0.00296989	72.846	K00844	2	WTK(1)GFDIAGVEGK	-0.46063	1	104570	1	1.27462e-06	124.06	2	WTK(1)GFDIAGVEGK	-0.36413	1	110030	1	5.76872e-05	77.157	2	WTK(1)GFDIAGVEGK	0.82002	1	113030
map00520 Amino sugar and nucleotide sugar metabolism	0.0446275	1.58	A0A063CAF5	305	K	NADH-cytochrome b5 reductase OS=Ustilaginoidea virens OX=1159556 GN=UV8b_1721 PE=3 SV=1	UV8b_1721	1	0.00405358	72.846	K00326	2	ARPVSK(1)LEDQVFAF	-0.32899	1	5574.5									1	0.0772904	47.57	2	ARPVSK(1)LEDQVFAF	1.0658	1	7366.4
map00520 Amino sugar and nucleotide sugar metabolism	0.0446275	1.58	A0A063CAF5	289	K	NADH-cytochrome b5 reductase OS=Ustilaginoidea virens OX=1159556 GN=UV8b_1721 PE=3 SV=1	UV8b_1721	1	2.96979e-05	76.255	K00326	2	ILLCGPPPMVSGLK(1)K	-0.43123	1	11466	1	0.00474377	51.454	2	ILLCGPPPMVSGLK(1)K	-0.32564	1	13485
map00520 Amino sugar and nucleotide sugar metabolism	0.0446275	1.58	A0A063CC29	265	K	NADH-cytochrome b5 reductase OS=Ustilaginoidea virens OX=1159556 GN=UV8b_932 PE=4 SV=1	UV8b_932	1	0.0143164	58.338	K00326	2	SWQGGSGFISK(1)DLLK	4.7373	1	13182	1	0.0130247	73.502	2	SWQGGSGFISK(1)DLLK	5.1139	1	17644	1	0.031016	41.317	2	SWQGGSGFISK(1)DLLK	6.8452	1	13111
map00620 Pyruvate metabolism	1.63658e-05	2.33	A0A063BLD5	123	K	Lactoylglutathione lyase OS=Ustilaginoidea virens OX=1159556 GN=UV8b_7788 PE=3 SV=1	UV8b_7788	1	6.59749e-05	86.205	K01759	2	LEDAGYK(1)FQK	0.61227	1	36049	1	0.000332109	69.915	2	LEDAGYK(1)FQK	0.16269	1	38531	1	5.50459e-05	90.761	2	LEDAGYK(1)FQK	-0.31534	1	38513
map00620 Pyruvate metabolism	1.63658e-05	2.33	A0A063BM04	98	K	Proteasome endopeptidase complex OS=Ustilaginoidea virens OX=1159556 GN=UV8b_7410 PE=3 SV=1	UV8b_7410	1	1.57613e-05	92.445	K21618	2	FAK(1)LTPEHVAFFR	0.034879	1	16863	1	6.48903e-05	86.243	2	FAK(1)LTPEHVAFFR	0.3039	1	16642	1	0.00226264	65.879	2	FAK(1)LTPEHVAFFR	-0.68373	1	15175
map00620 Pyruvate metabolism	1.63658e-05	2.33	A0A063BM04	81	K	Proteasome endopeptidase complex OS=Ustilaginoidea virens OX=1159556 GN=UV8b_7410 PE=3 SV=1	UV8b_7410	1	7.70926e-06	121.71	K21618	2	LAK(1)LTTETYPTLAR	-1.2353	1	10150	1	0.00117081	59.731	2	LAK(1)LTTETYPTLAR	-0.35756	1	8446.3
map00620 Pyruvate metabolism	1.63658e-05	2.33	A0A063BM04	614	K	Proteasome endopeptidase complex OS=Ustilaginoidea virens OX=1159556 GN=UV8b_7410 PE=3 SV=1	UV8b_7410	1	0.00028894	97.277	K21618	2	SAMK(1)LQDTR	2.5353	1	13822	1	0.00165989	109.88	2	SAMK(1)LQDTR	-0.66066	1	18013	1	0.00230378	92.732	2	SAMK(1)LQDTR	0.43011	1	13210
map00620 Pyruvate metabolism	1.63658e-05	2.33	A0A063BQ16	257	K	Pyruvate kinase OS=Ustilaginoidea virens OX=1159556 GN=UV8b_6622 PE=3 SV=1	UV8b_6622	1	2.06766e-10	97.175	K00873	2	AVLGEEGK(1)QIQIIAK	-1.7752	1	10302	1	6.30343e-12	189.56	2	AVLGEEGK(1)QIQIIAK	-0.30642	1	9985.6	1	3.84962e-08	89.382	2	AVLGEEGK(1)QIQIIAK	0.22463	1	11844
map00620 Pyruvate metabolism	1.63658e-05	2.33	A0A063BQ16	148	K	Pyruvate kinase OS=Ustilaginoidea virens OX=1159556 GN=UV8b_6622 PE=3 SV=1	UV8b_6622	1	4.07087e-28	223.55	K00873	2	FATSCNTK(1)NMYVDYK	-0.31045	1	21857	1	4.96353e-32	196.42	2	FATSCNTK(1)NMYVDYK	-0.60449	1	21569	1	1.55145e-18	158.59	2	FATSCNTK(1)NMYVDYK	-0.6104	1	21630
map00620 Pyruvate metabolism	1.63658e-05	2.33	A0A063BQ16	155	K	Pyruvate kinase OS=Ustilaginoidea virens OX=1159556 GN=UV8b_6622 PE=3 SV=1	UV8b_6622	1	0.00820199	79.311	K00873	2	NMYVDYK(1)NITK	0.24348	1	15296	1	0.00250576	79.889	2	NMYVDYK(1)NITK	0.6254	1	20486	1	0.00152035	71.066	2	NMYVDYK(1)NITK	2.4899	1	21530
map00620 Pyruvate metabolism	1.63658e-05	2.33	A0A063BQ16	489	K	Pyruvate kinase OS=Ustilaginoidea virens OX=1159556 GN=UV8b_6622 PE=3 SV=1	UV8b_6622	1	0.00369108	69.093	K00873	2	IK(1)WAVNK	0.30681	1	38440	1	0.00143821	113.85	2	IK(1)WAVNK	-0.083404	1	36954	1	0.00150366	100.67	2	IK(1)WAVNK	-0.28534	1	43079
map00620 Pyruvate metabolism	1.63658e-05	2.33	A0A063BQ16	159	K	Pyruvate kinase OS=Ustilaginoidea virens OX=1159556 GN=UV8b_6622 PE=3 SV=1	UV8b_6622	1	0.00245567	72.365	K00873	2	NITK(1)VIEPGR	-2.2843	1	63320	1	0.000205907	87.895	2	NITK(1)VIEPGR	-0.23064	1	59348	1	0.0114707	46.033	2	NITK(1)VIEPGR	1.1696	1	60678
map00620 Pyruvate metabolism	1.63658e-05	2.33	A0A063BQ16	401	K	Pyruvate kinase OS=Ustilaginoidea virens OX=1159556 GN=UV8b_6622 PE=3 SV=1	UV8b_6622	1	0.00315963	52.837	K00873	2	PVK(1)IAESCAMAAVR	1.0833	1	8526.2	1	0.00240086	56.938	2	PVK(1)IAESCAMAAVR	0.35897	1	8544.9	1	0.0304817	47.57	2	PVK(1)IAESCAMAAVR	-0.80361	1	10141
map00620 Pyruvate metabolism	1.63658e-05	2.33	A0A063BQ16	54	K	Pyruvate kinase OS=Ustilaginoidea virens OX=1159556 GN=UV8b_6622 PE=3 SV=1	UV8b_6622	1	1.99339e-07	108.34	K00873	2	SSIICTIGPK(1)TNSVEAINK	-0.13905	1	19021	1	9.73898e-09	98.895	2	SSIICTIGPK(1)TNSVEAINK	0.59379	1	18043	1	1.70257e-06	84.58	2	SSIICTIGPK(1)TNSVEAINK	-1.0674	1	16786
map00620 Pyruvate metabolism	1.63658e-05	2.33	A0A063BQ16	63	K	Pyruvate kinase OS=Ustilaginoidea virens OX=1159556 GN=UV8b_6622 PE=3 SV=1	UV8b_6622	1	1.23949e-09	141.29	K00873	2	TNSVEAINK(1)LR	-3.034	1	136000	1	6.12217e-06	133.76	2	TNSVEAINK(1)LR	-0.046701	1	139660	1	0.000695229	57.888	2	TNSVEAINK(1)LR	-0.29779	1	139580
map00620 Pyruvate metabolism	1.63658e-05	2.33	A0A063BQQ6	308	K	Malate dehydrogenase OS=Ustilaginoidea virens OX=1159556 GN=UV8b_8261 PE=3 SV=1	UV8b_8261	1	1.16904e-06	118.91	K00026	2	ALLSK(1)ATEGLK	1.1433	3	380020	1	4.45539e-05	108.93	2	ALLSK(1)ATEGLK	0.80461	2	413390	1	3.83299e-05	87.942	2	ALLSK(1)ATEGLK	-0.15243	2	411430
map00620 Pyruvate metabolism	1.63658e-05	2.33	A0A063BQQ6	314	K	Malate dehydrogenase OS=Ustilaginoidea virens OX=1159556 GN=UV8b_8261 PE=3 SV=1	UV8b_8261	1	0.00196791	98.009	K00026	2	ATEGLK(1)GNIK	0.35926	2	292220	1	0.00245587	100.84	2	ATEGLK(1)GNIK	0.44122	2	292110	1	4.3892e-05	134.66	2	ATEGLK(1)GNIK	0.078715	2	301860
map00620 Pyruvate metabolism	1.63658e-05	2.33	A0A063BQQ6	170	K	Malate dehydrogenase OS=Ustilaginoidea virens OX=1159556 GN=UV8b_8261 PE=3 SV=1	UV8b_8261	1	1.54779e-06	93.495	K00026	4	EPHK(1)LNIPVIGGHSGETIVPLLSQAK	0.99836	1	11503	1	0.0153074	42.066	4	EPHK(1)LNIPVIGGHSGETIVPLLSQAK	0.82568	1	11330	1	0.00698248	41.261	4	EPHK(1)LNIPVIGGHSGETIVPLLSQAK	0.78049	1	10925
map00620 Pyruvate metabolism	1.63658e-05	2.33	A0A063BQQ6	240	K	Malate dehydrogenase OS=Ustilaginoidea virens OX=1159556 GN=UV8b_8261 PE=3 SV=1	UV8b_8261	1	0.0274654	63.301	K00026	2	FAEK(1)LLR	-0.14394	1	271650	1	0.00221775	100.75	2	FAEK(1)LLR	0.34491	1	302060	1	0.00225194	89.123	2	FAEK(1)LLR	-0.12022	1	293270
map00620 Pyruvate metabolism	1.63658e-05	2.33	A0A063BQQ6	249	K	Malate dehydrogenase OS=Ustilaginoidea virens OX=1159556 GN=UV8b_8261 PE=3 SV=1	UV8b_8261	1	3.30999e-14	104.47	K00026	2	GEK(1)GLVEPSYVYLPGVSGGDAIAK	0.63424	1	90342	1	2.52787e-11	94.838	2	GEK(1)GLVEPSYVYLPGVSGGDAIAK	-0.37479	1	93071	1	1.19703e-09	76.494	2	GEK(1)GLVEPSYVYLPGVSGGDAIAK	0.11293	1	77332
map00620 Pyruvate metabolism	1.63658e-05	2.33	A0A063BQQ6	65	K	Malate dehydrogenase OS=Ustilaginoidea virens OX=1159556 GN=UV8b_8261 PE=3 SV=1	UV8b_8261	1	1.29948e-10	163.09	K00026	2	ITGHLPANDGAK(1)AAFK	0.37363	3	47836	1	3.6499e-08	142.08	3	ITGHLPANDGAK(1)AAFK	0.45059	3	46482	1	6.89763e-09	126.21	2	ITGHLPANDGAK(1)AAFK	-0.1779	3	46263
map00620 Pyruvate metabolism	1.63658e-05	2.33	A0A063BQQ6	201	K	Malate dehydrogenase OS=Ustilaginoidea virens OX=1159556 GN=UV8b_8261 PE=3 SV=1	UV8b_8261	1	3.52808e-11	113.34	K00026	2	PTVDIPSEK(1)YDALVNR	0.41995	2	498000	1	3.48817e-12	144.09	2	PTVDIPSEK(1)YDALVNR	0.85171	2	472360	1	5.52647e-13	126.17	2	PTVDIPSEK(1)YDALVNR	0.39332	2	448310
map00620 Pyruvate metabolism	1.63658e-05	2.33	A0A063BTF9	325	K	Aldehyde dehydrogenase OS=Ustilaginoidea virens OX=1159556 GN=UV8b_6593 PE=3 SV=1	UV8b_6593	1	9.91e-10	111.38	K00128	2	AAAGSLK(1)NVTLETGGK	-0.41328	1	34378	1	4.62622e-08	124.24	2	AAAGSLK(1)NVTLETGGK	0.064445	1	31583	1	1.25563e-05	111.38	2	AAAGSLK(1)NVTLETGGK	0.4242	1	34630
map00620 Pyruvate metabolism	1.63658e-05	2.33	A0A063BTF9	429	K	Aldehyde dehydrogenase OS=Ustilaginoidea virens OX=1159556 GN=UV8b_6593 PE=3 SV=1	UV8b_6593	1	1.60202e-13	167.59	K00128	2	SQGAK(1)LEAGGSSAR	0.59398	1	18915	1	0.0151743	69.641	2	SQGAK(1)LEAGGSSAR	0.66073	1	21836	1	6.73217e-06	104.04	2	SQGAK(1)LEAGGSSAR	-1.3295	1	20847
map00620 Pyruvate metabolism	1.63658e-05	2.33	A0A063BUD4	304	K	Acetyl-CoA acetyltransferase OS=Ustilaginoidea virens OX=1159556 GN=UV8b_6697 PE=3 SV=1	UV8b_6697	1	0.000144337	58.916	K00626	2	AIK(1)HAGLAAK	1.1076	1	84437	1	0.000375246	65.404	2	AIK(1)HAGLAAK	0.60705	1	86426	1	0.000451798	60.892	2	AIK(1)HAGLAAK	-1.1093	1	93482
map00620 Pyruvate metabolism	1.63658e-05	2.33	A0A063BUD4	230	K	Acetyl-CoA acetyltransferase OS=Ustilaginoidea virens OX=1159556 GN=UV8b_6697 PE=3 SV=1	UV8b_6697	1	0.0039486	82.716	K00626	2	NLNVDK(1)LR	-3.3035	1	124330	1	0.00123088	105.04	2	NLNVDK(1)LR	-0.050417	1	129360	1	6.77101e-05	129.56	2	NLNVDK(1)LR	0.046231	1	128680
map00620 Pyruvate metabolism	1.63658e-05	2.33	A0A063BUD4	188	K	Acetyl-CoA acetyltransferase OS=Ustilaginoidea virens OX=1159556 GN=UV8b_6697 PE=3 SV=1	UV8b_6697	1	1.45669e-20	123.99	K00626	2	SYQK(1)AQAAAEAGLFR	-0.24136	1	38422	1	2.11259e-08	139.7	2	SYQK(1)AQAAAEAGLFR	-0.7158	1	39600	1	1.62236e-12	132.9	2	SYQK(1)AQAAAEAGLFR	0.13717	1	35203
map00620 Pyruvate metabolism	1.63658e-05	2.33	A0A063BVP3	212	K	Pyruvate carboxylase OS=Ustilaginoidea virens OX=1159556 GN=UV8b_4398 PE=4 SV=1	UV8b_4398	1	5.8044e-09	99.589	K01958	2	AFTDK(1)HGFPIIIK	-1.141	1	97357	1	0.0119782	57.293	3	AFTDK(1)HGFPIIIK	0.38998	2	118270	1	1.96883e-05	92.707	2	AFTDK(1)HGFPIIIK	-1.0353	2	119280
map00620 Pyruvate metabolism	1.63658e-05	2.33	A0A063BVP3	323	K	Pyruvate carboxylase OS=Ustilaginoidea virens OX=1159556 GN=UV8b_4398 PE=4 SV=1	UV8b_4398	1	0.00165118	83.438	K01958	2	DAILADAVK(1)LAK	0.041799	2	154660	1	0.00131105	76.85	2	DAILADAVK(1)LAK	0.5997	3	174620	1	0.00181048	65.933	2	DAILADAVK(1)LAK	1.0305	2	138740
map00620 Pyruvate metabolism	1.63658e-05	2.33	A0A063BVP3	548	K	Pyruvate carboxylase OS=Ustilaginoidea virens OX=1159556 GN=UV8b_4398 PE=4 SV=1	UV8b_4398	1	0.0329137	54.436	K01958	2	GQIGEPK(1)LK	0.22669	1	81914	1	0.0178159	67.507	2	GQIGEPK(1)LK	0.26107	1	82275	1	0.0284759	49.96	2	GQIGEPK(1)LK	0.65517	1	84951
map00620 Pyruvate metabolism	1.63658e-05	2.33	A0A063BVP3	550	K	Pyruvate carboxylase OS=Ustilaginoidea virens OX=1159556 GN=UV8b_4398 PE=4 SV=1	UV8b_4398	1	7.75721e-05	92.732	K01958	2	LK(1)TDIIIPK	0.60469	1	58216	1	0.000512811	112.8	2	LK(1)TDIIIPK	-0.32353	1	68403	1	0.00014719	102.55	2	LK(1)TDIIIPK	-0.30034	1	67926
map00620 Pyruvate metabolism	1.63658e-05	2.33	A0A063BVP3	1023	K	Pyruvate carboxylase OS=Ustilaginoidea virens OX=1159556 GN=UV8b_4398 PE=4 SV=1	UV8b_4398	1	0.00141303	51.454	K01958	3	RPGLFLEPVDFAK(1)VK	0.076448	1	1755
map00620 Pyruvate metabolism	1.63658e-05	2.33	A0A063BVP3	1056	K	Pyruvate carboxylase OS=Ustilaginoidea virens OX=1159556 GN=UV8b_4398 PE=4 SV=1	UV8b_4398				K01958														1	0.000514375	87.573	2	K(1)FVQQYGDLSVLPTR	-1.4836	1	2477
map00620 Pyruvate metabolism	1.63658e-05	2.33	A0A063BY17	123	K	Glutathione-dependent formaldehyde dehydrogenase OS=Ustilaginoidea virens OX=1159556 GN=UV8b_4112 PE=3 SV=1	UV8b_4112	1	1.81132e-05	88.42	K00121	2	ATQGK(1)GVMPDGTSR	0.52806	1	48842	1	1.99635e-07	130.71	2	ATQGK(1)GVMPDGTSR	-1.1637	1	47849	1	1.30052e-12	168.43	2	ATQGK(1)GVMPDGTSR	-0.019042	1	52102
map00620 Pyruvate metabolism	1.63658e-05	2.33	A0A063BY17	237	K	Glutathione-dependent formaldehyde dehydrogenase OS=Ustilaginoidea virens OX=1159556 GN=UV8b_4112 PE=3 SV=1	UV8b_4112	1	2.43255e-13	149.58	K00121	2	K(1)FGATDFVNPNDLK	0.85439	1	77858	1	3.29627e-07	121.69	2	K(1)FGATDFVNPNDLK	0.75192	1	87108	1	2.65435e-12	154.09	2	K(1)FGATDFVNPNDLK	1.6044	1	80849
map00620 Pyruvate metabolism	1.63658e-05	2.33	A0A063BY17	12	K	Glutathione-dependent formaldehyde dehydrogenase OS=Ustilaginoidea virens OX=1159556 GN=UV8b_4112 PE=3 SV=1	UV8b_4112	1	9.12426e-19	181.44	K00121	2	TITCK(1)AAVAWEASK	0.17525	1	191190	1	7.14643e-08	117.41	2	TITCK(1)AAVAWEASK	-0.38148	1	193250	1	3.30507e-08	128.41	2	TITCK(1)AAVAWEASK	0.0299	1	193310
map00620 Pyruvate metabolism	1.63658e-05	2.33	A0A063BY17	116	K	Glutathione-dependent formaldehyde dehydrogenase OS=Ustilaginoidea virens OX=1159556 GN=UV8b_4112 PE=3 SV=1	UV8b_4112	1	0.00130409	82.716	K00121	2	TNLCGK(1)IR	0.33855	1	20428	1	0.0360465	41.025	2	TNLCGK(1)IR	-0.27741	1	21949	1	0.00248703	78.178	2	TNLCGK(1)IR	2.4094	1	22521
map00620 Pyruvate metabolism	1.63658e-05	2.33	A0A063BY17	340	K	Glutathione-dependent formaldehyde dehydrogenase OS=Ustilaginoidea virens OX=1159556 GN=UV8b_4112 PE=3 SV=1	UV8b_4112	1	0.0131362	42.075	K00121	2	VWK(1)GCAFGGIK	0.21824	1	59070	1	0.00138507	40.502	2	VWK(1)GCAFGGIK	0.37358	1	61086	1	0.00110494	69.716	2	VWK(1)GCAFGGIK	0.34197	1	59339
map00620 Pyruvate metabolism	1.63658e-05	2.33	A0A063BYK5	468	K	Aldehyde dehydrogenase OS=Ustilaginoidea virens OX=1159556 GN=UV8b_4026 PE=3 SV=1	UV8b_4026	1	0.000194396	84.309	K00128	2	FTGAK(1)TTVPFDR	-0.63661	1	9196.9									1	1.15312e-05	90.306	2	FTGAK(1)TTVPFDR	0.7541	1	9343.2
map00620 Pyruvate metabolism	1.63658e-05	2.33	A0A063BYY2	262	K	Malate dehydrogenase OS=Ustilaginoidea virens OX=1159556 GN=UV8b_4873 PE=3 SV=1	UV8b_4873	1	1.86698e-17	150.93	K00026	2	AAAGEK(1)GIVEPTFVDSPLYK	0.63273	1	33751	1	9.00282e-14	107.84	2	AAAGEK(1)GIVEPTFVDSPLYK	1.2866	1	34509	1	9.8098e-16	126.46	2	AAAGEK(1)GIVEPTFVDSPLYK	0.089764	1	36729
map00620 Pyruvate metabolism	1.63658e-05	2.33	A0A063BYY2	309	K	Malate dehydrogenase OS=Ustilaginoidea virens OX=1159556 GN=UV8b_4873 PE=3 SV=1	UV8b_4873	1	2.00946e-10	124.62	K00026	2	IDANEQK(1)LLEACLGDLK	0.014256	1	30455	1	9.63893e-09	141.88	2	IDANEQK(1)LLEACLGDLK	0.2241	1	30875	1	4.18471e-13	164.56	2	IDANEQK(1)LLEACLGDLK	0.049963	1	28316
map00620 Pyruvate metabolism	1.63658e-05	2.33	A0A063BYY2	319	K	Malate dehydrogenase OS=Ustilaginoidea virens OX=1159556 GN=UV8b_4873 PE=3 SV=1	UV8b_4873	1	0.000260197	78.932	K00026	2	LLEACLGDLK(1)K	-0.18326	1	34737	1	0.00678268	76.85	2	LLEACLGDLK(1)K	0.54084	1	31083	1	0.00117451	70.389	2	LLEACLGDLK(1)K	-0.53811	1	36848
map00620 Pyruvate metabolism	1.63658e-05	2.33	A0A063BYY2	302	K	Malate dehydrogenase OS=Ustilaginoidea virens OX=1159556 GN=UV8b_4873 PE=3 SV=1	UV8b_4873	1	0.00368372	71.896	K00026	2	ILPIGK(1)IDANEQK	0.23716	2	65435	1	0.0047876	62.705	2	ILPIGK(1)IDANEQK	0.5188	1	51322	1	0.0017635	58.476	2	ILPIGK(1)IDANEQK	-0.14096	1	15556
map00620 Pyruvate metabolism	1.63658e-05	2.33	A0A063BYY2	43	K	Malate dehydrogenase OS=Ustilaginoidea virens OX=1159556 GN=UV8b_4873 PE=3 SV=1	UV8b_4873	1	0.000682591	76.563	K00026	2	LNPK(1)VTDLALYDIR	1.1818	1	63642	1	4.87406e-05	55.604	2	LNPK(1)VTDLALYDIR	0.79362	1	55087	1	0.00102548	62.454	2	LNPK(1)VTDLALYDIR	0.69201	1	57671
map00620 Pyruvate metabolism	1.63658e-05	2.33	A0A063C1A8	279	K	Acetyltransferase component of pyruvate dehydrogenase complex OS=Ustilaginoidea virens OX=1159556 GN=UV8b_3915 PE=3 SV=1	UV8b_3915	1	0.00339697	75.474	K00627	2	QALNSSADGK(1)YK	1.6335	2	17352	1	0.000216606	106.35	2	QALNSSADGK(1)YK	-5.9314	1	4955.4
map00620 Pyruvate metabolism	1.63658e-05	2.33	A0A063C1A8	281	K	Acetyltransferase component of pyruvate dehydrogenase complex OS=Ustilaginoidea virens OX=1159556 GN=UV8b_3915 PE=3 SV=1	UV8b_3915	1	3.14301e-05	117.45	K00627	2	YK(1)LSVNDFLIK	-0.53935	1	60280	1	0.000163606	99.34	2	YK(1)LSVNDFLIK	-0.17338	1	55785	1	1.40708e-05	96.946	2	YK(1)LSVNDFLIK	0.51908	1	62343
map00620 Pyruvate metabolism	1.63658e-05	2.33	A0A063C300	3	K	Mitochondrial cytochrome b2 OS=Ustilaginoidea virens OX=1159556 GN=UV8b_2317 PE=3 SV=1	UV8b_2317	1	8.52784e-05	65.933	K00101	2	AK(1)LFDASEVAR	-0.94271	1	16600	1	0.000163204	74.424	2	AK(1)LFDASEVAR	-0.60424	1	15548
map00620 Pyruvate metabolism	1.63658e-05	2.33	A0A063C552	2073	K	Acetyl-CoA carboxylase OS=Ustilaginoidea virens OX=1159556 GN=UV8b_2632 PE=4 SV=1	UV8b_2632	1	1.2077e-05	47.361	K11262	2	GGVLEPEGMIGIK(1)YR	-1.16	1	15337	1	0.00151237	65.879	2	GGVLEPEGMIGIK(1)YR	-1.9351	1	22143	1	0.000981708	64.266	2	GGVLEPEGMIGIK(1)YR	-0.3214	1	17172
map00620 Pyruvate metabolism	1.63658e-05	2.33	A0A063C552	260	K	Acetyl-CoA carboxylase OS=Ustilaginoidea virens OX=1159556 GN=UV8b_2632 PE=4 SV=1	UV8b_2632				K11262														1	0.0452952	58.916	2	ASEGGGGK(1)GIR	-1.9487	1	9217.6
map00620 Pyruvate metabolism	1.63658e-05	2.33	A0A063C552	327	K	Acetyl-CoA carboxylase OS=Ustilaginoidea virens OX=1159556 GN=UV8b_2632 PE=4 SV=1	UV8b_2632				K11262														1	3.12704e-06	65.421	3	HQK(1)IIEEAPVTIAKPDTFR	1.4213	1	3134.6
map00620 Pyruvate metabolism	1.63658e-05	2.33	A0A063C5K9	562	K	Phosphoenolpyruvate carboxykinase OS=Ustilaginoidea virens OX=1159556 GN=UV8b_2608 PE=3 SV=1	UV8b_2608	1	1.02284e-41	223.03	K01610	2	AWTAGAESFQNEVVK(1)LGK	-0.88225	1	42027	1	3.25437e-28	233.59	2	AWTAGAESFQNEVVK(1)LGK	-0.40897	1	36403	1	8.70139e-20	162.52	2	AWTAGAESFQNEVVK(1)LGK	-0.94124	1	37453
map00620 Pyruvate metabolism	1.63658e-05	2.33	A0A063C5K9	417	K	Phosphoenolpyruvate carboxykinase OS=Ustilaginoidea virens OX=1159556 GN=UV8b_2608 PE=3 SV=1	UV8b_2608	1	0.00250321	59.645	K01610	2	GVLPPISK(1)LDR	0.047461	1	352800	1	9.05929e-05	123.5	2	GVLPPISK(1)LDR	0.16584	1	366970	1	6.83464e-06	111.61	2	GVLPPISK(1)LDR	0.14602	1	386370
map00620 Pyruvate metabolism	1.63658e-05	2.33	A0A063C5K9	477	K	Phosphoenolpyruvate carboxykinase OS=Ustilaginoidea virens OX=1159556 GN=UV8b_2608 PE=3 SV=1	UV8b_2608	1	0.0014342	58.539	K01610	3	IEQHK(1)ANAWLLNTGWVGAGFAHGGK	1.1397	2	17562	1	1.36386e-05	76.23	3	IEQHK(1)ANAWLLNTGWVGAGFAHGGK	1.3933	2	22141	1	3.97717e-05	115.29	4	IEQHK(1)ANAWLLNTGWVGAGFAHGGK	0.6868	1	12083
map00620 Pyruvate metabolism	1.63658e-05	2.33	A0A063C5K9	173	K	Phosphoenolpyruvate carboxykinase OS=Ustilaginoidea virens OX=1159556 GN=UV8b_2608 PE=3 SV=1	UV8b_2608	1	5.15649e-10	135.5	K01610	2	IYVVDGYAGWDEK(1)YR	-0.68596	1	37130	1	1.19567e-11	128.57	2	IYVVDGYAGWDEK(1)YR	-0.074775	1	36764	1	1.23447e-18	145.08	2	IYVVDGYAGWDEK(1)YR	-0.52455	1	35498
map00620 Pyruvate metabolism	1.63658e-05	2.33	A0A063C5K9	467	K	Phosphoenolpyruvate carboxykinase OS=Ustilaginoidea virens OX=1159556 GN=UV8b_2608 PE=3 SV=1	UV8b_2608	1	0.0333732	40.502	K01610	2	YAK(1)MLADK	-0.4905	1	18478
map00620 Pyruvate metabolism	1.63658e-05	2.33	A0A063C6Q9	250	K	Fumarate hydratase OS=Ustilaginoidea virens OX=1159556 GN=UV8b_1769 PE=3 SV=1	UV8b_1769	1	1.1118e-08	115.04	K01679	2	AALQAK(1)VAAFEAR	0.13521	1	47625	1	2.87229e-05	84.309	2	AALQAK(1)VAAFEAR	-0.43384	1	47408	1	0.000107119	86.838	2	AALQAK(1)VAAFEAR	0.24908	1	51619
map00620 Pyruvate metabolism	1.63658e-05	2.33	A0A063C6S6	484	K	Malate synthase OS=Ustilaginoidea virens OX=1159556 GN=UV8b_1789 PE=3 SV=1	UV8b_1789	1	6.03922e-07	79.235	K01638	2	AYALK(1)LLDECADSLAAK	0.93925	1	19900	1	3.46821e-05	66.485	2	AYALK(1)LLDECADSLAAK	0.50849	1	18622
map00620 Pyruvate metabolism	1.63658e-05	2.33	A0A063C8P1	96	K	Homocitrate synthase OS=Ustilaginoidea virens OX=1159556 GN=UV8b_97 PE=3 SV=1	UV8b_97	0.999999	2.38176e-05	80.623	K01655	2	KDCEAICK(1)LGLK	-3.8239	1	43393	0.999927	0.0555009	61.577	2	KDCEAICK(1)LGLK	0.2723	1	48586	0.999876	0.000621416	48.822	2	KDCEAICK(1)LGLK	-0.015277	1	44181
map00620 Pyruvate metabolism	1.63658e-05	2.33	A0A063C8P1	102	K	Homocitrate synthase OS=Ustilaginoidea virens OX=1159556 GN=UV8b_97 PE=3 SV=1	UV8b_97	1	0.000109161	103.8	K01655	2	SK(1)ILTHVR	1.2004	1	42761	1	5.95583e-06	126.82	2	SK(1)ILTHVR	0.12685	1	37262	1	0.000524356	99.305	2	SK(1)ILTHVR	0.27552	1	40491
map00620 Pyruvate metabolism	1.63658e-05	2.33	A0A063C8Q5	893	K	Dihydrolipoyl dehydrogenase OS=Ustilaginoidea virens OX=1159556 GN=UV8b_2480 PE=3 SV=1	UV8b_2480	1	2.23956e-08	152.23	K00382	2	AGQEGLK(1)VACIEK	-3.1679	1	11560	1	0.00195437	61.042	2	AGQEGLK(1)VACIEK	-1.2594	1	16029
map00620 Pyruvate metabolism	1.63658e-05	2.33	A0A063C8Q5	1329	K	Dihydrolipoyl dehydrogenase OS=Ustilaginoidea virens OX=1159556 GN=UV8b_2480 PE=3 SV=1	UV8b_2480	1	1.87138e-08	96.957	K00382	2	EAAMATSSK(1)AIHF	0.39131	1	21957	1	1.3295e-06	130.79	2	EAAMATSSK(1)AIHF	1.3936	1	20967	1	7.04217e-05	85.622	2	EAAMATSSK(1)AIHF	0.94645	1	23673
map00620 Pyruvate metabolism	1.63658e-05	2.33	A0A063C8Q5	1093	K	Dihydrolipoyl dehydrogenase OS=Ustilaginoidea virens OX=1159556 GN=UV8b_2480 PE=3 SV=1	UV8b_2480	1	0.000376134	87.251	K00382	2	K(1)QGMDFK	-0.23529	1	19679	1	0.00825268	87.251	2	K(1)QGMDFK	0.86422	1	20172	1	0.00358009	93.561	2	K(1)QGMDFK	-0.17504	1	21960
map00620 Pyruvate metabolism	1.63658e-05	2.33	A0A063C8Q5	951	K	Dihydrolipoyl dehydrogenase OS=Ustilaginoidea virens OX=1159556 GN=UV8b_2480 PE=3 SV=1	UV8b_2480	1	0.00290935	77.072	K00382	2	LNLANFMK(1)AK	-0.0091904	1	6930.8									1	0.0154041	48.157	2	LNLANFMK(1)AK	0.12265	1	7854.2
map00620 Pyruvate metabolism	1.63658e-05	2.33	A0A063C8Q5	1103	K	Dihydrolipoyl dehydrogenase OS=Ustilaginoidea virens OX=1159556 GN=UV8b_2480 PE=3 SV=1	UV8b_2480	1	4.24848e-06	121.8	K00382	2	LNTK(1)VVGGDK	0.3373	1	10341	1	0.000462676	87.895	2	LNTK(1)VVGGDK	-0.3801	1	10339	1	0.00204876	74.424	2	LNTK(1)VVGGDK	-0.17578	1	12568
map00620 Pyruvate metabolism	1.63658e-05	2.33	A0A063C8Q5	1115	K	Dihydrolipoyl dehydrogenase OS=Ustilaginoidea virens OX=1159556 GN=UV8b_2480 PE=3 SV=1	UV8b_2480	1	0.0249316	44.82	K00382	2	VK(1)LDVDAAK	1.0028	1	40783	1	0.00252512	90.263	2	VK(1)LDVDAAK	-0.93958	1	35805	1	0.0147111	78.816	2	VK(1)LDVDAAK	-0.36663	1	36667
map00620 Pyruvate metabolism	1.63658e-05	2.33	A0A063CAA2	260	K	Pyruvate dehydrogenase E1 component beta subunit OS=Ustilaginoidea virens OX=1159556 GN=UV8b_1066 PE=4 SV=1	UV8b_1066	1	2.16107e-06	117.21	K00162	2	SGK(1)DLTIVSLSR	-2.0182	1	44580	1	2.32073e-06	104.04	2	SGK(1)DLTIVSLSR	-1.3826	1	52437	1	9.23898e-09	130.99	2	SGK(1)DLTIVSLSR	-0.73931	1	48816
map00620 Pyruvate metabolism	1.63658e-05	2.33	A0A063CAA2	380	K	Pyruvate dehydrogenase E1 component beta subunit OS=Ustilaginoidea virens OX=1159556 GN=UV8b_1066 PE=4 SV=1	UV8b_1066	1	7.91274e-05	108.3	K00162	2	VIEDFAAK(1)LLR	0.16361	2	62942	1	0.00113156	95.311	2	VIEDFAAK(1)LLR	0.60697	2	65785	1	0.00288783	72.042	2	VIEDFAAK(1)LLR	0.23718	2	62479
map00620 Pyruvate metabolism	1.63658e-05	2.33	A0A063CAA2	96	K	Pyruvate dehydrogenase E1 component beta subunit OS=Ustilaginoidea virens OX=1159556 GN=UV8b_1066 PE=4 SV=1	UV8b_1066	1	0.0551718	42.075	K00162	2	VTK(1)GLLDR	0.16778	1	57480	1	0.0175215	62.969	2	VTK(1)GLLDR	-0.036066	1	60192	1	0.00242107	86.205	2	VTK(1)GLLDR	0.46305	1	57907
map00620 Pyruvate metabolism	1.63658e-05	2.33	A0A063CAA2	209	K	Pyruvate dehydrogenase E1 component beta subunit OS=Ustilaginoidea virens OX=1159556 GN=UV8b_1066 PE=4 SV=1	UV8b_1066	1	1.0449e-05	112.73	K00162	2	VVSPWSAEDAK(1)GLLK	0.15704	1	92701	1	1.49321e-05	95.656	2	VVSPWSAEDAK(1)GLLK	-0.1535	1	86368	1	3.29287e-08	110.58	2	VVSPWSAEDAK(1)GLLK	0.010143	2	91826
map00620 Pyruvate metabolism	1.63658e-05	2.33	A0A063CB79	141	K	Acetyl-coenzyme A synthetase OS=Ustilaginoidea virens OX=1159556 GN=UV8b_745 PE=3 SV=1	UV8b_745	1	2.7531e-05	99.305	K01895	2	AAWALK(1)QMGVR	-0.12123	1	21922	1	3.63213e-05	99.305	2	AAWALK(1)QMGVR	-0.032311	1	26937	1	1.49376e-07	88.921	2	AAWALK(1)QMGVR	-1.2134	1	22795
map00620 Pyruvate metabolism	1.63658e-05	2.33	A0A063CC75	338	K	Pyruvate dehydrogenase E1 component subunit alpha OS=Ustilaginoidea virens OX=1159556 GN=UV8b_433 PE=4 SV=1	UV8b_433	1	8.48399e-06	112.93	K00161	2	STNDPIAGLK(1)QR	0.19048	1	87013	1	7.13596e-07	142.71	2	STNDPIAGLK(1)QR	0.44132	1	85444	1	1.2978e-05	101.48	2	STNDPIAGLK(1)QR	0.47811	1	91566
map00620 Pyruvate metabolism	1.63658e-05	2.33	A0A063CF23	427	K	Aldehyde dehydrogenase OS=Ustilaginoidea virens OX=1159556 GN=UV8b_535 PE=3 SV=1	UV8b_535	0.999963	4.81249e-09	107.15	K00128	4	FKDEAEVIK(1)LGNQSNYGLAAAIHTR	0.78618	1	22644	0.999937	4.2267e-08	93.517	4	FKDEAEVIK(1)LGNQSNYGLAAAIHTR	-0.32526	1	20610	0.999983	1.49827e-13	111.06	4	FKDEAEVIK(1)LGNQSNYGLAAAIHTR	0.5275	1	30684
map00620 Pyruvate metabolism	1.63658e-05	2.33	A0A063CF23	100	K	Aldehyde dehydrogenase OS=Ustilaginoidea virens OX=1159556 GN=UV8b_535 PE=3 SV=1	UV8b_535	1	1.06032e-05	84.999	K00128	2	GNMMIK(1)LADLVEK	1.1443	2	21139	1	0.000972578	64.266	2	GNMMIK(1)LADLVEK	0.0055883	2	26577	1	0.000847331	66.953	2	GNMMIK(1)LADLVEK	0.25899	1	16881
map00620 Pyruvate metabolism	1.63658e-05	2.33	A0A063CF23	147	K	Aldehyde dehydrogenase OS=Ustilaginoidea virens OX=1159556 GN=UV8b_535 PE=3 SV=1	UV8b_535	1	0.00214128	78.932	K00128	2	YYGGWADK(1)IEGK	-0.10741	1	8460.5	1	0.00204573	92.445	2	YYGGWADK(1)IEGK	-0.47831	1	10310	1	1.30948e-05	99.174	2	YYGGWADK(1)IEGK	0.61359	1	12519
map00620 Pyruvate metabolism	1.63658e-05	2.33	A0A063CF23	264	K	Aldehyde dehydrogenase OS=Ustilaginoidea virens OX=1159556 GN=UV8b_535 PE=3 SV=1	UV8b_535				K00128														1	9.94953e-06	96.946	2	TIMK(1)AAASSNLK	-0.1445	1	39470
map00630 Glyoxylate and dicarboxylate metabolism	2.37423e-05	2.53	A0A063BLH1	705	K	Catalase OS=Ustilaginoidea virens OX=1159556 GN=UV8b_7754 PE=3 SV=1	UV8b_7754	1	0.0146718	69.915	K03781	2	GLATFK(1)FTDR	0.47799	1	6438.7									1	0.00123857	44.82	2	GLATFK(1)FTDR	-0.20727	1	8760.9
map00630 Glyoxylate and dicarboxylate metabolism	2.37423e-05	2.53	A0A063BLH1	688	K	Catalase OS=Ustilaginoidea virens OX=1159556 GN=UV8b_7754 PE=3 SV=1	UV8b_7754	1	1.73306e-09	123.99	K03781	2	GSGIYAQK(1)NPGDLVR	0.31958	1	8095.5	1	1.81918e-11	126.17	2	GSGIYAQK(1)NPGDLVR	0.21521	1	8343.8	1	1.48319e-05	103.23	2	GSGIYAQK(1)NPGDLVR	0.67636	1	9158.6
map00630 Glyoxylate and dicarboxylate metabolism	2.37423e-05	2.53	A0A063BM85	60	K	Citrate synthase OS=Ustilaginoidea virens OX=1159556 GN=UV8b_7374 PE=3 SV=1	UV8b_7374	1	0.00185613	61.577	K01647	2	AHGGK(1)TIGEVK	1.1502	1	11688	1	0.00197336	76.85	2	AHGGK(1)TIGEVK	1.2173	1	15185	1	0.00047264	72.922	2	AHGGK(1)TIGEVK	-1.5227	1	13971
map00630 Glyoxylate and dicarboxylate metabolism	2.37423e-05	2.53	A0A063BM85	41	K	Citrate synthase OS=Ustilaginoidea virens OX=1159556 GN=UV8b_7374 PE=3 SV=1	UV8b_7374	1	0.00202015	81.163	K01647	2	ATLK(1)QVIPAK	-0.13261	1	31484	1	0.000397128	81.163	2	ATLK(1)QVIPAK	0.73746	1	32367	1	8.16977e-05	72.042	2	ATLK(1)QVIPAK	0.31996	1	35100
map00630 Glyoxylate and dicarboxylate metabolism	2.37423e-05	2.53	A0A063BM85	146	K	Citrate synthase OS=Ustilaginoidea virens OX=1159556 GN=UV8b_7374 PE=3 SV=1	UV8b_7374	1	1.76153e-05	80.623	K01647	2	ELAEK(1)AQIPQFVSK	0.31866	1	76485	1	2.82603e-05	130.99	2	ELAEK(1)AQIPQFVSK	-0.26141	1	73340	1	2.15839e-08	154.94	2	ELAEK(1)AQIPQFVSK	0.058623	1	76103
map00630 Glyoxylate and dicarboxylate metabolism	2.37423e-05	2.53	A0A063BM85	458	K	Citrate synthase OS=Ustilaginoidea virens OX=1159556 GN=UV8b_7374 PE=3 SV=1	UV8b_7374	1	1.38204e-09	121.96	K01647	2	PK(1)SINLEGLLK	0.010146	1	10552	1	0.000126827	99.174	2	PK(1)SINLEGLLK	0.041148	1	11814	1	3.85134e-05	99.276	2	PK(1)SINLEGLLK	-0.29598	1	10676
map00630 Glyoxylate and dicarboxylate metabolism	2.37423e-05	2.53	A0A063BM85	189	K	Citrate synthase OS=Ustilaginoidea virens OX=1159556 GN=UV8b_7374 PE=3 SV=1	UV8b_7374				K01647														1	0.00660852	62.88	2	AYEK(1)GLAK	0.45199	1	8641.4
map00630 Glyoxylate and dicarboxylate metabolism	2.37423e-05	2.53	A0A063BQQ6	308	K	Malate dehydrogenase OS=Ustilaginoidea virens OX=1159556 GN=UV8b_8261 PE=3 SV=1	UV8b_8261	1	1.16904e-06	118.91	K00026	2	ALLSK(1)ATEGLK	1.1433	3	380020	1	4.45539e-05	108.93	2	ALLSK(1)ATEGLK	0.80461	2	413390	1	3.83299e-05	87.942	2	ALLSK(1)ATEGLK	-0.15243	2	411430
map00630 Glyoxylate and dicarboxylate metabolism	2.37423e-05	2.53	A0A063BQQ6	314	K	Malate dehydrogenase OS=Ustilaginoidea virens OX=1159556 GN=UV8b_8261 PE=3 SV=1	UV8b_8261	1	0.00196791	98.009	K00026	2	ATEGLK(1)GNIK	0.35926	2	292220	1	0.00245587	100.84	2	ATEGLK(1)GNIK	0.44122	2	292110	1	4.3892e-05	134.66	2	ATEGLK(1)GNIK	0.078715	2	301860
map00630 Glyoxylate and dicarboxylate metabolism	2.37423e-05	2.53	A0A063BQQ6	170	K	Malate dehydrogenase OS=Ustilaginoidea virens OX=1159556 GN=UV8b_8261 PE=3 SV=1	UV8b_8261	1	1.54779e-06	93.495	K00026	4	EPHK(1)LNIPVIGGHSGETIVPLLSQAK	0.99836	1	11503	1	0.0153074	42.066	4	EPHK(1)LNIPVIGGHSGETIVPLLSQAK	0.82568	1	11330	1	0.00698248	41.261	4	EPHK(1)LNIPVIGGHSGETIVPLLSQAK	0.78049	1	10925
map00630 Glyoxylate and dicarboxylate metabolism	2.37423e-05	2.53	A0A063BQQ6	240	K	Malate dehydrogenase OS=Ustilaginoidea virens OX=1159556 GN=UV8b_8261 PE=3 SV=1	UV8b_8261	1	0.0274654	63.301	K00026	2	FAEK(1)LLR	-0.14394	1	271650	1	0.00221775	100.75	2	FAEK(1)LLR	0.34491	1	302060	1	0.00225194	89.123	2	FAEK(1)LLR	-0.12022	1	293270
map00630 Glyoxylate and dicarboxylate metabolism	2.37423e-05	2.53	A0A063BQQ6	249	K	Malate dehydrogenase OS=Ustilaginoidea virens OX=1159556 GN=UV8b_8261 PE=3 SV=1	UV8b_8261	1	3.30999e-14	104.47	K00026	2	GEK(1)GLVEPSYVYLPGVSGGDAIAK	0.63424	1	90342	1	2.52787e-11	94.838	2	GEK(1)GLVEPSYVYLPGVSGGDAIAK	-0.37479	1	93071	1	1.19703e-09	76.494	2	GEK(1)GLVEPSYVYLPGVSGGDAIAK	0.11293	1	77332
map00630 Glyoxylate and dicarboxylate metabolism	2.37423e-05	2.53	A0A063BQQ6	65	K	Malate dehydrogenase OS=Ustilaginoidea virens OX=1159556 GN=UV8b_8261 PE=3 SV=1	UV8b_8261	1	1.29948e-10	163.09	K00026	2	ITGHLPANDGAK(1)AAFK	0.37363	3	47836	1	3.6499e-08	142.08	3	ITGHLPANDGAK(1)AAFK	0.45059	3	46482	1	6.89763e-09	126.21	2	ITGHLPANDGAK(1)AAFK	-0.1779	3	46263
map00630 Glyoxylate and dicarboxylate metabolism	2.37423e-05	2.53	A0A063BQQ6	201	K	Malate dehydrogenase OS=Ustilaginoidea virens OX=1159556 GN=UV8b_8261 PE=3 SV=1	UV8b_8261	1	3.52808e-11	113.34	K00026	2	PTVDIPSEK(1)YDALVNR	0.41995	2	498000	1	3.48817e-12	144.09	2	PTVDIPSEK(1)YDALVNR	0.85171	2	472360	1	5.52647e-13	126.17	2	PTVDIPSEK(1)YDALVNR	0.39332	2	448310
map00630 Glyoxylate and dicarboxylate metabolism	2.37423e-05	2.53	A0A063BRP6	366	K	Isocitrate lyase OS=Ustilaginoidea virens OX=1159556 GN=UV8b_7375 PE=3 SV=1	UV8b_7375	1	1.02622e-15	105.79	K01637	3	SHK(1)LVTFDEAAVAHMDR	-0.070936	1	11624	1	1.41957e-05	125.75	3	SHK(1)LVTFDEAAVAHMDR	0.62074	1	10819	1	0.000132774	82.822	3	SHK(1)LVTFDEAAVAHMDR	-0.16571	1	12622
map00630 Glyoxylate and dicarboxylate metabolism	2.37423e-05	2.53	A0A063BS68	75	K	Aconitate hydratase, mitochondrial OS=Ustilaginoidea virens OX=1159556 GN=UV8b_7585 PE=3 SV=1	UV8b_7585	1	6.07912e-09	55.637	K01681	4	LNRPLTYAEK(1)ILYSHLDDPHGQDIER	-0.70053	1	25937	1	3.05678e-08	62.95	4	LNRPLTYAEK(1)ILYSHLDDPHGQDIER	0.15857	1	34495	1	4.04266e-05	46.278	4	LNRPLTYAEK(1)ILYSHLDDPHGQDIER	0.57835	1	34933
map00630 Glyoxylate and dicarboxylate metabolism	2.37423e-05	2.53	A0A063BS68	97	K	Aconitate hydratase, mitochondrial OS=Ustilaginoidea virens OX=1159556 GN=UV8b_7585 PE=3 SV=1	UV8b_7585	1	0.00150826	81.163	K01681	2	SYLK(1)LRPDR	0.29211	1	96377									1	0.0250369	90.761	2	SYLK(1)LRPDR	-0.36085	1	106430
map00630 Glyoxylate and dicarboxylate metabolism	2.37423e-05	2.53	A0A063BS68	612	K	Aconitate hydratase, mitochondrial OS=Ustilaginoidea virens OX=1159556 GN=UV8b_7585 PE=3 SV=1	UV8b_7585	1	1.13008e-09	114.93	K01681	3	TTTDHISMAGPWLK(1)YR	-0.74074	1	36070	1	4.07255e-08	135.5	3	TTTDHISMAGPWLK(1)YR	1.2549	1	34074	1	1.14372e-05	103.76	3	TTTDHISMAGPWLK(1)YR	1.4432	1	35538
map00630 Glyoxylate and dicarboxylate metabolism	2.37423e-05	2.53	A0A063BS68	240	K	Aconitate hydratase, mitochondrial OS=Ustilaginoidea virens OX=1159556 GN=UV8b_7585 PE=3 SV=1	UV8b_7585	1	2.99732e-10	97.084	K01681	2	VIGVK(1)LTGELSGWTAPK	2.1967	1	30024	1	1.25391e-06	91.993	2	VIGVK(1)LTGELSGWTAPK	1.3728	1	35974	1	7.60655e-05	65.12	2	VIGVK(1)LTGELSGWTAPK	2.3706	1	41310
map00630 Glyoxylate and dicarboxylate metabolism	2.37423e-05	2.53	A0A063BUD4	304	K	Acetyl-CoA acetyltransferase OS=Ustilaginoidea virens OX=1159556 GN=UV8b_6697 PE=3 SV=1	UV8b_6697	1	0.000144337	58.916	K00626	2	AIK(1)HAGLAAK	1.1076	1	84437	1	0.000375246	65.404	2	AIK(1)HAGLAAK	0.60705	1	86426	1	0.000451798	60.892	2	AIK(1)HAGLAAK	-1.1093	1	93482
map00630 Glyoxylate and dicarboxylate metabolism	2.37423e-05	2.53	A0A063BUD4	230	K	Acetyl-CoA acetyltransferase OS=Ustilaginoidea virens OX=1159556 GN=UV8b_6697 PE=3 SV=1	UV8b_6697	1	0.0039486	82.716	K00626	2	NLNVDK(1)LR	-3.3035	1	124330	1	0.00123088	105.04	2	NLNVDK(1)LR	-0.050417	1	129360	1	6.77101e-05	129.56	2	NLNVDK(1)LR	0.046231	1	128680
map00630 Glyoxylate and dicarboxylate metabolism	2.37423e-05	2.53	A0A063BUD4	188	K	Acetyl-CoA acetyltransferase OS=Ustilaginoidea virens OX=1159556 GN=UV8b_6697 PE=3 SV=1	UV8b_6697	1	1.45669e-20	123.99	K00626	2	SYQK(1)AQAAAEAGLFR	-0.24136	1	38422	1	2.11259e-08	139.7	2	SYQK(1)AQAAAEAGLFR	-0.7158	1	39600	1	1.62236e-12	132.9	2	SYQK(1)AQAAAEAGLFR	0.13717	1	35203
map00630 Glyoxylate and dicarboxylate metabolism	2.37423e-05	2.53	A0A063BUY8	195	K	Citrate synthase OS=Ustilaginoidea virens OX=1159556 GN=UV8b_4456 PE=3 SV=1	UV8b_4456	1	0.00309504	96.51	K01647	2	AYAK(1)GVNK	0.61461	1	16121	1	0.0033841	88.35	2	AYAK(1)GVNK	0.43347	1	16353	1	0.00317014	66.087	2	AYAK(1)GVNK	-0.48735	1	15670
map00630 Glyoxylate and dicarboxylate metabolism	2.37423e-05	2.53	A0A063BUY8	233	K	Citrate synthase OS=Ustilaginoidea virens OX=1159556 GN=UV8b_4456 PE=3 SV=1	UV8b_4456	1	0.00318455	79.809	K01647	2	GGK(1)VAPIQK	1.3539	1	5966.9
map00630 Glyoxylate and dicarboxylate metabolism	2.37423e-05	2.53	A0A063BUY8	104	K	Citrate synthase OS=Ustilaginoidea virens OX=1159556 GN=UV8b_4456 PE=3 SV=1	UV8b_4456				K01647						1	0.00333211	71.896	2	GK(1)TIPECQELLPK	-0.11155	1	10305	1	0.00142247	64.266	2	GK(1)TIPECQELLPK	-0.21305	1	10366
map00630 Glyoxylate and dicarboxylate metabolism	2.37423e-05	2.53	A0A063BWX4	15	K	Citrate synthase OS=Ustilaginoidea virens OX=1159556 GN=UV8b_4457 PE=3 SV=1	UV8b_4457	1	0.0112705	59.171	K01647	3	LVSQVYK(1)IAPGVLTEHGK	0.080248	1	56689	1	8.40546e-05	85.513	3	LVSQVYK(1)IAPGVLTEHGK	0.27314	1	61513	1	0.000220725	89.923	3	LVSQVYK(1)IAPGVLTEHGK	0.36841	1	59009
map00630 Glyoxylate and dicarboxylate metabolism	2.37423e-05	2.53	A0A063BWX4	89	K	Citrate synthase OS=Ustilaginoidea virens OX=1159556 GN=UV8b_4457 PE=3 SV=1	UV8b_4457	1	1.10148e-05	117.99	K01647	2	SFSTDK(1)WAEIVK	-0.057571	1	33206	1	1.25142e-05	144.27	2	SFSTDK(1)WAEIVK	0.1795	1	34502	1	9.87835e-06	77.358	2	SFSTDK(1)WAEIVK	0.7868	1	34633
map00630 Glyoxylate and dicarboxylate metabolism	2.37423e-05	2.53	A0A063BY32	445	K	Serine hydroxymethyltransferase OS=Ustilaginoidea virens OX=1159556 GN=UV8b_3320 PE=3 SV=1	UV8b_3320	1	0.00109836	86.205	K00600	2	AK(1)VASGEVAR	0.48595	1	11150	1	0.00101102	72.365	2	AK(1)VASGEVAR	1.5618	1	11266	1	0.00275879	59.645	2	AK(1)VASGEVAR	-0.47037	1	12661
map00630 Glyoxylate and dicarboxylate metabolism	2.37423e-05	2.53	A0A063BY32	323	K	Serine hydroxymethyltransferase OS=Ustilaginoidea virens OX=1159556 GN=UV8b_3320 PE=3 SV=1	UV8b_3320	1	8.09291e-05	90.306	K00600	2	AYQEK(1)VISNAK	0.22335	1	5362.2	1	0.000263305	72.365	2	AYQEK(1)VISNAK	-0.44193	1	5960.9
map00630 Glyoxylate and dicarboxylate metabolism	2.37423e-05	2.53	A0A063BY32	329	K	Serine hydroxymethyltransferase OS=Ustilaginoidea virens OX=1159556 GN=UV8b_3320 PE=3 SV=1	UV8b_3320	1	0.0396452	53.517	K00600	2	VISNAK(1)TLEK	-0.44837	1	15519	1	0.00199479	87.895	2	VISNAK(1)TLEK	0.71644	1	16506	1	0.0375694	61.48	2	VISNAK(1)TLEK	-1.0726	1	15685
map00630 Glyoxylate and dicarboxylate metabolism	2.37423e-05	2.53	A0A063BY32	426	K	Serine hydroxymethyltransferase OS=Ustilaginoidea virens OX=1159556 GN=UV8b_3320 PE=3 SV=1	UV8b_3320	1	4.89925e-05	96.957	K00600	2	ICK(1)QVQSALPK	0.048667	1	10981	1	0.000433829	90.142	2	ICK(1)QVQSALPK	-0.4362	1	11245	1	7.87624e-06	92.445	2	ICK(1)QVQSALPK	1.1023	1	12345
map00630 Glyoxylate and dicarboxylate metabolism	2.37423e-05	2.53	A0A063BY32	189	K	Serine hydroxymethyltransferase OS=Ustilaginoidea virens OX=1159556 GN=UV8b_3320 PE=3 SV=1	UV8b_3320	1	0.00306329	55.754	K00600	2	PK(1)VLVAGTSAYCR	-4.1716	1	22307									1	0.00168584	62.705	2	PK(1)VLVAGTSAYCR	0.7236	1	26579
map00630 Glyoxylate and dicarboxylate metabolism	2.37423e-05	2.53	A0A063BY32	336	K	Serine hydroxymethyltransferase OS=Ustilaginoidea virens OX=1159556 GN=UV8b_3320 PE=3 SV=1	UV8b_3320	1	0.00145271	103.8	K00600	2	TFK(1)ELGHK	-0.17976	1	20457	1	0.0100739	53.878	2	TFK(1)ELGHK	-0.97219	1	22022	1	0.021351	56.378	2	TFK(1)ELGHK	0.61062	1	21924
map00630 Glyoxylate and dicarboxylate metabolism	2.37423e-05	2.53	A0A063BY32	341	K	Serine hydroxymethyltransferase OS=Ustilaginoidea virens OX=1159556 GN=UV8b_3320 PE=3 SV=1	UV8b_3320				K00600														1	8.56344e-05	48.201	3	ELGHK(1)LVADGTDSHMVLLDLR	0.70588	1	15112
map00630 Glyoxylate and dicarboxylate metabolism	2.37423e-05	2.53	A0A063BYY2	262	K	Malate dehydrogenase OS=Ustilaginoidea virens OX=1159556 GN=UV8b_4873 PE=3 SV=1	UV8b_4873	1	1.86698e-17	150.93	K00026	2	AAAGEK(1)GIVEPTFVDSPLYK	0.63273	1	33751	1	9.00282e-14	107.84	2	AAAGEK(1)GIVEPTFVDSPLYK	1.2866	1	34509	1	9.8098e-16	126.46	2	AAAGEK(1)GIVEPTFVDSPLYK	0.089764	1	36729
map00630 Glyoxylate and dicarboxylate metabolism	2.37423e-05	2.53	A0A063BYY2	309	K	Malate dehydrogenase OS=Ustilaginoidea virens OX=1159556 GN=UV8b_4873 PE=3 SV=1	UV8b_4873	1	2.00946e-10	124.62	K00026	2	IDANEQK(1)LLEACLGDLK	0.014256	1	30455	1	9.63893e-09	141.88	2	IDANEQK(1)LLEACLGDLK	0.2241	1	30875	1	4.18471e-13	164.56	2	IDANEQK(1)LLEACLGDLK	0.049963	1	28316
map00630 Glyoxylate and dicarboxylate metabolism	2.37423e-05	2.53	A0A063BYY2	319	K	Malate dehydrogenase OS=Ustilaginoidea virens OX=1159556 GN=UV8b_4873 PE=3 SV=1	UV8b_4873	1	0.000260197	78.932	K00026	2	LLEACLGDLK(1)K	-0.18326	1	34737	1	0.00678268	76.85	2	LLEACLGDLK(1)K	0.54084	1	31083	1	0.00117451	70.389	2	LLEACLGDLK(1)K	-0.53811	1	36848
map00630 Glyoxylate and dicarboxylate metabolism	2.37423e-05	2.53	A0A063BYY2	302	K	Malate dehydrogenase OS=Ustilaginoidea virens OX=1159556 GN=UV8b_4873 PE=3 SV=1	UV8b_4873	1	0.00368372	71.896	K00026	2	ILPIGK(1)IDANEQK	0.23716	2	65435	1	0.0047876	62.705	2	ILPIGK(1)IDANEQK	0.5188	1	51322	1	0.0017635	58.476	2	ILPIGK(1)IDANEQK	-0.14096	1	15556
map00630 Glyoxylate and dicarboxylate metabolism	2.37423e-05	2.53	A0A063BYY2	43	K	Malate dehydrogenase OS=Ustilaginoidea virens OX=1159556 GN=UV8b_4873 PE=3 SV=1	UV8b_4873	1	0.000682591	76.563	K00026	2	LNPK(1)VTDLALYDIR	1.1818	1	63642	1	4.87406e-05	55.604	2	LNPK(1)VTDLALYDIR	0.79362	1	55087	1	0.00102548	62.454	2	LNPK(1)VTDLALYDIR	0.69201	1	57671
map00630 Glyoxylate and dicarboxylate metabolism	2.37423e-05	2.53	A0A063BZI8	245	K	Serine hydroxymethyltransferase OS=Ustilaginoidea virens OX=1159556 GN=UV8b_3120 PE=3 SV=1	UV8b_3120	1	1.33747e-05	84.999	K00600	2	FADIVTTTSHK(1)SLR	-2.1125	1	14017	1	1.78017e-11	133.49	2	FADIVTTTSHK(1)SLR	0.030607	1	12690	1	0.00069245	73.891	2	FADIVTTTSHK(1)SLR	-0.12124	1	14240
map00630 Glyoxylate and dicarboxylate metabolism	2.37423e-05	2.53	A0A063C417	188	K	Glutamine synthetase OS=Ustilaginoidea virens OX=1159556 GN=UV8b_2958 PE=3 SV=1	UV8b_2958	1	0.000764991	58.313	K01915	2	DIVDSHYK(1)ACLYAGIR	-0.18041	1	6290.6									1	0.000776237	59.67	3	DIVDSHYK(1)ACLYAGIR	0.81762	2	8371.8
map00630 Glyoxylate and dicarboxylate metabolism	2.37423e-05	2.53	A0A063C417	283	K	Glutamine synthetase OS=Ustilaginoidea virens OX=1159556 GN=UV8b_2958 PE=3 SV=1	UV8b_2958	1	7.27294e-09	103.69	K01915	2	K(1)LEPHHVACIK	0.23382	2	121820	1	5.32234e-05	117.99	2	K(1)LEPHHVACIK	-0.14594	2	124010	1	2.47555e-07	106	2	K(1)LEPHHVACIK	-0.64591	2	132920
map00630 Glyoxylate and dicarboxylate metabolism	2.37423e-05	2.53	A0A063C417	242	K	Glutamine synthetase OS=Ustilaginoidea virens OX=1159556 GN=UV8b_2958 PE=3 SV=1	UV8b_2958	1	5.86655e-13	149.58	K01915	2	VAEDFGVK(1)VSFHPK	0.13292	2	366820	1	8.26935e-08	165.09	3	VAEDFGVK(1)VSFHPK	0.88083	4	390770	1	1.90707e-08	130.99	2	VAEDFGVK(1)VSFHPK	0.15069	4	388630
map00630 Glyoxylate and dicarboxylate metabolism	2.37423e-05	2.53	A0A063C417	275	K	Glutamine synthetase OS=Ustilaginoidea virens OX=1159556 GN=UV8b_2958 PE=3 SV=1	UV8b_2958	1	5.42591e-12	159.44	K01915	2	VEGGMK(1)HIEEALK	-0.71661	6	1135800	1	1.10958e-09	190.68	2	VEGGMK(1)HIEEALK	0.65596	5	1155100	1	3.33976e-09	159.44	2	VEGGMK(1)HIEEALK	-0.97168	6	1198600
map00630 Glyoxylate and dicarboxylate metabolism	2.37423e-05	2.53	A0A063C417	27	K	Glutamine synthetase OS=Ustilaginoidea virens OX=1159556 GN=UV8b_2958 PE=3 SV=1	UV8b_2958	1	0.00200808	97.033	K01915	2	YLK(1)LDQK	0.2135	1	387600	1	0.00205173	104.76	2	YLK(1)LDQK	0.62414	1	412070	1	0.00168737	108.92	2	YLK(1)LDQK	0.016243	1	416710
map00630 Glyoxylate and dicarboxylate metabolism	2.37423e-05	2.53	A0A063C417	266	K	Glutamine synthetase OS=Ustilaginoidea virens OX=1159556 GN=UV8b_2958 PE=3 SV=1	UV8b_2958				K01915						1	9.51652e-06	59.997	3	GDWNGAGLHSNFSTK(1)EMR	-0.12638	1	6549.5	1	7.00592e-09	78.888	3	GDWNGAGLHSNFSTK(1)EMR	1.4113	1	8893.7
map00630 Glyoxylate and dicarboxylate metabolism	2.37423e-05	2.53	A0A063C417	31	K	Glutamine synthetase OS=Ustilaginoidea virens OX=1159556 GN=UV8b_2958 PE=3 SV=1	UV8b_2958				K01915						1	1.66895e-05	81.578	2	LDQK(1)GSIMAEYVWVDAR	1.4529	1	11110
map00630 Glyoxylate and dicarboxylate metabolism	2.37423e-05	2.53	A0A063C6S6	484	K	Malate synthase OS=Ustilaginoidea virens OX=1159556 GN=UV8b_1789 PE=3 SV=1	UV8b_1789	1	6.03922e-07	79.235	K01638	2	AYALK(1)LLDECADSLAAK	0.93925	1	19900	1	3.46821e-05	66.485	2	AYALK(1)LLDECADSLAAK	0.50849	1	18622
map00630 Glyoxylate and dicarboxylate metabolism	2.37423e-05	2.53	A0A063C8Q5	893	K	Dihydrolipoyl dehydrogenase OS=Ustilaginoidea virens OX=1159556 GN=UV8b_2480 PE=3 SV=1	UV8b_2480	1	2.23956e-08	152.23	K00382	2	AGQEGLK(1)VACIEK	-3.1679	1	11560	1	0.00195437	61.042	2	AGQEGLK(1)VACIEK	-1.2594	1	16029
map00630 Glyoxylate and dicarboxylate metabolism	2.37423e-05	2.53	A0A063C8Q5	1329	K	Dihydrolipoyl dehydrogenase OS=Ustilaginoidea virens OX=1159556 GN=UV8b_2480 PE=3 SV=1	UV8b_2480	1	1.87138e-08	96.957	K00382	2	EAAMATSSK(1)AIHF	0.39131	1	21957	1	1.3295e-06	130.79	2	EAAMATSSK(1)AIHF	1.3936	1	20967	1	7.04217e-05	85.622	2	EAAMATSSK(1)AIHF	0.94645	1	23673
map00630 Glyoxylate and dicarboxylate metabolism	2.37423e-05	2.53	A0A063C8Q5	1093	K	Dihydrolipoyl dehydrogenase OS=Ustilaginoidea virens OX=1159556 GN=UV8b_2480 PE=3 SV=1	UV8b_2480	1	0.000376134	87.251	K00382	2	K(1)QGMDFK	-0.23529	1	19679	1	0.00825268	87.251	2	K(1)QGMDFK	0.86422	1	20172	1	0.00358009	93.561	2	K(1)QGMDFK	-0.17504	1	21960
map00630 Glyoxylate and dicarboxylate metabolism	2.37423e-05	2.53	A0A063C8Q5	951	K	Dihydrolipoyl dehydrogenase OS=Ustilaginoidea virens OX=1159556 GN=UV8b_2480 PE=3 SV=1	UV8b_2480	1	0.00290935	77.072	K00382	2	LNLANFMK(1)AK	-0.0091904	1	6930.8									1	0.0154041	48.157	2	LNLANFMK(1)AK	0.12265	1	7854.2
map00630 Glyoxylate and dicarboxylate metabolism	2.37423e-05	2.53	A0A063C8Q5	1103	K	Dihydrolipoyl dehydrogenase OS=Ustilaginoidea virens OX=1159556 GN=UV8b_2480 PE=3 SV=1	UV8b_2480	1	4.24848e-06	121.8	K00382	2	LNTK(1)VVGGDK	0.3373	1	10341	1	0.000462676	87.895	2	LNTK(1)VVGGDK	-0.3801	1	10339	1	0.00204876	74.424	2	LNTK(1)VVGGDK	-0.17578	1	12568
map00630 Glyoxylate and dicarboxylate metabolism	2.37423e-05	2.53	A0A063C8Q5	1115	K	Dihydrolipoyl dehydrogenase OS=Ustilaginoidea virens OX=1159556 GN=UV8b_2480 PE=3 SV=1	UV8b_2480	1	0.0249316	44.82	K00382	2	VK(1)LDVDAAK	1.0028	1	40783	1	0.00252512	90.263	2	VK(1)LDVDAAK	-0.93958	1	35805	1	0.0147111	78.816	2	VK(1)LDVDAAK	-0.36663	1	36667
map00630 Glyoxylate and dicarboxylate metabolism	2.37423e-05	2.53	A0A063C942	364	K	Citrate synthase OS=Ustilaginoidea virens OX=1159556 GN=UV8b_2106 PE=3 SV=1	UV8b_2106	1	0.00358141	58.889	K01647	2	NK(1)LLDTALALAK	0.56733	1	4751.7	1	0.00155616	55.235	2	NK(1)LLDTALALAK	0.1426	1	5706.6	1	0.0129333	53.028	2	NK(1)LLDTALALAK	-0.68645	1	6046.3
map00630 Glyoxylate and dicarboxylate metabolism	2.37423e-05	2.53	A0A063CB79	141	K	Acetyl-coenzyme A synthetase OS=Ustilaginoidea virens OX=1159556 GN=UV8b_745 PE=3 SV=1	UV8b_745	1	2.7531e-05	99.305	K01895	2	AAWALK(1)QMGVR	-0.12123	1	21922	1	3.63213e-05	99.305	2	AAWALK(1)QMGVR	-0.032311	1	26937	1	1.49376e-07	88.921	2	AAWALK(1)QMGVR	-1.2134	1	22795
map00630 Glyoxylate and dicarboxylate metabolism	2.37423e-05	2.53	A0A063CBN9	257	K	Formate dehydrogenase OS=Ustilaginoidea virens OX=1159556 GN=UV8b_273 PE=3 SV=1	UV8b_273	1	0.00125385	102.55	K00122	2	GLFNK(1)DLIAK	0.7096	1	58516	1	0.00056515	109.88	2	GLFNK(1)DLIAK	-0.085557	1	62523	1	0.0012661	81.099	2	GLFNK(1)DLIAK	-0.045913	1	63595
map00630 Glyoxylate and dicarboxylate metabolism	2.37423e-05	2.53	A0A063CBN9	48	K	Formate dehydrogenase OS=Ustilaginoidea virens OX=1159556 GN=UV8b_273 PE=3 SV=1	UV8b_273	1	3.62809e-06	54.912	K00122	3	K(1)WLQDQGHTLVTTSDK	-4.3017	1	4591.7
map00630 Glyoxylate and dicarboxylate metabolism	2.37423e-05	2.53	A0A063CBN9	200	K	Formate dehydrogenase OS=Ustilaginoidea virens OX=1159556 GN=UV8b_273 PE=3 SV=1	UV8b_273	1	0.00288487	60.589	K00122	2	LK(1)AFDCK	0.56976	1	23677	1	0.00380165	67.464	2	LK(1)AFDCK	0.18115	1	24872	1	0.00219642	105.04	2	LK(1)AFDCK	1.3343	1	26959
map00630 Glyoxylate and dicarboxylate metabolism	2.37423e-05	2.53	A0A063CBN9	354	K	Formate dehydrogenase OS=Ustilaginoidea virens OX=1159556 GN=UV8b_273 PE=3 SV=1	UV8b_273	1	0.000286129	41.397	K00122	4	SILASYLSGK(1)HDYRPEDLIVHQGDYATK	0.088943	1	25869
map00630 Glyoxylate and dicarboxylate metabolism	2.37423e-05	2.53	A0A063BL45	1047	K	Glycine cleavage system P protein OS=Ustilaginoidea virens OX=1159556 GN=UV8b_7901 PE=3 SV=1	UV8b_7901				K00281						1	0.0113371	79.059	2	K(1)FWPTVTR	-0.31634	1	16163	1	0.00351006	49.96	2	K(1)FWPTVTR	0.21229	1	13318
map00640 Propanoate metabolism	0.0150757	2.07	A0A063BLN2	43	K	Succinate--CoA ligase [ADP-forming] subunit alpha, mitochondrial OS=Ustilaginoidea virens OX=1159556 GN=UV8b_7641 PE=3 SV=1	UV8b_7641	1	2.20169e-09	126.32	K01899	2	INSDTK(1)VIFQGFTGK	-0.39393	2	46597	1	9.92847e-09	120.21	2	INSDTK(1)VIFQGFTGK	0.14488	2	47154	1	1.20718e-18	170.22	2	INSDTK(1)VIFQGFTGK	-0.017579	2	47393
map00640 Propanoate metabolism	0.0150757	2.07	A0A063BLN2	146	K	Succinate--CoA ligase [ADP-forming] subunit alpha, mitochondrial OS=Ustilaginoidea virens OX=1159556 GN=UV8b_7641 PE=3 SV=1	UV8b_7641	1	0.00203579	67.881	K01899	2	ITSMLK(1)SQSK	-0.15921	1	9880.2									1	0.0201025	49.16	2	ITSMLK(1)SQSK	2.5103	1	12931
map00640 Propanoate metabolism	0.0150757	2.07	A0A063BLN2	320	K	Succinate--CoA ligase [ADP-forming] subunit alpha, mitochondrial OS=Ustilaginoidea virens OX=1159556 GN=UV8b_7641 PE=3 SV=1	UV8b_7641	1	3.26245e-09	105.08	K01899	2	SPAGLGK(1)ALYDEFVR	0.048475	2	119370	1	7.59663e-13	156.02	2	SPAGLGK(1)ALYDEFVR	0.11875	2	116580	1	1.12471e-18	181.9	2	SPAGLGK(1)ALYDEFVR	-0.54616	2	112100
map00640 Propanoate metabolism	0.0150757	2.07	A0A063BLN2	302	K	Succinate--CoA ligase [ADP-forming] subunit alpha, mitochondrial OS=Ustilaginoidea virens OX=1159556 GN=UV8b_7641 PE=3 SV=1	UV8b_7641				K01899						1	0.00100691	85.813	2	IK(1)ALESAGVIVER	0.13073	1	6527
map00640 Propanoate metabolism	0.0150757	2.07	A0A063BM08	186	K	Enoyl-CoA hydratase OS=Ustilaginoidea virens OX=1159556 GN=UV8b_7415 PE=3 SV=1	UV8b_7415	1	7.93581e-05	99.174	K07511	2	AK(1)AMELILTGK	-0.46382	1	12009	1	0.000904257	83.775	2	AK(1)AMELILTGK	-0.59179	1	12177	1	1.91785e-05	88.24	2	AK(1)AMELILTGK	-0.39623	1	13343
map00640 Propanoate metabolism	0.0150757	2.07	A0A063BM08	234	K	Enoyl-CoA hydratase OS=Ustilaginoidea virens OX=1159556 GN=UV8b_7415 PE=3 SV=1	UV8b_7415	1	3.50934e-23	187.47	K07511	2	TAETIAGYSK(1)VAVQACK	0.72835	1	14215	1	1.44944e-19	183	2	TAETIAGYSK(1)VAVQACK	0.20455	1	15775	1	2.44843e-27	203.93	2	TAETIAGYSK(1)VAVQACK	0.51845	1	17615
map00640 Propanoate metabolism	0.0150757	2.07	A0A063C012	131	K	Succinate-CoA ligase subunit beta OS=Ustilaginoidea virens OX=1159556 GN=UV8b_4514 PE=3 SV=1	UV8b_4514	1	5.53457e-11	150.81	K01900	2	GIATK(1)LGFSEQCVEDAK	0.14504	1	83578	1	1.3982e-19	209.84	2	GIATK(1)LGFSEQCVEDAK	-1.1828	1	86348	1	9.05218e-09	144.16	2	GIATK(1)LGFSEQCVEDAK	-0.93494	1	79815
map00640 Propanoate metabolism	0.0150757	2.07	A0A063C012	22	K	Succinate-CoA ligase subunit beta OS=Ustilaginoidea virens OX=1159556 GN=UV8b_4514 PE=3 SV=1	UV8b_4514	1	2.22631e-05	85.622	K01900	2	GTFDNGLK(1)GGVR	-3.6669	1	9606.1	1	0.000140706	61.48	2	GTFDNGLK(1)GGVR	-0.68103	1	11229	1	7.004e-06	81.099	2	GTFDNGLK(1)GGVR	0.14986	1	12359
map00640 Propanoate metabolism	0.0150757	2.07	A0A063C012	324	K	Succinate-CoA ligase subunit beta OS=Ustilaginoidea virens OX=1159556 GN=UV8b_4514 PE=3 SV=1	UV8b_4514	1	6.31959e-11	133.93	K01900	3	LQGTNVEQAHK(1)LINESGMK	-2.6991	1	31809	1	1.07271e-05	78.71	3	LQGTNVEQAHK(1)LINESGMK	1.2375	1	33582	1	4.01404e-09	118.64	3	LQGTNVEQAHK(1)LINESGMK	0.28903	1	37343
map00640 Propanoate metabolism	0.0150757	2.07	A0A063C012	49	K	Succinate-CoA ligase subunit beta OS=Ustilaginoidea virens OX=1159556 GN=UV8b_4514 PE=3 SV=1	UV8b_4514	1	1.59428e-06	121.8	K01900	2	LVTK(1)QTGAGGR	0.6446	1	8917.9	1	5.07575e-07	163.43	2	LVTK(1)QTGAGGR	-0.60345	1	7647.4	1	0.00047264	81.335	2	LVTK(1)QTGAGGR	-1.1532	1	8569.7
map00640 Propanoate metabolism	0.0150757	2.07	A0A063C012	151	K	Succinate-CoA ligase subunit beta OS=Ustilaginoidea virens OX=1159556 GN=UV8b_4514 PE=3 SV=1	UV8b_4514	1	1.71672e-05	105.81	K01900	2	LYK(1)IFIER	0.22047	1	33340	1	0.00288716	79.059	2	LYK(1)IFIER	-0.29956	1	36893	1	0.00046026	84.368	2	LYK(1)IFIER	-0.43499	1	42947
map00640 Propanoate metabolism	0.0150757	2.07	A0A063C012	307	K	Succinate-CoA ligase subunit beta OS=Ustilaginoidea virens OX=1159556 GN=UV8b_4514 PE=3 SV=1	UV8b_4514	1	4.70402e-06	108.4	K01900	2	TVENLNLK(1)IPIIAR	1.725	1	70484	1	1.2627e-07	121.96	2	TVENLNLK(1)IPIIAR	2.4774	1	67774	1	1.26172e-08	150.21	2	TVENLNLK(1)IPIIAR	1.6075	1	64150
map00640 Propanoate metabolism	0.0150757	2.07	A0A063C013	188	K	Methylmalonate semialdehyde dehydrogenase OS=Ustilaginoidea virens OX=1159556 GN=UV8b_4325 PE=4 SV=1	UV8b_4325	1	1.42125e-15	117.41	K00140	2	LAASITLEQGK(1)TLADAR	-0.49972	1	3309.8									1	1.57159e-19	155.57	2	LAASITLEQGK(1)TLADAR	-0.13239	1	6222.3
map00640 Propanoate metabolism	0.0150757	2.07	A0A063C3V8	250	K	2-methylcitrate dehydratase OS=Ustilaginoidea virens OX=1159556 GN=UV8b_1619 PE=4 SV=1	UV8b_1619	1	7.24746e-10	126.21	K01720	2	AGGNLAHGK(1)IFTVK	-3.3438	1	77499	1	2.10852e-07	123.92	2	AGGNLAHGK(1)IFTVK	-0.82184	1	82970	1	2.0685e-12	166.71	2	AGGNLAHGK(1)IFTVK	-0.045384	1	84032
map00640 Propanoate metabolism	0.0150757	2.07	A0A063C3V8	558	K	2-methylcitrate dehydratase OS=Ustilaginoidea virens OX=1159556 GN=UV8b_1619 PE=4 SV=1	UV8b_1619	1	7.20506e-05	92.707	K01720	2	PVILAK(1)FK	0.81796	3	226230	1	1.57303e-07	167.76	2	PVILAK(1)FK	0.44939	3	237100	1	0.000492605	106	2	PVILAK(1)FK	0.014864	3	234560
map00640 Propanoate metabolism	0.0150757	2.07	A0A063C3V8	379	K	2-methylcitrate dehydratase OS=Ustilaginoidea virens OX=1159556 GN=UV8b_1619 PE=4 SV=1	UV8b_1619	1	0.0114277	56.091	K01720	2	GNK(1)FQFQR	-2.3713	1	46678	1	0.000803482	96.51	2	GNK(1)FQFQR	0.37536	1	50060	1	0.0268007	40.203	2	GNK(1)FQFQR	0.083524	1	52214
map00640 Propanoate metabolism	0.0150757	2.07	A0A063C3V8	421	K	2-methylcitrate dehydratase OS=Ustilaginoidea virens OX=1159556 GN=UV8b_1619 PE=4 SV=1	UV8b_1619	1	3.60659e-06	102.46	K01720	2	IFHQLK(1)AMGK	0.88909	1	21359	1	0.000277941	84.368	2	IFHQLK(1)AMGK	-0.36154	1	22407	1	3.74362e-05	88.921	2	IFHQLK(1)AMGK	-0.22982	1	22194
map00640 Propanoate metabolism	0.0150757	2.07	A0A063C3V8	431	K	2-methylcitrate dehydratase OS=Ustilaginoidea virens OX=1159556 GN=UV8b_1619 PE=4 SV=1	UV8b_1619	1	1.86328e-06	127.03	K01720	2	SAADIK(1)AVTCR	-0.35734	1	56293	1	2.85652e-07	148.9	2	SAADIK(1)AVTCR	0.027571	1	59030	1	2.59185e-11	153.33	2	SAADIK(1)AVTCR	-0.1989	1	59242
map00640 Propanoate metabolism	0.0150757	2.07	A0A063C3V8	298	K	2-methylcitrate dehydratase OS=Ustilaginoidea virens OX=1159556 GN=UV8b_1619 PE=4 SV=1	UV8b_1619	1	1.03549e-06	106.97	K01720	2	VASTAVVSK(1)MLGLGEK	1.6023	1	36063	1	4.27836e-08	112.95	2	VASTAVVSK(1)MLGLGEK	1.1995	1	35755	1	2.47418e-08	87.727	2	VASTAVVSK(1)MLGLGEK	3.175	1	22291
map00640 Propanoate metabolism	0.0150757	2.07	A0A063C552	2073	K	Acetyl-CoA carboxylase OS=Ustilaginoidea virens OX=1159556 GN=UV8b_2632 PE=4 SV=1	UV8b_2632	1	1.2077e-05	47.361	K11262	2	GGVLEPEGMIGIK(1)YR	-1.16	1	15337	1	0.00151237	65.879	2	GGVLEPEGMIGIK(1)YR	-1.9351	1	22143	1	0.000981708	64.266	2	GGVLEPEGMIGIK(1)YR	-0.3214	1	17172
map00640 Propanoate metabolism	0.0150757	2.07	A0A063C552	260	K	Acetyl-CoA carboxylase OS=Ustilaginoidea virens OX=1159556 GN=UV8b_2632 PE=4 SV=1	UV8b_2632				K11262														1	0.0452952	58.916	2	ASEGGGGK(1)GIR	-1.9487	1	9217.6
map00640 Propanoate metabolism	0.0150757	2.07	A0A063C552	327	K	Acetyl-CoA carboxylase OS=Ustilaginoidea virens OX=1159556 GN=UV8b_2632 PE=4 SV=1	UV8b_2632				K11262														1	3.12704e-06	65.421	3	HQK(1)IIEEAPVTIAKPDTFR	1.4213	1	3134.6
map00640 Propanoate metabolism	0.0150757	2.07	A0A063C8Q5	893	K	Dihydrolipoyl dehydrogenase OS=Ustilaginoidea virens OX=1159556 GN=UV8b_2480 PE=3 SV=1	UV8b_2480	1	2.23956e-08	152.23	K00382	2	AGQEGLK(1)VACIEK	-3.1679	1	11560	1	0.00195437	61.042	2	AGQEGLK(1)VACIEK	-1.2594	1	16029
map00640 Propanoate metabolism	0.0150757	2.07	A0A063C8Q5	1329	K	Dihydrolipoyl dehydrogenase OS=Ustilaginoidea virens OX=1159556 GN=UV8b_2480 PE=3 SV=1	UV8b_2480	1	1.87138e-08	96.957	K00382	2	EAAMATSSK(1)AIHF	0.39131	1	21957	1	1.3295e-06	130.79	2	EAAMATSSK(1)AIHF	1.3936	1	20967	1	7.04217e-05	85.622	2	EAAMATSSK(1)AIHF	0.94645	1	23673
map00640 Propanoate metabolism	0.0150757	2.07	A0A063C8Q5	1093	K	Dihydrolipoyl dehydrogenase OS=Ustilaginoidea virens OX=1159556 GN=UV8b_2480 PE=3 SV=1	UV8b_2480	1	0.000376134	87.251	K00382	2	K(1)QGMDFK	-0.23529	1	19679	1	0.00825268	87.251	2	K(1)QGMDFK	0.86422	1	20172	1	0.00358009	93.561	2	K(1)QGMDFK	-0.17504	1	21960
map00640 Propanoate metabolism	0.0150757	2.07	A0A063C8Q5	951	K	Dihydrolipoyl dehydrogenase OS=Ustilaginoidea virens OX=1159556 GN=UV8b_2480 PE=3 SV=1	UV8b_2480	1	0.00290935	77.072	K00382	2	LNLANFMK(1)AK	-0.0091904	1	6930.8									1	0.0154041	48.157	2	LNLANFMK(1)AK	0.12265	1	7854.2
map00640 Propanoate metabolism	0.0150757	2.07	A0A063C8Q5	1103	K	Dihydrolipoyl dehydrogenase OS=Ustilaginoidea virens OX=1159556 GN=UV8b_2480 PE=3 SV=1	UV8b_2480	1	4.24848e-06	121.8	K00382	2	LNTK(1)VVGGDK	0.3373	1	10341	1	0.000462676	87.895	2	LNTK(1)VVGGDK	-0.3801	1	10339	1	0.00204876	74.424	2	LNTK(1)VVGGDK	-0.17578	1	12568
map00640 Propanoate metabolism	0.0150757	2.07	A0A063C8Q5	1115	K	Dihydrolipoyl dehydrogenase OS=Ustilaginoidea virens OX=1159556 GN=UV8b_2480 PE=3 SV=1	UV8b_2480	1	0.0249316	44.82	K00382	2	VK(1)LDVDAAK	1.0028	1	40783	1	0.00252512	90.263	2	VK(1)LDVDAAK	-0.93958	1	35805	1	0.0147111	78.816	2	VK(1)LDVDAAK	-0.36663	1	36667
map00640 Propanoate metabolism	0.0150757	2.07	A0A063CB79	141	K	Acetyl-coenzyme A synthetase OS=Ustilaginoidea virens OX=1159556 GN=UV8b_745 PE=3 SV=1	UV8b_745	1	2.7531e-05	99.305	K01895	2	AAWALK(1)QMGVR	-0.12123	1	21922	1	3.63213e-05	99.305	2	AAWALK(1)QMGVR	-0.032311	1	26937	1	1.49376e-07	88.921	2	AAWALK(1)QMGVR	-1.2134	1	22795
map00640 Propanoate metabolism	0.0150757	2.07	A0A063CBH9	438	K	4-aminobutyrate aminotransferase OS=Ustilaginoidea virens OX=1159556 GN=UV8b_1246 PE=3 SV=1	UV8b_1246	1	0.000792936	67.887	K13524	3	LEGLAAK(1)YPEHFQNLR	0.5264	1	35724	1	0.00142251	67.887	3	LEGLAAK(1)YPEHFQNLR	1.1892	1	36791	1	5.54242e-06	87.573	3	LEGLAAK(1)YPEHFQNLR	0.50218	1	36223
map00640 Propanoate metabolism	0.0150757	2.07	A0A063CBH9	381	K	4-aminobutyrate aminotransferase OS=Ustilaginoidea virens OX=1159556 GN=UV8b_1246 PE=3 SV=1	UV8b_1246	1	0.000102909	100.84	K13524	3	SK(1)DLRPNKPYR	-0.11144	1	6300	0.999988	0.0262571	55.235	3	SK(1)DLRPNKPYR	1.5616	1	8789.1	0.999997	0.010789	65.404	3	SK(1)DLRPNKPYR	-1.4778	1	8108
map00640 Propanoate metabolism	0.0150757	2.07	A0A063C4L9	367	K	Multifunctional beta-oxidation protein OS=Ustilaginoidea virens OX=1159556 GN=UV8b_1893 PE=4 SV=1	UV8b_1893				K14729						1	3.47266e-05	79.235	2	AVGVK(1)ASAEDGETVVK	-0.61886	1	4507.5	1	6.47098e-06	90.376	2	AVGVK(1)ASAEDGETVVK	0.4847	1	6407.9
map00650 Butanoate metabolism	0.0124894	2.18	A0A063BM08	186	K	Enoyl-CoA hydratase OS=Ustilaginoidea virens OX=1159556 GN=UV8b_7415 PE=3 SV=1	UV8b_7415	1	7.93581e-05	99.174	K07511	2	AK(1)AMELILTGK	-0.46382	1	12009	1	0.000904257	83.775	2	AK(1)AMELILTGK	-0.59179	1	12177	1	1.91785e-05	88.24	2	AK(1)AMELILTGK	-0.39623	1	13343
map00650 Butanoate metabolism	0.0124894	2.18	A0A063BM08	234	K	Enoyl-CoA hydratase OS=Ustilaginoidea virens OX=1159556 GN=UV8b_7415 PE=3 SV=1	UV8b_7415	1	3.50934e-23	187.47	K07511	2	TAETIAGYSK(1)VAVQACK	0.72835	1	14215	1	1.44944e-19	183	2	TAETIAGYSK(1)VAVQACK	0.20455	1	15775	1	2.44843e-27	203.93	2	TAETIAGYSK(1)VAVQACK	0.51845	1	17615
map00650 Butanoate metabolism	0.0124894	2.18	A0A063BMK9	191	K	Acetolactate synthase OS=Ustilaginoidea virens OX=1159556 GN=UV8b_7180 PE=3 SV=1	UV8b_7180	1	0.0648137	53.517	K01652	2	ACTK(1)WNVMVK	-6.7963	1	13919	1	0.00327301	76.572	2	ACTK(1)WNVMVK	-4.5499	1	15439	1	0.044355	59.645	2	ACTK(1)WNVMVK	-5.6067	1	15730
map00650 Butanoate metabolism	0.0124894	2.18	A0A063BMK9	365	K	Acetolactate synthase OS=Ustilaginoidea virens OX=1159556 GN=UV8b_7180 PE=3 SV=1	UV8b_7180	1	1.47582e-05	92.445	K01652	2	VTGNIAK(1)FAPGAK	0.37578	2	42235	1	0.000128506	76.255	2	VTGNIAK(1)FAPGAK	0.59058	2	45575	1	9.51243e-06	115.41	2	VTGNIAK(1)FAPGAK	0.74617	2	46136
map00650 Butanoate metabolism	0.0124894	2.18	A0A063BMK9	371	K	Acetolactate synthase OS=Ustilaginoidea virens OX=1159556 GN=UV8b_7180 PE=3 SV=1	UV8b_7180				K01652						1	0.00224419	57.888	2	FAPGAK(1)AAAAQNR	-0.23667	1	25303	1	0.0103312	76.572	2	FAPGAK(1)AAAAQNR	0.55966	1	23886
map00650 Butanoate metabolism	0.0124894	2.18	A0A063BR40	48	K	3-hydroxybutyryl-CoA dehydrogenase OS=Ustilaginoidea virens OX=1159556 GN=UV8b_6075 PE=4 SV=1	UV8b_6075	1	0.00113946	106	K00074	2	ALSK(1)GLAFADK	0.21588	1	46049	1	0.00887092	79.889	2	ALSK(1)GLAFADK	-0.55623	1	52249	1	0.0216524	40.533	2	ALSK(1)GLAFADK	0.6208	1	51976
map00650 Butanoate metabolism	0.0124894	2.18	A0A063BR40	55	K	3-hydroxybutyryl-CoA dehydrogenase OS=Ustilaginoidea virens OX=1159556 GN=UV8b_6075 PE=4 SV=1	UV8b_6075	1	0.0346741	65.404	K00074	2	GLAFADK(1)LLAK	0.10035	1	34903	1	0.0321261	67.881	2	GLAFADK(1)LLAK	-0.43967	1	36415	1	0.0304021	55.235	2	GLAFADK(1)LLAK	0.18794	1	36136
map00650 Butanoate metabolism	0.0124894	2.18	A0A063BR40	190	K	3-hydroxybutyryl-CoA dehydrogenase OS=Ustilaginoidea virens OX=1159556 GN=UV8b_6075 PE=4 SV=1	UV8b_6075	1	1.82196e-05	67.887	K00074	2	LGK(1)IASVSADAPGFLANR	-1.44	1	2489.8
map00650 Butanoate metabolism	0.0124894	2.18	A0A063BR40	44	K	3-hydroxybutyryl-CoA dehydrogenase OS=Ustilaginoidea virens OX=1159556 GN=UV8b_6075 PE=4 SV=1	UV8b_6075				K00074						1	3.29467e-05	98.167	2	VPVALIDSSDK(1)ALSK	0.80251	2	8603.8	1	0.000617361	59.731	2	VPVALIDSSDK(1)ALSK	-0.046695	1	3267.2
map00650 Butanoate metabolism	0.0124894	2.18	A0A063BUD4	304	K	Acetyl-CoA acetyltransferase OS=Ustilaginoidea virens OX=1159556 GN=UV8b_6697 PE=3 SV=1	UV8b_6697	1	0.000144337	58.916	K00626	2	AIK(1)HAGLAAK	1.1076	1	84437	1	0.000375246	65.404	2	AIK(1)HAGLAAK	0.60705	1	86426	1	0.000451798	60.892	2	AIK(1)HAGLAAK	-1.1093	1	93482
map00650 Butanoate metabolism	0.0124894	2.18	A0A063BUD4	230	K	Acetyl-CoA acetyltransferase OS=Ustilaginoidea virens OX=1159556 GN=UV8b_6697 PE=3 SV=1	UV8b_6697	1	0.0039486	82.716	K00626	2	NLNVDK(1)LR	-3.3035	1	124330	1	0.00123088	105.04	2	NLNVDK(1)LR	-0.050417	1	129360	1	6.77101e-05	129.56	2	NLNVDK(1)LR	0.046231	1	128680
map00650 Butanoate metabolism	0.0124894	2.18	A0A063BUD4	188	K	Acetyl-CoA acetyltransferase OS=Ustilaginoidea virens OX=1159556 GN=UV8b_6697 PE=3 SV=1	UV8b_6697	1	1.45669e-20	123.99	K00626	2	SYQK(1)AQAAAEAGLFR	-0.24136	1	38422	1	2.11259e-08	139.7	2	SYQK(1)AQAAAEAGLFR	-0.7158	1	39600	1	1.62236e-12	132.9	2	SYQK(1)AQAAAEAGLFR	0.13717	1	35203
map00650 Butanoate metabolism	0.0124894	2.18	A0A063C066	194	K	Succinyl-CoA:3-ketoacid-coenzyme A transferase OS=Ustilaginoidea virens OX=1159556 GN=UV8b_4574 PE=3 SV=1	UV8b_4574	1	0.00389365	83.623	K01027	2	ADK(1)LGNCQFR	-0.85224	1	10027	1	0.00216919	78.816	2	ADK(1)LGNCQFR	0.49192	1	10669	1	0.00301866	54.436	2	ADK(1)LGNCQFR	0.34053	1	9429.8
map00650 Butanoate metabolism	0.0124894	2.18	A0A063C066	257	K	Succinyl-CoA:3-ketoacid-coenzyme A transferase OS=Ustilaginoidea virens OX=1159556 GN=UV8b_4574 PE=3 SV=1	UV8b_4574	1	0.0186317	67.507	K01027	2	NIEK(1)FTFAK	-0.1318	1	4486.3
map00650 Butanoate metabolism	0.0124894	2.18	A0A063C7Y3	190	K	Hydroxymethylglutaryl-CoA lyase OS=Ustilaginoidea virens OX=1159556 GN=UV8b_1456 PE=4 SV=1	UV8b_1456	1	0.00255661	55.754	K01640	2	AVIQDSK(1)ALGLR	-0.25384	1	11660	1	0.00131105	60.547	2	AVIQDSK(1)ALGLR	0.90961	1	13203	1	0.00118766	78.932	2	AVIQDSK(1)ALGLR	-0.11563	1	13494
map00650 Butanoate metabolism	0.0124894	2.18	A0A063C823	352	K	Succinate semialdehyde dehydrogenase OS=Ustilaginoidea virens OX=1159556 GN=UV8b_2260 PE=3 SV=1	UV8b_2260	1	0.000100688	115.86	K00135	2	AVLK(1)AEAHVR	0.16495	1	3347.2
map00650 Butanoate metabolism	0.0124894	2.18	A0A063C823	480	K	Succinate semialdehyde dehydrogenase OS=Ustilaginoidea virens OX=1159556 GN=UV8b_2260 PE=3 SV=1	UV8b_2260	1	0.000281606	100.69	K00135	2	EGSK(1)YGIGEYQVTK	-2.6209	1	31943	1	6.54537e-05	84.102	2	EGSK(1)YGIGEYQVTK	0.50898	1	30803	1	0.000117012	80.815	2	EGSK(1)YGIGEYQVTK	0.19974	1	35360
map00650 Butanoate metabolism	0.0124894	2.18	A0A063C823	321	K	Succinate semialdehyde dehydrogenase OS=Ustilaginoidea virens OX=1159556 GN=UV8b_2260 PE=3 SV=1	UV8b_2260	1	2.21921e-05	96.946	K00135	2	GVYEEFVGK(1)FTEK	2.2941	1	32740	1	0.00830955	78.043	2	GVYEEFVGK(1)FTEK	1.0947	1	27661	1	1.47861e-05	78.864	2	GVYEEFVGK(1)FTEK	2.5095	1	27218
map00650 Butanoate metabolism	0.0124894	2.18	A0A063C823	256	K	Succinate semialdehyde dehydrogenase OS=Ustilaginoidea virens OX=1159556 GN=UV8b_2260 PE=3 SV=1	UV8b_2260	1	1.36872e-05	110.52	K00135	2	LLMK(1)QSSGTLK	-3.3488	1	45081	1	0.00154472	81.099	2	LLMK(1)QSSGTLK	0.3512	1	46909	1	0.00147341	65.933	2	LLMK(1)QSSGTLK	-0.15427	1	47346
map00650 Butanoate metabolism	0.0124894	2.18	A0A063C823	252	K	Succinate semialdehyde dehydrogenase OS=Ustilaginoidea virens OX=1159556 GN=UV8b_2260 PE=3 SV=1	UV8b_2260	1	2.31093e-09	117.21	K00135	2	VSFTGSTAVGK(1)LLMK	0.70409	1	42049	1	9.27708e-06	103.76	2	VSFTGSTAVGK(1)LLMK	0.39149	1	40771	1	3.59805e-08	121.96	2	VSFTGSTAVGK(1)LLMK	0.51207	1	41290
map00650 Butanoate metabolism	0.0124894	2.18	A0A063C823	66	K	Succinate semialdehyde dehydrogenase OS=Ustilaginoidea virens OX=1159556 GN=UV8b_2260 PE=3 SV=1	UV8b_2260				K00135						1	0.00081532	70.806	2	SAIK(1)AAADAFPAFR	1.0873	1	5328.1	1	0.00110945	68.108	2	SAIK(1)AAADAFPAFR	-0.60785	1	4695.5
map00650 Butanoate metabolism	0.0124894	2.18	A0A063C9R1	23	K	Glutamate decarboxylase OS=Ustilaginoidea virens OX=1159556 GN=UV8b_457 PE=4 SV=1	UV8b_457	1	2.12857e-08	121.71	K01580	2	VSK(1)LADQAASLLR	0.30088	2	64572	1	7.86093e-05	95.656	2	VSK(1)LADQAASLLR	0.51155	1	63466	1	1.56972e-08	135.5	2	VSK(1)LADQAASLLR	0.15909	1	65617
map00650 Butanoate metabolism	0.0124894	2.18	A0A063CBH9	438	K	4-aminobutyrate aminotransferase OS=Ustilaginoidea virens OX=1159556 GN=UV8b_1246 PE=3 SV=1	UV8b_1246	1	0.000792936	67.887	K13524	3	LEGLAAK(1)YPEHFQNLR	0.5264	1	35724	1	0.00142251	67.887	3	LEGLAAK(1)YPEHFQNLR	1.1892	1	36791	1	5.54242e-06	87.573	3	LEGLAAK(1)YPEHFQNLR	0.50218	1	36223
[truncated: 771 more rows]
