# Supplementary material for: Post-Translational Modification β-Hydroxybutyrylation Regulates Ustilaginoidea virens Virulence
Source: Mol Cell Proteomics. 2023 Jul 12;22(8):100616. doi: 10.1016/j.mcpro.2023.100616 (PMC10423879; doi:10.1016/j.mcpro.2023.100616)
Supplement: Supplemental Table S3 — KEGG pathway enrichment of Kbhb proteins in U. virens. [file mmc13.xlsx]

## Sheet: ident
GO Terms Level 1	GO Terms Description	GO Terms Level	GO Terms ID	Mapping	Background	All Mapping	All Background	Fold Enrichment	Fisher's exact test P value	-log10(p value)	Related proteins
Cellular Component	cytosol	2	GO:0005829	223	581	633	3380	2.05	3.0352e-35	34.52	A0A063BID9 A0A063BKV5 A0A063BL13 A0A063BL38 A0A063BL73 A0A063BLC5 A0A063BLH1 A0A063BLN8 A0A063BLP3 A0A063BLQ1 A0A063BLQ9 A0A063BLU2 A0A063BM75 A0A063BP78 A0A063BPA5 A0A063BPF7 A0A063BPT1 A0A063BPT2 A0A063BQ16 A0A063BQ43 A0A063BQ61 A0A063BQ89 A0A063BQE1 A0A063BR63 A0A063BRC5 A0A063BRC6 A0A063BRE5 A0A063BRN7 A0A063BRR2 A0A063BRS2 A0A063BRU1 A0A063BRX7 A0A063BRY0 A0A063BRY4 A0A063BS11 A0A063BS15 A0A…
	cytosolic ribosome	6	GO:0022626	70	92	633	3380	4.06	7.4483e-34	33.13	A0A063BID9 A0A063BL13 A0A063BLP3 A0A063BLQ1 A0A063BPA5 A0A063BR63 A0A063BRC6 A0A063BRX7 A0A063BRY0 A0A063BRY4 A0A063BS11 A0A063BSP9 A0A063BTX2 A0A063BUR0 A0A063BVE4 A0A063BVL2 A0A063BVR8 A0A063BW89 A0A063BWC6 A0A063BWZ9 A0A063BX41 A0A063BXA4 A0A063BXJ1 A0A063BXU6 A0A063BY33 A0A063BY73 A0A063BYZ9 A0A063BZ35 A0A063BZR8 A0A063BZZ2 A0A063C010 A0A063C021 A0A063C024 A0A063C0C1 A0A063C0H4 A0A063C0I3 A0A…
	ribosome	5	GO:0005840	84	153	633	3380	2.93	8.72563e-25	24.06	A0A063BID9 A0A063BL13 A0A063BLP3 A0A063BLQ1 A0A063BPA5 A0A063BR63 A0A063BRC6 A0A063BRX7 A0A063BRY0 A0A063BRY4 A0A063BS11 A0A063BSP9 A0A063BTX2 A0A063BUR0 A0A063BV26 A0A063BVB9 A0A063BVE4 A0A063BVL2 A0A063BVR8 A0A063BW89 A0A063BWC6 A0A063BWZ9 A0A063BX41 A0A063BXA4 A0A063BXJ1 A0A063BXU6 A0A063BY33 A0A063BY73 A0A063BYN2 A0A063BYR6 A0A063BYZ9 A0A063BZ35 A0A063BZG5 A0A063BZR8 A0A063BZZ2 A0A063C010 A0A…
	cytosolic large ribosomal subunit	5	GO:0022625	36	45	633	3380	4.27	4.48248e-19	18.35	A0A063BID9 A0A063BPA5 A0A063BR63 A0A063BRC6 A0A063BS11 A0A063BUR0 A0A063BVL2 A0A063BWC6 A0A063BWZ9 A0A063BX41 A0A063BXJ1 A0A063BY33 A0A063C010 A0A063C021 A0A063C024 A0A063C0H4 A0A063C0I3 A0A063C0T1 A0A063C108 A0A063C1F0 A0A063C1G2 A0A063C2A6 A0A063C2K3 A0A063C347 A0A063C3L0 A0A063C5J3 A0A063C5X8 A0A063C6P4 A0A063C7I2 A0A063C7N4 A0A063C7N8 A0A063C8M0 A0A063C8S8 A0A063CA54 A0A063CAM6 A0A063CBR6
	ribosomal subunit	3	GO:0044391	68	129	633	3380	2.81	7.62746e-19	18.12	A0A063BID9 A0A063BL13 A0A063BLP3 A0A063BLQ1 A0A063BPA5 A0A063BR63 A0A063BRC6 A0A063BRX7 A0A063BRY0 A0A063BRY4 A0A063BS11 A0A063BSP9 A0A063BTX2 A0A063BUR0 A0A063BV26 A0A063BVE4 A0A063BVL2 A0A063BVR8 A0A063BW89 A0A063BWC6 A0A063BWZ9 A0A063BX41 A0A063BXA4 A0A063BXJ1 A0A063BXU6 A0A063BY33 A0A063BY73 A0A063BYZ9 A0A063BZR8 A0A063BZZ2 A0A063C010 A0A063C021 A0A063C024 A0A063C0C1 A0A063C0H4 A0A063C0I3 A0A…
	cytosolic small ribosomal subunit	5	GO:0022627	31	38	633	3380	4.36	5.03519e-17	16.3	A0A063BL13 A0A063BLP3 A0A063BLQ1 A0A063BRX7 A0A063BRY0 A0A063BRY4 A0A063BS11 A0A063BSP9 A0A063BTX2 A0A063BVE4 A0A063BVR8 A0A063BW89 A0A063BXA4 A0A063BXU6 A0A063BY73 A0A063BYZ9 A0A063BZR8 A0A063BZZ2 A0A063C0C1 A0A063C2F2 A0A063C2Q7 A0A063C3Y6 A0A063C5N0 A0A063C6U0 A0A063C716 A0A063C883 A0A063CAK5 A0A063CAS9 A0A063CC59 A0A063CCS6 A0A063BUU2
	ribonucleoprotein complex	2	GO:1990904	151	497	633	3380	1.62	7.23972e-12	11.14	A0A063BID9 A0A063BK30 A0A063BKV5 A0A063BL13 A0A063BLN9 A0A063BLP3 A0A063BLQ1 A0A063BMB9 A0A063BME3 A0A063BPA5 A0A063BPR9 A0A063BQN8 A0A063BR27 A0A063BR63 A0A063BRC6 A0A063BRX7 A0A063BRY0 A0A063BRY4 A0A063BRY6 A0A063BS11 A0A063BSP9 A0A063BSZ1 A0A063BT12 A0A063BTQ0 A0A063BTR6 A0A063BTX2 A0A063BUR0 A0A063BUX3 A0A063BV26 A0A063BV36 A0A063BV51 A0A063BVB9 A0A063BVE4 A0A063BVL2 A0A063BVR8 A0A063BVX1 A0A…
	cytoplasmic stress granule	5	GO:0010494	41	81	633	3380	2.7	5.21786e-11	10.28	A0A063BKV5 A0A063BMB9 A0A063BME3 A0A063BPR9 A0A063BR27 A0A063BRY6 A0A063BTR6 A0A063BV51 A0A063BVX1 A0A063BVZ2 A0A063BWJ1 A0A063BWS0 A0A063BXU6 A0A063BYR6 A0A063BZ57 A0A063BZ97 A0A063BZG5 A0A063C180 A0A063C1R7 A0A063C368 A0A063C3Q4 A0A063C407 A0A063C4X0 A0A063C535 A0A063C578 A0A063C5H4 A0A063C5Z0 A0A063C6S0 A0A063C6U0 A0A063C781 A0A063C7L2 A0A063C7M0 A0A063C7U2 A0A063C810 A0A063C9F2 A0A063CBC4 A0A…
Molecular Function	structural constituent of ribosome	2	GO:0003735	65	115	598	2975	2.81	1.44817e-18	17.84	A0A063BID9 A0A063BL13 A0A063BLP3 A0A063BLQ1 A0A063BPA5 A0A063BR63 A0A063BRC6 A0A063BRX7 A0A063BRY0 A0A063BRY4 A0A063BS11 A0A063BSP9 A0A063BTX2 A0A063BUR0 A0A063BVE4 A0A063BVL2 A0A063BVR8 A0A063BW89 A0A063BWC6 A0A063BWZ9 A0A063BX41 A0A063BXA4 A0A063BXJ1 A0A063BXU6 A0A063BY33 A0A063BY73 A0A063BYZ9 A0A063BZZ2 A0A063C010 A0A063C021 A0A063C024 A0A063C0C1 A0A063C0H4 A0A063C0I3 A0A063C0T1 A0A063C108 A0A…
	structural molecule activity	1	GO:0005198	89	199	598	2975	2.22	4.5612e-16	15.34	A0A063BID9 A0A063BL13 A0A063BLP3 A0A063BLQ1 A0A063BLQ9 A0A063BPA5 A0A063BR09 A0A063BR21 A0A063BR63 A0A063BRC6 A0A063BRX7 A0A063BRY0 A0A063BRY4 A0A063BS11 A0A063BSM4 A0A063BSP9 A0A063BTX2 A0A063BU37 A0A063BUR0 A0A063BVE4 A0A063BVL2 A0A063BVR8 A0A063BW89 A0A063BWC6 A0A063BWZ9 A0A063BX41 A0A063BX74 A0A063BXA4 A0A063BXB7 A0A063BXJ1 A0A063BXU6 A0A063BXW9 A0A063BY33 A0A063BY73 A0A063BYZ9 A0A063BZZ2 A0A…
	translation factor activity, RNA binding	3	GO:0008135	30	48	598	2975	3.11	1.22122e-10	9.91	A0A063BLC5 A0A063BMB9 A0A063BQN8 A0A063BT12 A0A063BTR6 A0A063BUX3 A0A063BVB9 A0A063BVY9 A0A063BYH7 A0A063BYR6 A0A063BZ35 A0A063BZ57 A0A063BZG5 A0A063BZR8 A0A063C1R7 A0A063C255 A0A063C368 A0A063C3Q4 A0A063C4H0 A0A063C4X0 A0A063C535 A0A063C574 A0A063C5Y1 A0A063C781 A0A063C7L2 A0A063C7U2 A0A063C810 A0A063C8F6 A0A063BUQ8 A0A063C3T4
	oxidoreductase activity	2	GO:0016491	76	211	598	2975	1.79	2.06797e-08	7.68	A0A063BL73 A0A063BL83 A0A063BLA6 A0A063BLH1 A0A063BM04 A0A063BME2 A0A063BP42 A0A063BPL2 A0A063BQ69 A0A063BQA4 A0A063BQE1 A0A063BQF8 A0A063BR99 A0A063BRE5 A0A063BS64 A0A063BS72 A0A063BSJ7 A0A063BSL5 A0A063BTF9 A0A063BTY6 A0A063BU39 A0A063BUB0 A0A063BUZ3 A0A063BVL9 A0A063BVU5 A0A063BW37 A0A063BX52 A0A063BXV7 A0A063BY17 A0A063BY66 A0A063BYK5 A0A063BYP7 A0A063BYY2 A0A063BZ02 A0A063BZ29 A0A063BZD7 A0A…
	translation initiation factor activity	4	GO:0003743	21	32	598	2975	3.26	2.3434e-08	7.63	A0A063BMB9 A0A063BQN8 A0A063BT12 A0A063BTR6 A0A063BUX3 A0A063BVY9 A0A063BYR6 A0A063BZ35 A0A063BZ57 A0A063BZG5 A0A063BZR8 A0A063C255 A0A063C3Q4 A0A063C4H0 A0A063C4X0 A0A063C5Y1 A0A063C781 A0A063C7L2 A0A063C810 A0A063BUQ8 A0A063C3T4
	unfolded protein binding	3	GO:0051082	29	55	598	2975	2.62	5.88623e-08	7.23	A0A063BLN8 A0A063BRS2 A0A063BRU1 A0A063BS64 A0A063BSR1 A0A063BW19 A0A063BXD0 A0A063BXG0 A0A063BYN2 A0A063BZM7 A0A063BZN8 A0A063C035 A0A063C082 A0A063C0A2 A0A063C0S8 A0A063C220 A0A063C4W6 A0A063C5E9 A0A063C5H5 A0A063C5R7 A0A063C5T7 A0A063C6F0 A0A063C6M6 A0A063C6R8 A0A063C9F2 A0A063CAE6 A0A063CAI8 A0A063BZW2 A0A063CAQ0
	guanyl nucleotide binding	5	GO:0019001	29	77	598	2975	1.87	0.000269238	3.57	A0A063BLC5 A0A063BMQ6 A0A063BQE3 A0A063BQY3 A0A063BS15 A0A063BUT7 A0A063BVB9 A0A063BVU3 A0A063BXB7 A0A063BXG6 A0A063C0K0 A0A063C1T7 A0A063C2Y6 A0A063C4E3 A0A063C4Y4 A0A063C563 A0A063C574 A0A063C5L3 A0A063C5R3 A0A063C5U9 A0A063C622 A0A063C7F4 A0A063C7H9 A0A063C7U2 A0A063C8F6 A0A063C8W3 A0A063C9B7 A0A063CC69 A0A063BS08
	translation elongation factor activity	4	GO:0003746	7	9	598	2975	3.87	0.000316634	3.5	A0A063BVB9 A0A063BYH7 A0A063C1R7 A0A063C368 A0A063C574 A0A063C5Y1 A0A063C8F6
Biological Process	purine ribonucleotide metabolic process	6	GO:0009150	49	98	645	3449	2.67	1.07772e-12	11.97	A0A063BL48 A0A063BL83 A0A063BLN2 A0A063BPG5 A0A063BPT2 A0A063BQ16 A0A063BQ61 A0A063BQE1 A0A063BRP1 A0A063BRV9 A0A063BRY6 A0A063BSL5 A0A063BSM4 A0A063BT67 A0A063BTB3 A0A063BTM4 A0A063BTZ5 A0A063BUY8 A0A063BVA2 A0A063BVQ6 A0A063BWF5 A0A063BWX4 A0A063BXU1 A0A063BZ29 A0A063BZ58 A0A063BZI0 A0A063C002 A0A063C009 A0A063C012 A0A063C0B9 A0A063C0D3 A0A063C0G4 A0A063C0V5 A0A063C198 A0A063C1A8 A0A063C2Y7 A0A…
	purine ribonucleotide biosynthetic process	7	GO:0009152	35	58	645	3449	3.23	1.65397e-12	11.78	A0A063BL48 A0A063BL83 A0A063BPG5 A0A063BPT2 A0A063BQ16 A0A063BQ61 A0A063BRV9 A0A063BSL5 A0A063BSM4 A0A063BT67 A0A063BTB3 A0A063BTM4 A0A063BTZ5 A0A063BVA2 A0A063BVQ6 A0A063BWF5 A0A063BZ29 A0A063BZ58 A0A063BZI0 A0A063C002 A0A063C0B9 A0A063C0D3 A0A063C0G4 A0A063C0V5 A0A063C1A8 A0A063C542 A0A063C5B7 A0A063C6N7 A0A063C787 A0A063C8Q5 A0A063CAA2 A0A063CB35 A0A063CB79 A0A063CC75 A0A063CCQ7
	purine nucleotide biosynthetic process	6	GO:0006164	35	58	645	3449	3.23	1.65397e-12	11.78	A0A063BL48 A0A063BL83 A0A063BPG5 A0A063BPT2 A0A063BQ16 A0A063BQ61 A0A063BRV9 A0A063BSL5 A0A063BSM4 A0A063BT67 A0A063BTB3 A0A063BTM4 A0A063BTZ5 A0A063BVA2 A0A063BVQ6 A0A063BWF5 A0A063BZ29 A0A063BZ58 A0A063BZI0 A0A063C002 A0A063C0B9 A0A063C0D3 A0A063C0G4 A0A063C0V5 A0A063C1A8 A0A063C542 A0A063C5B7 A0A063C6N7 A0A063C787 A0A063C8Q5 A0A063CAA2 A0A063CB35 A0A063CB79 A0A063CC75 A0A063CCQ7
	ribonucleotide biosynthetic process	6	GO:0009260	36	65	645	3449	2.96	2.6792e-11	10.57	A0A063BL48 A0A063BL83 A0A063BPG5 A0A063BPT2 A0A063BQ16 A0A063BQ61 A0A063BRV9 A0A063BSL5 A0A063BSM4 A0A063BT67 A0A063BTB3 A0A063BTM4 A0A063BTZ5 A0A063BUZ5 A0A063BVA2 A0A063BVQ6 A0A063BWF5 A0A063BZ29 A0A063BZ58 A0A063BZI0 A0A063C002 A0A063C0B9 A0A063C0D3 A0A063C0G4 A0A063C0V5 A0A063C1A8 A0A063C542 A0A063C5B7 A0A063C6N7 A0A063C787 A0A063C8Q5 A0A063CAA2 A0A063CB35 A0A063CB79 A0A063CC75 A0A063CCQ7
	dicarboxylic acid metabolic process	6	GO:0043648	30	55	645	3449	2.92	2.11518e-09	8.67	A0A063BL48 A0A063BP07 A0A063BPJ8 A0A063BQ69 A0A063BQF8 A0A063BQL9 A0A063BR99 A0A063BRE5 A0A063BS68 A0A063BT23 A0A063BTY6 A0A063BUB0 A0A063BUY8 A0A063BUZ3 A0A063BVL9 A0A063BWX4 A0A063BYY2 A0A063BZJ0 A0A063C0E6 A0A063C3U9 A0A063C417 A0A063C5B7 A0A063C6Q9 A0A063C762 A0A063C7N0 A0A063C823 A0A063C8Q5 A0A063CB73 A0A063CBH9 A0A063C3A3
	monocarboxylic acid metabolic process	6	GO:0032787	50	119	645	3449	2.25	2.1395e-09	8.67	A0A063BLD5 A0A063BM04 A0A063BM85 A0A063BP07 A0A063BPT1 A0A063BPT2 A0A063BQ16 A0A063BQ61 A0A063BRE5 A0A063BRP6 A0A063BRR2 A0A063BRY2 A0A063BRY6 A0A063BSM4 A0A063BUD4 A0A063BUY8 A0A063BUZ2 A0A063BVA2 A0A063BVQ6 A0A063BW37 A0A063BWF5 A0A063BWX4 A0A063BYY6 A0A063BZ29 A0A063BZ58 A0A063C002 A0A063C0B9 A0A063C0W4 A0A063C1A8 A0A063C394 A0A063C3Q5 A0A063C3U2 A0A063C3V8 A0A063C4E3 A0A063C552 A0A063C5K9 A0A…
	ribonucleoside triphosphate biosynthetic process	7	GO:0009201	20	30	645	3449	3.56	9.60994e-09	8.02	A0A063BL83 A0A063BPG5 A0A063BPT2 A0A063BQ16 A0A063BQ61 A0A063BRV9 A0A063BSL5 A0A063BT67 A0A063BTB3 A0A063BTZ5 A0A063BUZ5 A0A063BVQ6 A0A063BWF5 A0A063BZ29 A0A063BZ58 A0A063C002 A0A063C0G4 A0A063C0V5 A0A063CB35 A0A063CCQ7
	cytoplasmic translational elongation	6	GO:0002182	12	13	645	3449	4.94	1.81565e-08	7.74	A0A063BL13 A0A063BVB9 A0A063BVE4 A0A063BW89 A0A063BWC6 A0A063BYH7 A0A063BYZ9 A0A063C0A2 A0A063C1R7 A0A063C5Y1 A0A063C8F6 A0A063C8M0
	citrate metabolic process	7	GO:0006101	18	26	645	3449	3.7	2.20315e-08	7.66	A0A063BLN2 A0A063BM85 A0A063BQE1 A0A063BQF8 A0A063BQL9 A0A063BR99 A0A063BRE5 A0A063BS68 A0A063BUY8 A0A063BVA2 A0A063BWX4 A0A063BYY2 A0A063C012 A0A063C0B9 A0A063C3U9 A0A063C6Q9 A0A063C762 A0A063CC75
	tricarboxylic acid metabolic process	6	GO:0072350	18	26	645	3449	3.7	2.20315e-08	7.66	A0A063BLN2 A0A063BM85 A0A063BQE1 A0A063BQF8 A0A063BQL9 A0A063BR99 A0A063BRE5 A0A063BS68 A0A063BUY8 A0A063BVA2 A0A063BWX4 A0A063BYY2 A0A063C012 A0A063C0B9 A0A063C3U9 A0A063C6Q9 A0A063C762 A0A063CC75
	ribonucleoside monophosphate metabolic process	6	GO:0009161	33	69	645	3449	2.56	2.57083e-08	7.59	A0A063BL48 A0A063BPG5 A0A063BPT2 A0A063BQ16 A0A063BQ61 A0A063BQE1 A0A063BRP1 A0A063BRV9 A0A063BSL5 A0A063BT67 A0A063BTB3 A0A063BTM4 A0A063BTZ5 A0A063BVQ6 A0A063BWF5 A0A063BXU1 A0A063BZ29 A0A063BZ58 A0A063BZI0 A0A063C002 A0A063C009 A0A063C0D3 A0A063C0G4 A0A063C0V5 A0A063C2Y7 A0A063C542 A0A063C5B7 A0A063C6N7 A0A063C787 A0A063C7Z2 A0A063CB35 A0A063CCQ7 A0A063BSI6
	nucleoside triphosphate biosynthetic process	6	GO:0009142	21	34	645	3449	3.3	3.04838e-08	7.52	A0A063BL83 A0A063BPG5 A0A063BPT2 A0A063BQ16 A0A063BQ61 A0A063BRV9 A0A063BSL5 A0A063BT67 A0A063BTB3 A0A063BTZ5 A0A063BUZ5 A0A063BVQ6 A0A063BWF5 A0A063BZ29 A0A063BZ58 A0A063C002 A0A063C0G4 A0A063C0V5 A0A063CA99 A0A063CB35 A0A063CCQ7
	aerobic respiration	6	GO:0009060	27	51	645	3449	2.83	3.25272e-08	7.49	A0A063BLN2 A0A063BM85 A0A063BQE1 A0A063BQF8 A0A063BQL9 A0A063BR99 A0A063BRE5 A0A063BRP1 A0A063BS68 A0A063BTB3 A0A063BUY8 A0A063BV26 A0A063BWX4 A0A063BXU1 A0A063BYY2 A0A063BZI0 A0A063C009 A0A063C012 A0A063C2Y7 A0A063C3U9 A0A063C5B2 A0A063C6Q9 A0A063C762 A0A063C7Z2 A0A063CAM0 A0A063CC75 A0A063BSI6
	nucleoside monophosphate biosynthetic process	6	GO:0009124	25	46	645	3449	2.91	5.3477e-08	7.27	A0A063BL48 A0A063BPG5 A0A063BPT2 A0A063BQ16 A0A063BQ61 A0A063BRV9 A0A063BSL5 A0A063BT67 A0A063BTB3 A0A063BTM4 A0A063BTZ5 A0A063BVQ6 A0A063BWF5 A0A063BZ29 A0A063BZ58 A0A063BZI0 A0A063C002 A0A063C0D3 A0A063C0G4 A0A063C0V5 A0A063C542 A0A063C5B7 A0A063C6N7 A0A063C787 A0A063CB35

## Sheet: ident GO2Protein
GO Terms Level 1	GO Terms ID	GO Terms Level	GO Terms Description	Fold Enrichment	Fisher's exact test P value	Protein accession	Position	Amino acid	Protein description	Gene name	Localization probability WT_1	PEP WT_1	Score WT_1	Charge WT_1	Modified sequence WT_1	Mass error [ppm] WT_1	MS/MS Counts WT_1	Intensity WT_1	Localization probability WT_2	PEP WT_2	Score WT_2	Charge WT_2	Modified sequence WT_2	Mass error [ppm] WT_2	MS/MS Counts WT_2	Intensity WT_2	Localization probability WT_3	PEP WT_3	Score WT_3	Charge WT_3	Modified sequence WT_3	Mass error [ppm] WT_3	MS/MS Counts WT_3	Intensity WT_3
Biological Process	GO:0019538	3	protein metabolic process	1.26	4.96285e-06	A0A063BTR6	649	K	Eukaryotic translation initiation factor 3 subunit A OS=Ustilaginoidea virens OX=1159556 GN=TIF32 PE=3 SV=1	TIF32	1	0.0257676	69.915	2	AMK(1)LAQLER	0.61237	1	50425	1	0.0563359	43.272	2	AMK(1)LAQLER	0.17259	1	51576	1	0.00615922	49.16	2	AMK(1)LAQLER	-0.26233	1	51216
Biological Process	GO:0032984	5	protein-containing complex disassembly	1.91	0.00266191	A0A063BMB9	278	K	Eukaryotic translation initiation factor 3 subunit G OS=Ustilaginoidea virens OX=1159556 GN=TIF35 PE=3 SV=1	TIF35	1	1.66728e-06	136.84	2	ACNK(1)MDGFGFK	0.81483	1	15521	1	0.0254265	43.168	2	ACNK(1)MDGFGFK	0.83272	1	16199	1	1.27184e-05	99.855	2	ACNK(1)MDGFGFK	1.2594	1	17137
Biological Process	GO:0032984	5	protein-containing complex disassembly	1.91	0.00266191	A0A063BLC5	117	K	Glucose-regulated protein OS=Ustilaginoidea virens OX=1159556 GN=UV8b_7779 PE=3 SV=1	UV8b_7779																	0.999671	0.000566508	72.327	2	KFNEK(1)DVQNDVK	-0.60912	1	2271
Biological Process	GO:0032984	5	protein-containing complex disassembly	1.91	0.00266191	A0A063BLC5	164	K	Glucose-regulated protein OS=Ustilaginoidea virens OX=1159556 GN=UV8b_7779 PE=3 SV=1	UV8b_7779	1	0.000102907	57.293	2	MK(1)EVAESYLGK	-3.2566	1	9081.7	1	0.00217713	66.664	2	MK(1)EVAESYLGK	-2.0217	1	8431.5	1	0.000246884	63.212	2	MK(1)EVAESYLGK	0.18548	1	7866.4
Biological Process	GO:0032984	5	protein-containing complex disassembly	1.91	0.00266191	A0A063BLC5	61	K	Glucose-regulated protein OS=Ustilaginoidea virens OX=1159556 GN=UV8b_7779 PE=3 SV=1	UV8b_7779	1	1.79338e-08	80.623	2	GK(1)VEILVNDQGNR	0.63406	1	13133	1	5.3167e-06	135.5	2	GK(1)VEILVNDQGNR	0.59558	1	15855	1	1.43976e-08	101.64	2	GK(1)VEILVNDQGNR	-0.6616	1	15170
Biological Process	GO:0032984	5	protein-containing complex disassembly	1.91	0.00266191	A0A063BLC5	644	K	Glucose-regulated protein OS=Ustilaginoidea virens OX=1159556 GN=UV8b_7779 PE=3 SV=1	UV8b_7779	1	4.03622e-10	82.87	2	LSNVAYPITSK(1)MYGSGEAGGEK	0.13455	1	12899	1	1.30467e-09	108.6	2	LSNVAYPITSK(1)MYGSGEAGGEK	0.26539	1	20018	1	1.03004e-08	103.27	2	LSNVAYPITSK(1)MYGSGEAGGEK	-0.22466	1	17018
Biological Process	GO:0032984	5	protein-containing complex disassembly	1.91	0.00266191	A0A063BLC5	633	K	Glucose-regulated protein OS=Ustilaginoidea virens OX=1159556 GN=UV8b_7779 PE=3 SV=1	UV8b_7779	1	6.57468e-17	154.09	2	EK(1)LSNVAYPITSK	0.083469	1	226580	1	5.79096e-14	199.51	2	EK(1)LSNVAYPITSK	-0.013366	1	242170	1	1.4945e-18	154.09	2	EK(1)LSNVAYPITSK	-0.17531	1	236020
Biological Process	GO:0032984	5	protein-containing complex disassembly	1.91	0.00266191	A0A063BLC5	336	K	Glucose-regulated protein OS=Ustilaginoidea virens OX=1159556 GN=UV8b_7779 PE=3 SV=1	UV8b_7779	1	5.47396e-06	90.689	2	AK(1)FEELNMDLFK	1.7158	1	25753	1	0.000135881	92.707	2	AK(1)FEELNMDLFK	1.3867	1	23319	1	8.36437e-06	72.846	2	AK(1)FEELNMDLFK	1.2241	1	22967
Biological Process	GO:0032984	5	protein-containing complex disassembly	1.91	0.00266191	A0A063BID6	191	K	Putative WD40 domain-containing protein OS=Ustilaginoidea virens OX=1159556 GN=UV8b_8279 PE=4 SV=1	UV8b_8279									1	0.000718701	61.867	3	SNLHK(1)GLVLGAAYSPDGSR	0.36657	1	15079	1	0.000219214	70.638	3	SNLHK(1)GLVLGAAYSPDGSR	-0.048483	1	15975
Biological Process	GO:0032984	5	protein-containing complex disassembly	1.91	0.00266191	A0A063BMB9	285	K	Eukaryotic translation initiation factor 3 subunit G OS=Ustilaginoidea virens OX=1159556 GN=TIF35 PE=3 SV=1	TIF35	1	0.00129045	92.445	2	MDGFGFK(1)HLILR	1.0145	1	13833	1	0.00310822	76.85	2	MDGFGFK(1)HLILR	0.12373	1	12330	1	4.55266e-06	96.957	2	MDGFGFK(1)HLILR	0.83307	1	12629
Biological Process	GO:0032984	5	protein-containing complex disassembly	1.91	0.00266191	A0A063BID6	96	K	Putative WD40 domain-containing protein OS=Ustilaginoidea virens OX=1159556 GN=UV8b_8279 PE=4 SV=1	UV8b_8279	1	0.00914934	64.906	2	K(1)LGEFTILAGR	-0.61875	1	4934.2
Biological Process	GO:0097307	5	response to farnesol	3.12	0.00256118	A0A063C530	57	K	Peptidylprolyl isomerase OS=Ustilaginoidea virens OX=1159556 GN=UV8b_2607 PE=4 SV=1	UV8b_2607									1	0.00620242	83.623	2	K(1)FDASYDR	0.88847	1	21895	1	0.00321998	88.921	2	K(1)FDASYDR	1.5018	1	23844
Biological Process	GO:0097307	5	response to farnesol	3.12	0.00256118	A0A063CAI8	560	K	Heat shock protein 70 OS=Ustilaginoidea virens OX=1159556 GN=UV8b_555 PE=3 SV=1	UV8b_555																	1	0.0128661	47.361	2	NTLSDSK(1)VDEK	0.99208	1	5150.9
Biological Process	GO:0097307	5	response to farnesol	3.12	0.00256118	A0A063CAI8	327	K	Heat shock protein 70 OS=Ustilaginoidea virens OX=1159556 GN=UV8b_555 PE=3 SV=1	UV8b_555	1	0.00255607	54.436	2	VLADAK(1)IDK	-0.30476	1	30209	1	0.037657	54.436	2	VLADAK(1)IDK	-0.38666	2	42883	1	0.00851985	47.561	2	VLADAK(1)IDK	0.35535	1	31759
Biological Process	GO:0097307	5	response to farnesol	3.12	0.00256118	A0A063CAI8	564	K	Heat shock protein 70 OS=Ustilaginoidea virens OX=1159556 GN=UV8b_555 PE=3 SV=1	UV8b_555	1	0.00143942	95.656	2	VDEK(1)IGAEDKEK	0.76545	1	87769	1	7.90883e-05	117.21	2	VDEK(1)IGAEDKEK	0.71508	1	87261	1	4.97421e-07	102.03	2	VDEK(1)IGAEDKEK	-0.73164	1	91912
Biological Process	GO:0097307	5	response to farnesol	3.12	0.00256118	A0A063CAI8	503	K	Heat shock protein 70 OS=Ustilaginoidea virens OX=1159556 GN=UV8b_555 PE=3 SV=1	UV8b_555	1	1.61923e-06	144.47	2	SNK(1)IIITNDK	0.70017	1	161270	1	0.000160773	133.76	2	SNK(1)IIITNDK	0.34682	1	163900	1	8.4659e-08	162.8	2	SNK(1)IIITNDK	0.50777	1	168790
Biological Process	GO:0097307	5	response to farnesol	3.12	0.00256118	A0A063CAI8	72	K	Heat shock protein 70 OS=Ustilaginoidea virens OX=1159556 GN=UV8b_555 PE=3 SV=1	UV8b_555	1	0.000285018	98.167	3	NQVAMNPHNTVFDAK(1)R	-0.66289	1	17356	1	7.30504e-05	63.766	3	NQVAMNPHNTVFDAK(1)R	0.93478	1	17670	1	9.54879e-19	160.52	3	NQVAMNPHNTVFDAK(1)R	0.78617	2	19527
Biological Process	GO:0097307	5	response to farnesol	3.12	0.00256118	A0A063CAI8	527	K	Heat shock protein 70 OS=Ustilaginoidea virens OX=1159556 GN=UV8b_555 PE=3 SV=1	UV8b_555	0.98121	1.52318e-11	102.26	3	MLSDAEK(0.981)YK(0.019)EEDEAEGR	-0.26763	4	188650	0.987426	6.0223e-09	74.733	3	MLSDAEK(0.987)YK(0.013)EEDEAEGR	0.45614	4	183430	0.993354	7.59232e-09	104	2	MLSDAEK(0.993)YK(0.007)EEDEAEGR	-0.87348	3	155550
Biological Process	GO:0097307	5	response to farnesol	3.12	0.00256118	A0A063CAI8	248	K	Heat shock protein 70 OS=Ustilaginoidea virens OX=1159556 GN=UV8b_555 PE=3 SV=1	UV8b_555	1	2.76655e-05	108.93	3	LVNHFVNEFK(1)R	1.1624	1	18023	1	5.81733e-05	135.63	3	LVNHFVNEFK(1)R	0.5004	1	14901	1	1.49331e-07	147.78	2	LVNHFVNEFK(1)R	1.6789	2	55270
Biological Process	GO:0032984	5	protein-containing complex disassembly	1.91	0.00266191	A0A063BID6	445	K	Putative WD40 domain-containing protein OS=Ustilaginoidea virens OX=1159556 GN=UV8b_8279 PE=4 SV=1	UV8b_8279	1	1.19988e-05	75.5	2	DTK(1)LDYAPTCIAAR	0.49815	1	14914	1	0.00202595	43.613	2	DTK(1)LDYAPTCIAAR	-0.23508	1	16189	1	0.00084563	65.408	2	DTK(1)LDYAPTCIAAR	0.70767	1	14275
Biological Process	GO:0032984	5	protein-containing complex disassembly	1.91	0.00266191	A0A063BMB9	80	K	Eukaryotic translation initiation factor 3 subunit G OS=Ustilaginoidea virens OX=1159556 GN=TIF35 PE=3 SV=1	TIF35									1	0.00987896	54.584	2	TWSK(1)FGLSAK	0.48237	1	25317	1	0.000955779	90.263	2	TWSK(1)FGLSAK	1.3594	1	25079
Biological Process	GO:0032984	5	protein-containing complex disassembly	1.91	0.00266191	A0A063BUR0	30	K	60S ribosomal protein L10-A-like protein OS=Ustilaginoidea virens OX=1159556 GN=UV8b_5363 PE=4 SV=1	UV8b_5363	1	0.0308423	42.835	2	GVPDPK(1)IR	0.34741	1	71843	1	0.0315893	46.835	2	GVPDPK(1)IR	0.45271	1	75379	1	0.010041	58.286	2	GVPDPK(1)IR	-0.37679	1	81114
Biological Process	GO:0032984	5	protein-containing complex disassembly	1.91	0.00266191	A0A063BUR0	74	K	60S ribosomal protein L10-A-like protein OS=Ustilaginoidea virens OX=1159556 GN=UV8b_5363 PE=4 SV=1	UV8b_5363	1	0.000202486	130	2	ICANK(1)YLVK	-3.357	1	63032	1	0.00121582	82.716	2	ICANK(1)YLVK	-0.75093	1	64463	1	0.000200909	101.41	2	ICANK(1)YLVK	0.70619	1	65373
Biological Process	GO:0032984	5	protein-containing complex disassembly	1.91	0.00266191	A0A063C1R7	562	K	Elongation factor 3 OS=Ustilaginoidea virens OX=1159556 GN=UV8b_3926 PE=4 SV=1	UV8b_3926	1	0.000745358	100.67	2	MK(1)LALCR	-1.9709	1	47661	1	0.000727041	113.85	2	MK(1)LALCR	-0.23576	1	47977	1	0.00165034	92.319	2	MK(1)LALCR	-0.35793	1	49382
Biological Process	GO:0032984	5	protein-containing complex disassembly	1.91	0.00266191	A0A063C1R7	1009	K	Elongation factor 3 OS=Ustilaginoidea virens OX=1159556 GN=UV8b_3926 PE=4 SV=1	UV8b_3926	0.999159	1.74192e-07	54.912	3	LK(0.001)ADDDDEEEK(0.999)FDAMGNK	-4.9884	1	2514.3
Biological Process	GO:0032984	5	protein-containing complex disassembly	1.91	0.00266191	A0A063C1R7	18	K	Elongation factor 3 OS=Ustilaginoidea virens OX=1159556 GN=UV8b_3926 PE=4 SV=1	UV8b_3926	1	1.00529e-05	73.891	2	ILDELFQK(1)LTVSK	-0.74056	2	31594	1	1.15824e-06	110.58	2	ILDELFQK(1)LTVSK	-1.7725	2	19810
Biological Process	GO:0032984	5	protein-containing complex disassembly	1.91	0.00266191	A0A063C1R7	748	K	Elongation factor 3 OS=Ustilaginoidea virens OX=1159556 GN=UV8b_3926 PE=4 SV=1	UV8b_3926	1	1.15585e-06	70.552	3	IAYIK(1)QHAFAHIDNHLDK	-1.682	1	10233	1	0.000852813	52.201	3	IAYIK(1)QHAFAHIDNHLDK	-0.60265	1	10644
Biological Process	GO:0032984	5	protein-containing complex disassembly	1.91	0.00266191	A0A063C1R7	356	K	Elongation factor 3 OS=Ustilaginoidea virens OX=1159556 GN=UV8b_3926 PE=4 SV=1	UV8b_3926	1	1.06146e-05	112.73	2	EILAPK(1)YATYLDK	-0.18735	2	597820	1	0.000107615	110.44	2	EILAPK(1)YATYLDK	0.25192	3	608840	1	6.87676e-10	128.97	2	EILAPK(1)YATYLDK	0.40498	2	587340
Biological Process	GO:0032984	5	protein-containing complex disassembly	1.91	0.00266191	A0A063C1R7	682	K	Elongation factor 3 OS=Ustilaginoidea virens OX=1159556 GN=UV8b_3926 PE=4 SV=1	UV8b_3926	1	0.00148857	66.953	2	ATK(1)MSFQYPGTSK	0.38062	1	15132	1	8.10966e-07	112.7	2	ATK(1)MSFQYPGTSK	0.5285	1	14739	1	1.30278e-05	74.524	2	ATK(1)MSFQYPGTSK	0.14403	1	16529
Biological Process	GO:0032984	5	protein-containing complex disassembly	1.91	0.00266191	A0A063C1R7	785	K	Elongation factor 3 OS=Ustilaginoidea virens OX=1159556 GN=UV8b_3926 PE=4 SV=1	UV8b_3926	1	0.00228256	67.548	2	ANK(1)VITEDDEK	0.9566	1	30321	1	0.000315777	83.438	2	ANK(1)VITEDDEK	-0.0056253	1	28873	1	3.23314e-05	92.428	2	ANK(1)VITEDDEK	0.16752	1	30089
Biological Process	GO:0032984	5	protein-containing complex disassembly	1.91	0.00266191	A0A063C1R7	1025	K	Elongation factor 3 OS=Ustilaginoidea virens OX=1159556 GN=UV8b_3926 PE=4 SV=1	UV8b_3926	1	0.000106942	112.8	2	AK(1)LTSSELR	0.92878	1	149400	1	0.000342092	110.22	2	AK(1)LTSSELR	0.36811	1	154800	1	9.73239e-05	119.07	2	AK(1)LTSSELR	0.41163	1	161850
Biological Process	GO:0032984	5	protein-containing complex disassembly	1.91	0.00266191	A0A063C0H2	161	K	RNase L inhibitor of the ABC superfamily OS=Ustilaginoidea virens OX=1159556 GN=UV8b_4366 PE=4 SV=1	UV8b_4366	1	0.0152088	62.969	2	SVK(1)ALISSR	-2.319	1	22490	1	0.00338327	81.163	2	SVK(1)ALISSR	-0.14765	1	21956
Biological Process	GO:0032984	5	protein-containing complex disassembly	1.91	0.00266191	A0A063C0H2	94	K	RNase L inhibitor of the ABC superfamily OS=Ustilaginoidea virens OX=1159556 GN=UV8b_4366 PE=4 SV=1	UV8b_4366	1	0.00132309	85.622	2	STALK(1)ILSGK	0.2465	1	9539.4	1	0.00321607	55.235	2	STALK(1)ILSGK	0.45668	1	9298.5	1	0.00307674	64.064	2	STALK(1)ILSGK	1.2831	1	12859
Biological Process	GO:0032984	5	protein-containing complex disassembly	1.91	0.00266191	A0A063C004	24	K	Small GTP-binding protein YPTI OS=Ustilaginoidea virens OX=1159556 GN=UV8b_4504 PE=4 SV=1	UV8b_4504	1	9.79005e-19	196.44	2	YATEGVNK(1)LLVGNK	-0.068067	1	302960	1	8.39528e-23	215.79	2	YATEGVNK(1)LLVGNK	-0.4016	1	344010	1	2.41938e-44	261.49	2	YATEGVNK(1)LLVGNK	-0.080247	1	334330
Biological Process	GO:0032984	5	protein-containing complex disassembly	1.91	0.00266191	A0A063C004	30	K	Small GTP-binding protein YPTI OS=Ustilaginoidea virens OX=1159556 GN=UV8b_4504 PE=4 SV=1	UV8b_4504	1	0.00269594	65.933	2	LLVGNK(1)SDMSDK	1.0178	1	5952.2	1	0.00307241	77.358	2	LLVGNK(1)SDMSDK	-1.3961	1	5534.2
Biological Process	GO:0032984	5	protein-containing complex disassembly	1.91	0.00266191	A0A063BYV6	208	K	Putative ATP dependent RNA helicase (Dbp5) OS=Ustilaginoidea virens OX=1159556 GN=UV8b_3722 PE=3 SV=1	UV8b_3722	1	0.0162546	56.014	2	QLDASK(1)LK	-0.33792	1	14929	1	0.00292623	72.492	2	QLDASK(1)LK	-0.61493	1	15512
Biological Process	GO:0032984	5	protein-containing complex disassembly	1.91	0.00266191	A0A063BYV6	91	K	Putative ATP dependent RNA helicase (Dbp5) OS=Ustilaginoidea virens OX=1159556 GN=UV8b_3722 PE=3 SV=1	UV8b_3722	0.997292	0.00143781	68.108	3	GLLAENFLK(0.003)PSK(0.997)IQGR	-0.84646	1	10846	0.972587	0.000757696	66.953	3	GLLAENFLK(0.027)PSK(0.973)IQGR	-0.44549	1	8631	0.857082	0.000978988	49.097	3	GLLAENFLK(0.143)PSK(0.857)IQGR	0.52346	1	11575
Biological Process	GO:0032984	5	protein-containing complex disassembly	1.91	0.00266191	A0A063BYQ2	409	K	Adenylyl cyclase-associated protein OS=Ustilaginoidea virens OX=1159556 GN=UV8b_3197 PE=3 SV=1	UV8b_3197	1	8.26295e-07	99.589	2	ELDGNK(1)WTIENYEK	-0.84655	1	12091	1	2.40411e-11	161.23	2	ELDGNK(1)WTIENYEK	-0.66191	1	10466	1	1.39475e-12	137.39	2	ELDGNK(1)WTIENYEK	-0.26494	1	10303
Biological Process	GO:0032984	5	protein-containing complex disassembly	1.91	0.00266191	A0A063BX19	26	K	Putative ATP dependent RNA helicase (Dbp5) OS=Ustilaginoidea virens OX=1159556 GN=UV8b_3721 PE=4 SV=1	UV8b_3721	1	0.000732552	100.75	2	QELLAK(1)FR	0.60385	1	11900									1	0.00269176	82.716	2	QELLAK(1)FR	-0.56383	1	17009
Biological Process	GO:0032984	5	protein-containing complex disassembly	1.91	0.00266191	A0A063BUR0	191	K	60S ribosomal protein L10-A-like protein OS=Ustilaginoidea virens OX=1159556 GN=UV8b_5363 PE=4 SV=1	UV8b_5363	1	9.26352e-15	153.52	2	VK(1)VDGAYVQFLSNHGR	-0.29183	3	53081	1	3.09817e-08	149.02	3	VK(1)VDGAYVQFLSNHGR	1.0427	3	57180	1	4.99184e-13	116.36	2	VK(1)VDGAYVQFLSNHGR	-0.40346	2	51688
Biological Process	GO:0032984	5	protein-containing complex disassembly	1.91	0.00266191	A0A063BUR0	101	K	60S ribosomal protein L10-A-like protein OS=Ustilaginoidea virens OX=1159556 GN=UV8b_5363 PE=4 SV=1	UV8b_5363	1	8.53929e-12	154.94	2	INK(1)MLSCAGADR	0.20963	1	116290	1	0.000201646	110.52	2	INK(1)MLSCAGADR	-0.9872	1	110090	1	3.24722e-13	153.25	2	INK(1)MLSCAGADR	-0.30855	2	127300
Biological Process	GO:0032984	5	protein-containing complex disassembly	1.91	0.00266191	A0A063BUR0	169	K	60S ribosomal protein L10-A-like protein OS=Ustilaginoidea virens OX=1159556 GN=UV8b_5363 PE=4 SV=1	UV8b_5363	1	1.1446e-06	103.69	2	IIISK(1)NWGFTPLR	0.49477	1	19218	1	1.85687e-07	133.49	2	IIISK(1)NWGFTPLR	2.2577	1	18879	1	3.38984e-08	136.06	2	IIISK(1)NWGFTPLR	0.8819	1	17133
Biological Process	GO:0097307	5	response to farnesol	3.12	0.00256118	A0A063CAI8	78	K	Heat shock protein 70 OS=Ustilaginoidea virens OX=1159556 GN=UV8b_555 PE=3 SV=1	UV8b_555	1	2.11323e-08	138	2	K(1)FNDAEVQADMK	1.0359	3	180300	1	1.5082e-12	197.3	2	K(1)FNDAEVQADMK	0.72036	3	183220	1	2.31429e-13	180.81	2	K(1)FNDAEVQADMK	0.64983	3	190040
Biological Process	GO:0097307	5	response to farnesol	3.12	0.00256118	A0A063CAI8	350	K	Heat shock protein 70 OS=Ustilaginoidea virens OX=1159556 GN=UV8b_555 PE=3 SV=1	UV8b_555	1	3.47712e-09	108.4	2	IQK(1)LITDYFNGK	-0.76954	2	60880	1	2.92798e-06	125.17	2	IQK(1)LITDYFNGK	0.97207	2	55509	1	6.78194e-09	151.66	2	IQK(1)LITDYFNGK	0.25334	2	58923
Biological Process	GO:0097307	5	response to farnesol	3.12	0.00256118	A0A063CAI8	572	K	Heat shock protein 70 OS=Ustilaginoidea virens OX=1159556 GN=UV8b_555 PE=3 SV=1	UV8b_555	0.999953	3.58731e-06	108.2	2	IGAEDKEK(1)LTK	0.82676	2	273700	0.999812	0.000872937	129.69	2	IGAEDKEK(1)LTK	0.1131	2	279790	0.999987	2.05559e-06	157.77	2	IGAEDKEK(1)LTK	-0.5534	2	294210
Biological Process	GO:0097307	5	response to farnesol	3.12	0.00256118	A0A063CAI8	102	K	Heat shock protein 70 OS=Ustilaginoidea virens OX=1159556 GN=UV8b_555 PE=3 SV=1	UV8b_555	1	0.0045033	62.271	2	GGK(1)PLVEVEFK	2.2639	1	10078									1	0.0216524	47.334	2	GGK(1)PLVEVEFK	3.0279	1	11662
Biological Process	GO:0097307	5	response to farnesol	3.12	0.00256118	A0A063BK30	342	K	Eukaryotic translation initiation factor 3 subunit M OS=Ustilaginoidea virens OX=1159556 GN=UV8b_8353 PE=3 SV=1	UV8b_8353	1	0.000474699	103.87	2	AGLVEGK(1)LSQQR	-2.8617	1	17570	1	1.5088e-06	153.33	2	AGLVEGK(1)LSQQR	0.58204	1	16612	1	7.19044e-13	127.93	2	AGLVEGK(1)LSQQR	-0.089454	1	16408
Biological Process	GO:0097308	6	cellular response to farnesol	3.12	0.00256118	A0A063C530	57	K	Peptidylprolyl isomerase OS=Ustilaginoidea virens OX=1159556 GN=UV8b_2607 PE=4 SV=1	UV8b_2607									1	0.00620242	83.623	2	K(1)FDASYDR	0.88847	1	21895	1	0.00321998	88.921	2	K(1)FDASYDR	1.5018	1	23844
Biological Process	GO:0097308	6	cellular response to farnesol	3.12	0.00256118	A0A063CAI8	560	K	Heat shock protein 70 OS=Ustilaginoidea virens OX=1159556 GN=UV8b_555 PE=3 SV=1	UV8b_555																	1	0.0128661	47.361	2	NTLSDSK(1)VDEK	0.99208	1	5150.9
Biological Process	GO:0097308	6	cellular response to farnesol	3.12	0.00256118	A0A063CAI8	327	K	Heat shock protein 70 OS=Ustilaginoidea virens OX=1159556 GN=UV8b_555 PE=3 SV=1	UV8b_555	1	0.00255607	54.436	2	VLADAK(1)IDK	-0.30476	1	30209	1	0.037657	54.436	2	VLADAK(1)IDK	-0.38666	2	42883	1	0.00851985	47.561	2	VLADAK(1)IDK	0.35535	1	31759
Biological Process	GO:0097308	6	cellular response to farnesol	3.12	0.00256118	A0A063CAI8	564	K	Heat shock protein 70 OS=Ustilaginoidea virens OX=1159556 GN=UV8b_555 PE=3 SV=1	UV8b_555	1	0.00143942	95.656	2	VDEK(1)IGAEDKEK	0.76545	1	87769	1	7.90883e-05	117.21	2	VDEK(1)IGAEDKEK	0.71508	1	87261	1	4.97421e-07	102.03	2	VDEK(1)IGAEDKEK	-0.73164	1	91912
Biological Process	GO:0097308	6	cellular response to farnesol	3.12	0.00256118	A0A063CAI8	503	K	Heat shock protein 70 OS=Ustilaginoidea virens OX=1159556 GN=UV8b_555 PE=3 SV=1	UV8b_555	1	1.61923e-06	144.47	2	SNK(1)IIITNDK	0.70017	1	161270	1	0.000160773	133.76	2	SNK(1)IIITNDK	0.34682	1	163900	1	8.4659e-08	162.8	2	SNK(1)IIITNDK	0.50777	1	168790
Biological Process	GO:0097308	6	cellular response to farnesol	3.12	0.00256118	A0A063CAI8	72	K	Heat shock protein 70 OS=Ustilaginoidea virens OX=1159556 GN=UV8b_555 PE=3 SV=1	UV8b_555	1	0.000285018	98.167	3	NQVAMNPHNTVFDAK(1)R	-0.66289	1	17356	1	7.30504e-05	63.766	3	NQVAMNPHNTVFDAK(1)R	0.93478	1	17670	1	9.54879e-19	160.52	3	NQVAMNPHNTVFDAK(1)R	0.78617	2	19527
Biological Process	GO:0097308	6	cellular response to farnesol	3.12	0.00256118	A0A063CAI8	527	K	Heat shock protein 70 OS=Ustilaginoidea virens OX=1159556 GN=UV8b_555 PE=3 SV=1	UV8b_555	0.98121	1.52318e-11	102.26	3	MLSDAEK(0.981)YK(0.019)EEDEAEGR	-0.26763	4	188650	0.987426	6.0223e-09	74.733	3	MLSDAEK(0.987)YK(0.013)EEDEAEGR	0.45614	4	183430	0.993354	7.59232e-09	104	2	MLSDAEK(0.993)YK(0.007)EEDEAEGR	-0.87348	3	155550
Biological Process	GO:0097308	6	cellular response to farnesol	3.12	0.00256118	A0A063CAI8	248	K	Heat shock protein 70 OS=Ustilaginoidea virens OX=1159556 GN=UV8b_555 PE=3 SV=1	UV8b_555	1	2.76655e-05	108.93	3	LVNHFVNEFK(1)R	1.1624	1	18023	1	5.81733e-05	135.63	3	LVNHFVNEFK(1)R	0.5004	1	14901	1	1.49331e-07	147.78	2	LVNHFVNEFK(1)R	1.6789	2	55270
Biological Process	GO:0097308	6	cellular response to farnesol	3.12	0.00256118	A0A063CAI8	78	K	Heat shock protein 70 OS=Ustilaginoidea virens OX=1159556 GN=UV8b_555 PE=3 SV=1	UV8b_555	1	2.11323e-08	138	2	K(1)FNDAEVQADMK	1.0359	3	180300	1	1.5082e-12	197.3	2	K(1)FNDAEVQADMK	0.72036	3	183220	1	2.31429e-13	180.81	2	K(1)FNDAEVQADMK	0.64983	3	190040
Biological Process	GO:0097308	6	cellular response to farnesol	3.12	0.00256118	A0A063CAI8	350	K	Heat shock protein 70 OS=Ustilaginoidea virens OX=1159556 GN=UV8b_555 PE=3 SV=1	UV8b_555	1	3.47712e-09	108.4	2	IQK(1)LITDYFNGK	-0.76954	2	60880	1	2.92798e-06	125.17	2	IQK(1)LITDYFNGK	0.97207	2	55509	1	6.78194e-09	151.66	2	IQK(1)LITDYFNGK	0.25334	2	58923
Biological Process	GO:0097308	6	cellular response to farnesol	3.12	0.00256118	A0A063CAI8	572	K	Heat shock protein 70 OS=Ustilaginoidea virens OX=1159556 GN=UV8b_555 PE=3 SV=1	UV8b_555	0.999953	3.58731e-06	108.2	2	IGAEDKEK(1)LTK	0.82676	2	273700	0.999812	0.000872937	129.69	2	IGAEDKEK(1)LTK	0.1131	2	279790	0.999987	2.05559e-06	157.77	2	IGAEDKEK(1)LTK	-0.5534	2	294210
Biological Process	GO:0097308	6	cellular response to farnesol	3.12	0.00256118	A0A063CAI8	102	K	Heat shock protein 70 OS=Ustilaginoidea virens OX=1159556 GN=UV8b_555 PE=3 SV=1	UV8b_555	1	0.0045033	62.271	2	GGK(1)PLVEVEFK	2.2639	1	10078									1	0.0216524	47.334	2	GGK(1)PLVEVEFK	3.0279	1	11662
Biological Process	GO:0097308	6	cellular response to farnesol	3.12	0.00256118	A0A063CAI8	94	K	Heat shock protein 70 OS=Ustilaginoidea virens OX=1159556 GN=UV8b_555 PE=3 SV=1	UV8b_555	1	0.00218372	83.438	2	HFPFK(1)IISDK	0.36721	1	161840	1	0.0501649	44.57	2	HFPFK(1)IISDK	0.7459	1	166300	1	0.0350518	43.168	2	HFPFK(1)IISDK	0.8647	1	176590
Biological Process	GO:0097308	6	cellular response to farnesol	3.12	0.00256118	A0A063CAI8	89	K	Heat shock protein 70 OS=Ustilaginoidea virens OX=1159556 GN=UV8b_555 PE=3 SV=1	UV8b_555	1	1.40583e-15	122.2	2	FNDAEVQADMK(1)HFPFK	0.0041397	3	187000	1	3.40416e-13	125.14	2	FNDAEVQADMK(1)HFPFK	-0.1376	3	195060	1	3.10363e-13	144.09	2	FNDAEVQADMK(1)HFPFK	-0.2033	3	189910
Biological Process	GO:0097308	6	cellular response to farnesol	3.12	0.00256118	A0A063BZ58	60	K	Putative enolase OS=Ustilaginoidea virens OX=1159556 GN=UV8b_2980 PE=3 SV=1	UV8b_2980									1	0.0551251	46.835	2	WGGK(1)GVGK	-0.52444	1	152200
Biological Process	GO:0097308	6	cellular response to farnesol	3.12	0.00256118	A0A063BZ58	398	K	Putative enolase OS=Ustilaginoidea virens OX=1159556 GN=UV8b_2980 PE=3 SV=1	UV8b_2980	1	3.60715e-05	83.438	2	SGEIK(1)TGAPCR	1.081	1	37066	1	6.97968e-06	108.93	2	SGEIK(1)TGAPCR	0.12113	1	39177	1	4.20219e-11	110.88	2	SGEIK(1)TGAPCR	0.09029	1	38169
Biological Process	GO:0097308	6	cellular response to farnesol	3.12	0.00256118	A0A063BZ58	192	K	Putative enolase OS=Ustilaginoidea virens OX=1159556 GN=UV8b_2980 PE=3 SV=1	UV8b_2980	1	4.60817e-09	166.61	2	QGAEVYQK(1)LK	0.11432	1	138740	1	1.85324e-10	209.86	2	QGAEVYQK(1)LK	0.074204	1	140270	1	2.75951e-20	213.45	2	QGAEVYQK(1)LK	-0.80379	1	140780
Biological Process	GO:0097308	6	cellular response to farnesol	3.12	0.00256118	A0A063BZ58	242	K	Putative enolase OS=Ustilaginoidea virens OX=1159556 GN=UV8b_2980 PE=3 SV=1	UV8b_2980	1	3.21492e-09	117.21	2	MK(1)IAMDVASSEFYK	-1.2551	1	52458	1	7.19726e-08	97.594	2	MK(1)IAMDVASSEFYK	-0.43695	1	55739	1	5.50953e-08	85.813	2	MK(1)IAMDVASSEFYK	-0.026073	1	52529
Biological Process	GO:0097307	5	response to farnesol	3.12	0.00256118	A0A063BK30	288	K	Eukaryotic translation initiation factor 3 subunit M OS=Ustilaginoidea virens OX=1159556 GN=UV8b_8353 PE=3 SV=1	UV8b_8353	1	0.00392007	62.88	2	LDYGK(1)LHR	0.38231	1	28848	1	0.00317483	72.492	2	LDYGK(1)LHR	-0.24717	1	31548	1	0.00175741	87.251	2	LDYGK(1)LHR	0.47129	1	31692
Biological Process	GO:0032984	5	protein-containing complex disassembly	1.91	0.00266191	A0A063C1R7	348	K	Elongation factor 3 OS=Ustilaginoidea virens OX=1159556 GN=UV8b_3926 PE=4 SV=1	UV8b_3926	1	1.21856e-08	103.76	2	NDGDLNIVLGK(1)LK	1.3025	1	115640	1	0.0242673	71.066	2	NDGDLNIVLGK(1)LK	0.79318	1	105090	1	2.52856e-06	117.45	2	NDGDLNIVLGK(1)LK	0.5207	1	126640
Biological Process	GO:0097307	5	response to farnesol	3.12	0.00256118	A0A063BK30	363	K	Eukaryotic translation initiation factor 3 subunit M OS=Ustilaginoidea virens OX=1159556 GN=UV8b_8353 PE=3 SV=1	UV8b_8353	1	1.81448e-05	101.64	2	VFGQK(1)QYQELSTR	-1.8127	1	4244.7	1	3.30037e-05	115.04	2	VFGQK(1)QYQELSTR	-0.5524	1	5238.6
Biological Process	GO:0097307	5	response to farnesol	3.12	0.00256118	A0A063BM01	311	K	Transcriptional repressor tup1 OS=Ustilaginoidea virens OX=1159556 GN=UV8b_7405 PE=4 SV=1	UV8b_7405																	1	0.00895996	55.578	3	FSHDGK(1)YVATGCNR	-0.5383	1	2080
Biological Process	GO:0097307	5	response to farnesol	3.12	0.00256118	A0A063CAI8	94	K	Heat shock protein 70 OS=Ustilaginoidea virens OX=1159556 GN=UV8b_555 PE=3 SV=1	UV8b_555	1	0.00218372	83.438	2	HFPFK(1)IISDK	0.36721	1	161840	1	0.0501649	44.57	2	HFPFK(1)IISDK	0.7459	1	166300	1	0.0350518	43.168	2	HFPFK(1)IISDK	0.8647	1	176590
Biological Process	GO:0097307	5	response to farnesol	3.12	0.00256118	A0A063CAI8	89	K	Heat shock protein 70 OS=Ustilaginoidea virens OX=1159556 GN=UV8b_555 PE=3 SV=1	UV8b_555	1	1.40583e-15	122.2	2	FNDAEVQADMK(1)HFPFK	0.0041397	3	187000	1	3.40416e-13	125.14	2	FNDAEVQADMK(1)HFPFK	-0.1376	3	195060	1	3.10363e-13	144.09	2	FNDAEVQADMK(1)HFPFK	-0.2033	3	189910
Biological Process	GO:0097307	5	response to farnesol	3.12	0.00256118	A0A063BZ58	60	K	Putative enolase OS=Ustilaginoidea virens OX=1159556 GN=UV8b_2980 PE=3 SV=1	UV8b_2980									1	0.0551251	46.835	2	WGGK(1)GVGK	-0.52444	1	152200
Biological Process	GO:0097307	5	response to farnesol	3.12	0.00256118	A0A063BZ58	398	K	Putative enolase OS=Ustilaginoidea virens OX=1159556 GN=UV8b_2980 PE=3 SV=1	UV8b_2980	1	3.60715e-05	83.438	2	SGEIK(1)TGAPCR	1.081	1	37066	1	6.97968e-06	108.93	2	SGEIK(1)TGAPCR	0.12113	1	39177	1	4.20219e-11	110.88	2	SGEIK(1)TGAPCR	0.09029	1	38169
Biological Process	GO:0097307	5	response to farnesol	3.12	0.00256118	A0A063BZ58	192	K	Putative enolase OS=Ustilaginoidea virens OX=1159556 GN=UV8b_2980 PE=3 SV=1	UV8b_2980	1	4.60817e-09	166.61	2	QGAEVYQK(1)LK	0.11432	1	138740	1	1.85324e-10	209.86	2	QGAEVYQK(1)LK	0.074204	1	140270	1	2.75951e-20	213.45	2	QGAEVYQK(1)LK	-0.80379	1	140780
Biological Process	GO:0097307	5	response to farnesol	3.12	0.00256118	A0A063BZ58	242	K	Putative enolase OS=Ustilaginoidea virens OX=1159556 GN=UV8b_2980 PE=3 SV=1	UV8b_2980	1	3.21492e-09	117.21	2	MK(1)IAMDVASSEFYK	-1.2551	1	52458	1	7.19726e-08	97.594	2	MK(1)IAMDVASSEFYK	-0.43695	1	55739	1	5.50953e-08	85.813	2	MK(1)IAMDVASSEFYK	-0.026073	1	52529
Biological Process	GO:0097307	5	response to farnesol	3.12	0.00256118	A0A063BZ58	410	K	Putative enolase OS=Ustilaginoidea virens OX=1159556 GN=UV8b_2980 PE=3 SV=1	UV8b_2980	1	9.92762e-06	152.31	2	LAK(1)LNQILR	0.11798	1	487500	1	3.42947e-05	121.31	2	LAK(1)LNQILR	0.61461	1	548930	1	0.000168444	85.813	2	LAK(1)LNQILR	-0.18367	1	517560
Biological Process	GO:0097307	5	response to farnesol	3.12	0.00256118	A0A063BZ58	259	K	Putative enolase OS=Ustilaginoidea virens OX=1159556 GN=UV8b_2980 PE=3 SV=1	UV8b_2980	1	0.00324823	102.46	2	K(1)YDLDFK	-0.036544	1	65056	1	0.00578303	87.251	2	K(1)YDLDFK	0.48748	1	75770	1	0.00182021	91.783	2	K(1)YDLDFK	0.02779	1	72462
Biological Process	GO:0097307	5	response to farnesol	3.12	0.00256118	A0A063BZ58	64	K	Putative enolase OS=Ustilaginoidea virens OX=1159556 GN=UV8b_2980 PE=3 SV=1	UV8b_2980	1	2.71635e-07	63.947	2	GVGK(1)AVDNVNSIIGPALIK	1.7305	1	26976	1	1.14391e-08	91.993	2	GVGK(1)AVDNVNSIIGPALIK	1.3143	1	28205	1	6.34351e-07	87.251	2	GVGK(1)AVDNVNSIIGPALIK	2.2525	1	25968
Biological Process	GO:0097307	5	response to farnesol	3.12	0.00256118	A0A063BZ58	5	K	Putative enolase OS=Ustilaginoidea virens OX=1159556 GN=UV8b_2980 PE=3 SV=1	UV8b_2980	1	0.0028107	62.88	2	AITK(1)VHAR	1.6359	1	8369.5	1	0.00418538	72.038	2	AITK(1)VHAR	-1.3198	1	8379.8	1	0.000539144	102.46	2	AITK(1)VHAR	-0.20602	1	11595
Biological Process	GO:0097307	5	response to farnesol	3.12	0.00256118	A0A063BZ58	339	K	Putative enolase OS=Ustilaginoidea virens OX=1159556 GN=UV8b_2980 PE=3 SV=1	UV8b_2980	1	1.54669e-08	132.44	2	AIELK(1)ACNALLLK	-1.4704	1	408930	1	7.05411e-05	124.06	2	AIELK(1)ACNALLLK	-0.11446	1	444610	1	6.13759e-13	163.59	2	AIELK(1)ACNALLLK	-0.68855	1	458030
Biological Process	GO:0097307	5	response to farnesol	3.12	0.00256118	A0A063BZ58	126	K	Putative enolase OS=Ustilaginoidea virens OX=1159556 GN=UV8b_2980 PE=3 SV=1	UV8b_2980	1	1.64216e-09	86.952	3	AGAAEK(1)GVPLYAHISDLAGTK	0.27645	1	11105									1	8.54541e-05	66.913	3	AGAAEK(1)GVPLYAHISDLAGTK	1.1891	1	9022.8
Biological Process	GO:0097307	5	response to farnesol	3.12	0.00256118	A0A063BSZ0	195	K	Histidine kinase 1 OS=Ustilaginoidea virens OX=1159556 GN=UV8b_5740 PE=4 SV=1	UV8b_5740																	1	0.00837616	51.864	2	ANEAFQK(1)ALR	-1.5265	1	3091.8
Biological Process	GO:0097307	5	response to farnesol	3.12	0.00256118	A0A063BSZ0	806	K	Histidine kinase 1 OS=Ustilaginoidea virens OX=1159556 GN=UV8b_5740 PE=4 SV=1	UV8b_5740	1	0.0707823	51.531	2	GTVFNALK(1)TLAVK	0.28785	1	9722.8	1	0.0194372	43.306	2	GTVFNALK(1)TLAVK	-0.94374	1	7569.4
Biological Process	GO:0097307	5	response to farnesol	3.12	0.00256118	A0A063BSZ0	815	K	Histidine kinase 1 OS=Ustilaginoidea virens OX=1159556 GN=UV8b_5740 PE=4 SV=1	UV8b_5740	1	7.86679e-05	97.175	2	ANEK(1)FLDLTYK	0.5469	1	25903	1	0.000279112	84.309	2	ANEK(1)FLDLTYK	-0.16376	1	28535	1	2.56779e-05	97.175	2	ANEK(1)FLDLTYK	0.060693	1	31699
Biological Process	GO:0097307	5	response to farnesol	3.12	0.00256118	A0A063BQ61	150	K	Triosephosphate isomerase OS=Ustilaginoidea virens OX=1159556 GN=UV8b_7968 PE=3 SV=1	UV8b_7968	1	1.94873e-13	142.08	2	QLAALK(1)EQINDWSK	-0.35001	1	19400	1	2.07569e-17	218.12	2	QLAALK(1)EQINDWSK	0.51683	1	20289	1	1.53606e-18	169.57	2	QLAALK(1)EQINDWSK	-0.62695	1	17433
Biological Process	GO:0097307	5	response to farnesol	3.12	0.00256118	A0A063BQ61	4	K	Triosephosphate isomerase OS=Ustilaginoidea virens OX=1159556 GN=UV8b_7968 PE=3 SV=1	UV8b_7968	1	0.00487895	101.41	2	K(1)FFVGGNFK	-0.22296	1	191580	1	0.00130923	109.36	2	K(1)FFVGGNFK	0.28104	1	196640	1	0.000135062	109.36	2	K(1)FFVGGNFK	-0.29717	1	197620
Biological Process	GO:0097307	5	response to farnesol	3.12	0.00256118	A0A063BQ61	213	K	Triosephosphate isomerase OS=Ustilaginoidea virens OX=1159556 GN=UV8b_7968 PE=3 SV=1	UV8b_7968	1	1.42071e-31	219.16	2	ILYGGSVNEK(1)NCGELSK	-3.3407	1	205220	1	5.50346e-27	223.55	2	ILYGGSVNEK(1)NCGELSK	-0.9759	1	212260	1	1.17043e-48	247.66	2	ILYGGSVNEK(1)NCGELSK	0.42482	1	210150
Biological Process	GO:0097307	5	response to farnesol	3.12	0.00256118	A0A063BQ61	192	K	Triosephosphate isomerase OS=Ustilaginoidea virens OX=1159556 GN=UV8b_7968 PE=3 SV=1	UV8b_7968	1	0.000280103	86.205	2	EWLK(1)SVSEK	-3.5271	1	19746	1	0.00133173	76.605	2	EWLK(1)SVSEK	0.60633	1	21079	1	1.97382e-05	122.44	2	EWLK(1)SVSEK	0.82098	1	20719
Biological Process	GO:0097307	5	response to farnesol	3.12	0.00256118	A0A063BM01	368	K	Transcriptional repressor tup1 OS=Ustilaginoidea virens OX=1159556 GN=UV8b_7405 PE=4 SV=1	UV8b_7405	1	2.47619e-05	110.88	2	YLATGAEDK(1)LIR	-0.96652	1	9021.1	1	1.78925e-06	85.622	2	YLATGAEDK(1)LIR	-1.4868	1	12251	1	0.00127497	66.664	2	YLATGAEDK(1)LIR	-0.46734	1	12671
Biological Process	GO:0032984	5	protein-containing complex disassembly	1.91	0.00266191	A0A063C1R7	862	K	Elongation factor 3 OS=Ustilaginoidea virens OX=1159556 GN=UV8b_3926 PE=4 SV=1	UV8b_3926	1	2.14956e-06	78.75	3	NELLASHQK(1)MVAEVDMK	1.4196	2	28357	1	5.09001e-09	122.94	3	NELLASHQK(1)MVAEVDMK	1.6763	2	35950	1	1.26606e-05	85.742	3	NELLASHQK(1)MVAEVDMK	1.9478	2	33286
Biological Process	GO:0032984	5	protein-containing complex disassembly	1.91	0.00266191	A0A063C1R7	147	K	Elongation factor 3 OS=Ustilaginoidea virens OX=1159556 GN=UV8b_3926 PE=4 SV=1	UV8b_3926	1	7.76808e-05	126.82	2	TAQK(1)WPEK	1.1961	2	24474	1	0.000418578	115.86	2	TAQK(1)WPEK	0.42962	1	22847	1	0.00195556	81.163	2	TAQK(1)WPEK	1.4151	1	23958
Biological Process	GO:0032984	5	protein-containing complex disassembly	1.91	0.00266191	A0A063C1R7	332	K	Elongation factor 3 OS=Ustilaginoidea virens OX=1159556 GN=UV8b_3926 PE=4 SV=1	UV8b_3926	1	2.02497e-08	93.162	2	VGHVVDGK(1)IPEVR	0.22562	2	56105	1	3.30037e-05	80.623	2	VGHVVDGK(1)IPEVR	0.21969	2	47784	1	1.99433e-05	88.24	2	VGHVVDGK(1)IPEVR	0.0092919	3	59518
Biological Process	GO:0045454	3	cell redox homeostasis	2.85	0.00266516	A0A063C9H6	5	K	Putative peroxisomal membrane protein OS=Ustilaginoidea virens OX=1159556 GN=UV8b_1776 PE=4 SV=1	UV8b_1776	1	0.00205488	80.623	2	SGLK(1)AGDSFPDGVK	-1.3031	1	24574	1	0.000821539	46.358	2	SGLK(1)AGDSFPDGVK	0.036585	1	35617	1	0.00151375	51.454	2	SGLK(1)AGDSFPDGVK	0.42152	2	53828
Biological Process	GO:0045454	3	cell redox homeostasis	2.85	0.00266516	A0A063C7R4	257	K	Glutathione-disulfide reductase OS=Ustilaginoidea virens OX=1159556 GN=UV8b_628 PE=4 SV=1	UV8b_628	1	2.00747e-07	90.89	3	VPETQHIGLQEAGVK(1)LNDK	-0.030796	1	3189.3									1	1.15409e-06	70.831	3	VPETQHIGLQEAGVK(1)LNDK	0.54702	1	11954
Biological Process	GO:0045454	3	cell redox homeostasis	2.85	0.00266516	A0A063C7R4	215	K	Glutathione-disulfide reductase OS=Ustilaginoidea virens OX=1159556 GN=UV8b_628 PE=4 SV=1	UV8b_628	1	0.000714813	106	2	DADGK(1)LVVTYK	0.73758	2	39874	1	0.00031513	85.821	2	DADGK(1)LVVTYK	0.37928	1	28094	1	3.61791e-05	90.306	2	DADGK(1)LVVTYK	0.73329	2	38358
Biological Process	GO:0045454	3	cell redox homeostasis	2.85	0.00266516	A0A063C727	135	K	Glutathione peroxidase OS=Ustilaginoidea virens OX=1159556 GN=UV8b_241 PE=3 SV=1	UV8b_241	1	3.25762e-06	139.02	2	WNFEK(1)FLVGR	-1.5558	1	25705	1	0.000379113	92.732	2	WNFEK(1)FLVGR	-1.8415	1	21758	1	1.32756e-07	102.55	2	WNFEK(1)FLVGR	-1.7375	1	18853
Biological Process	GO:0045454	3	cell redox homeostasis	2.85	0.00266516	A0A063C727	130	K	Glutathione peroxidase OS=Ustilaginoidea virens OX=1159556 GN=UV8b_241 PE=3 SV=1	UV8b_241	1	0.00983732	65.313	2	IK(1)WNFEK	0.50081	1	34069	1	0.0016941	93.561	2	IK(1)WNFEK	-0.78352	1	39548	1	0.00334893	56.091	2	IK(1)WNFEK	0.55751	1	37129
Biological Process	GO:0045454	3	cell redox homeostasis	2.85	0.00266516	A0A063C528	140	K	Superoxide dismutase [Cu-Zn] OS=Ustilaginoidea virens OX=1159556 GN=UV8b_988 PE=3 SV=1	UV8b_988	1	4.18276e-37	252.75	2	GGNEESLK(1)TGNAGPR	0.64708	1	112080	1	1.11929e-30	201.66	2	GGNEESLK(1)TGNAGPR	-0.1974	1	115260	1	3.30391e-36	294.41	2	GGNEESLK(1)TGNAGPR	0.4351	1	120600
Biological Process	GO:0045454	3	cell redox homeostasis	2.85	0.00266516	A0A063C528	109	K	Superoxide dismutase [Cu-Zn] OS=Ustilaginoidea virens OX=1159556 GN=UV8b_988 PE=3 SV=1	UV8b_988	1	2.22771e-09	146.58	2	DSHVK(1)LIGPHSVIGR	0.35491	4	630170	1	4.96263e-08	148.69	2	DSHVK(1)LIGPHSVIGR	-0.4231	4	664640	1	1.34022e-12	158.02	2	DSHVK(1)LIGPHSVIGR	0.33942	4	668530
Biological Process	GO:0045454	3	cell redox homeostasis	2.85	0.00266516	A0A063BZD7	45	K	Thioredoxin-like protein OS=Ustilaginoidea virens OX=1159556 GN=UV8b_3492 PE=4 SV=1	UV8b_3492	1	2.5102e-09	81.48	2	AIAPVFEK(1)LAAQHGR	-0.17035	1	15240	1	0.00137583	94.791	2	AIAPVFEK(1)LAAQHGR	-0.7212	1	15620	1	1.73952e-08	108.24	2	AIAPVFEK(1)LAAQHGR	-0.0571	1	15750
Biological Process	GO:0045454	3	cell redox homeostasis	2.85	0.00266516	A0A063BZ96	51	K	Outer mitochondrial membrane protein porin OS=Ustilaginoidea virens OX=1159556 GN=UV8b_3020 PE=4 SV=1	UV8b_3020	1	6.06805e-14	146.37	2	SSHEK(1)ATSAAIEGK	1.0899	2	180650	1	1.48654e-11	148.69	2	SSHEK(1)ATSAAIEGK	0.25332	2	179060	1	2.45148e-18	146.58	2	SSHEK(1)ATSAAIEGK	-0.42964	3	191820
Biological Process	GO:0045454	3	cell redox homeostasis	2.85	0.00266516	A0A063BZ96	149	K	Outer mitochondrial membrane protein porin OS=Ustilaginoidea virens OX=1159556 GN=UV8b_3020 PE=4 SV=1	UV8b_3020	1	3.07294e-12	184.27	2	IEVNDTLAK(1)GLK	0.31319	3	969800	1	4.29696e-09	162.21	2	IEVNDTLAK(1)GLK	0.23007	3	1030700	1	3.25239e-13	136.94	2	IEVNDTLAK(1)GLK	0.070429	3	1029200
Biological Process	GO:0045454	3	cell redox homeostasis	2.85	0.00266516	A0A063BZ96	291	K	Outer mitochondrial membrane protein porin OS=Ustilaginoidea virens OX=1159556 GN=UV8b_3020 PE=4 SV=1	UV8b_3020	1	0.0738341	43.272	2	IDPVSFAK(1)VK	2.868	1	60925	1	0.0449175	44.82	2	IDPVSFAK(1)VK	3.157	1	65161
Biological Process	GO:0045454	3	cell redox homeostasis	2.85	0.00266516	A0A063BZ96	169	K	Outer mitochondrial membrane protein porin OS=Ustilaginoidea virens OX=1159556 GN=UV8b_3020 PE=4 SV=1	UV8b_3020	1	0.0479601	47.349	2	GAK(1)FNLFFK	-1.0522	1	144530	1	0.00260641	79.809	2	GAK(1)FNLFFK	-1.4506	1	157270	1	0.0045058	62.88	2	GAK(1)FNLFFK	-1.2911	1	150220
Biological Process	GO:0045454	3	cell redox homeostasis	2.85	0.00266516	A0A063BZ96	175	K	Outer mitochondrial membrane protein porin OS=Ustilaginoidea virens OX=1159556 GN=UV8b_3020 PE=4 SV=1	UV8b_3020	1	1.8608e-05	97.277	2	FNLFFK(1)QPGFHGR	-0.17605	2	91313	1	7.79301e-07	150.53	3	FNLFFK(1)QPGFHGR	1.2817	2	95182	1	2.11416e-08	127.94	2	FNLFFK(1)QPGFHGR	-0.16365	2	86231
Biological Process	GO:0045454	3	cell redox homeostasis	2.85	0.00266516	A0A063BZ96	331	K	Outer mitochondrial membrane protein porin OS=Ustilaginoidea virens OX=1159556 GN=UV8b_3020 PE=4 SV=1	UV8b_3020	1	6.37463e-21	135.5	2	LDQATHK(1)LGASFTFEG	0.50257	1	232510	1	1.31562e-12	142.08	2	LDQATHK(1)LGASFTFEG	0.53916	2	251950	1	7.45185e-13	180.17	2	LDQATHK(1)LGASFTFEG	0.65888	2	260740
Biological Process	GO:0045454	3	cell redox homeostasis	2.85	0.00266516	A0A063BZ96	324	K	Outer mitochondrial membrane protein porin OS=Ustilaginoidea virens OX=1159556 GN=UV8b_3020 PE=4 SV=1	UV8b_3020	1	1.6212e-08	97.933	3	EGVTLGLGGSFDTQK(1)LDQATHK	0.60346	1	20689	1	1.27865e-05	95.263	3	EGVTLGLGGSFDTQK(1)LDQATHK	0.20434	1	27252	1	8.9055e-08	77.347	3	EGVTLGLGGSFDTQK(1)LDQATHK	-0.037669	1	36463
Biological Process	GO:0045454	3	cell redox homeostasis	2.85	0.00266516	A0A063BZ96	281	K	Outer mitochondrial membrane protein porin OS=Ustilaginoidea virens OX=1159556 GN=UV8b_3020 PE=4 SV=1	UV8b_3020	1	4.20586e-18	183.08	2	TGNTVGLEVASK(1)YR	-0.14636	1	182680	1	1.53495e-30	237.27	2	TGNTVGLEVASK(1)YR	0.1791	1	197310	1	1.98412e-18	184.43	2	TGNTVGLEVASK(1)YR	-0.76004	1	185270
Biological Process	GO:0045454	3	cell redox homeostasis	2.85	0.00266516	A0A063BZ96	269	K	Outer mitochondrial membrane protein porin OS=Ustilaginoidea virens OX=1159556 GN=UV8b_3020 PE=4 SV=1	UV8b_3020	1	1.80011e-31	224.97	2	ATWNSK(1)TGNTVGLEVASK	-0.42655	1	86355	1	2.30326e-13	177.74	2	ATWNSK(1)TGNTVGLEVASK	-0.94392	1	96417	1	1.20162e-27	193.56	2	ATWNSK(1)TGNTVGLEVASK	-0.29489	1	91226
Biological Process	GO:0045454	3	cell redox homeostasis	2.85	0.00266516	A0A063BY66	119	K	Glutaredoxin OS=Ustilaginoidea virens OX=1159556 GN=UV8b_5312 PE=4 SV=1	UV8b_5312	1	0.000329174	90.263	2	SGK(1)LEDLLK	0.69286	1	6758.4	1	0.000222874	124.81	2	SGK(1)LEDLLK	1.2152	1	9029.2	1	0.000168183	109.88	2	SGK(1)LEDLLK	1.2232	1	10688
Biological Process	GO:0045454	3	cell redox homeostasis	2.85	0.00266516	A0A063BY66	63	K	Glutaredoxin OS=Ustilaginoidea virens OX=1159556 GN=UV8b_5312 PE=4 SV=1	UV8b_5312	1	4.15046e-14	145.75	2	DTLTK(1)LGAVFK	-1.5311	2	68778	1	3.39421e-07	133.76	2	DTLTK(1)LGAVFK	-0.76918	2	66742	1	1.43048e-07	123.42	2	DTLTK(1)LGAVFK	-0.61328	2	63921
Biological Process	GO:0045454	3	cell redox homeostasis	2.85	0.00266516	A0A063C9H6	167	K	Putative peroxisomal membrane protein OS=Ustilaginoidea virens OX=1159556 GN=UV8b_1776 PE=4 SV=1	UV8b_1776	1	1.78199e-09	112.95	2	YAVVVDHGK(1)VVYAAK	-3.927	1	42148	1	2.02866e-08	115.05	2	YAVVVDHGK(1)VVYAAK	-0.58848	1	44209	1	4.57856e-09	140.01	2	YAVVVDHGK(1)VVYAAK	0.26342	1	43825
Biological Process	GO:0032984	5	protein-containing complex disassembly	1.91	0.00266191	A0A063BSB4	49	K	Microtubule-associated protein EB1 OS=Ustilaginoidea virens OX=1159556 GN=UV8b_7065 PE=4 SV=1	UV8b_7065																	1	4.61567e-13	151.52	2	VK(1)FNASGEYAYVQNFK	-0.35842	1	1718.7
Biological Process	GO:0045454	3	cell redox homeostasis	2.85	0.00266516	A0A063C9H6	15	K	Putative peroxisomal membrane protein OS=Ustilaginoidea virens OX=1159556 GN=UV8b_1776 PE=4 SV=1	UV8b_1776									1	0.0693264	41.317	2	AGDSFPDGVK(1)FSYVK	4.5143	1	7367.1
Biological Process	GO:0045454	3	cell redox homeostasis	2.85	0.00266516	A0A063CDR0	113	K	Oligopeptide transporter OS=Ustilaginoidea virens OX=1159556 GN=UV8b_70 PE=4 SV=1	UV8b_70	1	0.00211768	84.064	2	VK(1)LAALR	-2.48	1	19577	1	0.00287056	80.294	2	VK(1)LAALR	-0.43894	1	16430	1	0.00280343	80.294	2	VK(1)LAALR	-1.0073	1	19130
Biological Process	GO:0048194	6	Golgi vesicle budding	2.85	0.00266516	A0A063C8S1	446	K	Protein transport protein SEC24 OS=Ustilaginoidea virens OX=1159556 GN=UV8b_2495 PE=4 SV=1	UV8b_2495									1	0.00378764	62.969	2	QTIEK(1)FLQR	0.76682	1	9234.4	1	0.00148921	87.251	2	QTIEK(1)FLQR	-1.0024	1	9185.7
Biological Process	GO:0048194	6	Golgi vesicle budding	2.85	0.00266516	A0A063C8S1	474	K	Protein transport protein SEC24 OS=Ustilaginoidea virens OX=1159556 GN=UV8b_2495 PE=4 SV=1	UV8b_2495	1	0.00295823	71.066	2	AGHK(1)LISALGGK	-2.1077	1	2502.9
Biological Process	GO:0048194	6	Golgi vesicle budding	2.85	0.00266516	A0A063C645	273	K	Vesicular-fusion protein sec17 OS=Ustilaginoidea virens OX=1159556 GN=UV8b_722 PE=4 SV=1	UV8b_722	1	0.000740739	109.36	2	WK(1)TNILVR	1.3414	1	67369	1	0.000518905	142.36	2	WK(1)TNILVR	0.35444	1	72206	1	0.00169755	102.46	2	WK(1)TNILVR	0.32188	1	73319
Biological Process	GO:0048194	6	Golgi vesicle budding	2.85	0.00266516	A0A063C645	268	K	Vesicular-fusion protein sec17 OS=Ustilaginoidea virens OX=1159556 GN=UV8b_722 PE=4 SV=1	UV8b_722	1	2.47619e-05	92.445	2	LFQYDQISK(1)LDK	0.37418	1	19152	1	0.00135765	78.043	2	LFQYDQISK(1)LDK	0.017454	1	22738	1	1.59781e-10	138.23	2	LFQYDQISK(1)LDK	-0.29442	1	20363
Biological Process	GO:0048194	6	Golgi vesicle budding	2.85	0.00266516	A0A063C4A5	148	K	Protein transport protein SEC13 OS=Ustilaginoidea virens OX=1159556 GN=UV8b_3760 PE=3 SV=1	UV8b_3760	1	0.00264193	76.255	2	TIK(1)IFEVDGESHR	-0.40579	1	43122
Biological Process	GO:0048194	6	Golgi vesicle budding	2.85	0.00266516	A0A063C2H0	212	K	Uncharacterized protein OS=Ustilaginoidea virens OX=1159556 GN=UV8b_4570 PE=4 SV=1	UV8b_4570									1	0.0474543	45.489	2	LAK(1)GLVDK	-1.7948	1	6451.4
Biological Process	GO:0048194	6	Golgi vesicle budding	2.85	0.00266516	A0A063C2H0	217	K	Uncharacterized protein OS=Ustilaginoidea virens OX=1159556 GN=UV8b_4570 PE=4 SV=1	UV8b_4570	1	0.000292263	82.716	2	GLVDK(1)GILR	0.64595	1	13722									1	0.00323019	79.059	2	GLVDK(1)GILR	0.91502	1	14492
Biological Process	GO:0048194	6	Golgi vesicle budding	2.85	0.00266516	A0A063C004	24	K	Small GTP-binding protein YPTI OS=Ustilaginoidea virens OX=1159556 GN=UV8b_4504 PE=4 SV=1	UV8b_4504	1	9.79005e-19	196.44	2	YATEGVNK(1)LLVGNK	-0.068067	1	302960	1	8.39528e-23	215.79	2	YATEGVNK(1)LLVGNK	-0.4016	1	344010	1	2.41938e-44	261.49	2	YATEGVNK(1)LLVGNK	-0.080247	1	334330
Biological Process	GO:0048194	6	Golgi vesicle budding	2.85	0.00266516	A0A063C004	30	K	Small GTP-binding protein YPTI OS=Ustilaginoidea virens OX=1159556 GN=UV8b_4504 PE=4 SV=1	UV8b_4504	1	0.00269594	65.933	2	LLVGNK(1)SDMSDK	1.0178	1	5952.2	1	0.00307241	77.358	2	LLVGNK(1)SDMSDK	-1.3961	1	5534.2
Biological Process	GO:0048194	6	Golgi vesicle budding	2.85	0.00266516	A0A063BWS5	1070	K	Sec23/Sec24 family protein OS=Ustilaginoidea virens OX=1159556 GN=UV8b_6370 PE=4 SV=1	UV8b_6370	1	0.00145982	81.099	2	GSK(1)GLTIQLAR	-0.095524	1	28028	1	6.97968e-06	118.91	2	GSK(1)GLTIQLAR	-0.39651	1	28775	1	0.000819544	72.922	2	GSK(1)GLTIQLAR	0.44778	1	31396
Biological Process	GO:0048194	6	Golgi vesicle budding	2.85	0.00266516	A0A063BWS5	870	K	Sec23/Sec24 family protein OS=Ustilaginoidea virens OX=1159556 GN=UV8b_6370 PE=4 SV=1	UV8b_6370	1	6.15575e-05	112.7	2	EAGTK(1)LATSSGNLK	0.45125	1	29116	1	2.15476e-07	104.04	2	EAGTK(1)LATSSGNLK	0.87091	1	28057	1	3.1417e-05	110.58	2	EAGTK(1)LATSSGNLK	-0.23707	1	33702
Biological Process	GO:0048194	6	Golgi vesicle budding	2.85	0.00266516	A0A063BTX5	382	K	ArfGAP family protein OS=Ustilaginoidea virens OX=1159556 GN=UV8b_7327 PE=4 SV=1	UV8b_7327	1	8.0607e-06	92.747	2	FGSQK(1)GISSDEYFGK	0.18019	1	10691	1	5.08735e-05	105.08	2	FGSQK(1)GISSDEYFGK	-0.045299	1	11804	1	2.68873e-08	122.2	2	FGSQK(1)GISSDEYFGK	-0.65941	1	10149
Biological Process	GO:0048194	6	Golgi vesicle budding	2.85	0.00266516	A0A063BQ89	106	K	Sec14 cytosolic factor OS=Ustilaginoidea virens OX=1159556 GN=UV8b_6357 PE=4 SV=1	UV8b_6357	1	0.000498999	75.243	2	YYK(1)QFYHK	0.2994	1	76045	1	0.00119989	78.178	2	YYK(1)QFYHK	0.0019616	1	78389	1	0.00164368	97.033	2	YYK(1)QFYHK	-0.46688	1	79406
Biological Process	GO:0048194	6	Golgi vesicle budding	2.85	0.00266516	A0A063BQ89	166	K	Sec14 cytosolic factor OS=Ustilaginoidea virens OX=1159556 GN=UV8b_6357 PE=4 SV=1	UV8b_6357	1	6.76323e-06	100.07	2	TGK(1)LLETCCTIMDLK	0.37432	1	17721	1	3.75605e-08	102.57	2	TGK(1)LLETCCTIMDLK	0.26045	1	14573	1	9.93179e-13	129.04	2	TGK(1)LLETCCTIMDLK	-0.38239	1	14903
Biological Process	GO:0048194	6	Golgi vesicle budding	2.85	0.00266516	A0A063BQ89	178	K	Sec14 cytosolic factor OS=Ustilaginoidea virens OX=1159556 GN=UV8b_6357 PE=4 SV=1	UV8b_6357	1	9.07966e-07	74.733	2	LLETCCTIMDLK(1)GVTLTK	0.83303	1	18567									1	0.00988618	61.23	2	LLETCCTIMDLK(1)GVTLTK	1.0403	1	22479
Biological Process	GO:0048194	6	Golgi vesicle budding	2.85	0.00266516	A0A063BQ89	64	K	Sec14 cytosolic factor OS=Ustilaginoidea virens OX=1159556 GN=UV8b_6357 PE=4 SV=1	UV8b_6357	1	0.000416635	125.98	2	K(1)WDVNLAK	-0.82566	1	70464	1	0.000860775	150.24	2	K(1)WDVNLAK	0.46737	1	78964	1	0.000594358	114.64	2	K(1)WDVNLAK	0.57164	1	79206
Biological Process	GO:0048194	6	Golgi vesicle budding	2.85	0.00266516	A0A063BQ89	246	K	Sec14 cytosolic factor OS=Ustilaginoidea virens OX=1159556 GN=UV8b_6357 PE=4 SV=1	UV8b_6357	1	0.00297065	81.48	2	IHILGSGYK(1)SELLK	0.25295	1	3186.1									1	0.0017087	80.623	2	IHILGSGYK(1)SELLK	-2.1434	1	4622
Biological Process	GO:0048194	6	Golgi vesicle budding	2.85	0.00266516	A0A063BQ89	184	K	Sec14 cytosolic factor OS=Ustilaginoidea virens OX=1159556 GN=UV8b_6357 PE=4 SV=1	UV8b_6357	1	0.0204945	62.705	2	GVTLTK(1)IPSVYSYVR	1.4277	1	52542	1	4.57763e-05	73.891	2	GVTLTK(1)IPSVYSYVR	0.12763	1	50326	1	0.000655249	59.731	2	GVTLTK(1)IPSVYSYVR	0.96034	1	50901
Biological Process	GO:0048194	6	Golgi vesicle budding	2.85	0.00266516	A0A063BQ89	79	K	Sec14 cytosolic factor OS=Ustilaginoidea virens OX=1159556 GN=UV8b_6357 PE=4 SV=1	UV8b_6357	1	0.000144337	76.605	2	AMFVDTEK(1)WR	-0.043308	2	151820	1	5.60917e-05	103.8	2	AMFVDTEK(1)WR	0.6163	2	159210	1	2.83126e-07	115.86	2	AMFVDTEK(1)WR	0.3832	2	160560
Biological Process	GO:0045454	3	cell redox homeostasis	2.85	0.00266516	A0A063CDR0	142	K	Oligopeptide transporter OS=Ustilaginoidea virens OX=1159556 GN=UV8b_70 PE=4 SV=1	UV8b_70	1	1.35504e-21	139.61	2	TEAAINK(1)FYSPYPEVR	-1.0971	1	33878	1	1.22982e-08	133.13	2	TEAAINK(1)FYSPYPEVR	-1.3281	1	35853	1	3.3219e-09	128.46	2	TEAAINK(1)FYSPYPEVR	-0.28617	1	34531
Biological Process	GO:0097308	6	cellular response to farnesol	3.12	0.00256118	A0A063BZ58	410	K	Putative enolase OS=Ustilaginoidea virens OX=1159556 GN=UV8b_2980 PE=3 SV=1	UV8b_2980	1	9.92762e-06	152.31	2	LAK(1)LNQILR	0.11798	1	487500	1	3.42947e-05	121.31	2	LAK(1)LNQILR	0.61461	1	548930	1	0.000168444	85.813	2	LAK(1)LNQILR	-0.18367	1	517560
Biological Process	GO:0032984	5	protein-containing complex disassembly	1.91	0.00266191	A0A063BSB4	190	K	Microtubule-associated protein EB1 OS=Ustilaginoidea virens OX=1159556 GN=UV8b_7065 PE=4 SV=1	UV8b_7065																	1	0.00249793	72.492	2	DFYFSK(1)LR	-0.92849	1	7904.6
Biological Process	GO:0032984	5	protein-containing complex disassembly	1.91	0.00266191	A0A063CAI8	327	K	Heat shock protein 70 OS=Ustilaginoidea virens OX=1159556 GN=UV8b_555 PE=3 SV=1	UV8b_555	1	0.00255607	54.436	2	VLADAK(1)IDK	-0.30476	1	30209	1	0.037657	54.436	2	VLADAK(1)IDK	-0.38666	2	42883	1	0.00851985	47.561	2	VLADAK(1)IDK	0.35535	1	31759
Biological Process	GO:0032984	5	protein-containing complex disassembly	1.91	0.00266191	A0A063C7U2	447	K	Putative translation release factor erf3 OS=Ustilaginoidea virens OX=1159556 GN=UV8b_2609 PE=4 SV=1	UV8b_2609	1	2.96158e-09	133.49	2	FNECSTK(1)LSQFLK	0.73547	1	29431	1	2.58478e-05	121.96	2	FNECSTK(1)LSQFLK	1.6571	1	30118	1	1.77923e-18	205.09	2	FNECSTK(1)LSQFLK	0.62638	1	33431
Biological Process	GO:0032984	5	protein-containing complex disassembly	1.91	0.00266191	A0A063C6M6	480	K	Heat shock protein 101 OS=Ustilaginoidea virens OX=1159556 GN=UV8b_1328 PE=3 SV=1	UV8b_1328									1	0.000660287	133.68	2	EK(1)YQNEIK	0.3213	1	9780.1	1	0.000195167	137.84	2	EK(1)YQNEIK	0.79747	1	9944.6
Biological Process	GO:0032984	5	protein-containing complex disassembly	1.91	0.00266191	A0A063C6M6	497	K	Heat shock protein 101 OS=Ustilaginoidea virens OX=1159556 GN=UV8b_1328 PE=3 SV=1	UV8b_1328	1	0.0375344	52.591	2	VK(1)LDELEK	-1.6901	1	16440	1	0.00407552	69.716	2	VK(1)LDELEK	0.89371	1	16452	1	0.00108184	78.816	2	VK(1)LDELEK	-0.25438	1	18223
Biological Process	GO:0032984	5	protein-containing complex disassembly	1.91	0.00266191	A0A063C6M6	254	K	Heat shock protein 101 OS=Ustilaginoidea virens OX=1159556 GN=UV8b_1328 PE=3 SV=1	UV8b_1328	1	0.000471678	40.53	2	HCK(1)LLSLDVGALVAGSK	1.0891	1	7199.7
Biological Process	GO:0032984	5	protein-containing complex disassembly	1.91	0.00266191	A0A063C6M6	589	K	Heat shock protein 101 OS=Ustilaginoidea virens OX=1159556 GN=UV8b_1328 PE=3 SV=1	UV8b_1328	1	7.1204e-06	138.26	2	EK(1)LVNMEK	0.72351	1	9719.9	1	0.000335949	146.03	2	EK(1)LVNMEK	0.8642	1	10929
Biological Process	GO:0032984	5	protein-containing complex disassembly	1.91	0.00266191	A0A063C6M6	150	K	Heat shock protein 101 OS=Ustilaginoidea virens OX=1159556 GN=UV8b_1328 PE=3 SV=1	UV8b_1328	1	1.22884e-11	129.69	2	AK(1)LVQDAVQAIR	0.067806	2	105320	1	3.53565e-09	138.71	2	AK(1)LVQDAVQAIR	0.1556	2	116530	1	6.38861e-06	101.82	2	AK(1)LVQDAVQAIR	0.34824	2	118760
Biological Process	GO:0032984	5	protein-containing complex disassembly	1.91	0.00266191	A0A063C6M6	521	K	Heat shock protein 101 OS=Ustilaginoidea virens OX=1159556 GN=UV8b_1328 PE=3 SV=1	UV8b_1328	1	0.00231152	44.571	2	AADLK(1)YGAIPEQQAVIK	-1.7538	1	12197	1	0.00114531	76.196	2	AADLK(1)YGAIPEQQAVIK	-1.0685	1	9987.6	1	0.000956811	76.563	2	AADLK(1)YGAIPEQQAVIK	-2.8503	1	11458
Biological Process	GO:0032984	5	protein-containing complex disassembly	1.91	0.00266191	A0A063C645	273	K	Vesicular-fusion protein sec17 OS=Ustilaginoidea virens OX=1159556 GN=UV8b_722 PE=4 SV=1	UV8b_722	1	0.000740739	109.36	2	WK(1)TNILVR	1.3414	1	67369	1	0.000518905	142.36	2	WK(1)TNILVR	0.35444	1	72206	1	0.00169755	102.46	2	WK(1)TNILVR	0.32188	1	73319
Biological Process	GO:0032984	5	protein-containing complex disassembly	1.91	0.00266191	A0A063C645	268	K	Vesicular-fusion protein sec17 OS=Ustilaginoidea virens OX=1159556 GN=UV8b_722 PE=4 SV=1	UV8b_722	1	2.47619e-05	92.445	2	LFQYDQISK(1)LDK	0.37418	1	19152	1	0.00135765	78.043	2	LFQYDQISK(1)LDK	0.017454	1	22738	1	1.59781e-10	138.23	2	LFQYDQISK(1)LDK	-0.29442	1	20363
Biological Process	GO:0032984	5	protein-containing complex disassembly	1.91	0.00266191	A0A063C5Y1	41	K	Eukaryotic translation initiation factor 5A OS=Ustilaginoidea virens OX=1159556 GN=UV8b_3216 PE=3 SV=1	UV8b_3216	1	2.97612e-05	102.03	2	GRPCK(1)IVDMSTSK	0.51303	1	158660	1	0.0144519	63.212	2	PCK(1)IVDMSTSK	-1.0545	2	165600	1	0.00296673	46.068	2	PCK(1)IVDMSTSK	-0.13921	1	4826.2
Biological Process	GO:0032984	5	protein-containing complex disassembly	1.91	0.00266191	A0A063C535	357	K	Eukaryotic release factor 1 OS=Ustilaginoidea virens OX=1159556 GN=UV8b_1698 PE=4 SV=1	UV8b_1698									1	1.56378e-06	141.44	2	DK(1)FLDSSTGQEK	0.95301	1	31673	1	6.5027e-09	136.06	2	DK(1)FLDSSTGQEK	3.347	1	30447
Biological Process	GO:0032984	5	protein-containing complex disassembly	1.91	0.00266191	A0A063C535	290	K	Eukaryotic release factor 1 OS=Ustilaginoidea virens OX=1159556 GN=UV8b_1698 PE=4 SV=1	UV8b_1698	1	3.26116e-09	119.79	2	LIGK(1)YFEEISQDTGK	0.088057	1	19220	1	0.00703723	48.363	2	LIGK(1)YFEEISQDTGK	1.2219	1	16694	1	1.81427e-05	110.91	2	LIGK(1)YFEEISQDTGK	0.86772	1	17351
Biological Process	GO:0032984	5	protein-containing complex disassembly	1.91	0.00266191	A0A063C535	172	K	Eukaryotic release factor 1 OS=Ustilaginoidea virens OX=1159556 GN=UV8b_1698 PE=4 SV=1	UV8b_1698	1	7.03303e-06	72.846	2	DIVHK(1)FSVDLPK	0.43218	1	15099	1	0.00184912	65.408	2	DIVHK(1)FSVDLPK	0.35221	1	24603	1	7.70453e-06	82.437	2	DIVHK(1)FSVDLPK	0.31352	1	22488
Biological Process	GO:0032984	5	protein-containing complex disassembly	1.91	0.00266191	A0A063C4E8	701	K	Cell division control protein Cdc48 OS=Ustilaginoidea virens OX=1159556 GN=UV8b_1272 PE=3 SV=1	UV8b_1272									1	0.00734327	69.905	2	LSILK(1)AQLR	0.50741	1	16877	1	8.507e-05	113.7	2	LSILK(1)AQLR	0.73223	1	14664
Biological Process	GO:0032984	5	protein-containing complex disassembly	1.91	0.00266191	A0A063C4E8	567	K	Cell division control protein Cdc48 OS=Ustilaginoidea virens OX=1159556 GN=UV8b_1272 PE=3 SV=1	UV8b_1272	1	0.0003077	76.563	2	GVLFYGPPGTGK(1)TMLAK	-0.96741	1	8540.5	1	0.0166132	71.896	2	GVLFYGPPGTGK(1)TMLAK	0.86987	1	7936.5
Biological Process	GO:0032984	5	protein-containing complex disassembly	1.91	0.00266191	A0A063C4E8	548	K	Cell division control protein Cdc48 OS=Ustilaginoidea virens OX=1159556 GN=UV8b_1272 PE=3 SV=1	UV8b_1272	1	0.000100761	109.88	2	FLK(1)FGLSPSR	-0.2705	1	97421	1	6.88192e-05	105.36	2	FLK(1)FGLSPSR	0.2824	1	110280	1	1.73031e-07	99.855	2	FLK(1)FGLSPSR	0.3224	1	101920
Biological Process	GO:0032984	5	protein-containing complex disassembly	1.91	0.00266191	A0A063C4E8	545	K	Cell division control protein Cdc48 OS=Ustilaginoidea virens OX=1159556 GN=UV8b_1272 PE=3 SV=1	UV8b_1272	1	0.00825966	62.454	3	EQVQYPVDHPEK(1)FLK	1.5285	1	9602.1	1	0.0143034	61.194	3	EQVQYPVDHPEK(1)FLK	0.017739	1	13066
Biological Process	GO:0032984	5	protein-containing complex disassembly	1.91	0.00266191	A0A063C1R7	800	K	Elongation factor 3 OS=Ustilaginoidea virens OX=1159556 GN=UV8b_3926 PE=4 SV=1	UV8b_3926																	1	0.0421562	46.447	2	VFK(1)IEGTQR	-1.5367	1	170270
Biological Process	GO:0032984	5	protein-containing complex disassembly	1.91	0.00266191	A0A063C1R7	915	K	Elongation factor 3 OS=Ustilaginoidea virens OX=1159556 GN=UV8b_3926 PE=4 SV=1	UV8b_3926	1	1.34134e-05	99.589	2	VK(1)TVLAACSWQR	0.29634	1	13547	1	0.000135881	76.255	2	VK(1)TVLAACSWQR	0.49209	1	13554
Biological Process	GO:0032984	5	protein-containing complex disassembly	1.91	0.00266191	A0A063C7U2	453	K	Putative translation release factor erf3 OS=Ustilaginoidea virens OX=1159556 GN=UV8b_2609 PE=4 SV=1	UV8b_2609	1	7.43796e-09	134.2	2	LSQFLK(1)GTGYNLK	-0.043401	1	44431	1	1.75595e-09	135.28	2	LSQFLK(1)GTGYNLK	-1.0735	1	42037	1	1.47861e-05	95.138	2	LSQFLK(1)GTGYNLK	-0.73743	1	45860
Biological Process	GO:0032984	5	protein-containing complex disassembly	1.91	0.00266191	A0A063CAI8	560	K	Heat shock protein 70 OS=Ustilaginoidea virens OX=1159556 GN=UV8b_555 PE=3 SV=1	UV8b_555																	1	0.0128661	47.361	2	NTLSDSK(1)VDEK	0.99208	1	5150.9
Biological Process	GO:0032984	5	protein-containing complex disassembly	1.91	0.00266191	A0A063C7U2	421	K	Putative translation release factor erf3 OS=Ustilaginoidea virens OX=1159556 GN=UV8b_2609 PE=4 SV=1	UV8b_2609	1	4.10345e-17	148.76	2	TQGVNK(1)LIVVINK	1.7346	1	22307	1	7.0049e-10	159.12	2	TQGVNK(1)LIVVINK	1.6338	1	27851	1	1.09668e-12	165.39	2	TQGVNK(1)LIVVINK	1.387	1	26370
Biological Process	GO:0032984	5	protein-containing complex disassembly	1.91	0.00266191	A0A063C9F2	137	K	Heat shock protein 70 OS=Ustilaginoidea virens OX=1159556 GN=UV8b_940 PE=3 SV=1	UV8b_940	1	1.46215e-05	125.98	2	EIAETK(1)LGK	-0.20973	1	154000	1	0.00257139	79.059	2	EIAETK(1)LGK	0.44638	1	162230	1	0.000150385	72.038	2	EIAETK(1)LGK	1.4142	1	165610
Biological Process	GO:0032984	5	protein-containing complex disassembly	1.91	0.00266191	A0A063CAI8	564	K	Heat shock protein 70 OS=Ustilaginoidea virens OX=1159556 GN=UV8b_555 PE=3 SV=1	UV8b_555	1	0.00143942	95.656	2	VDEK(1)IGAEDKEK	0.76545	1	87769	1	7.90883e-05	117.21	2	VDEK(1)IGAEDKEK	0.71508	1	87261	1	4.97421e-07	102.03	2	VDEK(1)IGAEDKEK	-0.73164	1	91912
Biological Process	GO:0032984	5	protein-containing complex disassembly	1.91	0.00266191	A0A063CAI8	503	K	Heat shock protein 70 OS=Ustilaginoidea virens OX=1159556 GN=UV8b_555 PE=3 SV=1	UV8b_555	1	1.61923e-06	144.47	2	SNK(1)IIITNDK	0.70017	1	161270	1	0.000160773	133.76	2	SNK(1)IIITNDK	0.34682	1	163900	1	8.4659e-08	162.8	2	SNK(1)IIITNDK	0.50777	1	168790
Biological Process	GO:0032984	5	protein-containing complex disassembly	1.91	0.00266191	A0A063CAI8	72	K	Heat shock protein 70 OS=Ustilaginoidea virens OX=1159556 GN=UV8b_555 PE=3 SV=1	UV8b_555	1	0.000285018	98.167	3	NQVAMNPHNTVFDAK(1)R	-0.66289	1	17356	1	7.30504e-05	63.766	3	NQVAMNPHNTVFDAK(1)R	0.93478	1	17670	1	9.54879e-19	160.52	3	NQVAMNPHNTVFDAK(1)R	0.78617	2	19527
Biological Process	GO:0032984	5	protein-containing complex disassembly	1.91	0.00266191	A0A063CAI8	527	K	Heat shock protein 70 OS=Ustilaginoidea virens OX=1159556 GN=UV8b_555 PE=3 SV=1	UV8b_555	0.98121	1.52318e-11	102.26	3	MLSDAEK(0.981)YK(0.019)EEDEAEGR	-0.26763	4	188650	0.987426	6.0223e-09	74.733	3	MLSDAEK(0.987)YK(0.013)EEDEAEGR	0.45614	4	183430	0.993354	7.59232e-09	104	2	MLSDAEK(0.993)YK(0.007)EEDEAEGR	-0.87348	3	155550
Biological Process	GO:0032984	5	protein-containing complex disassembly	1.91	0.00266191	A0A063CAI8	248	K	Heat shock protein 70 OS=Ustilaginoidea virens OX=1159556 GN=UV8b_555 PE=3 SV=1	UV8b_555	1	2.76655e-05	108.93	3	LVNHFVNEFK(1)R	1.1624	1	18023	1	5.81733e-05	135.63	3	LVNHFVNEFK(1)R	0.5004	1	14901	1	1.49331e-07	147.78	2	LVNHFVNEFK(1)R	1.6789	2	55270
Biological Process	GO:0032984	5	protein-containing complex disassembly	1.91	0.00266191	A0A063CAI8	78	K	Heat shock protein 70 OS=Ustilaginoidea virens OX=1159556 GN=UV8b_555 PE=3 SV=1	UV8b_555	1	2.11323e-08	138	2	K(1)FNDAEVQADMK	1.0359	3	180300	1	1.5082e-12	197.3	2	K(1)FNDAEVQADMK	0.72036	3	183220	1	2.31429e-13	180.81	2	K(1)FNDAEVQADMK	0.64983	3	190040
Biological Process	GO:0032984	5	protein-containing complex disassembly	1.91	0.00266191	A0A063CAI8	350	K	Heat shock protein 70 OS=Ustilaginoidea virens OX=1159556 GN=UV8b_555 PE=3 SV=1	UV8b_555	1	3.47712e-09	108.4	2	IQK(1)LITDYFNGK	-0.76954	2	60880	1	2.92798e-06	125.17	2	IQK(1)LITDYFNGK	0.97207	2	55509	1	6.78194e-09	151.66	2	IQK(1)LITDYFNGK	0.25334	2	58923
Biological Process	GO:0032984	5	protein-containing complex disassembly	1.91	0.00266191	A0A063CAI8	572	K	Heat shock protein 70 OS=Ustilaginoidea virens OX=1159556 GN=UV8b_555 PE=3 SV=1	UV8b_555	0.999953	3.58731e-06	108.2	2	IGAEDKEK(1)LTK	0.82676	2	273700	0.999812	0.000872937	129.69	2	IGAEDKEK(1)LTK	0.1131	2	279790	0.999987	2.05559e-06	157.77	2	IGAEDKEK(1)LTK	-0.5534	2	294210
Biological Process	GO:0032984	5	protein-containing complex disassembly	1.91	0.00266191	A0A063CAI8	102	K	Heat shock protein 70 OS=Ustilaginoidea virens OX=1159556 GN=UV8b_555 PE=3 SV=1	UV8b_555	1	0.0045033	62.271	2	GGK(1)PLVEVEFK	2.2639	1	10078									1	0.0216524	47.334	2	GGK(1)PLVEVEFK	3.0279	1	11662
Biological Process	GO:0032984	5	protein-containing complex disassembly	1.91	0.00266191	A0A063CAI8	94	K	Heat shock protein 70 OS=Ustilaginoidea virens OX=1159556 GN=UV8b_555 PE=3 SV=1	UV8b_555	1	0.00218372	83.438	2	HFPFK(1)IISDK	0.36721	1	161840	1	0.0501649	44.57	2	HFPFK(1)IISDK	0.7459	1	166300	1	0.0350518	43.168	2	HFPFK(1)IISDK	0.8647	1	176590
Biological Process	GO:0032984	5	protein-containing complex disassembly	1.91	0.00266191	A0A063CAI8	89	K	Heat shock protein 70 OS=Ustilaginoidea virens OX=1159556 GN=UV8b_555 PE=3 SV=1	UV8b_555	1	1.40583e-15	122.2	2	FNDAEVQADMK(1)HFPFK	0.0041397	3	187000	1	3.40416e-13	125.14	2	FNDAEVQADMK(1)HFPFK	-0.1376	3	195060	1	3.10363e-13	144.09	2	FNDAEVQADMK(1)HFPFK	-0.2033	3	189910
Biological Process	GO:0032984	5	protein-containing complex disassembly	1.91	0.00266191	A0A063C9F2	429	K	Heat shock protein 70 OS=Ustilaginoidea virens OX=1159556 GN=UV8b_940 PE=3 SV=1	UV8b_940																	1	0.0312668	56.014	2	GSTVPCLK(1)K	0.81006	1	31948
Biological Process	GO:0032984	5	protein-containing complex disassembly	1.91	0.00266191	A0A063C9F2	498	K	Heat shock protein 70 OS=Ustilaginoidea virens OX=1159556 GN=UV8b_940 PE=3 SV=1	UV8b_940	1	4.19108e-09	127.94	2	VTATEK(1)TSGR	0.37156	1	27668	1	0.00133266	76.572	2	VTATEK(1)TSGR	-0.68863	1	25300	1	1.93348e-10	135.63	2	VTATEK(1)TSGR	-1.09	1	25236
Biological Process	GO:0032984	5	protein-containing complex disassembly	1.91	0.00266191	A0A063C9F2	566	K	Heat shock protein 70 OS=Ustilaginoidea virens OX=1159556 GN=UV8b_940 PE=3 SV=1	UV8b_940	1	1.91365e-14	150.44	2	VEEIVTDPTLSLK(1)LK	0.79672	1	382680	1	9.2541e-12	114.93	2	VEEIVTDPTLSLK(1)LK	0.47694	1	373590	1	1.02798e-13	140.57	2	VEEIVTDPTLSLK(1)LK	0.33239	1	406160
Biological Process	GO:0032984	5	protein-containing complex disassembly	1.91	0.00266191	A0A063C9F2	514	K	Heat shock protein 70 OS=Ustilaginoidea virens OX=1159556 GN=UV8b_940 PE=3 SV=1	UV8b_940	1	2.1019e-24	157.98	2	SANITIANSVGK(1)LSTGEIEK	0.088686	1	56821	1	2.26247e-28	211.9	2	SANITIANSVGK(1)LSTGEIEK	0.016338	1	54491	1	6.45436e-40	222.25	2	SANITIANSVGK(1)LSTGEIEK	0.12477	1	60245
Biological Process	GO:0032984	5	protein-containing complex disassembly	1.91	0.00266191	A0A063C9F2	74	K	Heat shock protein 70 OS=Ustilaginoidea virens OX=1159556 GN=UV8b_940 PE=3 SV=1	UV8b_940	1	0.00944107	93.561	2	NTVFDAK(1)R	-0.051973	1	30667	1	0.00233227	98.009	2	NTVFDAK(1)R	0.128	1	34895	1	0.000246825	150.88	2	NTVFDAK(1)R	0.9186	1	32202
Biological Process	GO:0032984	5	protein-containing complex disassembly	1.91	0.00266191	A0A063C9F2	609	K	Heat shock protein 70 OS=Ustilaginoidea virens OX=1159556 GN=UV8b_940 PE=3 SV=1	UV8b_940	1	0.00947001	49.16	2	LVTK(1)AMSSR	0.40756	1	30817	1	0.00277523	50.834	2	LVTK(1)AMSSR	-0.13864	1	31501	1	0.00615922	65.404	2	LVTK(1)AMSSR	0.40169	1	32221
Biological Process	GO:0032984	5	protein-containing complex disassembly	1.91	0.00266191	A0A063C9F2	604	K	Heat shock protein 70 OS=Ustilaginoidea virens OX=1159556 GN=UV8b_940 PE=3 SV=1	UV8b_940	1	0.000169808	113.1	2	QELALK(1)R	-0.8053	2	31276	1	0.00933444	110.22	2	QELALK(1)R	0.49429	2	32079	1	0.000899697	157.9	2	QELALK(1)R	-0.11384	2	32183
Biological Process	GO:0032984	5	protein-containing complex disassembly	1.91	0.00266191	A0A063C9F2	352	K	Heat shock protein 70 OS=Ustilaginoidea virens OX=1159556 GN=UV8b_940 PE=3 SV=1	UV8b_940	1	5.34366e-12	132.44	2	IQK(1)LLSEFFDGK	-0.32137	1	114130	1	1.12266e-06	139.78	2	IQK(1)LLSEFFDGK	-1.3447	1	101820	1	5.46526e-09	108.4	2	IQK(1)LLSEFFDGK	-0.026889	1	96422
Biological Process	GO:0032984	5	protein-containing complex disassembly	1.91	0.00266191	A0A063C9B7	58	K	Beta-tubulin OS=Ustilaginoidea virens OX=1159556 GN=UV8b_900 PE=3 SV=1	UV8b_900	1	1.68271e-47	313.99	2	MSVYFNEASGNK(1)YVPR	-0.13786	1	22424	1	9.76958e-07	112.73	2	MSVYFNEASGNK(1)YVPR	-0.29243	1	17206	1	6.07627e-13	181.44	2	MSVYFNEASGNK(1)YVPR	-0.84167	1	20369
Biological Process	GO:0097308	6	cellular response to farnesol	3.12	0.00256118	A0A063BZ58	259	K	Putative enolase OS=Ustilaginoidea virens OX=1159556 GN=UV8b_2980 PE=3 SV=1	UV8b_2980	1	0.00324823	102.46	2	K(1)YDLDFK	-0.036544	1	65056	1	0.00578303	87.251	2	K(1)YDLDFK	0.48748	1	75770	1	0.00182021	91.783	2	K(1)YDLDFK	0.02779	1	72462
Biological Process	GO:0097308	6	cellular response to farnesol	3.12	0.00256118	A0A063BZ58	64	K	Putative enolase OS=Ustilaginoidea virens OX=1159556 GN=UV8b_2980 PE=3 SV=1	UV8b_2980	1	2.71635e-07	63.947	2	GVGK(1)AVDNVNSIIGPALIK	1.7305	1	26976	1	1.14391e-08	91.993	2	GVGK(1)AVDNVNSIIGPALIK	1.3143	1	28205	1	6.34351e-07	87.251	2	GVGK(1)AVDNVNSIIGPALIK	2.2525	1	25968
Biological Process	GO:0097308	6	cellular response to farnesol	3.12	0.00256118	A0A063BZ58	5	K	Putative enolase OS=Ustilaginoidea virens OX=1159556 GN=UV8b_2980 PE=3 SV=1	UV8b_2980	1	0.0028107	62.88	2	AITK(1)VHAR	1.6359	1	8369.5	1	0.00418538	72.038	2	AITK(1)VHAR	-1.3198	1	8379.8	1	0.000539144	102.46	2	AITK(1)VHAR	-0.20602	1	11595
Biological Process	GO:0051031	5	tRNA transport	2.67	0.00256089	A0A063C9B6	115	K	Mitochondrial import receptor subunit tom-20 OS=Ustilaginoidea virens OX=1159556 GN=UV8b_322 PE=3 SV=1	UV8b_322	1	9.81699e-05	79.311	2	TVESALAFYK(1)GLK	-0.031627	1	23012	1	0.00161942	58.889	2	TVESALAFYK(1)GLK	-0.36868	1	20423	1	1.421e-05	72.922	2	TVESALAFYK(1)GLK	-0.28461	1	21610
Biological Process	GO:0051031	5	tRNA transport	2.67	0.00256089	A0A063C9B6	118	K	Mitochondrial import receptor subunit tom-20 OS=Ustilaginoidea virens OX=1159556 GN=UV8b_322 PE=3 SV=1	UV8b_322	1	0.0516995	47.361	2	GLK(1)VYPAPGDLIK	-1.3955	1	12675
Biological Process	GO:0051031	5	tRNA transport	2.67	0.00256089	A0A063C8F6	32	K	Translation elongation factor 1 alpha OS=Ustilaginoidea virens OX=1159556 GN=UV8b_1646 PE=4 SV=1	UV8b_1646	1	0.00380059	62.969	2	YAWVLDK(1)LK	1.1325	1	14760	1	0.016021	58.426	2	YAWVLDK(1)LK	-0.27917	1	13366	1	0.0176605	54.436	2	YAWVLDK(1)LK	0.3378	1	11425
Biological Process	GO:0051031	5	tRNA transport	2.67	0.00256089	A0A063C8F6	411	K	Translation elongation factor 1 alpha OS=Ustilaginoidea virens OX=1159556 GN=UV8b_1646 PE=4 SV=1	UV8b_1646	1	7.01437e-05	94.66	2	SVEK(1)AAAGSAK	-0.0021199	1	80483	1	0.000182018	90.306	2	SVEK(1)AAAGSAK	0.095336	1	79401	1	3.22319e-05	86.243	2	SVEK(1)AAAGSAK	-0.80583	1	82030
Biological Process	GO:0051031	5	tRNA transport	2.67	0.00256089	A0A063C8F6	124	K	Translation elongation factor 1 alpha OS=Ustilaginoidea virens OX=1159556 GN=UV8b_1646 PE=4 SV=1	UV8b_1646	1	6.88731e-17	173.07	2	QLIVAINK(1)MDTTK	-2.1047	3	304120	1	1.40694e-09	124.46	2	QLIVAINK(1)MDTTK	-1.2532	2	310720	1	1.11797e-12	173.07	2	QLIVAINK(1)MDTTK	-0.7388	3	330380
Biological Process	GO:0051031	5	tRNA transport	2.67	0.00256089	A0A063C8F6	129	K	Translation elongation factor 1 alpha OS=Ustilaginoidea virens OX=1159556 GN=UV8b_1646 PE=4 SV=1	UV8b_1646	1	2.42953e-06	144.47	2	MDTTK(1)WSEAR	11.668	3	705350	1	0.000327414	116.13	2	MDTTK(1)WSEAR	0.34294	3	599480	1	2.72547e-05	140.05	2	MDTTK(1)WSEAR	-0.19716	3	631330
Biological Process	GO:0051031	5	tRNA transport	2.67	0.00256089	A0A063C8F6	223	K	Translation elongation factor 1 alpha OS=Ustilaginoidea virens OX=1159556 GN=UV8b_1646 PE=4 SV=1	UV8b_1646	1	3.9268e-11	107.6	2	LPLQDVYK(1)IGGIGTVPVGR	1.3351	3	479070	1	1.73857e-06	76.049	2	LPLQDVYK(1)IGGIGTVPVGR	2.8526	3	449150	1	2.89323e-09	104	2	LPLQDVYK(1)IGGIGTVPVGR	1.6206	3	510880
Biological Process	GO:0051031	5	tRNA transport	2.67	0.00256089	A0A063C3M3	530	K	Importin-beta domain containing protein OS=Ustilaginoidea virens OX=1159556 GN=UV8b_2033 PE=4 SV=1	UV8b_2033	1	0.000680781	59.645	2	FFCTDCK(1)HLLR	-0.71109	1	2900.1									1	0.00021905	78.932	2	FFCTDCK(1)HLLR	-1.4759	1	2366.6
Biological Process	GO:0051031	5	tRNA transport	2.67	0.00256089	A0A063C3M3	907	K	Importin-beta domain containing protein OS=Ustilaginoidea virens OX=1159556 GN=UV8b_2033 PE=4 SV=1	UV8b_2033	1	2.22244e-05	108.4	2	EK(1)LSSGDIGGVR	0.078132	1	20889	1	0.000321958	117.45	2	EK(1)LSSGDIGGVR	-0.92513	1	25102	1	1.34152e-05	68.49	2	EK(1)LSSGDIGGVR	-0.24565	1	22482
Biological Process	GO:0051031	5	tRNA transport	2.67	0.00256089	A0A063BZR1	18	K	Ran GTPase activating protein 1 OS=Ustilaginoidea virens OX=1159556 GN=UV8b_5341 PE=4 SV=1	UV8b_5341	1	4.94647e-07	110.91	2	GLK(1)LDTAADVEPHIK	-0.80442	1	29836	1	4.52874e-05	93.772	2	GLK(1)LDTAADVEPHIK	-1.369	1	34414	1	1.0181e-05	108.91	2	GLK(1)LDTAADVEPHIK	-0.59959	1	33026
Biological Process	GO:0051031	5	tRNA transport	2.67	0.00256089	A0A063BZR1	15	K	Ran GTPase activating protein 1 OS=Ustilaginoidea virens OX=1159556 GN=UV8b_5341 PE=4 SV=1	UV8b_5341	1	0.000104646	79.059	2	LFTLEGK(1)GLK	-0.58514	2	68149	1	0.000968901	79.059	2	LFTLEGK(1)GLK	-0.23079	1	72944	1	7.53719e-05	93.467	2	LFTLEGK(1)GLK	-0.19368	1	72090
Biological Process	GO:0051031	5	tRNA transport	2.67	0.00256089	A0A063BZR1	8	K	Ran GTPase activating protein 1 OS=Ustilaginoidea virens OX=1159556 GN=UV8b_5341 PE=4 SV=1	UV8b_5341	1	1.20234e-05	76.563	2	APSTSNK(1)LFTLEGK	1.6824	1	86105	1	0.0427058	59.67	2	APSTSNK(1)LFTLEGK	1.5099	1	79994	1	0.00753552	76.196	2	APSTSNK(1)LFTLEGK	1.4841	1	87806
Biological Process	GO:0051031	5	tRNA transport	2.67	0.00256089	A0A063BUW4	101	K	Putative 6-phosphogluconolactonase OS=Ustilaginoidea virens OX=1159556 GN=UV8b_4625 PE=4 SV=1	UV8b_4625	1	1.71222e-09	130.78	2	AELLDK(1)LPADQQPTVR	-0.42915	1	27604	1	5.00406e-08	99.668	2	AELLDK(1)LPADQQPTVR	0.19154	1	21773	1	2.20706e-08	94.63	2	AELLDK(1)LPADQQPTVR	-0.44282	1	27785
Biological Process	GO:0051031	5	tRNA transport	2.67	0.00256089	A0A063BRS2	32	K	Mitochondrial targeting protein (Mas1) OS=Ustilaginoidea virens OX=1159556 GN=UV8b_5754 PE=3 SV=1	UV8b_5754	1	0.000106433	129.28	2	VNALK(1)YHPDK	0.47391	1	37531	1	0.000362197	87.895	2	VNALK(1)YHPDK	-1.5966	1	40360	1	6.12587e-05	118.91	2	VNALK(1)YHPDK	-0.025002	1	38661
Biological Process	GO:0051031	5	tRNA transport	2.67	0.00256089	A0A063BRS2	227	K	Mitochondrial targeting protein (Mas1) OS=Ustilaginoidea virens OX=1159556 GN=UV8b_5754 PE=3 SV=1	UV8b_5754	1	0.000351866	112.8	3	VLHVHVDK(1)GVR	1.0959	2	45775	1	0.000142237	112.8	2	VLHVHVDK(1)GVR	0.50374	2	46340	1	4.96762e-06	102.55	2	VLHVHVDK(1)GVR	0.47422	2	48731
Biological Process	GO:0051031	5	tRNA transport	2.67	0.00256089	A0A063BRS2	126	K	Mitochondrial targeting protein (Mas1) OS=Ustilaginoidea virens OX=1159556 GN=UV8b_5754 PE=3 SV=1	UV8b_5754	1	2.20441e-09	85.081	3	TIHHVHK(1)VSLEDIYR	-0.7815	1	10722	1	0.000351523	70.598	3	TIHHVHK(1)VSLEDIYR	0.16558	1	12501	1	1.50956e-05	80.379	3	TIHHVHK(1)VSLEDIYR	-1.2678	1	11176
Biological Process	GO:0051031	5	tRNA transport	2.67	0.00256089	A0A063BRS2	47	K	Mitochondrial targeting protein (Mas1) OS=Ustilaginoidea virens OX=1159556 GN=UV8b_5754 PE=3 SV=1	UV8b_5754	1	2.96875e-08	135.28	2	NAHNPGAEEK(1)FK	1.1493	2	97076	1	1.88452e-06	103.87	2	NAHNPGAEEK(1)FK	0.44097	2	103260	1	6.26324e-13	168.69	3	NAHNPGAEEK(1)FK	1.1406	2	110280
Biological Process	GO:0051031	5	tRNA transport	2.67	0.00256089	A0A063BRS2	139	K	Mitochondrial targeting protein (Mas1) OS=Ustilaginoidea virens OX=1159556 GN=UV8b_5754 PE=3 SV=1	UV8b_5754	1	0.00200502	98.009	2	ISK(1)LALQR	-2.9799	1	51831	1	0.00663998	56.014	2	ISK(1)LALQR	0.74163	1	55054	1	0.00333956	65.313	2	ISK(1)LALQR	-0.12819	1	54500
Biological Process	GO:0075136	3	response to host	2.67	0.00256089	A0A063CBC4	1340	K	Putative cell wall biogenesis protein phosphatase Ssd1 OS=Ustilaginoidea virens OX=1159556 GN=UV8b_168 PE=4 SV=1	UV8b_168	1	6.24419e-06	120.65	2	VPIILK(1)TDLSK	-0.18745	1	16588	1	0.000398401	87.942	2	VPIILK(1)TDLSK	-0.30251	1	20368	1	4.47686e-05	71.066	2	VPIILK(1)TDLSK	0.15068	1	21415
Biological Process	GO:0051031	5	tRNA transport	2.67	0.00256089	A0A063CAI8	89	K	Heat shock protein 70 OS=Ustilaginoidea virens OX=1159556 GN=UV8b_555 PE=3 SV=1	UV8b_555	1	1.40583e-15	122.2	2	FNDAEVQADMK(1)HFPFK	0.0041397	3	187000	1	3.40416e-13	125.14	2	FNDAEVQADMK(1)HFPFK	-0.1376	3	195060	1	3.10363e-13	144.09	2	FNDAEVQADMK(1)HFPFK	-0.2033	3	189910
Biological Process	GO:0075136	3	response to host	2.67	0.00256089	A0A063CBC4	1196	K	Putative cell wall biogenesis protein phosphatase Ssd1 OS=Ustilaginoidea virens OX=1159556 GN=UV8b_168 PE=4 SV=1	UV8b_168	1	4.23556e-05	57.62	3	GVPSSAYVPEDERPK(1)AAASQR	0.023279	1	8485.5
Biological Process	GO:0051031	5	tRNA transport	2.67	0.00256089	A0A063CAI8	94	K	Heat shock protein 70 OS=Ustilaginoidea virens OX=1159556 GN=UV8b_555 PE=3 SV=1	UV8b_555	1	0.00218372	83.438	2	HFPFK(1)IISDK	0.36721	1	161840	1	0.0501649	44.57	2	HFPFK(1)IISDK	0.7459	1	166300	1	0.0350518	43.168	2	HFPFK(1)IISDK	0.8647	1	176590
Biological Process	GO:0051031	5	tRNA transport	2.67	0.00256089	A0A063CAI8	572	K	Heat shock protein 70 OS=Ustilaginoidea virens OX=1159556 GN=UV8b_555 PE=3 SV=1	UV8b_555	0.999953	3.58731e-06	108.2	2	IGAEDKEK(1)LTK	0.82676	2	273700	0.999812	0.000872937	129.69	2	IGAEDKEK(1)LTK	0.1131	2	279790	0.999987	2.05559e-06	157.77	2	IGAEDKEK(1)LTK	-0.5534	2	294210
Biological Process	GO:0052200	4	response to host defenses	2.67	0.00256089	A0A063BQ16	155	K	Pyruvate kinase OS=Ustilaginoidea virens OX=1159556 GN=UV8b_6622 PE=3 SV=1	UV8b_6622	1	0.00820199	79.311	2	NMYVDYK(1)NITK	0.24348	1	15296	1	0.00250576	79.889	2	NMYVDYK(1)NITK	0.6254	1	20486	1	0.00152035	71.066	2	NMYVDYK(1)NITK	2.4899	1	21530
Biological Process	GO:0052200	4	response to host defenses	2.67	0.00256089	A0A063BQ16	148	K	Pyruvate kinase OS=Ustilaginoidea virens OX=1159556 GN=UV8b_6622 PE=3 SV=1	UV8b_6622	1	4.07087e-28	223.55	2	FATSCNTK(1)NMYVDYK	-0.31045	1	21857	1	4.96353e-32	196.42	2	FATSCNTK(1)NMYVDYK	-0.60449	1	21569	1	1.55145e-18	158.59	2	FATSCNTK(1)NMYVDYK	-0.6104	1	21630
Biological Process	GO:0052200	4	response to host defenses	2.67	0.00256089	A0A063BQ16	257	K	Pyruvate kinase OS=Ustilaginoidea virens OX=1159556 GN=UV8b_6622 PE=3 SV=1	UV8b_6622	1	2.06766e-10	97.175	2	AVLGEEGK(1)QIQIIAK	-1.7752	1	10302	1	6.30343e-12	189.56	2	AVLGEEGK(1)QIQIIAK	-0.30642	1	9985.6	1	3.84962e-08	89.382	2	AVLGEEGK(1)QIQIIAK	0.22463	1	11844
Biological Process	GO:0052200	4	response to host defenses	2.67	0.00256089	A0A063BPT2	236	K	Fructose-bisphosphate aldolase, class II OS=Ustilaginoidea virens OX=1159556 GN=UV8b_8162 PE=4 SV=1	UV8b_8162	1	1.56702e-05	159.12	3	PGNVK(1)LHPELLGK	0.76784	2	116800	1	2.62848e-05	121.71	3	PGNVK(1)LHPELLGK	0.20767	2	131420	1	1.37617e-05	136.06	3	PGNVK(1)LHPELLGK	0.40212	2	120260
Biological Process	GO:0052200	4	response to host defenses	2.67	0.00256089	A0A063BPT2	244	K	Fructose-bisphosphate aldolase, class II OS=Ustilaginoidea virens OX=1159556 GN=UV8b_8162 PE=4 SV=1	UV8b_8162	1	5.38637e-09	123.99	2	LHPELLGK(1)HQSHVK	0.0061394	3	285050	1	3.15718e-08	156.73	3	LHPELLGK(1)HQSHVK	0.95339	2	283700	1	5.28835e-08	140.01	3	LHPELLGK(1)HQSHVK	0.53646	3	312260
Biological Process	GO:0052200	4	response to host defenses	2.67	0.00256089	A0A063BPT2	250	K	Fructose-bisphosphate aldolase, class II OS=Ustilaginoidea virens OX=1159556 GN=UV8b_8162 PE=4 SV=1	UV8b_8162	1	1.03833e-11	148.76	3	HQSHVK(1)AAINVK	1.4218	3	61442	1	3.14803e-09	165.39	3	HQSHVK(1)AAINVK	1.5391	3	65945	1	6.29741e-13	168.69	2	HQSHVK(1)AAINVK	-2.1062	3	65797
Biological Process	GO:0052200	4	response to host defenses	2.67	0.00256089	A0A063BPT2	273	K	Fructose-bisphosphate aldolase, class II OS=Ustilaginoidea virens OX=1159556 GN=UV8b_8162 PE=4 SV=1	UV8b_8162	0.970593	0.0123407	44.019	4	EDK(0.029)PVFFVFHGGSGSSK(0.971)TEYLDAISHGVVK	3.352	1	48623
Biological Process	GO:0052200	4	response to host defenses	2.67	0.00256089	A0A063BL83	168	K	Inosine-5'-monophosphate dehydrogenase OS=Ustilaginoidea virens OX=1159556 GN=UV8b_7854 PE=3 SV=1	UV8b_7854	1	3.46874e-08	105.94	2	LGSK(1)LLGIVTNR	-1.2231	1	19423	1	0.0036382	57.003	2	LGSK(1)LLGIVTNR	0.44843	1	20999	1	0.000749949	72.846	2	LGSK(1)LLGIVTNR	0.0046012	1	18739
Biological Process	GO:0051031	5	tRNA transport	2.67	0.00256089	A0A063C377	62	K	RNA-binding La domain protein OS=Ustilaginoidea virens OX=1159556 GN=UV8b_3229 PE=4 SV=1	UV8b_3229																	1	0.017949	52.591	2	NNK(1)FDPSVR	0.43615	1	4256.7
Biological Process	GO:0051031	5	tRNA transport	2.67	0.00256089	A0A063BYS1	567	K	Nuclear pore glycoprotein p62 OS=Ustilaginoidea virens OX=1159556 GN=UV8b_5773 PE=4 SV=1	UV8b_5773									1	0.00386886	80.623	2	LAEK(1)LTQQLEEK	4.5017	1	15090
Biological Process	GO:0051031	5	tRNA transport	2.67	0.00256089	A0A063CAI8	560	K	Heat shock protein 70 OS=Ustilaginoidea virens OX=1159556 GN=UV8b_555 PE=3 SV=1	UV8b_555																	1	0.0128661	47.361	2	NTLSDSK(1)VDEK	0.99208	1	5150.9
Biological Process	GO:0051031	5	tRNA transport	2.67	0.00256089	A0A063CAI8	327	K	Heat shock protein 70 OS=Ustilaginoidea virens OX=1159556 GN=UV8b_555 PE=3 SV=1	UV8b_555	1	0.00255607	54.436	2	VLADAK(1)IDK	-0.30476	1	30209	1	0.037657	54.436	2	VLADAK(1)IDK	-0.38666	2	42883	1	0.00851985	47.561	2	VLADAK(1)IDK	0.35535	1	31759
Biological Process	GO:0051031	5	tRNA transport	2.67	0.00256089	A0A063CAI8	564	K	Heat shock protein 70 OS=Ustilaginoidea virens OX=1159556 GN=UV8b_555 PE=3 SV=1	UV8b_555	1	0.00143942	95.656	2	VDEK(1)IGAEDKEK	0.76545	1	87769	1	7.90883e-05	117.21	2	VDEK(1)IGAEDKEK	0.71508	1	87261	1	4.97421e-07	102.03	2	VDEK(1)IGAEDKEK	-0.73164	1	91912
Biological Process	GO:0051031	5	tRNA transport	2.67	0.00256089	A0A063CAI8	503	K	Heat shock protein 70 OS=Ustilaginoidea virens OX=1159556 GN=UV8b_555 PE=3 SV=1	UV8b_555	1	1.61923e-06	144.47	2	SNK(1)IIITNDK	0.70017	1	161270	1	0.000160773	133.76	2	SNK(1)IIITNDK	0.34682	1	163900	1	8.4659e-08	162.8	2	SNK(1)IIITNDK	0.50777	1	168790
Biological Process	GO:0051031	5	tRNA transport	2.67	0.00256089	A0A063CAI8	72	K	Heat shock protein 70 OS=Ustilaginoidea virens OX=1159556 GN=UV8b_555 PE=3 SV=1	UV8b_555	1	0.000285018	98.167	3	NQVAMNPHNTVFDAK(1)R	-0.66289	1	17356	1	7.30504e-05	63.766	3	NQVAMNPHNTVFDAK(1)R	0.93478	1	17670	1	9.54879e-19	160.52	3	NQVAMNPHNTVFDAK(1)R	0.78617	2	19527
Biological Process	GO:0051031	5	tRNA transport	2.67	0.00256089	A0A063CAI8	527	K	Heat shock protein 70 OS=Ustilaginoidea virens OX=1159556 GN=UV8b_555 PE=3 SV=1	UV8b_555	0.98121	1.52318e-11	102.26	3	MLSDAEK(0.981)YK(0.019)EEDEAEGR	-0.26763	4	188650	0.987426	6.0223e-09	74.733	3	MLSDAEK(0.987)YK(0.013)EEDEAEGR	0.45614	4	183430	0.993354	7.59232e-09	104	2	MLSDAEK(0.993)YK(0.007)EEDEAEGR	-0.87348	3	155550
Biological Process	GO:0051031	5	tRNA transport	2.67	0.00256089	A0A063CAI8	248	K	Heat shock protein 70 OS=Ustilaginoidea virens OX=1159556 GN=UV8b_555 PE=3 SV=1	UV8b_555	1	2.76655e-05	108.93	3	LVNHFVNEFK(1)R	1.1624	1	18023	1	5.81733e-05	135.63	3	LVNHFVNEFK(1)R	0.5004	1	14901	1	1.49331e-07	147.78	2	LVNHFVNEFK(1)R	1.6789	2	55270
Biological Process	GO:0051031	5	tRNA transport	2.67	0.00256089	A0A063CAI8	78	K	Heat shock protein 70 OS=Ustilaginoidea virens OX=1159556 GN=UV8b_555 PE=3 SV=1	UV8b_555	1	2.11323e-08	138	2	K(1)FNDAEVQADMK	1.0359	3	180300	1	1.5082e-12	197.3	2	K(1)FNDAEVQADMK	0.72036	3	183220	1	2.31429e-13	180.81	2	K(1)FNDAEVQADMK	0.64983	3	190040
Biological Process	GO:0051031	5	tRNA transport	2.67	0.00256089	A0A063CAI8	350	K	Heat shock protein 70 OS=Ustilaginoidea virens OX=1159556 GN=UV8b_555 PE=3 SV=1	UV8b_555	1	3.47712e-09	108.4	2	IQK(1)LITDYFNGK	-0.76954	2	60880	1	2.92798e-06	125.17	2	IQK(1)LITDYFNGK	0.97207	2	55509	1	6.78194e-09	151.66	2	IQK(1)LITDYFNGK	0.25334	2	58923
Biological Process	GO:0051031	5	tRNA transport	2.67	0.00256089	A0A063CAI8	102	K	Heat shock protein 70 OS=Ustilaginoidea virens OX=1159556 GN=UV8b_555 PE=3 SV=1	UV8b_555	1	0.0045033	62.271	2	GGK(1)PLVEVEFK	2.2639	1	10078									1	0.0216524	47.334	2	GGK(1)PLVEVEFK	3.0279	1	11662
Biological Process	GO:0052200	4	response to host defenses	2.67	0.00256089	A0A063BQ16	489	K	Pyruvate kinase OS=Ustilaginoidea virens OX=1159556 GN=UV8b_6622 PE=3 SV=1	UV8b_6622	1	0.00369108	69.093	2	IK(1)WAVNK	0.30681	1	38440	1	0.00143821	113.85	2	IK(1)WAVNK	-0.083404	1	36954	1	0.00150366	100.67	2	IK(1)WAVNK	-0.28534	1	43079
Biological Process	GO:0075136	3	response to host	2.67	0.00256089	A0A063CAI8	560	K	Heat shock protein 70 OS=Ustilaginoidea virens OX=1159556 GN=UV8b_555 PE=3 SV=1	UV8b_555																	1	0.0128661	47.361	2	NTLSDSK(1)VDEK	0.99208	1	5150.9
Biological Process	GO:0075136	3	response to host	2.67	0.00256089	A0A063CAI8	564	K	Heat shock protein 70 OS=Ustilaginoidea virens OX=1159556 GN=UV8b_555 PE=3 SV=1	UV8b_555	1	0.00143942	95.656	2	VDEK(1)IGAEDKEK	0.76545	1	87769	1	7.90883e-05	117.21	2	VDEK(1)IGAEDKEK	0.71508	1	87261	1	4.97421e-07	102.03	2	VDEK(1)IGAEDKEK	-0.73164	1	91912
Biological Process	GO:0075136	3	response to host	2.67	0.00256089	A0A063BXS5	455	K	Cobalamin-independent methionine synthase OS=Ustilaginoidea virens OX=1159556 GN=UV8b_5222 PE=3 SV=1	UV8b_5222	0.910782	0.0602446	50.314	2	NK(0.911)FTK(0.089)GEISEEQYDK	-12.968	1	9875
Biological Process	GO:0075136	3	response to host	2.67	0.00256089	A0A063BXS5	301	K	Cobalamin-independent methionine synthase OS=Ustilaginoidea virens OX=1159556 GN=UV8b_5222 PE=3 SV=1	UV8b_5222	1	0.00254911	72.492	2	NIWK(1)TNFK	-0.19083	1	46135	1	0.000506554	94.806	2	NIWK(1)TNFK	-1.0431	1	51027	1	0.00249793	72.492	2	NIWK(1)TNFK	0.014235	1	50703
Biological Process	GO:0075136	3	response to host	2.67	0.00256089	A0A063BXS5	141	K	Cobalamin-independent methionine synthase OS=Ustilaginoidea virens OX=1159556 GN=UV8b_5222 PE=3 SV=1	UV8b_5222	1	1.79278e-14	177.41	2	LVDSPK(1)AVNDFNEAK	0.24127	2	141230	1	1.25109e-07	139.7	2	LVDSPK(1)AVNDFNEAK	0.34372	2	147760	1	1.11351e-18	196.42	2	LVDSPK(1)AVNDFNEAK	0.44692	2	147730
Biological Process	GO:0075136	3	response to host	2.67	0.00256089	A0A063BXS5	48	K	Cobalamin-independent methionine synthase OS=Ustilaginoidea virens OX=1159556 GN=UV8b_5222 PE=3 SV=1	UV8b_5222	1	0.000459491	104.76	2	LAHWK(1)IQK	0.10206	1	359820	1	0.000862026	92.677	2	LAHWK(1)IQK	1.0818	1	359200	1	0.00064036	104.76	2	LAHWK(1)IQK	0.33096	1	381900
Biological Process	GO:0075136	3	response to host	2.67	0.00256089	A0A063BXS5	385	K	Cobalamin-independent methionine synthase OS=Ustilaginoidea virens OX=1159556 GN=UV8b_5222 PE=3 SV=1	UV8b_5222	1	5.19811e-24	217.24	2	GQLEANAK(1)SLQAR	-0.22185	1	227230	1	7.05261e-19	192.95	2	GQLEANAK(1)SLQAR	-0.06163	1	228730	1	2.16626e-26	260.97	2	GQLEANAK(1)SLQAR	0.44447	1	238240
Biological Process	GO:0075136	3	response to host	2.67	0.00256089	A0A063BXS5	468	K	Cobalamin-independent methionine synthase OS=Ustilaginoidea virens OX=1159556 GN=UV8b_5222 PE=3 SV=1	UV8b_5222	1	1.62271e-22	159.82	2	GEISEEQYDK(1)FIEEEIK	-1.1394	1	25150	1	5.88759e-13	133.47	2	GEISEEQYDK(1)FIEEEIK	-0.90408	1	23045	1	3.85769e-13	131.06	2	GEISEEQYDK(1)FIEEEIK	0.50371	1	27757
Biological Process	GO:0075136	3	response to host	2.67	0.00256089	A0A063BXS5	458	K	Cobalamin-independent methionine synthase OS=Ustilaginoidea virens OX=1159556 GN=UV8b_5222 PE=3 SV=1	UV8b_5222	1	6.24201e-09	108.24	2	FTK(1)GEISEEQYDK	1.6047	1	39196	1	1.15307e-07	108.5	2	FTK(1)GEISEEQYDK	1.0377	1	40596	1	1.16319e-18	207.12	2	FTK(1)GEISEEQYDK	0.99988	1	40174
Biological Process	GO:0075136	3	response to host	2.67	0.00256089	A0A063BXS5	547	K	Cobalamin-independent methionine synthase OS=Ustilaginoidea virens OX=1159556 GN=UV8b_5222 PE=3 SV=1	UV8b_5222	1	1.31834e-09	162.21	2	ESK(1)YAVSVSSK	0.63786	1	611090	1	1.94158e-05	150.21	2	ESK(1)YAVSVSSK	0.90679	1	606570	1	1.08689e-07	150.21	2	ESK(1)YAVSVSSK	0.19431	1	639760
Biological Process	GO:0075136	3	response to host	2.67	0.00256089	A0A063BXS5	629	K	Cobalamin-independent methionine synthase OS=Ustilaginoidea virens OX=1159556 GN=UV8b_5222 PE=3 SV=1	UV8b_5222	1	8.86611e-09	119.94	2	DAYLK(1)WAVDAFK	0.4273	2	95214	1	0.000124497	86.243	2	DAYLK(1)WAVDAFK	0.7025	2	87734	1	1.15409e-08	81.799	2	DAYLK(1)WAVDAFK	1.5618	2	85051
Biological Process	GO:0075136	3	response to host	2.67	0.00256089	A0A063BXS5	29	K	Cobalamin-independent methionine synthase OS=Ustilaginoidea virens OX=1159556 GN=UV8b_5222 PE=3 SV=1	UV8b_5222	1	1.71375e-33	187.49	2	ATEAYWSGK(1)ISQADLLAEAK	0.76719	1	77568	1	2.26463e-28	177.74	2	ATEAYWSGK(1)ISQADLLAEAK	-0.47471	1	71218	1	5.73462e-40	179.9	2	ATEAYWSGK(1)ISQADLLAEAK	-0.033104	1	72400
Biological Process	GO:0075136	3	response to host	2.67	0.00256089	A0A063BXS5	317	K	Cobalamin-independent methionine synthase OS=Ustilaginoidea virens OX=1159556 GN=UV8b_5222 PE=3 SV=1	UV8b_5222	1	7.77083e-33	199.59	2	AIETVETAIQK(1)LGK	-0.54187	1	564110	1	2.56484e-23	187.85	2	AIETVETAIQK(1)LGK	0.041078	1	621930	1	6.56117e-35	199.59	2	AIETVETAIQK(1)LGK	0.43091	1	576810
Biological Process	GO:0075136	3	response to host	2.67	0.00256089	A0A063BXS5	238	K	Cobalamin-independent methionine synthase OS=Ustilaginoidea virens OX=1159556 GN=UV8b_5222 PE=3 SV=1	UV8b_5222	1	4.83512e-06	120.33	2	FASLGDK(1)IPK	-0.5233	1	190790	1	0.000402311	112.8	2	FASLGDK(1)IPK	-0.72086	1	194940	1	7.65909e-07	139.02	2	FASLGDK(1)IPK	-0.028019	1	204040
Biological Process	GO:0075136	3	response to host	2.67	0.00256089	A0A063BXS5	231	K	Cobalamin-independent methionine synthase OS=Ustilaginoidea virens OX=1159556 GN=UV8b_5222 PE=3 SV=1	UV8b_5222	1	3.30599e-09	138	2	PAYEK(1)FASLGDK	2.968	4	1406600	1	2.91572e-08	153.52	2	PAYEK(1)FASLGDK	3.2235	4	1448300	1	2.46434e-08	137.39	2	PAYEK(1)FASLGDK	3.5154	4	1403100
Biological Process	GO:0075136	3	response to host	2.67	0.00256089	A0A063BS68	240	K	Aconitate hydratase, mitochondrial OS=Ustilaginoidea virens OX=1159556 GN=UV8b_7585 PE=3 SV=1	UV8b_7585	1	2.99732e-10	97.084	2	VIGVK(1)LTGELSGWTAPK	2.1967	1	30024	1	1.25391e-06	91.993	2	VIGVK(1)LTGELSGWTAPK	1.3728	1	35974	1	7.60655e-05	65.12	2	VIGVK(1)LTGELSGWTAPK	2.3706	1	41310
Biological Process	GO:0075136	3	response to host	2.67	0.00256089	A0A063BS68	612	K	Aconitate hydratase, mitochondrial OS=Ustilaginoidea virens OX=1159556 GN=UV8b_7585 PE=3 SV=1	UV8b_7585	1	1.13008e-09	114.93	3	TTTDHISMAGPWLK(1)YR	-0.74074	1	36070	1	4.07255e-08	135.5	3	TTTDHISMAGPWLK(1)YR	1.2549	1	34074	1	1.14372e-05	103.76	3	TTTDHISMAGPWLK(1)YR	1.4432	1	35538
Biological Process	GO:0075136	3	response to host	2.67	0.00256089	A0A063BS68	97	K	Aconitate hydratase, mitochondrial OS=Ustilaginoidea virens OX=1159556 GN=UV8b_7585 PE=3 SV=1	UV8b_7585	1	0.00150826	81.163	2	SYLK(1)LRPDR	0.29211	1	96377									1	0.0250369	90.761	2	SYLK(1)LRPDR	-0.36085	1	106430
Biological Process	GO:0075136	3	response to host	2.67	0.00256089	A0A063BS68	75	K	Aconitate hydratase, mitochondrial OS=Ustilaginoidea virens OX=1159556 GN=UV8b_7585 PE=3 SV=1	UV8b_7585	1	6.07912e-09	55.637	4	LNRPLTYAEK(1)ILYSHLDDPHGQDIER	-0.70053	1	25937	1	3.05678e-08	62.95	4	LNRPLTYAEK(1)ILYSHLDDPHGQDIER	0.15857	1	34495	1	4.04266e-05	46.278	4	LNRPLTYAEK(1)ILYSHLDDPHGQDIER	0.57835	1	34933
Biological Process	GO:0075136	3	response to host	2.67	0.00256089	A0A063BQ61	150	K	Triosephosphate isomerase OS=Ustilaginoidea virens OX=1159556 GN=UV8b_7968 PE=3 SV=1	UV8b_7968	1	1.94873e-13	142.08	2	QLAALK(1)EQINDWSK	-0.35001	1	19400	1	2.07569e-17	218.12	2	QLAALK(1)EQINDWSK	0.51683	1	20289	1	1.53606e-18	169.57	2	QLAALK(1)EQINDWSK	-0.62695	1	17433
Biological Process	GO:0075136	3	response to host	2.67	0.00256089	A0A063BQ61	4	K	Triosephosphate isomerase OS=Ustilaginoidea virens OX=1159556 GN=UV8b_7968 PE=3 SV=1	UV8b_7968	1	0.00487895	101.41	2	K(1)FFVGGNFK	-0.22296	1	191580	1	0.00130923	109.36	2	K(1)FFVGGNFK	0.28104	1	196640	1	0.000135062	109.36	2	K(1)FFVGGNFK	-0.29717	1	197620
Biological Process	GO:0075136	3	response to host	2.67	0.00256089	A0A063BXS5	135	K	Cobalamin-independent methionine synthase OS=Ustilaginoidea virens OX=1159556 GN=UV8b_5222 PE=3 SV=1	UV8b_5222	1	7.96207e-37	221.62	2	PTLQDNQAFK(1)LVDSPK	0.18424	3	120500	1	6.32115e-32	281.76	2	PTLQDNQAFK(1)LVDSPK	0.60481	4	127680	1	1.16893e-19	207.06	2	PTLQDNQAFK(1)LVDSPK	-0.022078	3	116810
Biological Process	GO:0075136	3	response to host	2.67	0.00256089	A0A063CAI8	327	K	Heat shock protein 70 OS=Ustilaginoidea virens OX=1159556 GN=UV8b_555 PE=3 SV=1	UV8b_555	1	0.00255607	54.436	2	VLADAK(1)IDK	-0.30476	1	30209	1	0.037657	54.436	2	VLADAK(1)IDK	-0.38666	2	42883	1	0.00851985	47.561	2	VLADAK(1)IDK	0.35535	1	31759
Biological Process	GO:0075136	3	response to host	2.67	0.00256089	A0A063BXS5	682	K	Cobalamin-independent methionine synthase OS=Ustilaginoidea virens OX=1159556 GN=UV8b_5222 PE=3 SV=1	UV8b_5222	1	0.00281637	66.087	2	SDAK(1)LLR	-0.25123	2	75648	1	0.00414334	70.67	2	SDAK(1)LLR	-0.30634	1	39176	1	0.00314985	78.178	2	SDAK(1)LLR	0.77848	2	78937
Biological Process	GO:0075136	3	response to host	2.67	0.00256089	A0A063BZ58	126	K	Putative enolase OS=Ustilaginoidea virens OX=1159556 GN=UV8b_2980 PE=3 SV=1	UV8b_2980	1	1.64216e-09	86.952	3	AGAAEK(1)GVPLYAHISDLAGTK	0.27645	1	11105									1	8.54541e-05	66.913	3	AGAAEK(1)GVPLYAHISDLAGTK	1.1891	1	9022.8
Biological Process	GO:0075136	3	response to host	2.67	0.00256089	A0A063CAI8	503	K	Heat shock protein 70 OS=Ustilaginoidea virens OX=1159556 GN=UV8b_555 PE=3 SV=1	UV8b_555	1	1.61923e-06	144.47	2	SNK(1)IIITNDK	0.70017	1	161270	1	0.000160773	133.76	2	SNK(1)IIITNDK	0.34682	1	163900	1	8.4659e-08	162.8	2	SNK(1)IIITNDK	0.50777	1	168790
Biological Process	GO:0075136	3	response to host	2.67	0.00256089	A0A063CAI8	72	K	Heat shock protein 70 OS=Ustilaginoidea virens OX=1159556 GN=UV8b_555 PE=3 SV=1	UV8b_555	1	0.000285018	98.167	3	NQVAMNPHNTVFDAK(1)R	-0.66289	1	17356	1	7.30504e-05	63.766	3	NQVAMNPHNTVFDAK(1)R	0.93478	1	17670	1	9.54879e-19	160.52	3	NQVAMNPHNTVFDAK(1)R	0.78617	2	19527
Biological Process	GO:0075136	3	response to host	2.67	0.00256089	A0A063CAI8	527	K	Heat shock protein 70 OS=Ustilaginoidea virens OX=1159556 GN=UV8b_555 PE=3 SV=1	UV8b_555	0.98121	1.52318e-11	102.26	3	MLSDAEK(0.981)YK(0.019)EEDEAEGR	-0.26763	4	188650	0.987426	6.0223e-09	74.733	3	MLSDAEK(0.987)YK(0.013)EEDEAEGR	0.45614	4	183430	0.993354	7.59232e-09	104	2	MLSDAEK(0.993)YK(0.007)EEDEAEGR	-0.87348	3	155550
Biological Process	GO:0075136	3	response to host	2.67	0.00256089	A0A063CAI8	248	K	Heat shock protein 70 OS=Ustilaginoidea virens OX=1159556 GN=UV8b_555 PE=3 SV=1	UV8b_555	1	2.76655e-05	108.93	3	LVNHFVNEFK(1)R	1.1624	1	18023	1	5.81733e-05	135.63	3	LVNHFVNEFK(1)R	0.5004	1	14901	1	1.49331e-07	147.78	2	LVNHFVNEFK(1)R	1.6789	2	55270
Biological Process	GO:0075136	3	response to host	2.67	0.00256089	A0A063CAI8	78	K	Heat shock protein 70 OS=Ustilaginoidea virens OX=1159556 GN=UV8b_555 PE=3 SV=1	UV8b_555	1	2.11323e-08	138	2	K(1)FNDAEVQADMK	1.0359	3	180300	1	1.5082e-12	197.3	2	K(1)FNDAEVQADMK	0.72036	3	183220	1	2.31429e-13	180.81	2	K(1)FNDAEVQADMK	0.64983	3	190040
Biological Process	GO:0075136	3	response to host	2.67	0.00256089	A0A063CAI8	350	K	Heat shock protein 70 OS=Ustilaginoidea virens OX=1159556 GN=UV8b_555 PE=3 SV=1	UV8b_555	1	3.47712e-09	108.4	2	IQK(1)LITDYFNGK	-0.76954	2	60880	1	2.92798e-06	125.17	2	IQK(1)LITDYFNGK	0.97207	2	55509	1	6.78194e-09	151.66	2	IQK(1)LITDYFNGK	0.25334	2	58923
Biological Process	GO:0075136	3	response to host	2.67	0.00256089	A0A063CAI8	572	K	Heat shock protein 70 OS=Ustilaginoidea virens OX=1159556 GN=UV8b_555 PE=3 SV=1	UV8b_555	0.999953	3.58731e-06	108.2	2	IGAEDKEK(1)LTK	0.82676	2	273700	0.999812	0.000872937	129.69	2	IGAEDKEK(1)LTK	0.1131	2	279790	0.999987	2.05559e-06	157.77	2	IGAEDKEK(1)LTK	-0.5534	2	294210
Biological Process	GO:0075136	3	response to host	2.67	0.00256089	A0A063CAI8	102	K	Heat shock protein 70 OS=Ustilaginoidea virens OX=1159556 GN=UV8b_555 PE=3 SV=1	UV8b_555	1	0.0045033	62.271	2	GGK(1)PLVEVEFK	2.2639	1	10078									1	0.0216524	47.334	2	GGK(1)PLVEVEFK	3.0279	1	11662
Biological Process	GO:0075136	3	response to host	2.67	0.00256089	A0A063CAI8	94	K	Heat shock protein 70 OS=Ustilaginoidea virens OX=1159556 GN=UV8b_555 PE=3 SV=1	UV8b_555	1	0.00218372	83.438	2	HFPFK(1)IISDK	0.36721	1	161840	1	0.0501649	44.57	2	HFPFK(1)IISDK	0.7459	1	166300	1	0.0350518	43.168	2	HFPFK(1)IISDK	0.8647	1	176590
Biological Process	GO:0075136	3	response to host	2.67	0.00256089	A0A063CAI8	89	K	Heat shock protein 70 OS=Ustilaginoidea virens OX=1159556 GN=UV8b_555 PE=3 SV=1	UV8b_555	1	1.40583e-15	122.2	2	FNDAEVQADMK(1)HFPFK	0.0041397	3	187000	1	3.40416e-13	125.14	2	FNDAEVQADMK(1)HFPFK	-0.1376	3	195060	1	3.10363e-13	144.09	2	FNDAEVQADMK(1)HFPFK	-0.2033	3	189910
Biological Process	GO:0075136	3	response to host	2.67	0.00256089	A0A063BZ58	60	K	Putative enolase OS=Ustilaginoidea virens OX=1159556 GN=UV8b_2980 PE=3 SV=1	UV8b_2980									1	0.0551251	46.835	2	WGGK(1)GVGK	-0.52444	1	152200
Biological Process	GO:0075136	3	response to host	2.67	0.00256089	A0A063BZ58	398	K	Putative enolase OS=Ustilaginoidea virens OX=1159556 GN=UV8b_2980 PE=3 SV=1	UV8b_2980	1	3.60715e-05	83.438	2	SGEIK(1)TGAPCR	1.081	1	37066	1	6.97968e-06	108.93	2	SGEIK(1)TGAPCR	0.12113	1	39177	1	4.20219e-11	110.88	2	SGEIK(1)TGAPCR	0.09029	1	38169
Biological Process	GO:0075136	3	response to host	2.67	0.00256089	A0A063BZ58	192	K	Putative enolase OS=Ustilaginoidea virens OX=1159556 GN=UV8b_2980 PE=3 SV=1	UV8b_2980	1	4.60817e-09	166.61	2	QGAEVYQK(1)LK	0.11432	1	138740	1	1.85324e-10	209.86	2	QGAEVYQK(1)LK	0.074204	1	140270	1	2.75951e-20	213.45	2	QGAEVYQK(1)LK	-0.80379	1	140780
Biological Process	GO:0075136	3	response to host	2.67	0.00256089	A0A063BZ58	242	K	Putative enolase OS=Ustilaginoidea virens OX=1159556 GN=UV8b_2980 PE=3 SV=1	UV8b_2980	1	3.21492e-09	117.21	2	MK(1)IAMDVASSEFYK	-1.2551	1	52458	1	7.19726e-08	97.594	2	MK(1)IAMDVASSEFYK	-0.43695	1	55739	1	5.50953e-08	85.813	2	MK(1)IAMDVASSEFYK	-0.026073	1	52529
Biological Process	GO:0075136	3	response to host	2.67	0.00256089	A0A063BZ58	410	K	Putative enolase OS=Ustilaginoidea virens OX=1159556 GN=UV8b_2980 PE=3 SV=1	UV8b_2980	1	9.92762e-06	152.31	2	LAK(1)LNQILR	0.11798	1	487500	1	3.42947e-05	121.31	2	LAK(1)LNQILR	0.61461	1	548930	1	0.000168444	85.813	2	LAK(1)LNQILR	-0.18367	1	517560
Biological Process	GO:0075136	3	response to host	2.67	0.00256089	A0A063BZ58	259	K	Putative enolase OS=Ustilaginoidea virens OX=1159556 GN=UV8b_2980 PE=3 SV=1	UV8b_2980	1	0.00324823	102.46	2	K(1)YDLDFK	-0.036544	1	65056	1	0.00578303	87.251	2	K(1)YDLDFK	0.48748	1	75770	1	0.00182021	91.783	2	K(1)YDLDFK	0.02779	1	72462
Biological Process	GO:0075136	3	response to host	2.67	0.00256089	A0A063BZ58	64	K	Putative enolase OS=Ustilaginoidea virens OX=1159556 GN=UV8b_2980 PE=3 SV=1	UV8b_2980	1	2.71635e-07	63.947	2	GVGK(1)AVDNVNSIIGPALIK	1.7305	1	26976	1	1.14391e-08	91.993	2	GVGK(1)AVDNVNSIIGPALIK	1.3143	1	28205	1	6.34351e-07	87.251	2	GVGK(1)AVDNVNSIIGPALIK	2.2525	1	25968
Biological Process	GO:0075136	3	response to host	2.67	0.00256089	A0A063BZ58	5	K	Putative enolase OS=Ustilaginoidea virens OX=1159556 GN=UV8b_2980 PE=3 SV=1	UV8b_2980	1	0.0028107	62.88	2	AITK(1)VHAR	1.6359	1	8369.5	1	0.00418538	72.038	2	AITK(1)VHAR	-1.3198	1	8379.8	1	0.000539144	102.46	2	AITK(1)VHAR	-0.20602	1	11595
Biological Process	GO:0075136	3	response to host	2.67	0.00256089	A0A063BZ58	339	K	Putative enolase OS=Ustilaginoidea virens OX=1159556 GN=UV8b_2980 PE=3 SV=1	UV8b_2980	1	1.54669e-08	132.44	2	AIELK(1)ACNALLLK	-1.4704	1	408930	1	7.05411e-05	124.06	2	AIELK(1)ACNALLLK	-0.11446	1	444610	1	6.13759e-13	163.59	2	AIELK(1)ACNALLLK	-0.68855	1	458030
Biological Process	GO:0075136	3	response to host	2.67	0.00256089	A0A063BXS5	558	K	Cobalamin-independent methionine synthase OS=Ustilaginoidea virens OX=1159556 GN=UV8b_5222 PE=3 SV=1	UV8b_5222																	1	0.0496758	41.317	2	PMK(1)GMLTGPVTCLR	4.8552	1	219540
Biological Process	GO:0051274	7	beta-glucan biosynthetic process	2.85	0.00266516	A0A063BK54	1598	K	Beta-1,3-glucan synthase catalytic subunit OS=Ustilaginoidea virens OX=1159556 GN=UV8b_8319 PE=4 SV=1	UV8b_8319	1	4.89651e-10	147.72	2	VLSTK(1)QLEQFYDK	-1.9871	1	3316.3
Biological Process	GO:0052200	4	response to host defenses	2.67	0.00256089	A0A063BQ16	159	K	Pyruvate kinase OS=Ustilaginoidea virens OX=1159556 GN=UV8b_6622 PE=3 SV=1	UV8b_6622	1	0.00245567	72.365	2	NITK(1)VIEPGR	-2.2843	1	63320	1	0.000205907	87.895	2	NITK(1)VIEPGR	-0.23064	1	59348	1	0.0114707	46.033	2	NITK(1)VIEPGR	1.1696	1	60678
Biological Process	GO:0052200	4	response to host defenses	2.67	0.00256089	A0A063BQ16	54	K	Pyruvate kinase OS=Ustilaginoidea virens OX=1159556 GN=UV8b_6622 PE=3 SV=1	UV8b_6622	1	1.99339e-07	108.34	2	SSIICTIGPK(1)TNSVEAINK	-0.13905	1	19021	1	9.73898e-09	98.895	2	SSIICTIGPK(1)TNSVEAINK	0.59379	1	18043	1	1.70257e-06	84.58	2	SSIICTIGPK(1)TNSVEAINK	-1.0674	1	16786
Biological Process	GO:0098869	3	cellular oxidant detoxification	2.67	0.00256089	A0A063C528	109	K	Superoxide dismutase [Cu-Zn] OS=Ustilaginoidea virens OX=1159556 GN=UV8b_988 PE=3 SV=1	UV8b_988	1	2.22771e-09	146.58	2	DSHVK(1)LIGPHSVIGR	0.35491	4	630170	1	4.96263e-08	148.69	2	DSHVK(1)LIGPHSVIGR	-0.4231	4	664640	1	1.34022e-12	158.02	2	DSHVK(1)LIGPHSVIGR	0.33942	4	668530
Biological Process	GO:0098869	3	cellular oxidant detoxification	2.67	0.00256089	A0A063BZU0	202	K	Catalase-peroxidase OS=Ustilaginoidea virens OX=1159556 GN=katG PE=3 SV=1	katG	1	0.000335375	131.22	2	YKGDK(1)NFQK	1.1801	1	13215	0.999987	0.0115794	123.5	2	YKGDK(1)NFQK	0.27846	1	12559	0.999932	0.00219362	102.55	2	YKGDK(1)NFQK	1.0875	1	13865
Biological Process	GO:0098869	3	cellular oxidant detoxification	2.67	0.00256089	A0A063BZU0	63	K	Catalase-peroxidase OS=Ustilaginoidea virens OX=1159556 GN=katG PE=3 SV=1	katG	1	0.0174172	52.591	2	TLDFEGLK(1)K	2.0663	2	31492	1	0.00109197	84.368	2	TLDFEGLK(1)K	0.35985	2	32162	1	0.00207187	72.038	2	TLDFEGLK(1)K	0.49324	2	35432
Biological Process	GO:0098869	3	cellular oxidant detoxification	2.67	0.00256089	A0A063BZU0	363	K	Catalase-peroxidase OS=Ustilaginoidea virens OX=1159556 GN=katG PE=3 SV=1	katG	0.988522	7.25241e-11	126.32	3	TDDLIIPDAYDANK(0.989)FHK(0.011)PK	0.049129	4	805330	0.989691	3.47919e-09	139.61	3	TDDLIIPDAYDANK(0.99)FHK(0.01)PK	0.97419	4	830630	0.991042	3.77387e-09	155.57	3	TDDLIIPDAYDANK(0.991)FHK(0.009)PK	1.1842	4	819040
Biological Process	GO:0098869	3	cellular oxidant detoxification	2.67	0.00256089	A0A063BZU0	593	K	Catalase-peroxidase OS=Ustilaginoidea virens OX=1159556 GN=katG PE=3 SV=1	katG	1	1.6361e-06	115.35	3	SHGAVK(1)QEHLLVDR	0.266	1	34305	1	0.000362445	75.5	3	SHGAVK(1)QEHLLVDR	0.7992	1	35186	1	1.3327e-11	113.34	3	SHGAVK(1)QEHLLVDR	0.027497	1	37049
Biological Process	GO:0098869	3	cellular oxidant detoxification	2.67	0.00256089	A0A063BZU0	138	K	Catalase-peroxidase OS=Ustilaginoidea virens OX=1159556 GN=katG PE=3 SV=1	katG	1	0.00353162	61.494	2	LLWPIK(1)QK	0.068584	1	16906									1	0.0114419	66.087	2	LLWPIK(1)QK	0.4883	1	18297
Biological Process	GO:0098869	3	cellular oxidant detoxification	2.67	0.00256089	A0A063BZU0	709	K	Catalase-peroxidase OS=Ustilaginoidea virens OX=1159556 GN=katG PE=3 SV=1	katG	1	0.00228256	60	2	FVK(1)DFVAAWDK	1.9703	1	14819
Biological Process	GO:0098869	3	cellular oxidant detoxification	2.67	0.00256089	A0A063BZU0	368	K	Catalase-peroxidase OS=Ustilaginoidea virens OX=1159556 GN=katG PE=3 SV=1	katG	1	2.2003e-09	126.21	2	PK(1)MLTTDLSLR	0.0055281	4	626040	1	1.07494e-07	112.73	2	PK(1)MLTTDLSLR	0.21777	4	688860	1	2.73425e-09	152.23	2	PK(1)MLTTDLSLR	0.24946	5	707280
Biological Process	GO:0098869	3	cellular oxidant detoxification	2.67	0.00256089	A0A063BZU0	384	K	Catalase-peroxidase OS=Ustilaginoidea virens OX=1159556 GN=katG PE=3 SV=1	katG	1	6.38312e-06	136.84	2	FDPAYEK(1)ISR	-1.2362	1	212010	1	0.000205907	117.3	2	FDPAYEK(1)ISR	-0.96595	1	215570	1	6.47016e-05	101.82	2	FDPAYEK(1)ISR	0.070544	1	221330
Biological Process	GO:0098869	3	cellular oxidant detoxification	2.67	0.00256089	A0A063BZU0	406	K	Catalase-peroxidase OS=Ustilaginoidea virens OX=1159556 GN=katG PE=3 SV=1	katG	1	2.21322e-06	129.56	2	AWFK(1)LTHR	0.54706	1	302170	1	0.000280864	142.36	2	AWFK(1)LTHR	0.83864	1	317930	1	0.000264693	117.39	2	AWFK(1)LTHR	-0.4427	1	329730
Biological Process	GO:0098869	3	cellular oxidant detoxification	2.67	0.00256089	A0A063BZD7	45	K	Thioredoxin-like protein OS=Ustilaginoidea virens OX=1159556 GN=UV8b_3492 PE=4 SV=1	UV8b_3492	1	2.5102e-09	81.48	2	AIAPVFEK(1)LAAQHGR	-0.17035	1	15240	1	0.00137583	94.791	2	AIAPVFEK(1)LAAQHGR	-0.7212	1	15620	1	1.73952e-08	108.24	2	AIAPVFEK(1)LAAQHGR	-0.0571	1	15750
Biological Process	GO:0098869	3	cellular oxidant detoxification	2.67	0.00256089	A0A063BY66	119	K	Glutaredoxin OS=Ustilaginoidea virens OX=1159556 GN=UV8b_5312 PE=4 SV=1	UV8b_5312	1	0.000329174	90.263	2	SGK(1)LEDLLK	0.69286	1	6758.4	1	0.000222874	124.81	2	SGK(1)LEDLLK	1.2152	1	9029.2	1	0.000168183	109.88	2	SGK(1)LEDLLK	1.2232	1	10688
Biological Process	GO:0098869	3	cellular oxidant detoxification	2.67	0.00256089	A0A063BY66	63	K	Glutaredoxin OS=Ustilaginoidea virens OX=1159556 GN=UV8b_5312 PE=4 SV=1	UV8b_5312	1	4.15046e-14	145.75	2	DTLTK(1)LGAVFK	-1.5311	2	68778	1	3.39421e-07	133.76	2	DTLTK(1)LGAVFK	-0.76918	2	66742	1	1.43048e-07	123.42	2	DTLTK(1)LGAVFK	-0.61328	2	63921
Biological Process	GO:0098869	3	cellular oxidant detoxification	2.67	0.00256089	A0A063BLH1	688	K	Catalase OS=Ustilaginoidea virens OX=1159556 GN=UV8b_7754 PE=3 SV=1	UV8b_7754	1	1.73306e-09	123.99	2	GSGIYAQK(1)NPGDLVR	0.31958	1	8095.5	1	1.81918e-11	126.17	2	GSGIYAQK(1)NPGDLVR	0.21521	1	8343.8	1	1.48319e-05	103.23	2	GSGIYAQK(1)NPGDLVR	0.67636	1	9158.6
Biological Process	GO:0098869	3	cellular oxidant detoxification	2.67	0.00256089	A0A063BLH1	705	K	Catalase OS=Ustilaginoidea virens OX=1159556 GN=UV8b_7754 PE=3 SV=1	UV8b_7754	1	0.0146718	69.915	2	GLATFK(1)FTDR	0.47799	1	6438.7									1	0.00123857	44.82	2	GLATFK(1)FTDR	-0.20727	1	8760.9
Biological Process	GO:0052200	4	response to host defenses	2.67	0.00256089	A0A063CBC4	1340	K	Putative cell wall biogenesis protein phosphatase Ssd1 OS=Ustilaginoidea virens OX=1159556 GN=UV8b_168 PE=4 SV=1	UV8b_168	1	6.24419e-06	120.65	2	VPIILK(1)TDLSK	-0.18745	1	16588	1	0.000398401	87.942	2	VPIILK(1)TDLSK	-0.30251	1	20368	1	4.47686e-05	71.066	2	VPIILK(1)TDLSK	0.15068	1	21415
Biological Process	GO:0052200	4	response to host defenses	2.67	0.00256089	A0A063CBC4	1196	K	Putative cell wall biogenesis protein phosphatase Ssd1 OS=Ustilaginoidea virens OX=1159556 GN=UV8b_168 PE=4 SV=1	UV8b_168	1	4.23556e-05	57.62	3	GVPSSAYVPEDERPK(1)AAASQR	0.023279	1	8485.5
Biological Process	GO:0052200	4	response to host defenses	2.67	0.00256089	A0A063CAI8	560	K	Heat shock protein 70 OS=Ustilaginoidea virens OX=1159556 GN=UV8b_555 PE=3 SV=1	UV8b_555																	1	0.0128661	47.361	2	NTLSDSK(1)VDEK	0.99208	1	5150.9
Biological Process	GO:0052200	4	response to host defenses	2.67	0.00256089	A0A063CAI8	327	K	Heat shock protein 70 OS=Ustilaginoidea virens OX=1159556 GN=UV8b_555 PE=3 SV=1	UV8b_555	1	0.00255607	54.436	2	VLADAK(1)IDK	-0.30476	1	30209	1	0.037657	54.436	2	VLADAK(1)IDK	-0.38666	2	42883	1	0.00851985	47.561	2	VLADAK(1)IDK	0.35535	1	31759
Biological Process	GO:0098869	3	cellular oxidant detoxification	2.67	0.00256089	A0A063C528	140	K	Superoxide dismutase [Cu-Zn] OS=Ustilaginoidea virens OX=1159556 GN=UV8b_988 PE=3 SV=1	UV8b_988	1	4.18276e-37	252.75	2	GGNEESLK(1)TGNAGPR	0.64708	1	112080	1	1.11929e-30	201.66	2	GGNEESLK(1)TGNAGPR	-0.1974	1	115260	1	3.30391e-36	294.41	2	GGNEESLK(1)TGNAGPR	0.4351	1	120600
Biological Process	GO:0052200	4	response to host defenses	2.67	0.00256089	A0A063CAI8	564	K	Heat shock protein 70 OS=Ustilaginoidea virens OX=1159556 GN=UV8b_555 PE=3 SV=1	UV8b_555	1	0.00143942	95.656	2	VDEK(1)IGAEDKEK	0.76545	1	87769	1	7.90883e-05	117.21	2	VDEK(1)IGAEDKEK	0.71508	1	87261	1	4.97421e-07	102.03	2	VDEK(1)IGAEDKEK	-0.73164	1	91912
Biological Process	GO:0098869	3	cellular oxidant detoxification	2.67	0.00256089	A0A063C727	130	K	Glutathione peroxidase OS=Ustilaginoidea virens OX=1159556 GN=UV8b_241 PE=3 SV=1	UV8b_241	1	0.00983732	65.313	2	IK(1)WNFEK	0.50081	1	34069	1	0.0016941	93.561	2	IK(1)WNFEK	-0.78352	1	39548	1	0.00334893	56.091	2	IK(1)WNFEK	0.55751	1	37129
Biological Process	GO:0098869	3	cellular oxidant detoxification	2.67	0.00256089	A0A063C7R4	215	K	Glutathione-disulfide reductase OS=Ustilaginoidea virens OX=1159556 GN=UV8b_628 PE=4 SV=1	UV8b_628	1	0.000714813	106	2	DADGK(1)LVVTYK	0.73758	2	39874	1	0.00031513	85.821	2	DADGK(1)LVVTYK	0.37928	1	28094	1	3.61791e-05	90.306	2	DADGK(1)LVVTYK	0.73329	2	38358
Biological Process	GO:0097308	6	cellular response to farnesol	3.12	0.00256118	A0A063BZ58	339	K	Putative enolase OS=Ustilaginoidea virens OX=1159556 GN=UV8b_2980 PE=3 SV=1	UV8b_2980	1	1.54669e-08	132.44	2	AIELK(1)ACNALLLK	-1.4704	1	408930	1	7.05411e-05	124.06	2	AIELK(1)ACNALLLK	-0.11446	1	444610	1	6.13759e-13	163.59	2	AIELK(1)ACNALLLK	-0.68855	1	458030
Biological Process	GO:0097308	6	cellular response to farnesol	3.12	0.00256118	A0A063BZ58	126	K	Putative enolase OS=Ustilaginoidea virens OX=1159556 GN=UV8b_2980 PE=3 SV=1	UV8b_2980	1	1.64216e-09	86.952	3	AGAAEK(1)GVPLYAHISDLAGTK	0.27645	1	11105									1	8.54541e-05	66.913	3	AGAAEK(1)GVPLYAHISDLAGTK	1.1891	1	9022.8
Biological Process	GO:0097308	6	cellular response to farnesol	3.12	0.00256118	A0A063BSZ0	195	K	Histidine kinase 1 OS=Ustilaginoidea virens OX=1159556 GN=UV8b_5740 PE=4 SV=1	UV8b_5740																	1	0.00837616	51.864	2	ANEAFQK(1)ALR	-1.5265	1	3091.8
Biological Process	GO:0097308	6	cellular response to farnesol	3.12	0.00256118	A0A063BSZ0	806	K	Histidine kinase 1 OS=Ustilaginoidea virens OX=1159556 GN=UV8b_5740 PE=4 SV=1	UV8b_5740	1	0.0707823	51.531	2	GTVFNALK(1)TLAVK	0.28785	1	9722.8	1	0.0194372	43.306	2	GTVFNALK(1)TLAVK	-0.94374	1	7569.4
Biological Process	GO:0097308	6	cellular response to farnesol	3.12	0.00256118	A0A063BSZ0	815	K	Histidine kinase 1 OS=Ustilaginoidea virens OX=1159556 GN=UV8b_5740 PE=4 SV=1	UV8b_5740	1	7.86679e-05	97.175	2	ANEK(1)FLDLTYK	0.5469	1	25903	1	0.000279112	84.309	2	ANEK(1)FLDLTYK	-0.16376	1	28535	1	2.56779e-05	97.175	2	ANEK(1)FLDLTYK	0.060693	1	31699
Biological Process	GO:0097308	6	cellular response to farnesol	3.12	0.00256118	A0A063BQ61	150	K	Triosephosphate isomerase OS=Ustilaginoidea virens OX=1159556 GN=UV8b_7968 PE=3 SV=1	UV8b_7968	1	1.94873e-13	142.08	2	QLAALK(1)EQINDWSK	-0.35001	1	19400	1	2.07569e-17	218.12	2	QLAALK(1)EQINDWSK	0.51683	1	20289	1	1.53606e-18	169.57	2	QLAALK(1)EQINDWSK	-0.62695	1	17433
Biological Process	GO:0097308	6	cellular response to farnesol	3.12	0.00256118	A0A063BQ61	4	K	Triosephosphate isomerase OS=Ustilaginoidea virens OX=1159556 GN=UV8b_7968 PE=3 SV=1	UV8b_7968	1	0.00487895	101.41	2	K(1)FFVGGNFK	-0.22296	1	191580	1	0.00130923	109.36	2	K(1)FFVGGNFK	0.28104	1	196640	1	0.000135062	109.36	2	K(1)FFVGGNFK	-0.29717	1	197620
Biological Process	GO:0097308	6	cellular response to farnesol	3.12	0.00256118	A0A063BQ61	213	K	Triosephosphate isomerase OS=Ustilaginoidea virens OX=1159556 GN=UV8b_7968 PE=3 SV=1	UV8b_7968	1	1.42071e-31	219.16	2	ILYGGSVNEK(1)NCGELSK	-3.3407	1	205220	1	5.50346e-27	223.55	2	ILYGGSVNEK(1)NCGELSK	-0.9759	1	212260	1	1.17043e-48	247.66	2	ILYGGSVNEK(1)NCGELSK	0.42482	1	210150
Biological Process	GO:0097308	6	cellular response to farnesol	3.12	0.00256118	A0A063BQ61	192	K	Triosephosphate isomerase OS=Ustilaginoidea virens OX=1159556 GN=UV8b_7968 PE=3 SV=1	UV8b_7968	1	0.000280103	86.205	2	EWLK(1)SVSEK	-3.5271	1	19746	1	0.00133173	76.605	2	EWLK(1)SVSEK	0.60633	1	21079	1	1.97382e-05	122.44	2	EWLK(1)SVSEK	0.82098	1	20719
Biological Process	GO:0097308	6	cellular response to farnesol	3.12	0.00256118	A0A063BM01	311	K	Transcriptional repressor tup1 OS=Ustilaginoidea virens OX=1159556 GN=UV8b_7405 PE=4 SV=1	UV8b_7405																	1	0.00895996	55.578	3	FSHDGK(1)YVATGCNR	-0.5383	1	2080
Biological Process	GO:0097308	6	cellular response to farnesol	3.12	0.00256118	A0A063BM01	368	K	Transcriptional repressor tup1 OS=Ustilaginoidea virens OX=1159556 GN=UV8b_7405 PE=4 SV=1	UV8b_7405	1	2.47619e-05	110.88	2	YLATGAEDK(1)LIR	-0.96652	1	9021.1	1	1.78925e-06	85.622	2	YLATGAEDK(1)LIR	-1.4868	1	12251	1	0.00127497	66.664	2	YLATGAEDK(1)LIR	-0.46734	1	12671
Biological Process	GO:0097308	6	cellular response to farnesol	3.12	0.00256118	A0A063BK30	363	K	Eukaryotic translation initiation factor 3 subunit M OS=Ustilaginoidea virens OX=1159556 GN=UV8b_8353 PE=3 SV=1	UV8b_8353	1	1.81448e-05	101.64	2	VFGQK(1)QYQELSTR	-1.8127	1	4244.7	1	3.30037e-05	115.04	2	VFGQK(1)QYQELSTR	-0.5524	1	5238.6
Biological Process	GO:0097308	6	cellular response to farnesol	3.12	0.00256118	A0A063BK30	288	K	Eukaryotic translation initiation factor 3 subunit M OS=Ustilaginoidea virens OX=1159556 GN=UV8b_8353 PE=3 SV=1	UV8b_8353	1	0.00392007	62.88	2	LDYGK(1)LHR	0.38231	1	28848	1	0.00317483	72.492	2	LDYGK(1)LHR	-0.24717	1	31548	1	0.00175741	87.251	2	LDYGK(1)LHR	0.47129	1	31692
Biological Process	GO:0097308	6	cellular response to farnesol	3.12	0.00256118	A0A063BK30	342	K	Eukaryotic translation initiation factor 3 subunit M OS=Ustilaginoidea virens OX=1159556 GN=UV8b_8353 PE=3 SV=1	UV8b_8353	1	0.000474699	103.87	2	AGLVEGK(1)LSQQR	-2.8617	1	17570	1	1.5088e-06	153.33	2	AGLVEGK(1)LSQQR	0.58204	1	16612	1	7.19044e-13	127.93	2	AGLVEGK(1)LSQQR	-0.089454	1	16408
Biological Process	GO:0098869	3	cellular oxidant detoxification	2.67	0.00256089	A0A063CAK3	166	K	Superoxide dismutase OS=Ustilaginoidea virens OX=1159556 GN=UV8b_1418 PE=3 SV=1	UV8b_1418	1	0.00043207	90.689	2	DK(1)MSGTLSLVTR	-0.32813	1	17966	1	0.00100109	73.655	2	DK(1)MSGTLSLVTR	0.013786	1	17500	1	0.00124794	72.922	2	DK(1)MSGTLSLVTR	0.60705	1	19305
Biological Process	GO:0098869	3	cellular oxidant detoxification	2.67	0.00256089	A0A063C9H6	15	K	Putative peroxisomal membrane protein OS=Ustilaginoidea virens OX=1159556 GN=UV8b_1776 PE=4 SV=1	UV8b_1776									1	0.0693264	41.317	2	AGDSFPDGVK(1)FSYVK	4.5143	1	7367.1
Biological Process	GO:0098869	3	cellular oxidant detoxification	2.67	0.00256089	A0A063C9H6	167	K	Putative peroxisomal membrane protein OS=Ustilaginoidea virens OX=1159556 GN=UV8b_1776 PE=4 SV=1	UV8b_1776	1	1.78199e-09	112.95	2	YAVVVDHGK(1)VVYAAK	-3.927	1	42148	1	2.02866e-08	115.05	2	YAVVVDHGK(1)VVYAAK	-0.58848	1	44209	1	4.57856e-09	140.01	2	YAVVVDHGK(1)VVYAAK	0.26342	1	43825
Biological Process	GO:0098869	3	cellular oxidant detoxification	2.67	0.00256089	A0A063C9H6	5	K	Putative peroxisomal membrane protein OS=Ustilaginoidea virens OX=1159556 GN=UV8b_1776 PE=4 SV=1	UV8b_1776	1	0.00205488	80.623	2	SGLK(1)AGDSFPDGVK	-1.3031	1	24574	1	0.000821539	46.358	2	SGLK(1)AGDSFPDGVK	0.036585	1	35617	1	0.00151375	51.454	2	SGLK(1)AGDSFPDGVK	0.42152	2	53828
Biological Process	GO:0098869	3	cellular oxidant detoxification	2.67	0.00256089	A0A063C7R4	257	K	Glutathione-disulfide reductase OS=Ustilaginoidea virens OX=1159556 GN=UV8b_628 PE=4 SV=1	UV8b_628	1	2.00747e-07	90.89	3	VPETQHIGLQEAGVK(1)LNDK	-0.030796	1	3189.3									1	1.15409e-06	70.831	3	VPETQHIGLQEAGVK(1)LNDK	0.54702	1	11954
Biological Process	GO:0098869	3	cellular oxidant detoxification	2.67	0.00256089	A0A063C727	135	K	Glutathione peroxidase OS=Ustilaginoidea virens OX=1159556 GN=UV8b_241 PE=3 SV=1	UV8b_241	1	3.25762e-06	139.02	2	WNFEK(1)FLVGR	-1.5558	1	25705	1	0.000379113	92.732	2	WNFEK(1)FLVGR	-1.8415	1	21758	1	1.32756e-07	102.55	2	WNFEK(1)FLVGR	-1.7375	1	18853
Biological Process	GO:0052200	4	response to host defenses	2.67	0.00256089	A0A063BQ16	401	K	Pyruvate kinase OS=Ustilaginoidea virens OX=1159556 GN=UV8b_6622 PE=3 SV=1	UV8b_6622	1	0.00315963	52.837	2	PVK(1)IAESCAMAAVR	1.0833	1	8526.2	1	0.00240086	56.938	2	PVK(1)IAESCAMAAVR	0.35897	1	8544.9	1	0.0304817	47.57	2	PVK(1)IAESCAMAAVR	-0.80361	1	10141
Biological Process	GO:0052200	4	response to host defenses	2.67	0.00256089	A0A063CAI8	503	K	Heat shock protein 70 OS=Ustilaginoidea virens OX=1159556 GN=UV8b_555 PE=3 SV=1	UV8b_555	1	1.61923e-06	144.47	2	SNK(1)IIITNDK	0.70017	1	161270	1	0.000160773	133.76	2	SNK(1)IIITNDK	0.34682	1	163900	1	8.4659e-08	162.8	2	SNK(1)IIITNDK	0.50777	1	168790
Biological Process	GO:0052200	4	response to host defenses	2.67	0.00256089	A0A063CAI8	527	K	Heat shock protein 70 OS=Ustilaginoidea virens OX=1159556 GN=UV8b_555 PE=3 SV=1	UV8b_555	0.98121	1.52318e-11	102.26	3	MLSDAEK(0.981)YK(0.019)EEDEAEGR	-0.26763	4	188650	0.987426	6.0223e-09	74.733	3	MLSDAEK(0.987)YK(0.013)EEDEAEGR	0.45614	4	183430	0.993354	7.59232e-09	104	2	MLSDAEK(0.993)YK(0.007)EEDEAEGR	-0.87348	3	155550
Biological Process	GO:0052200	4	response to host defenses	2.67	0.00256089	A0A063BXS5	48	K	Cobalamin-independent methionine synthase OS=Ustilaginoidea virens OX=1159556 GN=UV8b_5222 PE=3 SV=1	UV8b_5222	1	0.000459491	104.76	2	LAHWK(1)IQK	0.10206	1	359820	1	0.000862026	92.677	2	LAHWK(1)IQK	1.0818	1	359200	1	0.00064036	104.76	2	LAHWK(1)IQK	0.33096	1	381900
Biological Process	GO:0052200	4	response to host defenses	2.67	0.00256089	A0A063BXS5	385	K	Cobalamin-independent methionine synthase OS=Ustilaginoidea virens OX=1159556 GN=UV8b_5222 PE=3 SV=1	UV8b_5222	1	5.19811e-24	217.24	2	GQLEANAK(1)SLQAR	-0.22185	1	227230	1	7.05261e-19	192.95	2	GQLEANAK(1)SLQAR	-0.06163	1	228730	1	2.16626e-26	260.97	2	GQLEANAK(1)SLQAR	0.44447	1	238240
Biological Process	GO:0052200	4	response to host defenses	2.67	0.00256089	A0A063BXS5	468	K	Cobalamin-independent methionine synthase OS=Ustilaginoidea virens OX=1159556 GN=UV8b_5222 PE=3 SV=1	UV8b_5222	1	1.62271e-22	159.82	2	GEISEEQYDK(1)FIEEEIK	-1.1394	1	25150	1	5.88759e-13	133.47	2	GEISEEQYDK(1)FIEEEIK	-0.90408	1	23045	1	3.85769e-13	131.06	2	GEISEEQYDK(1)FIEEEIK	0.50371	1	27757
Biological Process	GO:0052200	4	response to host defenses	2.67	0.00256089	A0A063BXS5	458	K	Cobalamin-independent methionine synthase OS=Ustilaginoidea virens OX=1159556 GN=UV8b_5222 PE=3 SV=1	UV8b_5222	1	6.24201e-09	108.24	2	FTK(1)GEISEEQYDK	1.6047	1	39196	1	1.15307e-07	108.5	2	FTK(1)GEISEEQYDK	1.0377	1	40596	1	1.16319e-18	207.12	2	FTK(1)GEISEEQYDK	0.99988	1	40174
Biological Process	GO:0052200	4	response to host defenses	2.67	0.00256089	A0A063BXS5	547	K	Cobalamin-independent methionine synthase OS=Ustilaginoidea virens OX=1159556 GN=UV8b_5222 PE=3 SV=1	UV8b_5222	1	1.31834e-09	162.21	2	ESK(1)YAVSVSSK	0.63786	1	611090	1	1.94158e-05	150.21	2	ESK(1)YAVSVSSK	0.90679	1	606570	1	1.08689e-07	150.21	2	ESK(1)YAVSVSSK	0.19431	1	639760
Biological Process	GO:0052200	4	response to host defenses	2.67	0.00256089	A0A063BXS5	629	K	Cobalamin-independent methionine synthase OS=Ustilaginoidea virens OX=1159556 GN=UV8b_5222 PE=3 SV=1	UV8b_5222	1	8.86611e-09	119.94	2	DAYLK(1)WAVDAFK	0.4273	2	95214	1	0.000124497	86.243	2	DAYLK(1)WAVDAFK	0.7025	2	87734	1	1.15409e-08	81.799	2	DAYLK(1)WAVDAFK	1.5618	2	85051
Biological Process	GO:0052200	4	response to host defenses	2.67	0.00256089	A0A063BXS5	29	K	Cobalamin-independent methionine synthase OS=Ustilaginoidea virens OX=1159556 GN=UV8b_5222 PE=3 SV=1	UV8b_5222	1	1.71375e-33	187.49	2	ATEAYWSGK(1)ISQADLLAEAK	0.76719	1	77568	1	2.26463e-28	177.74	2	ATEAYWSGK(1)ISQADLLAEAK	-0.47471	1	71218	1	5.73462e-40	179.9	2	ATEAYWSGK(1)ISQADLLAEAK	-0.033104	1	72400
Biological Process	GO:0052200	4	response to host defenses	2.67	0.00256089	A0A063BXS5	317	K	Cobalamin-independent methionine synthase OS=Ustilaginoidea virens OX=1159556 GN=UV8b_5222 PE=3 SV=1	UV8b_5222	1	7.77083e-33	199.59	2	AIETVETAIQK(1)LGK	-0.54187	1	564110	1	2.56484e-23	187.85	2	AIETVETAIQK(1)LGK	0.041078	1	621930	1	6.56117e-35	199.59	2	AIETVETAIQK(1)LGK	0.43091	1	576810
Biological Process	GO:0052200	4	response to host defenses	2.67	0.00256089	A0A063BXS5	238	K	Cobalamin-independent methionine synthase OS=Ustilaginoidea virens OX=1159556 GN=UV8b_5222 PE=3 SV=1	UV8b_5222	1	4.83512e-06	120.33	2	FASLGDK(1)IPK	-0.5233	1	190790	1	0.000402311	112.8	2	FASLGDK(1)IPK	-0.72086	1	194940	1	7.65909e-07	139.02	2	FASLGDK(1)IPK	-0.028019	1	204040
Biological Process	GO:0052200	4	response to host defenses	2.67	0.00256089	A0A063BXS5	231	K	Cobalamin-independent methionine synthase OS=Ustilaginoidea virens OX=1159556 GN=UV8b_5222 PE=3 SV=1	UV8b_5222	1	3.30599e-09	138	2	PAYEK(1)FASLGDK	2.968	4	1406600	1	2.91572e-08	153.52	2	PAYEK(1)FASLGDK	3.2235	4	1448300	1	2.46434e-08	137.39	2	PAYEK(1)FASLGDK	3.5154	4	1403100
Biological Process	GO:0052200	4	response to host defenses	2.67	0.00256089	A0A063BS68	240	K	Aconitate hydratase, mitochondrial OS=Ustilaginoidea virens OX=1159556 GN=UV8b_7585 PE=3 SV=1	UV8b_7585	1	2.99732e-10	97.084	2	VIGVK(1)LTGELSGWTAPK	2.1967	1	30024	1	1.25391e-06	91.993	2	VIGVK(1)LTGELSGWTAPK	1.3728	1	35974	1	7.60655e-05	65.12	2	VIGVK(1)LTGELSGWTAPK	2.3706	1	41310
Biological Process	GO:0052200	4	response to host defenses	2.67	0.00256089	A0A063BS68	612	K	Aconitate hydratase, mitochondrial OS=Ustilaginoidea virens OX=1159556 GN=UV8b_7585 PE=3 SV=1	UV8b_7585	1	1.13008e-09	114.93	3	TTTDHISMAGPWLK(1)YR	-0.74074	1	36070	1	4.07255e-08	135.5	3	TTTDHISMAGPWLK(1)YR	1.2549	1	34074	1	1.14372e-05	103.76	3	TTTDHISMAGPWLK(1)YR	1.4432	1	35538
Biological Process	GO:0052200	4	response to host defenses	2.67	0.00256089	A0A063BS68	97	K	Aconitate hydratase, mitochondrial OS=Ustilaginoidea virens OX=1159556 GN=UV8b_7585 PE=3 SV=1	UV8b_7585	1	0.00150826	81.163	2	SYLK(1)LRPDR	0.29211	1	96377									1	0.0250369	90.761	2	SYLK(1)LRPDR	-0.36085	1	106430
Biological Process	GO:0052200	4	response to host defenses	2.67	0.00256089	A0A063BS68	75	K	Aconitate hydratase, mitochondrial OS=Ustilaginoidea virens OX=1159556 GN=UV8b_7585 PE=3 SV=1	UV8b_7585	1	6.07912e-09	55.637	4	LNRPLTYAEK(1)ILYSHLDDPHGQDIER	-0.70053	1	25937	1	3.05678e-08	62.95	4	LNRPLTYAEK(1)ILYSHLDDPHGQDIER	0.15857	1	34495	1	4.04266e-05	46.278	4	LNRPLTYAEK(1)ILYSHLDDPHGQDIER	0.57835	1	34933
Biological Process	GO:0052200	4	response to host defenses	2.67	0.00256089	A0A063BQ61	150	K	Triosephosphate isomerase OS=Ustilaginoidea virens OX=1159556 GN=UV8b_7968 PE=3 SV=1	UV8b_7968	1	1.94873e-13	142.08	2	QLAALK(1)EQINDWSK	-0.35001	1	19400	1	2.07569e-17	218.12	2	QLAALK(1)EQINDWSK	0.51683	1	20289	1	1.53606e-18	169.57	2	QLAALK(1)EQINDWSK	-0.62695	1	17433
Biological Process	GO:0052200	4	response to host defenses	2.67	0.00256089	A0A063BQ61	4	K	Triosephosphate isomerase OS=Ustilaginoidea virens OX=1159556 GN=UV8b_7968 PE=3 SV=1	UV8b_7968	1	0.00487895	101.41	2	K(1)FFVGGNFK	-0.22296	1	191580	1	0.00130923	109.36	2	K(1)FFVGGNFK	0.28104	1	196640	1	0.000135062	109.36	2	K(1)FFVGGNFK	-0.29717	1	197620
Biological Process	GO:0052200	4	response to host defenses	2.67	0.00256089	A0A063BQ61	213	K	Triosephosphate isomerase OS=Ustilaginoidea virens OX=1159556 GN=UV8b_7968 PE=3 SV=1	UV8b_7968	1	1.42071e-31	219.16	2	ILYGGSVNEK(1)NCGELSK	-3.3407	1	205220	1	5.50346e-27	223.55	2	ILYGGSVNEK(1)NCGELSK	-0.9759	1	212260	1	1.17043e-48	247.66	2	ILYGGSVNEK(1)NCGELSK	0.42482	1	210150
Biological Process	GO:0052200	4	response to host defenses	2.67	0.00256089	A0A063BQ61	192	K	Triosephosphate isomerase OS=Ustilaginoidea virens OX=1159556 GN=UV8b_7968 PE=3 SV=1	UV8b_7968	1	0.000280103	86.205	2	EWLK(1)SVSEK	-3.5271	1	19746	1	0.00133173	76.605	2	EWLK(1)SVSEK	0.60633	1	21079	1	1.97382e-05	122.44	2	EWLK(1)SVSEK	0.82098	1	20719
Biological Process	GO:0052200	4	response to host defenses	2.67	0.00256089	A0A063BQ16	63	K	Pyruvate kinase OS=Ustilaginoidea virens OX=1159556 GN=UV8b_6622 PE=3 SV=1	UV8b_6622	1	1.23949e-09	141.29	2	TNSVEAINK(1)LR	-3.034	1	136000	1	6.12217e-06	133.76	2	TNSVEAINK(1)LR	-0.046701	1	139660	1	0.000695229	57.888	2	TNSVEAINK(1)LR	-0.29779	1	139580
Biological Process	GO:0052200	4	response to host defenses	2.67	0.00256089	A0A063BXS5	141	K	Cobalamin-independent methionine synthase OS=Ustilaginoidea virens OX=1159556 GN=UV8b_5222 PE=3 SV=1	UV8b_5222	1	1.79278e-14	177.41	2	LVDSPK(1)AVNDFNEAK	0.24127	2	141230	1	1.25109e-07	139.7	2	LVDSPK(1)AVNDFNEAK	0.34372	2	147760	1	1.11351e-18	196.42	2	LVDSPK(1)AVNDFNEAK	0.44692	2	147730
Biological Process	GO:0052200	4	response to host defenses	2.67	0.00256089	A0A063CAI8	72	K	Heat shock protein 70 OS=Ustilaginoidea virens OX=1159556 GN=UV8b_555 PE=3 SV=1	UV8b_555	1	0.000285018	98.167	3	NQVAMNPHNTVFDAK(1)R	-0.66289	1	17356	1	7.30504e-05	63.766	3	NQVAMNPHNTVFDAK(1)R	0.93478	1	17670	1	9.54879e-19	160.52	3	NQVAMNPHNTVFDAK(1)R	0.78617	2	19527
Biological Process	GO:0052200	4	response to host defenses	2.67	0.00256089	A0A063BXS5	301	K	Cobalamin-independent methionine synthase OS=Ustilaginoidea virens OX=1159556 GN=UV8b_5222 PE=3 SV=1	UV8b_5222	1	0.00254911	72.492	2	NIWK(1)TNFK	-0.19083	1	46135	1	0.000506554	94.806	2	NIWK(1)TNFK	-1.0431	1	51027	1	0.00249793	72.492	2	NIWK(1)TNFK	0.014235	1	50703
Biological Process	GO:0052200	4	response to host defenses	2.67	0.00256089	A0A063BXS5	135	K	Cobalamin-independent methionine synthase OS=Ustilaginoidea virens OX=1159556 GN=UV8b_5222 PE=3 SV=1	UV8b_5222	1	7.96207e-37	221.62	2	PTLQDNQAFK(1)LVDSPK	0.18424	3	120500	1	6.32115e-32	281.76	2	PTLQDNQAFK(1)LVDSPK	0.60481	4	127680	1	1.16893e-19	207.06	2	PTLQDNQAFK(1)LVDSPK	-0.022078	3	116810
Biological Process	GO:0052200	4	response to host defenses	2.67	0.00256089	A0A063CAI8	248	K	Heat shock protein 70 OS=Ustilaginoidea virens OX=1159556 GN=UV8b_555 PE=3 SV=1	UV8b_555	1	2.76655e-05	108.93	3	LVNHFVNEFK(1)R	1.1624	1	18023	1	5.81733e-05	135.63	3	LVNHFVNEFK(1)R	0.5004	1	14901	1	1.49331e-07	147.78	2	LVNHFVNEFK(1)R	1.6789	2	55270
Biological Process	GO:0052200	4	response to host defenses	2.67	0.00256089	A0A063CAI8	78	K	Heat shock protein 70 OS=Ustilaginoidea virens OX=1159556 GN=UV8b_555 PE=3 SV=1	UV8b_555	1	2.11323e-08	138	2	K(1)FNDAEVQADMK	1.0359	3	180300	1	1.5082e-12	197.3	2	K(1)FNDAEVQADMK	0.72036	3	183220	1	2.31429e-13	180.81	2	K(1)FNDAEVQADMK	0.64983	3	190040
Biological Process	GO:0052200	4	response to host defenses	2.67	0.00256089	A0A063CAI8	350	K	Heat shock protein 70 OS=Ustilaginoidea virens OX=1159556 GN=UV8b_555 PE=3 SV=1	UV8b_555	1	3.47712e-09	108.4	2	IQK(1)LITDYFNGK	-0.76954	2	60880	1	2.92798e-06	125.17	2	IQK(1)LITDYFNGK	0.97207	2	55509	1	6.78194e-09	151.66	2	IQK(1)LITDYFNGK	0.25334	2	58923
Biological Process	GO:0052200	4	response to host defenses	2.67	0.00256089	A0A063CAI8	572	K	Heat shock protein 70 OS=Ustilaginoidea virens OX=1159556 GN=UV8b_555 PE=3 SV=1	UV8b_555	0.999953	3.58731e-06	108.2	2	IGAEDKEK(1)LTK	0.82676	2	273700	0.999812	0.000872937	129.69	2	IGAEDKEK(1)LTK	0.1131	2	279790	0.999987	2.05559e-06	157.77	2	IGAEDKEK(1)LTK	-0.5534	2	294210
Biological Process	GO:0052200	4	response to host defenses	2.67	0.00256089	A0A063CAI8	102	K	Heat shock protein 70 OS=Ustilaginoidea virens OX=1159556 GN=UV8b_555 PE=3 SV=1	UV8b_555	1	0.0045033	62.271	2	GGK(1)PLVEVEFK	2.2639	1	10078									1	0.0216524	47.334	2	GGK(1)PLVEVEFK	3.0279	1	11662
Biological Process	GO:0052200	4	response to host defenses	2.67	0.00256089	A0A063CAI8	94	K	Heat shock protein 70 OS=Ustilaginoidea virens OX=1159556 GN=UV8b_555 PE=3 SV=1	UV8b_555	1	0.00218372	83.438	2	HFPFK(1)IISDK	0.36721	1	161840	1	0.0501649	44.57	2	HFPFK(1)IISDK	0.7459	1	166300	1	0.0350518	43.168	2	HFPFK(1)IISDK	0.8647	1	176590
Biological Process	GO:0052200	4	response to host defenses	2.67	0.00256089	A0A063CAI8	89	K	Heat shock protein 70 OS=Ustilaginoidea virens OX=1159556 GN=UV8b_555 PE=3 SV=1	UV8b_555	1	1.40583e-15	122.2	2	FNDAEVQADMK(1)HFPFK	0.0041397	3	187000	1	3.40416e-13	125.14	2	FNDAEVQADMK(1)HFPFK	-0.1376	3	195060	1	3.10363e-13	144.09	2	FNDAEVQADMK(1)HFPFK	-0.2033	3	189910
Biological Process	GO:0052200	4	response to host defenses	2.67	0.00256089	A0A063BZ58	60	K	Putative enolase OS=Ustilaginoidea virens OX=1159556 GN=UV8b_2980 PE=3 SV=1	UV8b_2980									1	0.0551251	46.835	2	WGGK(1)GVGK	-0.52444	1	152200
Biological Process	GO:0052200	4	response to host defenses	2.67	0.00256089	A0A063BZ58	398	K	Putative enolase OS=Ustilaginoidea virens OX=1159556 GN=UV8b_2980 PE=3 SV=1	UV8b_2980	1	3.60715e-05	83.438	2	SGEIK(1)TGAPCR	1.081	1	37066	1	6.97968e-06	108.93	2	SGEIK(1)TGAPCR	0.12113	1	39177	1	4.20219e-11	110.88	2	SGEIK(1)TGAPCR	0.09029	1	38169
Biological Process	GO:0052200	4	response to host defenses	2.67	0.00256089	A0A063BZ58	192	K	Putative enolase OS=Ustilaginoidea virens OX=1159556 GN=UV8b_2980 PE=3 SV=1	UV8b_2980	1	4.60817e-09	166.61	2	QGAEVYQK(1)LK	0.11432	1	138740	1	1.85324e-10	209.86	2	QGAEVYQK(1)LK	0.074204	1	140270	1	2.75951e-20	213.45	2	QGAEVYQK(1)LK	-0.80379	1	140780
Biological Process	GO:0052200	4	response to host defenses	2.67	0.00256089	A0A063BZ58	242	K	Putative enolase OS=Ustilaginoidea virens OX=1159556 GN=UV8b_2980 PE=3 SV=1	UV8b_2980	1	3.21492e-09	117.21	2	MK(1)IAMDVASSEFYK	-1.2551	1	52458	1	7.19726e-08	97.594	2	MK(1)IAMDVASSEFYK	-0.43695	1	55739	1	5.50953e-08	85.813	2	MK(1)IAMDVASSEFYK	-0.026073	1	52529
Biological Process	GO:0052200	4	response to host defenses	2.67	0.00256089	A0A063BZ58	410	K	Putative enolase OS=Ustilaginoidea virens OX=1159556 GN=UV8b_2980 PE=3 SV=1	UV8b_2980	1	9.92762e-06	152.31	2	LAK(1)LNQILR	0.11798	1	487500	1	3.42947e-05	121.31	2	LAK(1)LNQILR	0.61461	1	548930	1	0.000168444	85.813	2	LAK(1)LNQILR	-0.18367	1	517560
Biological Process	GO:0052200	4	response to host defenses	2.67	0.00256089	A0A063BZ58	259	K	Putative enolase OS=Ustilaginoidea virens OX=1159556 GN=UV8b_2980 PE=3 SV=1	UV8b_2980	1	0.00324823	102.46	2	K(1)YDLDFK	-0.036544	1	65056	1	0.00578303	87.251	2	K(1)YDLDFK	0.48748	1	75770	1	0.00182021	91.783	2	K(1)YDLDFK	0.02779	1	72462
Biological Process	GO:0052200	4	response to host defenses	2.67	0.00256089	A0A063BZ58	64	K	Putative enolase OS=Ustilaginoidea virens OX=1159556 GN=UV8b_2980 PE=3 SV=1	UV8b_2980	1	2.71635e-07	63.947	2	GVGK(1)AVDNVNSIIGPALIK	1.7305	1	26976	1	1.14391e-08	91.993	2	GVGK(1)AVDNVNSIIGPALIK	1.3143	1	28205	1	6.34351e-07	87.251	2	GVGK(1)AVDNVNSIIGPALIK	2.2525	1	25968
Biological Process	GO:0052200	4	response to host defenses	2.67	0.00256089	A0A063BZ58	5	K	Putative enolase OS=Ustilaginoidea virens OX=1159556 GN=UV8b_2980 PE=3 SV=1	UV8b_2980	1	0.0028107	62.88	2	AITK(1)VHAR	1.6359	1	8369.5	1	0.00418538	72.038	2	AITK(1)VHAR	-1.3198	1	8379.8	1	0.000539144	102.46	2	AITK(1)VHAR	-0.20602	1	11595
Biological Process	GO:0052200	4	response to host defenses	2.67	0.00256089	A0A063BZ58	339	K	Putative enolase OS=Ustilaginoidea virens OX=1159556 GN=UV8b_2980 PE=3 SV=1	UV8b_2980	1	1.54669e-08	132.44	2	AIELK(1)ACNALLLK	-1.4704	1	408930	1	7.05411e-05	124.06	2	AIELK(1)ACNALLLK	-0.11446	1	444610	1	6.13759e-13	163.59	2	AIELK(1)ACNALLLK	-0.68855	1	458030
Biological Process	GO:0052200	4	response to host defenses	2.67	0.00256089	A0A063BZ58	126	K	Putative enolase OS=Ustilaginoidea virens OX=1159556 GN=UV8b_2980 PE=3 SV=1	UV8b_2980	1	1.64216e-09	86.952	3	AGAAEK(1)GVPLYAHISDLAGTK	0.27645	1	11105									1	8.54541e-05	66.913	3	AGAAEK(1)GVPLYAHISDLAGTK	1.1891	1	9022.8
Biological Process	GO:0052200	4	response to host defenses	2.67	0.00256089	A0A063BXS5	558	K	Cobalamin-independent methionine synthase OS=Ustilaginoidea virens OX=1159556 GN=UV8b_5222 PE=3 SV=1	UV8b_5222																	1	0.0496758	41.317	2	PMK(1)GMLTGPVTCLR	4.8552	1	219540
Biological Process	GO:0052200	4	response to host defenses	2.67	0.00256089	A0A063BXS5	682	K	Cobalamin-independent methionine synthase OS=Ustilaginoidea virens OX=1159556 GN=UV8b_5222 PE=3 SV=1	UV8b_5222	1	0.00281637	66.087	2	SDAK(1)LLR	-0.25123	2	75648	1	0.00414334	70.67	2	SDAK(1)LLR	-0.30634	1	39176	1	0.00314985	78.178	2	SDAK(1)LLR	0.77848	2	78937
Biological Process	GO:0052200	4	response to host defenses	2.67	0.00256089	A0A063BXS5	455	K	Cobalamin-independent methionine synthase OS=Ustilaginoidea virens OX=1159556 GN=UV8b_5222 PE=3 SV=1	UV8b_5222	0.910782	0.0602446	50.314	2	NK(0.911)FTK(0.089)GEISEEQYDK	-12.968	1	9875
Biological Process	GO:0075136	3	response to host	2.67	0.00256089	A0A063BQ61	213	K	Triosephosphate isomerase OS=Ustilaginoidea virens OX=1159556 GN=UV8b_7968 PE=3 SV=1	UV8b_7968	1	1.42071e-31	219.16	2	ILYGGSVNEK(1)NCGELSK	-3.3407	1	205220	1	5.50346e-27	223.55	2	ILYGGSVNEK(1)NCGELSK	-0.9759	1	212260	1	1.17043e-48	247.66	2	ILYGGSVNEK(1)NCGELSK	0.42482	1	210150
Biological Process	GO:0051274	7	beta-glucan biosynthetic process	2.85	0.00266516	A0A063BR27	69	K	UTP--glucose-1-phosphate uridylyltransferase OS=Ustilaginoidea virens OX=1159556 GN=UV8b_8118 PE=3 SV=1	UV8b_8118	1	0.000159149	92.428	2	AK(1)GNAVDWDR	-0.32417	1	9924.5	1	0.00406648	78.932	2	AK(1)GNAVDWDR	0.048013	1	8466	1	2.99392e-07	136.84	2	AK(1)GNAVDWDR	1.2308	1	9909.2
Biological Process	GO:0051274	7	beta-glucan biosynthetic process	2.85	0.00266516	A0A063BR27	391	K	UTP--glucose-1-phosphate uridylyltransferase OS=Ustilaginoidea virens OX=1159556 GN=UV8b_8118 PE=3 SV=1	UV8b_8118	1	1.49992e-05	114.93	2	FLPVK(1)TCSDLMLVK	1.5891	1	75987	1	4.29693e-05	88.734	2	FLPVK(1)TCSDLMLVK	2.0096	1	63746
Biological Process	GO:0009056	2	catabolic process	1.23	0.00306282	A0A063BP42	94	K	Aldehyde dehydrogenase OS=Ustilaginoidea virens OX=1159556 GN=UV8b_8276 PE=3 SV=1	UV8b_8276	1	0.013136	47.915	2	NEAINVANK(1)LTTWAK	-0.19571	1	24283
Biological Process	GO:0009056	2	catabolic process	1.23	0.00306282	A0A063BP07	314	K	Aspartate aminotransferase OS=Ustilaginoidea virens OX=1159556 GN=UV8b_6975 PE=4 SV=1	UV8b_6975																	1	3.14495e-07	114.39	2	VDSQLK(1)ILIR	-0.46954	1	6320.3
Biological Process	GO:0009056	2	catabolic process	1.23	0.00306282	A0A063BP07	98	K	Aspartate aminotransferase OS=Ustilaginoidea virens OX=1159556 GN=UV8b_6975 PE=4 SV=1	UV8b_6975	1	0.00464448	78.816	2	VIEDK(1)LNK	-0.69373	2	22397	1	0.0028872	75.243	2	VIEDK(1)LNK	0.35047	1	18774	1	0.0133409	56.014	2	VIEDK(1)LNK	0.86844	1	18682
Biological Process	GO:0009056	2	catabolic process	1.23	0.00306282	A0A063BP07	343	K	Aspartate aminotransferase OS=Ustilaginoidea virens OX=1159556 GN=UV8b_6975 PE=4 SV=1	UV8b_6975	1	2.87215e-05	120.33	2	LYK(1)QWLGEVK	0.30976	1	13598	1	0.000230259	109.88	2	LYK(1)QWLGEVK	-1.2088	1	14318	1	0.00113608	74.424	2	LYK(1)QWLGEVK	-1.0014	1	14446
Biological Process	GO:0009056	2	catabolic process	1.23	0.00306282	A0A063BP07	340	K	Aspartate aminotransferase OS=Ustilaginoidea virens OX=1159556 GN=UV8b_6975 PE=4 SV=1	UV8b_6975	1	6.51623e-12	165.39	2	IATEILSSPK(1)LYK	0.17616	1	69725	1	0.000493242	77.358	2	IATEILSSPK(1)LYK	-0.55108	1	78161	1	0.000264904	96.957	2	IATEILSSPK(1)LYK	-0.73696	1	77594
Biological Process	GO:0009056	2	catabolic process	1.23	0.00306282	A0A063BP07	369	K	Aspartate aminotransferase OS=Ustilaginoidea virens OX=1159556 GN=UV8b_6975 PE=4 SV=1	UV8b_6975	1	0.000262177	100.84	2	ENLEK(1)LGSK	-0.748	1	16345	1	0.00384368	51.872	2	ENLEK(1)LGSK	0.63258	1	15107	1	0.0222576	58.916	2	ENLEK(1)LGSK	-0.29401	1	17319
Biological Process	GO:0009056	2	catabolic process	1.23	0.00306282	A0A063BM85	189	K	Citrate synthase OS=Ustilaginoidea virens OX=1159556 GN=UV8b_7374 PE=3 SV=1	UV8b_7374																	1	0.00660852	62.88	2	AYEK(1)GLAK	0.45199	1	8641.4
Biological Process	GO:0009056	2	catabolic process	1.23	0.00306282	A0A063BM85	458	K	Citrate synthase OS=Ustilaginoidea virens OX=1159556 GN=UV8b_7374 PE=3 SV=1	UV8b_7374	1	1.38204e-09	121.96	2	PK(1)SINLEGLLK	0.010146	1	10552	1	0.000126827	99.174	2	PK(1)SINLEGLLK	0.041148	1	11814	1	3.85134e-05	99.276	2	PK(1)SINLEGLLK	-0.29598	1	10676
Biological Process	GO:0009056	2	catabolic process	1.23	0.00306282	A0A063BP42	73	K	Aldehyde dehydrogenase OS=Ustilaginoidea virens OX=1159556 GN=UV8b_8276 PE=3 SV=1	UV8b_8276	1	0.000140157	72.031	2	SK(1)FEAHLTEMDWVK	0.36665	1	14902	1	5.54825e-05	77.696	2	SK(1)FEAHLTEMDWVK	0.98357	1	16083	1	1.18103e-08	122.2	2	SK(1)FEAHLTEMDWVK	0.19449	1	14072
Biological Process	GO:0009056	2	catabolic process	1.23	0.00306282	A0A063BM85	146	K	Citrate synthase OS=Ustilaginoidea virens OX=1159556 GN=UV8b_7374 PE=3 SV=1	UV8b_7374	1	1.76153e-05	80.623	2	ELAEK(1)AQIPQFVSK	0.31866	1	76485	1	2.82603e-05	130.99	2	ELAEK(1)AQIPQFVSK	-0.26141	1	73340	1	2.15839e-08	154.94	2	ELAEK(1)AQIPQFVSK	0.058623	1	76103
Biological Process	GO:0009056	2	catabolic process	1.23	0.00306282	A0A063BM85	60	K	Citrate synthase OS=Ustilaginoidea virens OX=1159556 GN=UV8b_7374 PE=3 SV=1	UV8b_7374	1	0.00185613	61.577	2	AHGGK(1)TIGEVK	1.1502	1	11688	1	0.00197336	76.85	2	AHGGK(1)TIGEVK	1.2173	1	15185	1	0.00047264	72.922	2	AHGGK(1)TIGEVK	-1.5227	1	13971
Biological Process	GO:0009056	2	catabolic process	1.23	0.00306282	A0A063BM04	614	K	Proteasome endopeptidase complex OS=Ustilaginoidea virens OX=1159556 GN=UV8b_7410 PE=3 SV=1	UV8b_7410	1	0.00028894	97.277	2	SAMK(1)LQDTR	2.5353	1	13822	1	0.00165989	109.88	2	SAMK(1)LQDTR	-0.66066	1	18013	1	0.00230378	92.732	2	SAMK(1)LQDTR	0.43011	1	13210
Biological Process	GO:0009056	2	catabolic process	1.23	0.00306282	A0A063BM04	81	K	Proteasome endopeptidase complex OS=Ustilaginoidea virens OX=1159556 GN=UV8b_7410 PE=3 SV=1	UV8b_7410	1	7.70926e-06	121.71	2	LAK(1)LTTETYPTLAR	-1.2353	1	10150	1	0.00117081	59.731	2	LAK(1)LTTETYPTLAR	-0.35756	1	8446.3
Biological Process	GO:0009056	2	catabolic process	1.23	0.00306282	A0A063BM04	98	K	Proteasome endopeptidase complex OS=Ustilaginoidea virens OX=1159556 GN=UV8b_7410 PE=3 SV=1	UV8b_7410	1	1.57613e-05	92.445	2	FAK(1)LTPEHVAFFR	0.034879	1	16863	1	6.48903e-05	86.243	2	FAK(1)LTPEHVAFFR	0.3039	1	16642	1	0.00226264	65.879	2	FAK(1)LTPEHVAFFR	-0.68373	1	15175
Biological Process	GO:0009056	2	catabolic process	1.23	0.00306282	A0A063BLU2	342	K	UDP-glucose 4-epimerase Gal10 OS=Ustilaginoidea virens OX=1159556 GN=UV8b_7562 PE=3 SV=1	UV8b_7562	1	4.86857e-05	117.39	2	WVK(1)NNPQGYR	0.69894	1	7734.6	1	7.16165e-07	125.5	2	WVK(1)NNPQGYR	0.26732	1	6782.6
Biological Process	GO:0009056	2	catabolic process	1.23	0.00306282	A0A063BLU2	332	K	UDP-glucose 4-epimerase Gal10 OS=Ustilaginoidea virens OX=1159556 GN=UV8b_7562 PE=3 SV=1	UV8b_7562	1	4.00051e-09	128.97	2	TELTLEK(1)ACEDLWR	-1.0162	1	4940.9	1	2.74233e-05	110.44	2	TELTLEK(1)ACEDLWR	0.99399	1	5087
Biological Process	GO:0009056	2	catabolic process	1.23	0.00306282	A0A063BLU2	269	K	UDP-glucose 4-epimerase Gal10 OS=Ustilaginoidea virens OX=1159556 GN=UV8b_7562 PE=3 SV=1	UV8b_7562	0.999471	4.44457e-06	98.167	3	EHK(0.001)PGVK(0.999)AWNLGSGR	-0.82598	1	12685									0.999032	3.58524e-08	119.52	3	EHK(0.001)PGVK(0.999)AWNLGSGR	1.1786	1	14987
Biological Process	GO:0009056	2	catabolic process	1.23	0.00306282	A0A063BLU2	297	K	UDP-glucose 4-epimerase Gal10 OS=Ustilaginoidea virens OX=1159556 GN=UV8b_7562 PE=3 SV=1	UV8b_7562	1	0.000871998	98.009	2	DLK(1)YEVVAR	-0.39328	1	34824	1	0.0530747	49.96	2	DLK(1)YEVVAR	-0.97063	1	41771	1	0.00370698	58.916	2	DLK(1)YEVVAR	-0.78701	1	37333
Biological Process	GO:0009056	2	catabolic process	1.23	0.00306282	A0A063BM85	41	K	Citrate synthase OS=Ustilaginoidea virens OX=1159556 GN=UV8b_7374 PE=3 SV=1	UV8b_7374	1	0.00202015	81.163	2	ATLK(1)QVIPAK	-0.13261	1	31484	1	0.000397128	81.163	2	ATLK(1)QVIPAK	0.73746	1	32367	1	8.16977e-05	72.042	2	ATLK(1)QVIPAK	0.31996	1	35100
Biological Process	GO:0009056	2	catabolic process	1.23	0.00306282	A0A063BP42	313	K	Aldehyde dehydrogenase OS=Ustilaginoidea virens OX=1159556 GN=UV8b_8276 PE=3 SV=1	UV8b_8276									1	0.00235888	46.447	2	LIK(1)MLSNTK	-1.1226	1	5963.6	1	0.0126637	42.075	2	LIK(1)MLSNTK	-0.70886	1	6555.8
Biological Process	GO:0009056	2	catabolic process	1.23	0.00306282	A0A063BPB4	387	K	Vacuolar protease A OS=Ustilaginoidea virens OX=1159556 GN=UV8b_6361 PE=3 SV=1	UV8b_6361	1	4.55642e-21	168.43	2	YYSVYDLGK(1)HAVGLAR	-0.088308	2	75474	1	1.16335e-17	190.68	2	YYSVYDLGK(1)HAVGLAR	0.48062	3	80770	1	1.38223e-26	198.33	2	YYSVYDLGK(1)HAVGLAR	0.67274	3	71967
Biological Process	GO:0009056	2	catabolic process	1.23	0.00306282	A0A063BPF7	532	K	Phosphoglucomutase 2 OS=Ustilaginoidea virens OX=1159556 GN=UV8b_6828 PE=3 SV=1	UV8b_6828	1	7.22627e-07	134.2	2	AEVK(1)FATELLK	-0.626	1	182470	1	0.00146065	77.358	2	AEVK(1)FATELLK	-0.92311	1	197200	1	1.64993e-05	99.174	2	AEVK(1)FATELLK	-0.48176	1	187360
Biological Process	GO:0009056	2	catabolic process	1.23	0.00306282	A0A063BPV9	251	K	Subtilisin-like serine protease PR1H OS=Ustilaginoidea virens OX=1159556 GN=UV8b_8155 PE=3 SV=1	UV8b_8155	1	4.661e-06	101.41	2	AHVYAVK(1)VLR	-2.9477	1	78610	1	0.000170347	77.072	2	AHVYAVK(1)VLR	0.091826	1	75821	1	0.000482733	85.813	2	AHVYAVK(1)VLR	-0.45532	1	78845
Biological Process	GO:0009056	2	catabolic process	1.23	0.00306282	A0A063BPT2	236	K	Fructose-bisphosphate aldolase, class II OS=Ustilaginoidea virens OX=1159556 GN=UV8b_8162 PE=4 SV=1	UV8b_8162	1	1.56702e-05	159.12	3	PGNVK(1)LHPELLGK	0.76784	2	116800	1	2.62848e-05	121.71	3	PGNVK(1)LHPELLGK	0.20767	2	131420	1	1.37617e-05	136.06	3	PGNVK(1)LHPELLGK	0.40212	2	120260
Biological Process	GO:0009056	2	catabolic process	1.23	0.00306282	A0A063BPT2	244	K	Fructose-bisphosphate aldolase, class II OS=Ustilaginoidea virens OX=1159556 GN=UV8b_8162 PE=4 SV=1	UV8b_8162	1	5.38637e-09	123.99	2	LHPELLGK(1)HQSHVK	0.0061394	3	285050	1	3.15718e-08	156.73	3	LHPELLGK(1)HQSHVK	0.95339	2	283700	1	5.28835e-08	140.01	3	LHPELLGK(1)HQSHVK	0.53646	3	312260
Biological Process	GO:0009056	2	catabolic process	1.23	0.00306282	A0A063BPT2	250	K	Fructose-bisphosphate aldolase, class II OS=Ustilaginoidea virens OX=1159556 GN=UV8b_8162 PE=4 SV=1	UV8b_8162	1	1.03833e-11	148.76	3	HQSHVK(1)AAINVK	1.4218	3	61442	1	3.14803e-09	165.39	3	HQSHVK(1)AAINVK	1.5391	3	65945	1	6.29741e-13	168.69	2	HQSHVK(1)AAINVK	-2.1062	3	65797
Biological Process	GO:0009056	2	catabolic process	1.23	0.00306282	A0A063BPT2	273	K	Fructose-bisphosphate aldolase, class II OS=Ustilaginoidea virens OX=1159556 GN=UV8b_8162 PE=4 SV=1	UV8b_8162	0.970593	0.0123407	44.019	4	EDK(0.029)PVFFVFHGGSGSSK(0.971)TEYLDAISHGVVK	3.352	1	48623
Biological Process	GO:0009056	2	catabolic process	1.23	0.00306282	A0A063BPL9	481	K	Dolichyl-phosphate-mannose-protein mannosyltransferase containing protein OS=Ustilaginoidea virens OX=1159556 GN=UV8b_6241 PE=4 SV=1	UV8b_6241	1	0.029699	42.229	2	TIETK(1)FR	-10.484	1	146080									1	0.00317013	49.058	2	TIETK(1)FR	-10.232	1	160110
Biological Process	GO:0009056	2	catabolic process	1.23	0.00306282	A0A063BPJ8	268	K	Putative alanine aminotransferase OS=Ustilaginoidea virens OX=1159556 GN=UV8b_6334 PE=4 SV=1	UV8b_6334									1	0.0284386	57.032	2	GK(1)ADGLDVR	0.073905	1	8421.2	1	0.00277385	74.486	2	GK(1)ADGLDVR	-1.4162	1	8167
Biological Process	GO:0009056	2	catabolic process	1.23	0.00306282	A0A063BPJ8	524	K	Putative alanine aminotransferase OS=Ustilaginoidea virens OX=1159556 GN=UV8b_6334 PE=4 SV=1	UV8b_6334	1	0.000189506	57.042	3	TTFLAPGTEWVAGVVK(1)FHK	0.76977	1	17787	1	0.00576309	63.766	3	TTFLAPGTEWVAGVVK(1)FHK	-0.19571	1	15734	1	0.00455472	59.67	3	TTFLAPGTEWVAGVVK(1)FHK	-0.37661	1	16709
Biological Process	GO:0009056	2	catabolic process	1.23	0.00306282	A0A063BPJ8	328	K	Putative alanine aminotransferase OS=Ustilaginoidea virens OX=1159556 GN=UV8b_6334 PE=4 SV=1	UV8b_6334	1	0.000227701	122.44	2	FHSFK(1)GVLR	-2.3943	1	94477	1	0.000323829	122.44	2	FHSFK(1)GVLR	-0.33972	1	95761	1	0.000179622	91.783	2	FHSFK(1)GVLR	0.19576	1	95216
Biological Process	GO:0009056	2	catabolic process	1.23	0.00306282	A0A063BPF7	81	K	Phosphoglucomutase 2 OS=Ustilaginoidea virens OX=1159556 GN=UV8b_6828 PE=3 SV=1	UV8b_6828																	1	0.041917	42.835	2	IGAAYGVK(1)K	0.51174	1	28972
Biological Process	GO:0009056	2	catabolic process	1.23	0.00306282	A0A063BPF7	359	K	Phosphoglucomutase 2 OS=Ustilaginoidea virens OX=1159556 GN=UV8b_6828 PE=3 SV=1	UV8b_6828									1	7.1504e-09	123.24	3	K(1)LSICGEESFGTGSDHIR	-0.22571	1	4975.6	1	2.1313e-13	129.53	3	K(1)LSICGEESFGTGSDHIR	-0.17292	1	4963.4
Biological Process	GO:0009056	2	catabolic process	1.23	0.00306282	A0A063BPF7	443	K	Phosphoglucomutase 2 OS=Ustilaginoidea virens OX=1159556 GN=UV8b_6828 PE=3 SV=1	UV8b_6828	1	1.23156e-06	86.952	2	VVGELEK(1)LVADSSFVGSK	1.2113	2	81220	1	1.2758e-08	112.68	2	VVGELEK(1)LVADSSFVGSK	0.070261	2	62908	1	2.38465e-13	137.89	2	VVGELEK(1)LVADSSFVGSK	0.099164	2	56751
Biological Process	GO:0009056	2	catabolic process	1.23	0.00306282	A0A063BPF7	454	K	Phosphoglucomutase 2 OS=Ustilaginoidea virens OX=1159556 GN=UV8b_6828 PE=3 SV=1	UV8b_6828	1	0.00132321	101.45	2	LVADSSFVGSK(1)IR	-0.10819	1	109650	1	1.06532e-06	122.51	2	LVADSSFVGSK(1)IR	-0.23647	1	118950	1	8.93171e-06	112.93	2	LVADSSFVGSK(1)IR	-0.23995	1	111680
Biological Process	GO:0009056	2	catabolic process	1.23	0.00306282	A0A063BPF7	149	K	Phosphoglucomutase 2 OS=Ustilaginoidea virens OX=1159556 GN=UV8b_6828 PE=3 SV=1	UV8b_6828	1	3.33824e-12	177.47	2	IFETSK(1)SLTSYK	-0.10653	1	186260	1	1.65738e-10	139.78	2	IFETSK(1)SLTSYK	0.023412	1	208090	1	4.94637e-14	124.46	2	IFETSK(1)SLTSYK	-0.23386	1	207740
Biological Process	GO:0009056	2	catabolic process	1.23	0.00306282	A0A063BPF7	358	K	Phosphoglucomutase 2 OS=Ustilaginoidea virens OX=1159556 GN=UV8b_6828 PE=3 SV=1	UV8b_6828	1	0.00166146	83.623	2	FFCALFDAK(1)K	0.24774	1	23117	1	0.00631007	47.561	2	FFCALFDAK(1)K	-0.081921	1	25922	1	0.00147339	69.716	2	FFCALFDAK(1)K	-0.23732	1	23875
Biological Process	GO:0009056	2	catabolic process	1.23	0.00306282	A0A063BPF7	225	K	Phosphoglucomutase 2 OS=Ustilaginoidea virens OX=1159556 GN=UV8b_6828 PE=3 SV=1	UV8b_6828	1	2.59314e-08	78.673	3	VLFDGLHGVTGPYGK(1)AIFEK	-1.0996	1	50320	1	0.000145758	48.201	3	VLFDGLHGVTGPYGK(1)AIFEK	-1.2067	1	48584	1	3.13718e-08	85.513	3	VLFDGLHGVTGPYGK(1)AIFEK	-1.307	1	43344
Biological Process	GO:0009056	2	catabolic process	1.23	0.00306282	A0A063BPF7	210	K	Phosphoglucomutase 2 OS=Ustilaginoidea virens OX=1159556 GN=UV8b_6828 PE=3 SV=1	UV8b_6828	1	5.74553e-10	124.77	3	EFFTSHPDFK(1)VLFDGLHGVTGPYGK	1.2777	1	14435	1	1.46637e-08	101.62	3	EFFTSHPDFK(1)VLFDGLHGVTGPYGK	1.763	1	16805	1	5.46701e-05	44.584	3	EFFTSHPDFK(1)VLFDGLHGVTGPYGK	2.115	1	18516
Biological Process	GO:0009056	2	catabolic process	1.23	0.00306282	A0A063BPF7	121	K	Phosphoglucomutase 2 OS=Ustilaginoidea virens OX=1159556 GN=UV8b_6828 PE=3 SV=1	UV8b_6828	1	2.45172e-09	95.001	3	ATGGILLTASHNPGGPK(1)NDFGIK	0.73072	1	7287.7	1	4.29697e-07	84.105	3	ATGGILLTASHNPGGPK(1)NDFGIK	0.23497	1	8046.8
Biological Process	GO:0009056	2	catabolic process	1.23	0.00306282	A0A063BPF7	539	K	Phosphoglucomutase 2 OS=Ustilaginoidea virens OX=1159556 GN=UV8b_6828 PE=3 SV=1	UV8b_6828	1	4.16191e-06	129.72	2	FATELLK(1)FK	-0.18195	1	182790	1	0.000236648	129.72	2	FATELLK(1)FK	0.04491	1	187810	1	1.26687e-05	113.7	2	FATELLK(1)FK	-0.44474	1	201950
Biological Process	GO:0009056	2	catabolic process	1.23	0.00306282	A0A063BLQ9	125	K	Putative proteasome regulatory particle subunit (RpnI) OS=Ustilaginoidea virens OX=1159556 GN=UV8b_7588 PE=4 SV=1	UV8b_7588	1	3.44921e-08	69.276	2	VK(1)LNLNDLEGAR	-1.1731	1	9094.9	1	1.24826e-06	127.03	2	VK(1)LNLNDLEGAR	-0.63384	1	13210	1	0.000951326	64.906	2	VK(1)LNLNDLEGAR	0.38301	1	12111
Biological Process	GO:0009056	2	catabolic process	1.23	0.00306282	A0A063BLQ9	76	K	Putative proteasome regulatory particle subunit (RpnI) OS=Ustilaginoidea virens OX=1159556 GN=UV8b_7588 PE=4 SV=1	UV8b_7588	1	1.5948e-05	110.52	2	INQLK(1)LVDLALK	0.97044	1	35781	1	4.33201e-07	148.9	2	INQLK(1)LVDLALK	0.85681	1	33047	1	1.15758e-08	115.41	2	INQLK(1)LVDLALK	0.78453	1	33409
Biological Process	GO:0009056	2	catabolic process	1.23	0.00306282	A0A063BLQ9	263	K	Putative proteasome regulatory particle subunit (RpnI) OS=Ustilaginoidea virens OX=1159556 GN=UV8b_7588 PE=4 SV=1	UV8b_7588	1	1.31852e-14	115.41	3	GDLAAYDGLANSVASNK(1)LLSEHSAHLR	-0.10777	1	8496.5	1	9.43615e-09	104.3	3	GDLAAYDGLANSVASNK(1)LLSEHSAHLR	-0.53269	1	10852
Biological Process	GO:0009056	2	catabolic process	1.23	0.00306282	A0A063BLH1	688	K	Catalase OS=Ustilaginoidea virens OX=1159556 GN=UV8b_7754 PE=3 SV=1	UV8b_7754	1	1.73306e-09	123.99	2	GSGIYAQK(1)NPGDLVR	0.31958	1	8095.5	1	1.81918e-11	126.17	2	GSGIYAQK(1)NPGDLVR	0.21521	1	8343.8	1	1.48319e-05	103.23	2	GSGIYAQK(1)NPGDLVR	0.67636	1	9158.6
Biological Process	GO:1901700	3	response to oxygen-containing compound	1.7	0.00297473	A0A063CAI8	72	K	Heat shock protein 70 OS=Ustilaginoidea virens OX=1159556 GN=UV8b_555 PE=3 SV=1	UV8b_555	1	0.000285018	98.167	3	NQVAMNPHNTVFDAK(1)R	-0.66289	1	17356	1	7.30504e-05	63.766	3	NQVAMNPHNTVFDAK(1)R	0.93478	1	17670	1	9.54879e-19	160.52	3	NQVAMNPHNTVFDAK(1)R	0.78617	2	19527
Biological Process	GO:1901700	3	response to oxygen-containing compound	1.7	0.00297473	A0A063CAI8	527	K	Heat shock protein 70 OS=Ustilaginoidea virens OX=1159556 GN=UV8b_555 PE=3 SV=1	UV8b_555	0.98121	1.52318e-11	102.26	3	MLSDAEK(0.981)YK(0.019)EEDEAEGR	-0.26763	4	188650	0.987426	6.0223e-09	74.733	3	MLSDAEK(0.987)YK(0.013)EEDEAEGR	0.45614	4	183430	0.993354	7.59232e-09	104	2	MLSDAEK(0.993)YK(0.007)EEDEAEGR	-0.87348	3	155550
Biological Process	GO:1901700	3	response to oxygen-containing compound	1.7	0.00297473	A0A063CAI8	248	K	Heat shock protein 70 OS=Ustilaginoidea virens OX=1159556 GN=UV8b_555 PE=3 SV=1	UV8b_555	1	2.76655e-05	108.93	3	LVNHFVNEFK(1)R	1.1624	1	18023	1	5.81733e-05	135.63	3	LVNHFVNEFK(1)R	0.5004	1	14901	1	1.49331e-07	147.78	2	LVNHFVNEFK(1)R	1.6789	2	55270
Biological Process	GO:1901700	3	response to oxygen-containing compound	1.7	0.00297473	A0A063CAI8	78	K	Heat shock protein 70 OS=Ustilaginoidea virens OX=1159556 GN=UV8b_555 PE=3 SV=1	UV8b_555	1	2.11323e-08	138	2	K(1)FNDAEVQADMK	1.0359	3	180300	1	1.5082e-12	197.3	2	K(1)FNDAEVQADMK	0.72036	3	183220	1	2.31429e-13	180.81	2	K(1)FNDAEVQADMK	0.64983	3	190040
Biological Process	GO:1901700	3	response to oxygen-containing compound	1.7	0.00297473	A0A063CAI8	350	K	Heat shock protein 70 OS=Ustilaginoidea virens OX=1159556 GN=UV8b_555 PE=3 SV=1	UV8b_555	1	3.47712e-09	108.4	2	IQK(1)LITDYFNGK	-0.76954	2	60880	1	2.92798e-06	125.17	2	IQK(1)LITDYFNGK	0.97207	2	55509	1	6.78194e-09	151.66	2	IQK(1)LITDYFNGK	0.25334	2	58923
Biological Process	GO:1901700	3	response to oxygen-containing compound	1.7	0.00297473	A0A063CAI8	572	K	Heat shock protein 70 OS=Ustilaginoidea virens OX=1159556 GN=UV8b_555 PE=3 SV=1	UV8b_555	0.999953	3.58731e-06	108.2	2	IGAEDKEK(1)LTK	0.82676	2	273700	0.999812	0.000872937	129.69	2	IGAEDKEK(1)LTK	0.1131	2	279790	0.999987	2.05559e-06	157.77	2	IGAEDKEK(1)LTK	-0.5534	2	294210
Biological Process	GO:1901700	3	response to oxygen-containing compound	1.7	0.00297473	A0A063CAI8	102	K	Heat shock protein 70 OS=Ustilaginoidea virens OX=1159556 GN=UV8b_555 PE=3 SV=1	UV8b_555	1	0.0045033	62.271	2	GGK(1)PLVEVEFK	2.2639	1	10078									1	0.0216524	47.334	2	GGK(1)PLVEVEFK	3.0279	1	11662
Biological Process	GO:1901700	3	response to oxygen-containing compound	1.7	0.00297473	A0A063CAI8	94	K	Heat shock protein 70 OS=Ustilaginoidea virens OX=1159556 GN=UV8b_555 PE=3 SV=1	UV8b_555	1	0.00218372	83.438	2	HFPFK(1)IISDK	0.36721	1	161840	1	0.0501649	44.57	2	HFPFK(1)IISDK	0.7459	1	166300	1	0.0350518	43.168	2	HFPFK(1)IISDK	0.8647	1	176590
Biological Process	GO:1901700	3	response to oxygen-containing compound	1.7	0.00297473	A0A063CAI8	89	K	Heat shock protein 70 OS=Ustilaginoidea virens OX=1159556 GN=UV8b_555 PE=3 SV=1	UV8b_555	1	1.40583e-15	122.2	2	FNDAEVQADMK(1)HFPFK	0.0041397	3	187000	1	3.40416e-13	125.14	2	FNDAEVQADMK(1)HFPFK	-0.1376	3	195060	1	3.10363e-13	144.09	2	FNDAEVQADMK(1)HFPFK	-0.2033	3	189910
Biological Process	GO:1901700	3	response to oxygen-containing compound	1.7	0.00297473	A0A063CA97	47	K	alpha-1,2-Mannosidase OS=Ustilaginoidea virens OX=1159556 GN=UV8b_1061 PE=3 SV=1	UV8b_1061	1	0.000989975	83.775	2	TAWK(1)GYYDHAFR	0.039195	1	11513	1	0.000121703	99.174	2	TAWK(1)GYYDHAFR	-0.19419	1	13823	1	1.46128e-05	99.174	2	TAWK(1)GYYDHAFR	-0.53488	1	12767
Biological Process	GO:1901700	3	response to oxygen-containing compound	1.7	0.00297473	A0A063C7R4	257	K	Glutathione-disulfide reductase OS=Ustilaginoidea virens OX=1159556 GN=UV8b_628 PE=4 SV=1	UV8b_628	1	2.00747e-07	90.89	3	VPETQHIGLQEAGVK(1)LNDK	-0.030796	1	3189.3									1	1.15409e-06	70.831	3	VPETQHIGLQEAGVK(1)LNDK	0.54702	1	11954
Biological Process	GO:1901700	3	response to oxygen-containing compound	1.7	0.00297473	A0A063C7R4	215	K	Glutathione-disulfide reductase OS=Ustilaginoidea virens OX=1159556 GN=UV8b_628 PE=4 SV=1	UV8b_628	1	0.000714813	106	2	DADGK(1)LVVTYK	0.73758	2	39874	1	0.00031513	85.821	2	DADGK(1)LVVTYK	0.37928	1	28094	1	3.61791e-05	90.306	2	DADGK(1)LVVTYK	0.73329	2	38358
Biological Process	GO:1901700	3	response to oxygen-containing compound	1.7	0.00297473	A0A063C727	135	K	Glutathione peroxidase OS=Ustilaginoidea virens OX=1159556 GN=UV8b_241 PE=3 SV=1	UV8b_241	1	3.25762e-06	139.02	2	WNFEK(1)FLVGR	-1.5558	1	25705	1	0.000379113	92.732	2	WNFEK(1)FLVGR	-1.8415	1	21758	1	1.32756e-07	102.55	2	WNFEK(1)FLVGR	-1.7375	1	18853
Biological Process	GO:1901700	3	response to oxygen-containing compound	1.7	0.00297473	A0A063C727	130	K	Glutathione peroxidase OS=Ustilaginoidea virens OX=1159556 GN=UV8b_241 PE=3 SV=1	UV8b_241	1	0.00983732	65.313	2	IK(1)WNFEK	0.50081	1	34069	1	0.0016941	93.561	2	IK(1)WNFEK	-0.78352	1	39548	1	0.00334893	56.091	2	IK(1)WNFEK	0.55751	1	37129
Biological Process	GO:1901700	3	response to oxygen-containing compound	1.7	0.00297473	A0A063C6M6	480	K	Heat shock protein 101 OS=Ustilaginoidea virens OX=1159556 GN=UV8b_1328 PE=3 SV=1	UV8b_1328									1	0.000660287	133.68	2	EK(1)YQNEIK	0.3213	1	9780.1	1	0.000195167	137.84	2	EK(1)YQNEIK	0.79747	1	9944.6
Biological Process	GO:1901700	3	response to oxygen-containing compound	1.7	0.00297473	A0A063C6M6	497	K	Heat shock protein 101 OS=Ustilaginoidea virens OX=1159556 GN=UV8b_1328 PE=3 SV=1	UV8b_1328	1	0.0375344	52.591	2	VK(1)LDELEK	-1.6901	1	16440	1	0.00407552	69.716	2	VK(1)LDELEK	0.89371	1	16452	1	0.00108184	78.816	2	VK(1)LDELEK	-0.25438	1	18223
Biological Process	GO:1901700	3	response to oxygen-containing compound	1.7	0.00297473	A0A063C6M6	254	K	Heat shock protein 101 OS=Ustilaginoidea virens OX=1159556 GN=UV8b_1328 PE=3 SV=1	UV8b_1328	1	0.000471678	40.53	2	HCK(1)LLSLDVGALVAGSK	1.0891	1	7199.7
Biological Process	GO:1901700	3	response to oxygen-containing compound	1.7	0.00297473	A0A063C6M6	589	K	Heat shock protein 101 OS=Ustilaginoidea virens OX=1159556 GN=UV8b_1328 PE=3 SV=1	UV8b_1328	1	7.1204e-06	138.26	2	EK(1)LVNMEK	0.72351	1	9719.9	1	0.000335949	146.03	2	EK(1)LVNMEK	0.8642	1	10929
Biological Process	GO:1901700	3	response to oxygen-containing compound	1.7	0.00297473	A0A063C6M6	150	K	Heat shock protein 101 OS=Ustilaginoidea virens OX=1159556 GN=UV8b_1328 PE=3 SV=1	UV8b_1328	1	1.22884e-11	129.69	2	AK(1)LVQDAVQAIR	0.067806	2	105320	1	3.53565e-09	138.71	2	AK(1)LVQDAVQAIR	0.1556	2	116530	1	6.38861e-06	101.82	2	AK(1)LVQDAVQAIR	0.34824	2	118760
Biological Process	GO:1901700	3	response to oxygen-containing compound	1.7	0.00297473	A0A063CAI8	503	K	Heat shock protein 70 OS=Ustilaginoidea virens OX=1159556 GN=UV8b_555 PE=3 SV=1	UV8b_555	1	1.61923e-06	144.47	2	SNK(1)IIITNDK	0.70017	1	161270	1	0.000160773	133.76	2	SNK(1)IIITNDK	0.34682	1	163900	1	8.4659e-08	162.8	2	SNK(1)IIITNDK	0.50777	1	168790
Biological Process	GO:0009056	2	catabolic process	1.23	0.00306282	A0A063BPV9	291	K	Subtilisin-like serine protease PR1H OS=Ustilaginoidea virens OX=1159556 GN=UV8b_8155 PE=3 SV=1	UV8b_8155	1	0.0231686	47.915	2	GFK(1)GSVANMSLGGGK	1.1512	1	8038.9	1	0.0140249	72.327	2	GFK(1)GSVANMSLGGGK	-0.41541	1	11191	1	0.00165547	67.887	2	GFK(1)GSVANMSLGGGK	0.36291	1	10827
Biological Process	GO:1901700	3	response to oxygen-containing compound	1.7	0.00297473	A0A063CAI8	564	K	Heat shock protein 70 OS=Ustilaginoidea virens OX=1159556 GN=UV8b_555 PE=3 SV=1	UV8b_555	1	0.00143942	95.656	2	VDEK(1)IGAEDKEK	0.76545	1	87769	1	7.90883e-05	117.21	2	VDEK(1)IGAEDKEK	0.71508	1	87261	1	4.97421e-07	102.03	2	VDEK(1)IGAEDKEK	-0.73164	1	91912
Biological Process	GO:1901700	3	response to oxygen-containing compound	1.7	0.00297473	A0A063CAI8	560	K	Heat shock protein 70 OS=Ustilaginoidea virens OX=1159556 GN=UV8b_555 PE=3 SV=1	UV8b_555																	1	0.0128661	47.361	2	NTLSDSK(1)VDEK	0.99208	1	5150.9
Biological Process	GO:0009056	2	catabolic process	1.23	0.00306282	A0A063BLH1	705	K	Catalase OS=Ustilaginoidea virens OX=1159556 GN=UV8b_7754 PE=3 SV=1	UV8b_7754	1	0.0146718	69.915	2	GLATFK(1)FTDR	0.47799	1	6438.7									1	0.00123857	44.82	2	GLATFK(1)FTDR	-0.20727	1	8760.9
Biological Process	GO:0009056	2	catabolic process	1.23	0.00306282	A0A063BLD5	123	K	Lactoylglutathione lyase OS=Ustilaginoidea virens OX=1159556 GN=UV8b_7788 PE=3 SV=1	UV8b_7788	1	6.59749e-05	86.205	2	LEDAGYK(1)FQK	0.61227	1	36049	1	0.000332109	69.915	2	LEDAGYK(1)FQK	0.16269	1	38531	1	5.50459e-05	90.761	2	LEDAGYK(1)FQK	-0.31534	1	38513
Biological Process	GO:0009056	2	catabolic process	1.23	0.00306282	A0A063BLC5	117	K	Glucose-regulated protein OS=Ustilaginoidea virens OX=1159556 GN=UV8b_7779 PE=3 SV=1	UV8b_7779																	0.999671	0.000566508	72.327	2	KFNEK(1)DVQNDVK	-0.60912	1	2271
Biological Process	GO:0009056	2	catabolic process	1.23	0.00306282	A0A063BLC5	164	K	Glucose-regulated protein OS=Ustilaginoidea virens OX=1159556 GN=UV8b_7779 PE=3 SV=1	UV8b_7779	1	0.000102907	57.293	2	MK(1)EVAESYLGK	-3.2566	1	9081.7	1	0.00217713	66.664	2	MK(1)EVAESYLGK	-2.0217	1	8431.5	1	0.000246884	63.212	2	MK(1)EVAESYLGK	0.18548	1	7866.4
Biological Process	GO:0009056	2	catabolic process	1.23	0.00306282	A0A063BLC5	61	K	Glucose-regulated protein OS=Ustilaginoidea virens OX=1159556 GN=UV8b_7779 PE=3 SV=1	UV8b_7779	1	1.79338e-08	80.623	2	GK(1)VEILVNDQGNR	0.63406	1	13133	1	5.3167e-06	135.5	2	GK(1)VEILVNDQGNR	0.59558	1	15855	1	1.43976e-08	101.64	2	GK(1)VEILVNDQGNR	-0.6616	1	15170
Biological Process	GO:0009056	2	catabolic process	1.23	0.00306282	A0A063BLC5	644	K	Glucose-regulated protein OS=Ustilaginoidea virens OX=1159556 GN=UV8b_7779 PE=3 SV=1	UV8b_7779	1	4.03622e-10	82.87	2	LSNVAYPITSK(1)MYGSGEAGGEK	0.13455	1	12899	1	1.30467e-09	108.6	2	LSNVAYPITSK(1)MYGSGEAGGEK	0.26539	1	20018	1	1.03004e-08	103.27	2	LSNVAYPITSK(1)MYGSGEAGGEK	-0.22466	1	17018
Biological Process	GO:0009056	2	catabolic process	1.23	0.00306282	A0A063BLC5	633	K	Glucose-regulated protein OS=Ustilaginoidea virens OX=1159556 GN=UV8b_7779 PE=3 SV=1	UV8b_7779	1	6.57468e-17	154.09	2	EK(1)LSNVAYPITSK	0.083469	1	226580	1	5.79096e-14	199.51	2	EK(1)LSNVAYPITSK	-0.013366	1	242170	1	1.4945e-18	154.09	2	EK(1)LSNVAYPITSK	-0.17531	1	236020
Biological Process	GO:0009056	2	catabolic process	1.23	0.00306282	A0A063BLC5	336	K	Glucose-regulated protein OS=Ustilaginoidea virens OX=1159556 GN=UV8b_7779 PE=3 SV=1	UV8b_7779	1	5.47396e-06	90.689	2	AK(1)FEELNMDLFK	1.7158	1	25753	1	0.000135881	92.707	2	AK(1)FEELNMDLFK	1.3867	1	23319	1	8.36437e-06	72.846	2	AK(1)FEELNMDLFK	1.2241	1	22967
Biological Process	GO:0009056	2	catabolic process	1.23	0.00306282	A0A063BL38	112	K	26S proteasome non-ATPase regulatory subunit 12 OS=Ustilaginoidea virens OX=1159556 GN=UV8b_7891 PE=4 SV=1	UV8b_7891	1	0.00396065	48.785	2	TK(1)LSVIETLR	-0.33314	1	47347	1	0.00101102	81.099	2	TK(1)LSVIETLR	0.16789	1	53651	1	0.0221658	55.235	2	TK(1)LSVIETLR	0.090904	1	50219
Biological Process	GO:0009056	2	catabolic process	1.23	0.00306282	A0A063BL38	267	K	26S proteasome non-ATPase regulatory subunit 12 OS=Ustilaginoidea virens OX=1159556 GN=UV8b_7891 PE=4 SV=1	UV8b_7891	1	0.000714955	91.783	2	YLDACK(1)FYR	-0.3758	1	20489	1	0.00293132	67.464	2	YLDACK(1)FYR	0.45236	1	24601	1	0.00190204	53.878	2	YLDACK(1)FYR	-0.57719	1	22676
Biological Process	GO:0009056	2	catabolic process	1.23	0.00306282	A0A063BL38	261	K	26S proteasome non-ATPase regulatory subunit 12 OS=Ustilaginoidea virens OX=1159556 GN=UV8b_7891 PE=4 SV=1	UV8b_7891	1	0.000604312	77.358	2	HDGK(1)YLDACK	1.8115	1	10892	1	0.00325745	61.577	2	HDGK(1)YLDACK	0.81048	1	9354.6	1	6.80038e-05	110.88	2	HDGK(1)YLDACK	-0.037025	1	13440
Biological Process	GO:0009056	2	catabolic process	1.23	0.00306282	A0A063BKV5	56	K	NTF2 and RRM domain-containing protein OS=Ustilaginoidea virens OX=1159556 GN=UV8b_7972 PE=4 SV=1	UV8b_7972	1	5.94362e-07	106.35	2	SPEK(1)LHLFYGK	0.077796	1	68921	1	0.00031513	69.276	2	SPEK(1)LHLFYGK	0.46014	1	69935	1	0.0134269	53.028	2	SPEK(1)LHLFYGK	0.35749	1	69016
Biological Process	GO:0009056	2	catabolic process	1.23	0.00306282	A0A063BKV5	199	K	NTF2 and RRM domain-containing protein OS=Ustilaginoidea virens OX=1159556 GN=UV8b_7972 PE=4 SV=1	UV8b_7972	1	0.0218548	53.051	2	LDAK(1)LDADAVDEK	-2.0383	1	51814	1	0.00164156	61.042	2	LDAK(1)LDADAVDEK	0.034196	1	51137	1	0.00172288	69.641	2	LDAK(1)LDADAVDEK	0.71475	2	53049
Biological Process	GO:0009056	2	catabolic process	1.23	0.00306282	A0A063BKV5	90	K	NTF2 and RRM domain-containing protein OS=Ustilaginoidea virens OX=1159556 GN=UV8b_7972 PE=4 SV=1	UV8b_7972	1	0.000185736	72.922	2	IK(1)ALDFQDCK	-0.33584	1	10596	1	0.0121516	76.85	2	IK(1)ALDFQDCK	-0.38789	1	12637	1	0.00235855	56.202	2	IK(1)ALDFQDCK	-0.28965	1	14081
Biological Process	GO:0009056	2	catabolic process	1.23	0.00306282	A0A063BKV5	405	K	NTF2 and RRM domain-containing protein OS=Ustilaginoidea virens OX=1159556 GN=UV8b_7972 PE=4 SV=1	UV8b_7972	1	1.18499e-08	171.09	2	FVSDK(1)VQDADLR	-2.4432	1	44689	1	0.000131583	112.93	2	FVSDK(1)VQDADLR	-0.48005	2	49668	1	1.37167e-06	131.54	2	FVSDK(1)VQDADLR	0.038644	2	49779
Biological Process	GO:0009056	2	catabolic process	1.23	0.00306282	A0A063BKV5	98	K	NTF2 and RRM domain-containing protein OS=Ustilaginoidea virens OX=1159556 GN=UV8b_7972 PE=4 SV=1	UV8b_7972	1	0.0135234	55.235	2	ALDFQDCK(1)VR	-5.6507	1	2709.2									1	0.00250556	74.269	2	ALDFQDCK(1)VR	-0.63816	1	4322.2
Biological Process	GO:1901700	3	response to oxygen-containing compound	1.7	0.00297473	A0A063CC24	148	K	Negative regulator of the PHO system OS=Ustilaginoidea virens OX=1159556 GN=UV8b_368 PE=3 SV=1	UV8b_368																	1	0.0115053	70.389	2	GILK(1)LGDFGLAR	-1.4464	1	12594
Biological Process	GO:1901700	3	response to oxygen-containing compound	1.7	0.00297473	A0A063C530	57	K	Peptidylprolyl isomerase OS=Ustilaginoidea virens OX=1159556 GN=UV8b_2607 PE=4 SV=1	UV8b_2607									1	0.00620242	83.623	2	K(1)FDASYDR	0.88847	1	21895	1	0.00321998	88.921	2	K(1)FDASYDR	1.5018	1	23844
Biological Process	GO:1901700	3	response to oxygen-containing compound	1.7	0.00297473	A0A063CAK3	166	K	Superoxide dismutase OS=Ustilaginoidea virens OX=1159556 GN=UV8b_1418 PE=3 SV=1	UV8b_1418	1	0.00043207	90.689	2	DK(1)MSGTLSLVTR	-0.32813	1	17966	1	0.00100109	73.655	2	DK(1)MSGTLSLVTR	0.013786	1	17500	1	0.00124794	72.922	2	DK(1)MSGTLSLVTR	0.60705	1	19305
Biological Process	GO:1901700	3	response to oxygen-containing compound	1.7	0.00297473	A0A063CAI8	327	K	Heat shock protein 70 OS=Ustilaginoidea virens OX=1159556 GN=UV8b_555 PE=3 SV=1	UV8b_555	1	0.00255607	54.436	2	VLADAK(1)IDK	-0.30476	1	30209	1	0.037657	54.436	2	VLADAK(1)IDK	-0.38666	2	42883	1	0.00851985	47.561	2	VLADAK(1)IDK	0.35535	1	31759
Biological Process	GO:0009056	2	catabolic process	1.23	0.00306282	A0A063BPV9	303	K	Subtilisin-like serine protease PR1H OS=Ustilaginoidea virens OX=1159556 GN=UV8b_8155 PE=3 SV=1	UV8b_8155	1	3.11259e-06	94.865	3	GSVANMSLGGGK(1)THALDAAVNAAVK	0.080789	1	17091	1	4.26536e-05	48.945	3	GSVANMSLGGGK(1)THALDAAVNAAVK	0.8527	1	15306	1	1.5201e-08	92.178	3	GSVANMSLGGGK(1)THALDAAVNAAVK	1.2247	1	16869
Biological Process	GO:0009056	2	catabolic process	1.23	0.00306282	A0A063BPV9	177	K	Subtilisin-like serine protease PR1H OS=Ustilaginoidea virens OX=1159556 GN=UV8b_8155 PE=3 SV=1	UV8b_8155	1	1.98778e-16	179.21	2	GLSFASYNK(1)YLYATEGGK	0.53732	1	54015	1	2.82593e-19	148.57	2	GLSFASYNK(1)YLYATEGGK	0.66159	1	54956	1	1.35953e-19	196.42	2	GLSFASYNK(1)YLYATEGGK	0.22341	1	51975
Biological Process	GO:0009056	2	catabolic process	1.23	0.00306282	A0A063BPV9	427	K	Subtilisin-like serine protease PR1H OS=Ustilaginoidea virens OX=1159556 GN=UV8b_8155 PE=3 SV=1	UV8b_8155	1	0.00195617	71.896	2	QLK(1)ETLIHVSTR	0.82745	1	2398.2
Biological Process	GO:0009056	2	catabolic process	1.23	0.00306282	A0A063BUD4	230	K	Acetyl-CoA acetyltransferase OS=Ustilaginoidea virens OX=1159556 GN=UV8b_6697 PE=3 SV=1	UV8b_6697	1	0.0039486	82.716	2	NLNVDK(1)LR	-3.3035	1	124330	1	0.00123088	105.04	2	NLNVDK(1)LR	-0.050417	1	129360	1	6.77101e-05	129.56	2	NLNVDK(1)LR	0.046231	1	128680
Biological Process	GO:0009056	2	catabolic process	1.23	0.00306282	A0A063BUD4	304	K	Acetyl-CoA acetyltransferase OS=Ustilaginoidea virens OX=1159556 GN=UV8b_6697 PE=3 SV=1	UV8b_6697	1	0.000144337	58.916	2	AIK(1)HAGLAAK	1.1076	1	84437	1	0.000375246	65.404	2	AIK(1)HAGLAAK	0.60705	1	86426	1	0.000451798	60.892	2	AIK(1)HAGLAAK	-1.1093	1	93482
Biological Process	GO:0009056	2	catabolic process	1.23	0.00306282	A0A063BUB0	421	K	Proline dehydrogenase OS=Ustilaginoidea virens OX=1159556 GN=UV8b_6677 PE=3 SV=1	UV8b_6677	1	5.9338e-05	90.689	2	VDAASTAPK(1)LPVYK	0.077232	1	18339	1	5.40541e-05	94.791	2	VDAASTAPK(1)LPVYK	-0.21853	1	24826	1	0.000350159	81.799	2	VDAASTAPK(1)LPVYK	-0.48662	1	19850
Biological Process	GO:0009056	2	catabolic process	1.23	0.00306282	A0A063BU39	130	K	Putative oxidoreductase,short chain dehydrogenase OS=Ustilaginoidea virens OX=1159556 GN=UV8b_4641 PE=3 SV=1	UV8b_4641	1	0.00639918	54.199	2	TVK(1)ACADLLINAK	0.21587	1	5577.9									1	2.23605e-05	84.309	2	TVK(1)ACADLLINAK	-0.065699	1	8564.1
Biological Process	GO:0009056	2	catabolic process	1.23	0.00306282	A0A063BU37	101	K	26S proteasome regulatory subunit S5A OS=Ustilaginoidea virens OX=1159556 GN=UV8b_5594 PE=4 SV=1	UV8b_5594	1	1.08878e-05	112.93	2	TGIQVATLALK(1)HR	-1.2873	1	19070	1	1.22195e-10	181.87	2	TGIQVATLALK(1)HR	-0.66084	1	19054	1	1.98731e-08	112.93	2	TGIQVATLALK(1)HR	-0.33724	1	19059
Biological Process	GO:0009056	2	catabolic process	1.23	0.00306282	A0A063BU37	157	K	26S proteasome regulatory subunit S5A OS=Ustilaginoidea virens OX=1159556 GN=UV8b_5594 PE=4 SV=1	UV8b_5594	1	9.83403e-06	120.33	2	K(1)LQAFNDAVR	-2.6796	1	66759	1	0.00228034	92.732	2	K(1)LQAFNDAVR	-0.33261	1	71328	1	4.72009e-07	90.263	2	K(1)LQAFNDAVR	0.59359	1	72255
Biological Process	GO:0009056	2	catabolic process	1.23	0.00306282	A0A063BTQ0	107	K	Putative rrm-type rna binding protein OS=Ustilaginoidea virens OX=1159556 GN=UV8b_6523 PE=4 SV=1	UV8b_6523	1	0.0195716	58.476	2	VTILLDK(1)FTGQPK	-1.2853	1	38587	1	0.0170788	61.577	2	VTILLDK(1)FTGQPK	-1.8173	1	41288	1	0.00189073	42.061	2	VTILLDK(1)FTGQPK	-1.1295	1	40429
Biological Process	GO:0009056	2	catabolic process	1.23	0.00306282	A0A063BTK8	60	K	Proteasome regulatory subunit 12 OS=Ustilaginoidea virens OX=1159556 GN=UV8b_6967 PE=4 SV=1	UV8b_6967	1	2.14351e-05	90.263	2	LIGWYHSGPK(1)LR	0.80979	2	29125	1	0.00141966	72.365	2	LIGWYHSGPK(1)LR	-0.1044	2	31908	1	0.00146863	64.064	2	LIGWYHSGPK(1)LR	0.25017	2	29353
Biological Process	GO:0009056	2	catabolic process	1.23	0.00306282	A0A063BTK8	50	K	Proteasome regulatory subunit 12 OS=Ustilaginoidea virens OX=1159556 GN=UV8b_6967 PE=4 SV=1	UV8b_6967	1	2.96336e-05	79.889	2	EK(1)LIGWYHSGPK	-0.34862	1	19536	1	0.00238699	65.879	2	EK(1)LIGWYHSGPK	0.14678	1	19631	1	6.76646e-06	78.043	2	EK(1)LIGWYHSGPK	0.0312	1	21824
Biological Process	GO:0009056	2	catabolic process	1.23	0.00306282	A0A063BTF9	429	K	Aldehyde dehydrogenase OS=Ustilaginoidea virens OX=1159556 GN=UV8b_6593 PE=3 SV=1	UV8b_6593	1	1.60202e-13	167.59	2	SQGAK(1)LEAGGSSAR	0.59398	1	18915	1	0.0151743	69.641	2	SQGAK(1)LEAGGSSAR	0.66073	1	21836	1	6.73217e-06	104.04	2	SQGAK(1)LEAGGSSAR	-1.3295	1	20847
Biological Process	GO:0009056	2	catabolic process	1.23	0.00306282	A0A063BTF9	325	K	Aldehyde dehydrogenase OS=Ustilaginoidea virens OX=1159556 GN=UV8b_6593 PE=3 SV=1	UV8b_6593	1	9.91e-10	111.38	2	AAAGSLK(1)NVTLETGGK	-0.41328	1	34378	1	4.62622e-08	124.24	2	AAAGSLK(1)NVTLETGGK	0.064445	1	31583	1	1.25563e-05	111.38	2	AAAGSLK(1)NVTLETGGK	0.4242	1	34630
Biological Process	GO:0009056	2	catabolic process	1.23	0.00306282	A0A063BTD7	359	K	Putative bleomycin hydrolase OS=Ustilaginoidea virens OX=1159556 GN=UV8b_5049 PE=4 SV=1	UV8b_5049	1	0.00146115	95.311	2	QGIHK(1)LADK	1.5343	1	78298	1	0.000269603	123.5	2	QGIHK(1)LADK	0.51543	1	76290	1	1.53698e-05	146.27	2	QGIHK(1)LADK	-0.27216	1	84107
Biological Process	GO:0009056	2	catabolic process	1.23	0.00306282	A0A063BTD7	811	K	Putative bleomycin hydrolase OS=Ustilaginoidea virens OX=1159556 GN=UV8b_5049 PE=4 SV=1	UV8b_5049	1	0.00391858	72.355	2	EFALK(1)LR	-0.10914	1	51389									1	0.0195286	42.229	2	EFALK(1)LR	-0.22424	1	60636
Biological Process	GO:0009056	2	catabolic process	1.23	0.00306282	A0A063BTD7	321	K	Putative bleomycin hydrolase OS=Ustilaginoidea virens OX=1159556 GN=UV8b_5049 PE=4 SV=1	UV8b_5049	1	2.97729e-09	137.58	2	EEVK(1)FSEQTVEPSR	-3.5847	1	7297.3	1	3.90615e-12	156.73	2	EEVK(1)FSEQTVEPSR	0.096039	1	7652.6
Biological Process	GO:0009056	2	catabolic process	1.23	0.00306282	A0A063BTD7	678	K	Putative bleomycin hydrolase OS=Ustilaginoidea virens OX=1159556 GN=UV8b_5049 PE=4 SV=1	UV8b_5049	1	5.50022e-05	59.625	3	ITNQHVFNTK(1)IPSEGAPITNQR	-0.15076	2	66886	1	0.000150177	60.734	3	ITNQHVFNTK(1)IPSEGAPITNQR	0.28885	1	70867	1	6.94455e-08	89.636	3	ITNQHVFNTK(1)IPSEGAPITNQR	1.2996	2	71133
Biological Process	GO:0009056	2	catabolic process	1.23	0.00306282	A0A063BTD7	668	K	Putative bleomycin hydrolase OS=Ustilaginoidea virens OX=1159556 GN=UV8b_5049 PE=4 SV=1	UV8b_5049	1	3.8716e-05	77.431	3	AVLTSQASK(1)ITNQHVFNTK	0.19224	1	88811	1	4.56059e-09	132.93	3	AVLTSQASK(1)ITNQHVFNTK	0.19079	1	102500	1	2.36335e-09	111.98	3	AVLTSQASK(1)ITNQHVFNTK	0.66295	1	100450
Biological Process	GO:0009056	2	catabolic process	1.23	0.00306282	A0A063BT03	1327	K	Putative SHK1 kinase-binding protein OS=Ustilaginoidea virens OX=1159556 GN=UV8b_5249 PE=3 SV=1	UV8b_5249	1	4.1299e-06	102.03	2	LLDK(1)GIIFAGGLHK	-0.55375	1	68370	1	7.04872e-05	75.474	2	LLDK(1)GIIFAGGLHK	-0.02817	1	71185	1	0.00106258	46.068	2	LLDK(1)GIIFAGGLHK	-0.32792	1	71475
Biological Process	GO:0009056	2	catabolic process	1.23	0.00306282	A0A063BT03	1342	K	Putative SHK1 kinase-binding protein OS=Ustilaginoidea virens OX=1159556 GN=UV8b_5249 PE=3 SV=1	UV8b_5249	1	0.0350721	42.835	2	EIGSK(1)YIR	-0.12036	1	43969	1	0.0250514	53.878	2	EIGSK(1)YIR	-0.9167	1	42265	1	0.0338672	42.835	2	EIGSK(1)YIR	-0.11458	1	44832
Biological Process	GO:0009056	2	catabolic process	1.23	0.00306282	A0A063BSP6	146	K	Beta-glucosidase OS=Ustilaginoidea virens OX=1159556 GN=UV8b_6956 PE=3 SV=1	UV8b_6956	0.99977	4.87925e-05	75.006	3	GIQSTGVQAAIK(1)HFLCNDQEDKR	1.0183	1	6412.4
Biological Process	GO:0009056	2	catabolic process	1.23	0.00306282	A0A063BUD4	188	K	Acetyl-CoA acetyltransferase OS=Ustilaginoidea virens OX=1159556 GN=UV8b_6697 PE=3 SV=1	UV8b_6697	1	1.45669e-20	123.99	2	SYQK(1)AQAAAEAGLFR	-0.24136	1	38422	1	2.11259e-08	139.7	2	SYQK(1)AQAAAEAGLFR	-0.7158	1	39600	1	1.62236e-12	132.9	2	SYQK(1)AQAAAEAGLFR	0.13717	1	35203
Biological Process	GO:0009056	2	catabolic process	1.23	0.00306282	A0A063BSP6	256	K	Beta-glucosidase OS=Ustilaginoidea virens OX=1159556 GN=UV8b_6956 PE=3 SV=1	UV8b_6956	0.999954	2.93164e-05	73.805	3	GEALK(1)FNASTDKPFPHVIDER	0.45813	1	27441	1	3.58627e-09	104.15	3	GEALK(1)FNASTDKPFPHVIDER	-0.0581	1	29099
Biological Process	GO:0009056	2	catabolic process	1.23	0.00306282	A0A063BUP9	56	K	Proteasome component PUP3 OS=Ustilaginoidea virens OX=1159556 GN=UV8b_4766 PE=4 SV=1	UV8b_4766	1	0.00108809	84.064	2	YK(1)VNMYR	-0.64414	1	4726.7									1	0.0163878	61.494	2	YK(1)VNMYR	0.1935	1	5766.4
Biological Process	GO:0009056	2	catabolic process	1.23	0.00306282	A0A063BUY8	233	K	Citrate synthase OS=Ustilaginoidea virens OX=1159556 GN=UV8b_4456 PE=3 SV=1	UV8b_4456	1	0.00318455	79.809	2	GGK(1)VAPIQK	1.3539	1	5966.9
Biological Process	GO:0009056	2	catabolic process	1.23	0.00306282	A0A063BVU7	57	K	40s ribosomal protein S11 OS=Ustilaginoidea virens OX=1159556 GN=UV8b_6118 PE=3 SV=1	UV8b_6118	1	1.97318e-08	121.69	2	TPK(1)TAIEGSYIDK	-2.8138	1	89905	1	1.9092e-09	158.59	2	TPK(1)TAIEGSYIDK	0.64312	1	88467	1	9.97003e-13	165.72	2	TPK(1)TAIEGSYIDK	0.72751	1	96261
Biological Process	GO:0009056	2	catabolic process	1.23	0.00306282	A0A063BVU7	90	K	40s ribosomal protein S11 OS=Ustilaginoidea virens OX=1159556 GN=UV8b_6118 PE=3 SV=1	UV8b_6118	1	0.00141897	99.34	2	ILTGTVVSTK(1)MHR	-3.8612	1	46332	1	0.000336988	90.306	2	ILTGTVVSTK(1)MHR	-0.50572	1	46407	1	0.00131203	69.276	2	ILTGTVVSTK(1)MHR	0.17376	1	44998
Biological Process	GO:0009056	2	catabolic process	1.23	0.00306282	A0A063BVU7	116	K	40s ribosomal protein S11 OS=Ustilaginoidea virens OX=1159556 GN=UV8b_6118 PE=3 SV=1	UV8b_6118	1	1.27606e-08	169.81	2	HK(1)NLAAHVSPAFR	0.73807	2	123830	1	2.24029e-05	147.19	3	HK(1)NLAAHVSPAFR	0.43512	2	125670	1	4.99076e-06	105.94	2	HK(1)NLAAHVSPAFR	0.066227	2	127870
Biological Process	GO:0009056	2	catabolic process	1.23	0.00306282	A0A063BVU7	107	K	40s ribosomal protein S11 OS=Ustilaginoidea virens OX=1159556 GN=UV8b_6118 PE=3 SV=1	UV8b_6118	1	4.72825e-06	108.93	2	EYLHFIPK(1)YSR	1.0229	2	21820	1	0.000249986	85.821	2	EYLHFIPK(1)YSR	0.97059	1	19676	1	6.6529e-06	107.08	2	EYLHFIPK(1)YSR	0.63439	2	19959
Biological Process	GO:0009056	2	catabolic process	1.23	0.00306282	A0A063BVQ6	105	K	Phosphotransferase OS=Ustilaginoidea virens OX=1159556 GN=UV8b_5070 PE=3 SV=1	UV8b_5070	1	0.00170394	70.389	2	TAK(1)ELFAFLAK	-2.0475	1	11759	1	0.000194708	74.849	2	TAK(1)ELFAFLAK	-2.7173	1	10041	1	0.00113039	81.099	2	TAK(1)ELFAFLAK	-1.8561	2	10669
Biological Process	GO:0009056	2	catabolic process	1.23	0.00306282	A0A063BVL9	111	K	Delta 1-pyrroline-5-carboxylate dehydrogenase OS=Ustilaginoidea virens OX=1159556 GN=UV8b_5025 PE=3 SV=1	UV8b_5025	1	5.95145e-10	97.681	3	VANYHTATPADVSK(1)AIDAALAAK	-0.037579	1	4466.7
Biological Process	GO:0009056	2	catabolic process	1.23	0.00306282	A0A063BVL9	508	K	Delta 1-pyrroline-5-carboxylate dehydrogenase OS=Ustilaginoidea virens OX=1159556 GN=UV8b_5025 PE=3 SV=1	UV8b_5025	1	0.0323502	40.203	2	LAEDK(1)LR	0.18988	1	12246	1	0.0231362	46.835	2	LAEDK(1)LR	0.30372	1	12521	1	0.0229158	44.767	2	LAEDK(1)LR	-0.20486	1	14275
Biological Process	GO:0009056	2	catabolic process	1.23	0.00306282	A0A063BVL9	328	K	Delta 1-pyrroline-5-carboxylate dehydrogenase OS=Ustilaginoidea virens OX=1159556 GN=UV8b_5025 PE=3 SV=1	UV8b_5025	1	0.00538599	53.44	4	IVGETGGK(1)NFHLIHPSADLDNAVAHTVR	1.1239	1	9828.1	1	1.28842e-09	83.701	4	IVGETGGK(1)NFHLIHPSADLDNAVAHTVR	1.871	1	13425	1	1.78666e-05	42.959	4	IVGETGGK(1)NFHLIHPSADLDNAVAHTVR	0.62931	1	12113
Biological Process	GO:0009056	2	catabolic process	1.23	0.00306282	A0A063BVL9	429	K	Delta 1-pyrroline-5-carboxylate dehydrogenase OS=Ustilaginoidea virens OX=1159556 GN=UV8b_5025 PE=3 SV=1	UV8b_5025	0.999996	5.35092e-06	58.045	2	ADKEIELVAGGK(1)YDSSK	-2.9422	1	14575	1	0.000724162	87.251	2	ADKEIELVAGGK(1)YDSSK	0.73358	1	14917	1	4.58817e-07	92.593	2	ADKEIELVAGGK(1)YDSSK	0.84025	1	20307
Biological Process	GO:0009056	2	catabolic process	1.23	0.00306282	A0A063BVL9	137	K	Delta 1-pyrroline-5-carboxylate dehydrogenase OS=Ustilaginoidea virens OX=1159556 GN=UV8b_5025 PE=3 SV=1	UV8b_5025	1	0.00236942	71.896	2	AAVFLK(1)AADLVANK	1.7682	1	14604	1	0.00281916	54.27	2	AAVFLK(1)AADLVANK	1.451	1	16161
Biological Process	GO:0009056	2	catabolic process	1.23	0.00306282	A0A063BVL9	145	K	Delta 1-pyrroline-5-carboxylate dehydrogenase OS=Ustilaginoidea virens OX=1159556 GN=UV8b_5025 PE=3 SV=1	UV8b_5025	1	3.83223e-06	105.36	2	AADLVANK(1)YR	1.1284	1	83793	1	0.000324404	108.3	2	AADLVANK(1)YR	-0.27562	1	84997	1	4.69349e-07	81.163	2	AADLVANK(1)YR	1.2884	1	90507
Biological Process	GO:0009056	2	catabolic process	1.23	0.00306282	A0A063BVK9	138	K	Proteasome component C5 OS=Ustilaginoidea virens OX=1159556 GN=UV8b_5010 PE=4 SV=1	UV8b_5010	1	0.00785867	67.464	2	LSTILYGK(1)R	-0.79342	1	7722.1	1	0.0278317	53.878	2	LSTILYGK(1)R	-1.5904	1	9612.5	1	0.00381908	65.313	2	LSTILYGK(1)R	-1.3306	1	9727.9
Biological Process	GO:0009056	2	catabolic process	1.23	0.00306282	A0A063BVJ4	58	K	Protein kinase C OS=Ustilaginoidea virens OX=1159556 GN=UV8b_5857 PE=3 SV=1	UV8b_5857									1	0.000409098	83.358	2	NLQFFEEK(1)LR	0.44772	1	11878	1	0.00241771	47.561	2	NLQFFEEK(1)LR	-1.1555	1	10634
Biological Process	GO:0009056	2	catabolic process	1.23	0.00306282	A0A063BVJ4	146	K	Protein kinase C OS=Ustilaginoidea virens OX=1159556 GN=UV8b_5857 PE=3 SV=1	UV8b_5857	1	9.93042e-05	124.81	2	PNFTK(1)LDLIK	-0.63764	1	2331.5									1	0.00187227	101.48	2	PNFTK(1)LDLIK	0.23643	1	3704.3
Biological Process	GO:0009056	2	catabolic process	1.23	0.00306282	A0A063BV99	227	K	Proteasome subunit beta type 7 OS=Ustilaginoidea virens OX=1159556 GN=UV8b_6851 PE=4 SV=1	UV8b_6851	1	4.55218e-14	132.44	2	SAK(1)LQSYVFPK	0.30935	1	57473	1	0.000278923	81.799	2	SAK(1)LQSYVFPK	0.66713	1	60541	1	3.67129e-08	96.957	2	SAK(1)LQSYVFPK	0.7584	1	56981
Biological Process	GO:0009056	2	catabolic process	1.23	0.00306282	A0A063BV17	225	K	Proteasome subunit beta OS=Ustilaginoidea virens OX=1159556 GN=UV8b_6062 PE=3 SV=1	UV8b_6062	1	0.0024986	46.033	2	HLYLPDSEYK(1)IR	-0.055092	1	8297.8									1	0.000744712	48.785	2	HLYLPDSEYK(1)IR	-0.56048	1	8081.9
Biological Process	GO:0009056	2	catabolic process	1.23	0.00306282	A0A063BV02	481	K	Uncharacterized protein OS=Ustilaginoidea virens OX=1159556 GN=UV8b_4471 PE=4 SV=1	UV8b_4471	1	0.000437417	90.142	3	LK(1)HEVLGCYLK	-2.2835	2	35613	1	0.000202894	77.358	2	LK(1)HEVLGCYLK	-1.1864	2	36050	1	4.3765e-06	117.99	2	LK(1)HEVLGCYLK	0.01161	2	37023
Biological Process	GO:0009056	2	catabolic process	1.23	0.00306282	A0A063BV02	494	K	Uncharacterized protein OS=Ustilaginoidea virens OX=1159556 GN=UV8b_4471 PE=4 SV=1	UV8b_4471	1	3.30359e-08	126.29	2	GTNK(1)NLPQWGFK	-0.78864	1	29019	1	2.95126e-06	129.28	2	GTNK(1)NLPQWGFK	-1.0712	1	31344	1	8.15166e-06	120.65	2	GTNK(1)NLPQWGFK	-0.25954	1	29879
Biological Process	GO:0009056	2	catabolic process	1.23	0.00306282	A0A063BUY8	104	K	Citrate synthase OS=Ustilaginoidea virens OX=1159556 GN=UV8b_4456 PE=3 SV=1	UV8b_4456									1	0.00333211	71.896	2	GK(1)TIPECQELLPK	-0.11155	1	10305	1	0.00142247	64.266	2	GK(1)TIPECQELLPK	-0.21305	1	10366
Biological Process	GO:0009056	2	catabolic process	1.23	0.00306282	A0A063BUY8	195	K	Citrate synthase OS=Ustilaginoidea virens OX=1159556 GN=UV8b_4456 PE=3 SV=1	UV8b_4456	1	0.00309504	96.51	2	AYAK(1)GVNK	0.61461	1	16121	1	0.0033841	88.35	2	AYAK(1)GVNK	0.43347	1	16353	1	0.00317014	66.087	2	AYAK(1)GVNK	-0.48735	1	15670
Biological Process	GO:1901700	3	response to oxygen-containing compound	1.7	0.00297473	A0A063C6M6	521	K	Heat shock protein 101 OS=Ustilaginoidea virens OX=1159556 GN=UV8b_1328 PE=3 SV=1	UV8b_1328	1	0.00231152	44.571	2	AADLK(1)YGAIPEQQAVIK	-1.7538	1	12197	1	0.00114531	76.196	2	AADLK(1)YGAIPEQQAVIK	-1.0685	1	9987.6	1	0.000956811	76.563	2	AADLK(1)YGAIPEQQAVIK	-2.8503	1	11458
Biological Process	GO:0009056	2	catabolic process	1.23	0.00306282	A0A063BSG8	200	K	Lysophospholipase OS=Ustilaginoidea virens OX=1159556 GN=UV8b_5911 PE=4 SV=1	UV8b_5911	1	0.000885715	65.879	2	ALK(1)DLGYSVDLR	0.041982	1	42305	1	0.000329295	71.219	2	ALK(1)DLGYSVDLR	-0.87733	1	42908	1	1.46128e-05	73.655	2	ALK(1)DLGYSVDLR	0.86812	1	46345
Biological Process	GO:0009056	2	catabolic process	1.23	0.00306282	A0A063BS64	470	K	Protein disulfide-isomerase OS=Ustilaginoidea virens OX=1159556 GN=UV8b_5623 PE=3 SV=1	UV8b_5623	1	0.00391333	72.038	2	YK(1)AAVSVK	0.719	1	45701	1	0.0028787	79.059	2	YK(1)AAVSVK	-0.92051	1	48146	1	0.000649279	93.467	2	YK(1)AAVSVK	-0.037384	1	53456
Biological Process	GO:0009056	2	catabolic process	1.23	0.00306282	A0A063BRE5	114	K	Isocitrate dehydrogenase [NADP] OS=Ustilaginoidea virens OX=1159556 GN=UV8b_7931 PE=3 SV=1	UV8b_7931									1	0.0557575	65.313	2	K(1)YSVGVK	-0.23679	1	13846	1	0.00294473	87.251	2	K(1)YSVGVK	1.5553	1	15668
Biological Process	GO:0009056	2	catabolic process	1.23	0.00306282	A0A063BRE5	120	K	Isocitrate dehydrogenase [NADP] OS=Ustilaginoidea virens OX=1159556 GN=UV8b_7931 PE=3 SV=1	UV8b_7931	1	5.83794e-10	135.24	2	YSVGVK(1)CATITPDEAR	2.2806	1	17936	1	1.6531e-05	111.38	2	YSVGVK(1)CATITPDEAR	3.539	1	17552	1	2.85631e-07	117.41	2	YSVGVK(1)CATITPDEAR	3.3063	1	18821
Biological Process	GO:0009056	2	catabolic process	1.23	0.00306282	A0A063BRE5	77	K	Isocitrate dehydrogenase [NADP] OS=Ustilaginoidea virens OX=1159556 GN=UV8b_7931 PE=3 SV=1	UV8b_7931	1	0.0348439	45.183	2	DK(1)FIHPYLDIDLK	-0.80682	1	51506	1	0.00767731	49.097	2	DK(1)FIHPYLDIDLK	-2.3461	1	42541	1	8.10061e-06	53.051	2	DK(1)FIHPYLDIDLK	-1.061	1	50669
Biological Process	GO:0009056	2	catabolic process	1.23	0.00306282	A0A063BRE5	290	K	Isocitrate dehydrogenase [NADP] OS=Ustilaginoidea virens OX=1159556 GN=UV8b_7931 PE=3 SV=1	UV8b_7931	1	9.88326e-06	117.99	2	DFEANK(1)IWYEHR	0.18785	1	9057.5	1	0.000222698	110.52	2	DFEANK(1)IWYEHR	-0.18574	1	8860.4	1	6.41957e-13	117.45	2	DFEANK(1)IWYEHR	0.4728	1	6894.5
Biological Process	GO:0009056	2	catabolic process	1.23	0.00306282	A0A063BRC5	260	K	4-nitrophenylphosphatase OS=Ustilaginoidea virens OX=1159556 GN=UV8b_7985 PE=4 SV=1	UV8b_7985	1	1.69658e-08	136.06	2	LNTDIK(1)FGVEGK	0.67298	1	6728	1	2.86777e-06	101.45	2	LNTDIK(1)FGVEGK	-0.32479	1	7905.3
Biological Process	GO:0009056	2	catabolic process	1.23	0.00306282	A0A063BQH3	96	K	Class E vacuolar protein-sorting machinery protein HSE1 OS=Ustilaginoidea virens OX=1159556 GN=UV8b_6300 PE=4 SV=1	UV8b_6300	1	2.43775e-05	61.194	2	AFTDALLK(1)LANDR	0.099031	2	15389									1	0.00177348	75.474	2	AFTDALLK(1)LANDR	-0.65457	2	15671
Biological Process	GO:0009056	2	catabolic process	1.23	0.00306282	A0A063BQ61	150	K	Triosephosphate isomerase OS=Ustilaginoidea virens OX=1159556 GN=UV8b_7968 PE=3 SV=1	UV8b_7968	1	1.94873e-13	142.08	2	QLAALK(1)EQINDWSK	-0.35001	1	19400	1	2.07569e-17	218.12	2	QLAALK(1)EQINDWSK	0.51683	1	20289	1	1.53606e-18	169.57	2	QLAALK(1)EQINDWSK	-0.62695	1	17433
Biological Process	GO:0009056	2	catabolic process	1.23	0.00306282	A0A063BQ61	4	K	Triosephosphate isomerase OS=Ustilaginoidea virens OX=1159556 GN=UV8b_7968 PE=3 SV=1	UV8b_7968	1	0.00487895	101.41	2	K(1)FFVGGNFK	-0.22296	1	191580	1	0.00130923	109.36	2	K(1)FFVGGNFK	0.28104	1	196640	1	0.000135062	109.36	2	K(1)FFVGGNFK	-0.29717	1	197620
Biological Process	GO:0009056	2	catabolic process	1.23	0.00306282	A0A063BQ61	213	K	Triosephosphate isomerase OS=Ustilaginoidea virens OX=1159556 GN=UV8b_7968 PE=3 SV=1	UV8b_7968	1	1.42071e-31	219.16	2	ILYGGSVNEK(1)NCGELSK	-3.3407	1	205220	1	5.50346e-27	223.55	2	ILYGGSVNEK(1)NCGELSK	-0.9759	1	212260	1	1.17043e-48	247.66	2	ILYGGSVNEK(1)NCGELSK	0.42482	1	210150
Biological Process	GO:0009056	2	catabolic process	1.23	0.00306282	A0A063BQ61	192	K	Triosephosphate isomerase OS=Ustilaginoidea virens OX=1159556 GN=UV8b_7968 PE=3 SV=1	UV8b_7968	1	0.000280103	86.205	2	EWLK(1)SVSEK	-3.5271	1	19746	1	0.00133173	76.605	2	EWLK(1)SVSEK	0.60633	1	21079	1	1.97382e-05	122.44	2	EWLK(1)SVSEK	0.82098	1	20719
Biological Process	GO:0009056	2	catabolic process	1.23	0.00306282	A0A063BQ16	63	K	Pyruvate kinase OS=Ustilaginoidea virens OX=1159556 GN=UV8b_6622 PE=3 SV=1	UV8b_6622	1	1.23949e-09	141.29	2	TNSVEAINK(1)LR	-3.034	1	136000	1	6.12217e-06	133.76	2	TNSVEAINK(1)LR	-0.046701	1	139660	1	0.000695229	57.888	2	TNSVEAINK(1)LR	-0.29779	1	139580
Biological Process	GO:0009056	2	catabolic process	1.23	0.00306282	A0A063BQ16	54	K	Pyruvate kinase OS=Ustilaginoidea virens OX=1159556 GN=UV8b_6622 PE=3 SV=1	UV8b_6622	1	1.99339e-07	108.34	2	SSIICTIGPK(1)TNSVEAINK	-0.13905	1	19021	1	9.73898e-09	98.895	2	SSIICTIGPK(1)TNSVEAINK	0.59379	1	18043	1	1.70257e-06	84.58	2	SSIICTIGPK(1)TNSVEAINK	-1.0674	1	16786
Biological Process	GO:0009056	2	catabolic process	1.23	0.00306282	A0A063BQ16	401	K	Pyruvate kinase OS=Ustilaginoidea virens OX=1159556 GN=UV8b_6622 PE=3 SV=1	UV8b_6622	1	0.00315963	52.837	2	PVK(1)IAESCAMAAVR	1.0833	1	8526.2	1	0.00240086	56.938	2	PVK(1)IAESCAMAAVR	0.35897	1	8544.9	1	0.0304817	47.57	2	PVK(1)IAESCAMAAVR	-0.80361	1	10141
Biological Process	GO:0009056	2	catabolic process	1.23	0.00306282	A0A063BQ16	159	K	Pyruvate kinase OS=Ustilaginoidea virens OX=1159556 GN=UV8b_6622 PE=3 SV=1	UV8b_6622	1	0.00245567	72.365	2	NITK(1)VIEPGR	-2.2843	1	63320	1	0.000205907	87.895	2	NITK(1)VIEPGR	-0.23064	1	59348	1	0.0114707	46.033	2	NITK(1)VIEPGR	1.1696	1	60678
Biological Process	GO:0009056	2	catabolic process	1.23	0.00306282	A0A063BQ16	489	K	Pyruvate kinase OS=Ustilaginoidea virens OX=1159556 GN=UV8b_6622 PE=3 SV=1	UV8b_6622	1	0.00369108	69.093	2	IK(1)WAVNK	0.30681	1	38440	1	0.00143821	113.85	2	IK(1)WAVNK	-0.083404	1	36954	1	0.00150366	100.67	2	IK(1)WAVNK	-0.28534	1	43079
Biological Process	GO:0009056	2	catabolic process	1.23	0.00306282	A0A063BQ16	155	K	Pyruvate kinase OS=Ustilaginoidea virens OX=1159556 GN=UV8b_6622 PE=3 SV=1	UV8b_6622	1	0.00820199	79.311	2	NMYVDYK(1)NITK	0.24348	1	15296	1	0.00250576	79.889	2	NMYVDYK(1)NITK	0.6254	1	20486	1	0.00152035	71.066	2	NMYVDYK(1)NITK	2.4899	1	21530
Biological Process	GO:0009056	2	catabolic process	1.23	0.00306282	A0A063BQ16	148	K	Pyruvate kinase OS=Ustilaginoidea virens OX=1159556 GN=UV8b_6622 PE=3 SV=1	UV8b_6622	1	4.07087e-28	223.55	2	FATSCNTK(1)NMYVDYK	-0.31045	1	21857	1	4.96353e-32	196.42	2	FATSCNTK(1)NMYVDYK	-0.60449	1	21569	1	1.55145e-18	158.59	2	FATSCNTK(1)NMYVDYK	-0.6104	1	21630
Biological Process	GO:0009056	2	catabolic process	1.23	0.00306282	A0A063BQ16	257	K	Pyruvate kinase OS=Ustilaginoidea virens OX=1159556 GN=UV8b_6622 PE=3 SV=1	UV8b_6622	1	2.06766e-10	97.175	2	AVLGEEGK(1)QIQIIAK	-1.7752	1	10302	1	6.30343e-12	189.56	2	AVLGEEGK(1)QIQIIAK	-0.30642	1	9985.6	1	3.84962e-08	89.382	2	AVLGEEGK(1)QIQIIAK	0.22463	1	11844
Biological Process	GO:0009056	2	catabolic process	1.23	0.00306282	A0A063BPW5	681	K	Sorting nexin mvp-1 OS=Ustilaginoidea virens OX=1159556 GN=UV8b_6557 PE=4 SV=1	UV8b_6557	1	2.84701e-08	135.28	2	IQANETK(1)LAGLR	-1.0836	1	27525	1	7.58445e-05	77.358	2	IQANETK(1)LAGLR	0.078518	1	26384	1	1.05296e-08	112.93	2	IQANETK(1)LAGLR	0.67709	1	29401
Biological Process	GO:0009056	2	catabolic process	1.23	0.00306282	A0A063BRP6	366	K	Isocitrate lyase OS=Ustilaginoidea virens OX=1159556 GN=UV8b_7375 PE=3 SV=1	UV8b_7375	1	1.02622e-15	105.79	3	SHK(1)LVTFDEAAVAHMDR	-0.070936	1	11624	1	1.41957e-05	125.75	3	SHK(1)LVTFDEAAVAHMDR	0.62074	1	10819	1	0.000132774	82.822	3	SHK(1)LVTFDEAAVAHMDR	-0.16571	1	12622
Biological Process	GO:0009056	2	catabolic process	1.23	0.00306282	A0A063BS64	101	K	Protein disulfide-isomerase OS=Ustilaginoidea virens OX=1159556 GN=UV8b_5623 PE=3 SV=1	UV8b_5623	1	0.000371417	86.838	2	YQVEGYPTLK(1)IFR	0.48086	1	135320	1	0.000128506	68.548	2	YQVEGYPTLK(1)IFR	0.71239	1	123720	1	0.00237772	52.837	2	YQVEGYPTLK(1)IFR	1.381	1	114180
Biological Process	GO:0009056	2	catabolic process	1.23	0.00306282	A0A063BRS2	139	K	Mitochondrial targeting protein (Mas1) OS=Ustilaginoidea virens OX=1159556 GN=UV8b_5754 PE=3 SV=1	UV8b_5754	1	0.00200502	98.009	2	ISK(1)LALQR	-2.9799	1	51831	1	0.00663998	56.014	2	ISK(1)LALQR	0.74163	1	55054	1	0.00333956	65.313	2	ISK(1)LALQR	-0.12819	1	54500
Biological Process	GO:0009056	2	catabolic process	1.23	0.00306282	A0A063BRS2	126	K	Mitochondrial targeting protein (Mas1) OS=Ustilaginoidea virens OX=1159556 GN=UV8b_5754 PE=3 SV=1	UV8b_5754	1	2.20441e-09	85.081	3	TIHHVHK(1)VSLEDIYR	-0.7815	1	10722	1	0.000351523	70.598	3	TIHHVHK(1)VSLEDIYR	0.16558	1	12501	1	1.50956e-05	80.379	3	TIHHVHK(1)VSLEDIYR	-1.2678	1	11176
Biological Process	GO:0009056	2	catabolic process	1.23	0.00306282	A0A063BS64	413	K	Protein disulfide-isomerase OS=Ustilaginoidea virens OX=1159556 GN=UV8b_5623 PE=3 SV=1	UV8b_5623	1	2.94785e-05	121.8	2	SEFSGK(1)VVIAK	0.89671	1	21926	1	0.000269809	110.88	2	SEFSGK(1)VVIAK	-0.089774	1	20684	1	3.83961e-05	121.8	2	SEFSGK(1)VVIAK	-0.57312	1	25637
Biological Process	GO:0009056	2	catabolic process	1.23	0.00306282	A0A063BS64	215	K	Protein disulfide-isomerase OS=Ustilaginoidea virens OX=1159556 GN=UV8b_5623 PE=3 SV=1	UV8b_5623	1	1.11328e-06	102.26	2	NTFTGK(1)FDAEEIEQFTK	1.8395	1	55507	1	2.011e-05	96.78	2	NTFTGK(1)FDAEEIEQFTK	0.97743	1	51806	1	1.85572e-07	66.66	2	NTFTGK(1)FDAEEIEQFTK	1.3933	1	52322
Biological Process	GO:0009056	2	catabolic process	1.23	0.00306282	A0A063BS64	325	K	Protein disulfide-isomerase OS=Ustilaginoidea virens OX=1159556 GN=UV8b_5623 PE=3 SV=1	UV8b_5623	1	1.84907e-10	133.13	3	KFPFDQDSK(1)ITADAIAK	-0.94912	2	47286	0.999992	0.00128706	74.62	2	KFPFDQDSK(1)ITADAIAK	0.33221	3	59608	0.999999	2.89514e-06	106.58	3	KFPFDQDSK(1)ITADAIAK	0.86676	2	52430
Biological Process	GO:0009056	2	catabolic process	1.23	0.00306282	A0A063BS64	333	K	Protein disulfide-isomerase OS=Ustilaginoidea virens OX=1159556 GN=UV8b_5623 PE=3 SV=1	UV8b_5623	1	2.76792e-10	120.21	2	ITADAIAK(1)FADDFASGK	2.6979	4	218750	1	2.42296e-13	155.34	2	ITADAIAK(1)FADDFASGK	1.8134	4	201630	1	1.22389e-06	93.649	2	ITADAIAK(1)FADDFASGK	3.2021	3	175760
Biological Process	GO:0009056	2	catabolic process	1.23	0.00306282	A0A063BS64	288	K	Protein disulfide-isomerase OS=Ustilaginoidea virens OX=1159556 GN=UV8b_5623 PE=3 SV=1	UV8b_5623	1	0.0337904	41.499	3	INFATIDAK(1)AFGAHAGNLNLK	0.23961	1	12383
Biological Process	GO:0009056	2	catabolic process	1.23	0.00306282	A0A063BS64	279	K	Protein disulfide-isomerase OS=Ustilaginoidea virens OX=1159556 GN=UV8b_5623 PE=3 SV=1	UV8b_5623	1	2.18659e-08	152.17	2	GK(1)INFATIDAK	-0.21497	1	141080	1	3.6687e-07	164.31	2	GK(1)INFATIDAK	-0.15211	1	151220	1	7.08359e-15	199.4	2	GK(1)INFATIDAK	0.25818	1	151920
Biological Process	GO:0009056	2	catabolic process	1.23	0.00306282	A0A063BS64	342	K	Protein disulfide-isomerase OS=Ustilaginoidea virens OX=1159556 GN=UV8b_5623 PE=3 SV=1	UV8b_5623	1	4.03235e-06	115.05	2	FADDFASGK(1)IEPSVK	0.49136	1	38423	1	4.59215e-08	117.41	2	FADDFASGK(1)IEPSVK	-0.030567	1	38359	1	3.55141e-08	117.21	2	FADDFASGK(1)IEPSVK	-0.40631	1	37246
Biological Process	GO:0009056	2	catabolic process	1.23	0.00306282	A0A063BS64	275	K	Protein disulfide-isomerase OS=Ustilaginoidea virens OX=1159556 GN=UV8b_5623 PE=3 SV=1	UV8b_5623	0.99983	0.0274314	50.297	2	SLKPVAEK(1)YK	0.3832	1	192040
Biological Process	GO:0009056	2	catabolic process	1.23	0.00306282	A0A063BS64	267	K	Protein disulfide-isomerase OS=Ustilaginoidea virens OX=1159556 GN=UV8b_5623 PE=3 SV=1	UV8b_5623	0.999999	4.95432e-05	102.03	2	DSLSK(1)SLKPVAEK	0.36138	1	9902.8	0.999746	0.00198147	90.156	2	DSLSK(1)SLKPVAEK	-1.1624	1	8531.5	0.999993	0.000780282	97.594	2	DSLSK(1)SLKPVAEK	-0.92152	1	8617.3
Biological Process	GO:0009056	2	catabolic process	1.23	0.00306282	A0A063BS64	173	K	Protein disulfide-isomerase OS=Ustilaginoidea virens OX=1159556 GN=UV8b_5623 PE=3 SV=1	UV8b_5623	1	1.30561e-24	208.63	2	ASSETFTSVAEK(1)LR	-0.05613	1	390930	1	3.41046e-17	192.95	2	ASSETFTSVAEK(1)LR	-0.073892	1	414920	1	1.4967e-44	232.19	2	ASSETFTSVAEK(1)LR	0.48215	1	394240
Biological Process	GO:0009056	2	catabolic process	1.23	0.00306282	A0A063BS64	397	K	Protein disulfide-isomerase OS=Ustilaginoidea virens OX=1159556 GN=UV8b_5623 PE=3 SV=1	UV8b_5623	1	6.19126e-37	230.23	2	ALASK(1)YEQLGEAYAK	0.71373	1	262890	1	1.74678e-18	196.42	2	ALASK(1)YEQLGEAYAK	0.48982	1	273990	1	5.28009e-36	238.93	2	ALASK(1)YEQLGEAYAK	0.13266	1	266210
Biological Process	GO:0009056	2	catabolic process	1.23	0.00306282	A0A063BS64	303	K	Protein disulfide-isomerase OS=Ustilaginoidea virens OX=1159556 GN=UV8b_5623 PE=3 SV=1	UV8b_5623	1	4.44514e-06	109.47	2	TDK(1)FPAFAIHETAK	0.83704	1	584370	1	3.68123e-05	104	2	TDK(1)FPAFAIHETAK	0.49529	2	639110	1	2.97059e-08	139.61	2	TDK(1)FPAFAIHETAK	0.39664	1	598240
Biological Process	GO:0009056	2	catabolic process	1.23	0.00306282	A0A063BS64	300	K	Protein disulfide-isomerase OS=Ustilaginoidea virens OX=1159556 GN=UV8b_5623 PE=3 SV=1	UV8b_5623	0.934313	1.89766e-14	81.867	4	AFGAHAGNLNLK(0.934)TDK(0.066)FPAFAIHETAK	0.072722	1	19180	0.978979	1.48589e-05	66.553	4	AFGAHAGNLNLK(0.979)TDK(0.021)FPAFAIHETAK	1.1942	1	22991	1	1.89803e-08	73.891	2	AFGAHAGNLNLK(1)TDK	-1.1601	2	24519
Biological Process	GO:0009056	2	catabolic process	1.23	0.00306282	A0A063BS26	57	K	Proteasome regulatory particle subunit Rpt2 OS=Ustilaginoidea virens OX=1159556 GN=UV8b_7643 PE=3 SV=1	UV8b_7643																	1	0.000330237	57.279	2	AGGTSAAAK(1)LPAVYPTSR	1.4137	1	2164.4
Biological Process	GO:0009056	2	catabolic process	1.23	0.00306282	A0A063BS26	260	K	Proteasome regulatory particle subunit Rpt2 OS=Ustilaginoidea virens OX=1159556 GN=UV8b_7643 PE=3 SV=1	UV8b_7643	1	5.26985e-05	70.552	2	TLLAK(1)AVANQTSATFLR	-1.4469	1	25710	1	0.000526604	71.912	2	TLLAK(1)AVANQTSATFLR	-1.2068	1	23407	1	3.29416e-05	63.79	2	TLLAK(1)AVANQTSATFLR	-0.04328	1	17044
Biological Process	GO:0009056	2	catabolic process	1.23	0.00306282	A0A063BRS6	337	K	Alpha-mannosidase OS=Ustilaginoidea virens OX=1159556 GN=UV8b_5759 PE=3 SV=1	UV8b_5759	1	0.00260923	70.389	2	WLK(1)QLYPGAFER	0.33304	1	11798	1	0.00287205	79.311	2	WLK(1)QLYPGAFER	-0.54783	1	10455	1	0.00100397	60.547	2	WLK(1)QLYPGAFER	0.71059	1	12949
Biological Process	GO:0009056	2	catabolic process	1.23	0.00306282	A0A063BRS6	505	K	Alpha-mannosidase OS=Ustilaginoidea virens OX=1159556 GN=UV8b_5759 PE=3 SV=1	UV8b_5759	1	4.385e-07	100.69	3	GDGGGGPTWQHFEK(1)LR	0.24272	1	5000.4									1	0.00109167	42.941	3	GDGGGGPTWQHFEK(1)LR	2.1584	1	6418.5
Biological Process	GO:0009056	2	catabolic process	1.23	0.00306282	A0A063BRS2	32	K	Mitochondrial targeting protein (Mas1) OS=Ustilaginoidea virens OX=1159556 GN=UV8b_5754 PE=3 SV=1	UV8b_5754	1	0.000106433	129.28	2	VNALK(1)YHPDK	0.47391	1	37531	1	0.000362197	87.895	2	VNALK(1)YHPDK	-1.5966	1	40360	1	6.12587e-05	118.91	2	VNALK(1)YHPDK	-0.025002	1	38661
Biological Process	GO:0009056	2	catabolic process	1.23	0.00306282	A0A063BRS2	227	K	Mitochondrial targeting protein (Mas1) OS=Ustilaginoidea virens OX=1159556 GN=UV8b_5754 PE=3 SV=1	UV8b_5754	1	0.000351866	112.8	3	VLHVHVDK(1)GVR	1.0959	2	45775	1	0.000142237	112.8	2	VLHVHVDK(1)GVR	0.50374	2	46340	1	4.96762e-06	102.55	2	VLHVHVDK(1)GVR	0.47422	2	48731
Biological Process	GO:0009056	2	catabolic process	1.23	0.00306282	A0A063BRS2	47	K	Mitochondrial targeting protein (Mas1) OS=Ustilaginoidea virens OX=1159556 GN=UV8b_5754 PE=3 SV=1	UV8b_5754	1	2.96875e-08	135.28	2	NAHNPGAEEK(1)FK	1.1493	2	97076	1	1.88452e-06	103.87	2	NAHNPGAEEK(1)FK	0.44097	2	103260	1	6.26324e-13	168.69	3	NAHNPGAEEK(1)FK	1.1406	2	110280
Biological Process	GO:1901700	3	response to oxygen-containing compound	1.7	0.00297473	A0A063C5C1	41	K	Glucose-6-phosphate 1-dehydrogenase OS=Ustilaginoidea virens OX=1159556 GN=UV8b_2278 PE=3 SV=1	UV8b_2278																	1	0.00294149	91.783	2	DVK(1)IVGYAR	-0.68835	1	6758.4
Biological Process	GO:1901700	3	response to oxygen-containing compound	1.7	0.00297473	A0A063C5C1	49	K	Glucose-6-phosphate 1-dehydrogenase OS=Ustilaginoidea virens OX=1159556 GN=UV8b_2278 PE=3 SV=1	UV8b_2278	1	0.00211151	61.577	2	TK(1)MDHEEYLK	1.5146	1	18664	1	0.0023403	73.655	2	TK(1)MDHEEYLK	0.094638	1	16703	1	0.00276036	51.531	2	TK(1)MDHEEYLK	-0.67281	1	19313
Biological Process	GO:1901700	3	response to oxygen-containing compound	1.7	0.00297473	A0A063C5C1	348	K	Glucose-6-phosphate 1-dehydrogenase OS=Ustilaginoidea virens OX=1159556 GN=UV8b_2278 PE=3 SV=1	UV8b_2278	1	0.0186803	45.939	2	IQFK(1)DVTSGIFK	-0.30292	1	11159	1	0.00342813	51.531	2	IQFK(1)DVTSGIFK	0.17233	1	11961	1	0.00225798	47.361	2	IQFK(1)DVTSGIFK	0.53003	1	10421
Biological Process	GO:0010638	6	positive regulation of organelle organization	1.53	0.00293427	A0A063BXC9	108	K	Uncharacterized protein OS=Ustilaginoidea virens OX=1159556 GN=UV8b_5211 PE=4 SV=1	UV8b_5211	1	0.000232367	90.761	2	DSHK(1)LHFLK	0.80177	2	195340	1	9.41558e-05	119.07	2	DSHK(1)LHFLK	0.03996	2	203360	1	1.87542e-05	98.009	2	DSHK(1)LHFLK	0.34378	2	208500
Biological Process	GO:0010638	6	positive regulation of organelle organization	1.53	0.00293427	A0A063BX74	37	K	Proteasome regulatory particle, non-ATPase-like protein OS=Ustilaginoidea virens OX=1159556 GN=UV8b_6333 PE=4 SV=1	UV8b_6333	1	4.17051e-07	150.93	3	TAQQAAVK(1)ALQDAIAEHK	-1.0159	2	21804	1	1.46579e-05	88.421	3	TAQQAAVK(1)ALQDAIAEHK	0.77588	1	17090	1	1.15301e-13	133.47	3	TAQQAAVK(1)ALQDAIAEHK	0.71822	2	19888
Biological Process	GO:0010638	6	positive regulation of organelle organization	1.53	0.00293427	A0A063BX74	477	K	Proteasome regulatory particle, non-ATPase-like protein OS=Ustilaginoidea virens OX=1159556 GN=UV8b_6333 PE=4 SV=1	UV8b_6333	1	0.00126942	105.04	2	LQK(1)YGQAVR	0.86932	1	12166	1	0.0219734	62.88	2	LQK(1)YGQAVR	-0.12302	1	14746	1	0.0380041	41.025	2	LQK(1)YGQAVR	-0.12816	1	16092
Biological Process	GO:0010638	6	positive regulation of organelle organization	1.53	0.00293427	A0A063BWV0	8	K	Ubiquitin-conjugating enzyme e2-16 kDa OS=Ustilaginoidea virens OX=1159556 GN=UV8b_6385 PE=3 SV=1	UV8b_6385	1	0.000100761	99.855	2	INK(1)ELTDLGR	0.21301	1	21106	1	0.0054074	53.517	2	INK(1)ELTDLGR	-0.43277	1	23118	1	8.77831e-05	69.915	2	INK(1)ELTDLGR	1.0547	1	22606
Biological Process	GO:0010638	6	positive regulation of organelle organization	1.53	0.00293427	A0A063BWI4	127	K	Proteasome subunit beta OS=Ustilaginoidea virens OX=1159556 GN=UV8b_5675 PE=3 SV=1	UV8b_5675	1	0.00112972	108.92	2	YLSK(1)LLYR	0.066544	1	36816	1	0.0174247	65.313	2	YLSK(1)LLYR	-0.10633	1	35544	1	0.000789804	93.561	2	YLSK(1)LLYR	-0.37739	1	37013
Biological Process	GO:0010638	6	positive regulation of organelle organization	1.53	0.00293427	A0A063BWI4	196	K	Proteasome subunit beta OS=Ustilaginoidea virens OX=1159556 GN=UV8b_5675 PE=3 SV=1	UV8b_5675	1	1.32282e-05	95.138	2	YAPDEESAAK(1)LTR	1.0891	2	18722	1	8.18453e-05	99.276	2	YAPDEESAAK(1)LTR	0.20356	2	18020	1	1.30278e-05	99.276	2	YAPDEESAAK(1)LTR	0.80281	2	22420
Biological Process	GO:0010638	6	positive regulation of organelle organization	1.53	0.00293427	A0A063BVK9	138	K	Proteasome component C5 OS=Ustilaginoidea virens OX=1159556 GN=UV8b_5010 PE=4 SV=1	UV8b_5010	1	0.00785867	67.464	2	LSTILYGK(1)R	-0.79342	1	7722.1	1	0.0278317	53.878	2	LSTILYGK(1)R	-1.5904	1	9612.5	1	0.00381908	65.313	2	LSTILYGK(1)R	-1.3306	1	9727.9
Biological Process	GO:0010638	6	positive regulation of organelle organization	1.53	0.00293427	A0A063BVJ4	58	K	Protein kinase C OS=Ustilaginoidea virens OX=1159556 GN=UV8b_5857 PE=3 SV=1	UV8b_5857									1	0.000409098	83.358	2	NLQFFEEK(1)LR	0.44772	1	11878	1	0.00241771	47.561	2	NLQFFEEK(1)LR	-1.1555	1	10634
Biological Process	GO:0010638	6	positive regulation of organelle organization	1.53	0.00293427	A0A063BVJ4	146	K	Protein kinase C OS=Ustilaginoidea virens OX=1159556 GN=UV8b_5857 PE=3 SV=1	UV8b_5857	1	9.93042e-05	124.81	2	PNFTK(1)LDLIK	-0.63764	1	2331.5									1	0.00187227	101.48	2	PNFTK(1)LDLIK	0.23643	1	3704.3
Biological Process	GO:0010638	6	positive regulation of organelle organization	1.53	0.00293427	A0A063BV99	227	K	Proteasome subunit beta type 7 OS=Ustilaginoidea virens OX=1159556 GN=UV8b_6851 PE=4 SV=1	UV8b_6851	1	4.55218e-14	132.44	2	SAK(1)LQSYVFPK	0.30935	1	57473	1	0.000278923	81.799	2	SAK(1)LQSYVFPK	0.66713	1	60541	1	3.67129e-08	96.957	2	SAK(1)LQSYVFPK	0.7584	1	56981
Biological Process	GO:0010638	6	positive regulation of organelle organization	1.53	0.00293427	A0A063BV17	225	K	Proteasome subunit beta OS=Ustilaginoidea virens OX=1159556 GN=UV8b_6062 PE=3 SV=1	UV8b_6062	1	0.0024986	46.033	2	HLYLPDSEYK(1)IR	-0.055092	1	8297.8									1	0.000744712	48.785	2	HLYLPDSEYK(1)IR	-0.56048	1	8081.9
Biological Process	GO:0010638	6	positive regulation of organelle organization	1.53	0.00293427	A0A063BUP9	56	K	Proteasome component PUP3 OS=Ustilaginoidea virens OX=1159556 GN=UV8b_4766 PE=4 SV=1	UV8b_4766	1	0.00108809	84.064	2	YK(1)VNMYR	-0.64414	1	4726.7									1	0.0163878	61.494	2	YK(1)VNMYR	0.1935	1	5766.4
Biological Process	GO:0010638	6	positive regulation of organelle organization	1.53	0.00293427	A0A063BUN5	112	K	Actin-related protein 2/3 complex subunit OS=Ustilaginoidea virens OX=1159556 GN=UV8b_4746 PE=3 SV=1	UV8b_4746	1	4.94647e-07	102.57	2	WSPSESK(1)FAVGSGDR	-0.69227	1	7220.6	1	4.3295e-06	86.729	2	WSPSESK(1)FAVGSGDR	-1.2538	1	11254	1	1.83412e-08	128.46	2	WSPSESK(1)FAVGSGDR	0.5443	1	8120.1
Biological Process	GO:0010638	6	positive regulation of organelle organization	1.53	0.00293427	A0A063BU37	101	K	26S proteasome regulatory subunit S5A OS=Ustilaginoidea virens OX=1159556 GN=UV8b_5594 PE=4 SV=1	UV8b_5594	1	1.08878e-05	112.93	2	TGIQVATLALK(1)HR	-1.2873	1	19070	1	1.22195e-10	181.87	2	TGIQVATLALK(1)HR	-0.66084	1	19054	1	1.98731e-08	112.93	2	TGIQVATLALK(1)HR	-0.33724	1	19059
Biological Process	GO:0010638	6	positive regulation of organelle organization	1.53	0.00293427	A0A063BU37	157	K	26S proteasome regulatory subunit S5A OS=Ustilaginoidea virens OX=1159556 GN=UV8b_5594 PE=4 SV=1	UV8b_5594	1	9.83403e-06	120.33	2	K(1)LQAFNDAVR	-2.6796	1	66759	1	0.00228034	92.732	2	K(1)LQAFNDAVR	-0.33261	1	71328	1	4.72009e-07	90.263	2	K(1)LQAFNDAVR	0.59359	1	72255
Biological Process	GO:0010638	6	positive regulation of organelle organization	1.53	0.00293427	A0A063BTK8	60	K	Proteasome regulatory subunit 12 OS=Ustilaginoidea virens OX=1159556 GN=UV8b_6967 PE=4 SV=1	UV8b_6967	1	2.14351e-05	90.263	2	LIGWYHSGPK(1)LR	0.80979	2	29125	1	0.00141966	72.365	2	LIGWYHSGPK(1)LR	-0.1044	2	31908	1	0.00146863	64.064	2	LIGWYHSGPK(1)LR	0.25017	2	29353
Biological Process	GO:0010638	6	positive regulation of organelle organization	1.53	0.00293427	A0A063BTK8	50	K	Proteasome regulatory subunit 12 OS=Ustilaginoidea virens OX=1159556 GN=UV8b_6967 PE=4 SV=1	UV8b_6967	1	2.96336e-05	79.889	2	EK(1)LIGWYHSGPK	-0.34862	1	19536	1	0.00238699	65.879	2	EK(1)LIGWYHSGPK	0.14678	1	19631	1	6.76646e-06	78.043	2	EK(1)LIGWYHSGPK	0.0312	1	21824
Biological Process	GO:0010638	6	positive regulation of organelle organization	1.53	0.00293427	A0A063BSW9	766	K	Putative transcription regulator BDF1 OS=Ustilaginoidea virens OX=1159556 GN=UV8b_5710 PE=4 SV=1	UV8b_5710	1	6.01179e-06	115.04	2	TLISK(1)AQEAQAAR	-4.2653	1	25001	1	2.91837e-05	88.24	2	TLISK(1)AQEAQAAR	-0.40541	1	23944	1	0.000548969	74.524	2	TLISK(1)AQEAQAAR	0.2824	1	22730
Biological Process	GO:0010638	6	positive regulation of organelle organization	1.53	0.00293427	A0A063BS26	57	K	Proteasome regulatory particle subunit Rpt2 OS=Ustilaginoidea virens OX=1159556 GN=UV8b_7643 PE=3 SV=1	UV8b_7643																	1	0.000330237	57.279	2	AGGTSAAAK(1)LPAVYPTSR	1.4137	1	2164.4
Biological Process	GO:0010638	6	positive regulation of organelle organization	1.53	0.00293427	A0A063BXC9	113	K	Uncharacterized protein OS=Ustilaginoidea virens OX=1159556 GN=UV8b_5211 PE=4 SV=1	UV8b_5211	1	0.00952772	78.932	2	LHFLK(1)TDFDK	-0.38643	1	51409	1	0.000400313	101.82	2	LHFLK(1)TDFDK	0.15091	1	54796	1	0.0016881	79.311	2	LHFLK(1)TDFDK	0.22133	1	61717
Biological Process	GO:0010638	6	positive regulation of organelle organization	1.53	0.00293427	A0A063BS26	260	K	Proteasome regulatory particle subunit Rpt2 OS=Ustilaginoidea virens OX=1159556 GN=UV8b_7643 PE=3 SV=1	UV8b_7643	1	5.26985e-05	70.552	2	TLLAK(1)AVANQTSATFLR	-1.4469	1	25710	1	0.000526604	71.912	2	TLLAK(1)AVANQTSATFLR	-1.2068	1	23407	1	3.29416e-05	63.79	2	TLLAK(1)AVANQTSATFLR	-0.04328	1	17044
Biological Process	GO:0010638	6	positive regulation of organelle organization	1.53	0.00293427	A0A063BXC9	83	K	Uncharacterized protein OS=Ustilaginoidea virens OX=1159556 GN=UV8b_5211 PE=4 SV=1	UV8b_5211	1	1.17783e-09	150.21	2	INHTSK(1)NIEIK	1.7738	1	22910	1	5.30396e-06	150.21	2	INHTSK(1)NIEIK	0.68626	3	40182	1	5.89057e-06	108.2	2	INHTSK(1)NIEIK	0.80922	2	40580
Biological Process	GO:0010638	6	positive regulation of organelle organization	1.53	0.00293427	A0A063BYP5	390	K	26S protease regulatory subunit 6A OS=Ustilaginoidea virens OX=1159556 GN=UV8b_3894 PE=3 SV=1	UV8b_3894	1	0.0013781	95.311	2	AQILK(1)IHSR	0.77173	1	3858.4	1	0.0378985	48.157	2	AQILK(1)IHSR	-1.1363	1	4254.4
Biological Process	GO:0010638	6	positive regulation of organelle organization	1.53	0.00293427	A0A063C6W7	208	K	Proteasome subunit alpha type OS=Ustilaginoidea virens OX=1159556 GN=UV8b_191 PE=3 SV=1	UV8b_191	1	0.00155431	92.319	2	HGLK(1)ALR	-0.55629	1	12167	1	0.0249404	58.687	2	HGLK(1)ALR	0.070443	1	14164	1	0.00538926	58.687	2	HGLK(1)ALR	-0.73598	1	13610
Biological Process	GO:0010638	6	positive regulation of organelle organization	1.53	0.00293427	A0A063C4L5	130	K	Mitogen-activated protein kinase OS=Ustilaginoidea virens OX=1159556 GN=UV8b_1888 PE=3 SV=1	UV8b_1888	1	0.00184003	84.999	3	GLK(1)YVHSAGVVHR	0.5248	1	12455	1	9.86474e-05	112.7	3	GLK(1)YVHSAGVVHR	0.012297	1	15130	1	1.3233e-05	122.51	3	GLK(1)YVHSAGVVHR	0.90446	1	18878
Biological Process	GO:0010638	6	positive regulation of organelle organization	1.53	0.00293427	A0A063C4E8	701	K	Cell division control protein Cdc48 OS=Ustilaginoidea virens OX=1159556 GN=UV8b_1272 PE=3 SV=1	UV8b_1272									1	0.00734327	69.905	2	LSILK(1)AQLR	0.50741	1	16877	1	8.507e-05	113.7	2	LSILK(1)AQLR	0.73223	1	14664
Biological Process	GO:0010638	6	positive regulation of organelle organization	1.53	0.00293427	A0A063C4E8	567	K	Cell division control protein Cdc48 OS=Ustilaginoidea virens OX=1159556 GN=UV8b_1272 PE=3 SV=1	UV8b_1272	1	0.0003077	76.563	2	GVLFYGPPGTGK(1)TMLAK	-0.96741	1	8540.5	1	0.0166132	71.896	2	GVLFYGPPGTGK(1)TMLAK	0.86987	1	7936.5
Biological Process	GO:0010638	6	positive regulation of organelle organization	1.53	0.00293427	A0A063C4E8	548	K	Cell division control protein Cdc48 OS=Ustilaginoidea virens OX=1159556 GN=UV8b_1272 PE=3 SV=1	UV8b_1272	1	0.000100761	109.88	2	FLK(1)FGLSPSR	-0.2705	1	97421	1	6.88192e-05	105.36	2	FLK(1)FGLSPSR	0.2824	1	110280	1	1.73031e-07	99.855	2	FLK(1)FGLSPSR	0.3224	1	101920
Biological Process	GO:0010638	6	positive regulation of organelle organization	1.53	0.00293427	A0A063C4E8	545	K	Cell division control protein Cdc48 OS=Ustilaginoidea virens OX=1159556 GN=UV8b_1272 PE=3 SV=1	UV8b_1272	1	0.00825966	62.454	3	EQVQYPVDHPEK(1)FLK	1.5285	1	9602.1	1	0.0143034	61.194	3	EQVQYPVDHPEK(1)FLK	0.017739	1	13066
Biological Process	GO:0010638	6	positive regulation of organelle organization	1.53	0.00293427	A0A063C4C0	101	K	Proteasome subunit alpha type OS=Ustilaginoidea virens OX=1159556 GN=UV8b_3078 PE=3 SV=1	UV8b_3078	1	0.0313511	51.569	2	YK(1)FGYEMPADVLAK	3.8984	1	25716									1	0.0496758	54.199	2	YK(1)FGYEMPADVLAK	4.3517	1	25739
Biological Process	GO:0010638	6	positive regulation of organelle organization	1.53	0.00293427	A0A063C4C0	168	K	Proteasome subunit alpha type OS=Ustilaginoidea virens OX=1159556 GN=UV8b_3078 PE=3 SV=1	UV8b_3078	1	0.000633937	61.067	3	GTAAGPK(1)QQEALNHLEK	-0.77527	1	31125	1	5.66539e-06	106.97	3	GTAAGPK(1)QQEALNHLEK	0.35037	1	30195	1	7.09219e-05	105.78	3	GTAAGPK(1)QQEALNHLEK	0.27609	1	34555
Biological Process	GO:0010638	6	positive regulation of organelle organization	1.53	0.00293427	A0A063C4C0	42	K	Proteasome subunit alpha type OS=Ustilaginoidea virens OX=1159556 GN=UV8b_3078 PE=3 SV=1	UV8b_3078	1	2.10959e-06	101.48	2	GK(1)DCAVVLSQK	0.33969	1	7510.1	1	0.000258873	108.2	2	GK(1)DCAVVLSQK	0.093269	1	9741.4	1	3.83299e-05	96.957	2	GK(1)DCAVVLSQK	1.4548	1	10126
Biological Process	GO:0010638	6	positive regulation of organelle organization	1.53	0.00293427	A0A063C0C6	146	K	Arp2/3 complex 34 kDa subunit OS=Ustilaginoidea virens OX=1159556 GN=UV8b_4430 PE=3 SV=1	UV8b_4430	1	1.4555e-10	98.865	2	EQASK(1)FTSEEAPQGVR	0.72774	1	14190	1	1.34308e-17	160.52	2	EQASK(1)FTSEEAPQGVR	-0.26064	1	11071	1	1.65051e-26	170.22	2	EQASK(1)FTSEEAPQGVR	0.50745	1	12310
Biological Process	GO:0010638	6	positive regulation of organelle organization	1.53	0.00293427	A0A063C0C6	283	K	Arp2/3 complex 34 kDa subunit OS=Ustilaginoidea virens OX=1159556 GN=UV8b_4430 PE=3 SV=1	UV8b_4430	1	0.000793903	100.84	2	ASK(1)AYIHSR	2.2989	1	3548.1									1	4.62069e-05	124.81	2	ASK(1)AYIHSR	-0.055319	1	4969.1
Biological Process	GO:0010638	6	positive regulation of organelle organization	1.53	0.00293427	A0A063C034	331	K	Actin-like protein 3 OS=Ustilaginoidea virens OX=1159556 GN=UV8b_5183 PE=3 SV=1	UV8b_5183	1	2.72501e-08	141.29	3	FAK(1)HVVSHPGGR	0.04676	1	12254	1	4.49201e-05	92.445	3	FAK(1)HVVSHPGGR	0.39505	1	15399	1	6.94467e-06	101.48	3	FAK(1)HVVSHPGGR	-0.72208	1	13484
Biological Process	GO:0010638	6	positive regulation of organelle organization	1.53	0.00293427	A0A063C034	415	K	Actin-like protein 3 OS=Ustilaginoidea virens OX=1159556 GN=UV8b_5183 PE=3 SV=1	UV8b_5183	1	0.00434745	54.584	2	DIK(1)HLVDAR	-3.2759	1	24797	1	0.000201564	117.3	2	DIK(1)HLVDAR	-0.11886	1	27062	1	0.0149126	66.664	2	DIK(1)HLVDAR	-1.0708	1	30849
Biological Process	GO:0010638	6	positive regulation of organelle organization	1.53	0.00293427	A0A063BZB0	208	K	Proteasome regulatory particle subunit Rpt4 OS=Ustilaginoidea virens OX=1159556 GN=UV8b_5677 PE=3 SV=1	UV8b_5677	1	5.73937e-06	85.081	2	VVSSAIVDK(1)YIGESAR	0.42266	1	49231	1	3.12854e-05	102.57	2	VVSSAIVDK(1)YIGESAR	0.52306	1	58083	1	2.032e-08	113.34	2	VVSSAIVDK(1)YIGESAR	-0.35586	1	54002
Biological Process	GO:0010638	6	positive regulation of organelle organization	1.53	0.00293427	A0A063BZB0	17	K	Proteasome regulatory particle subunit Rpt4 OS=Ustilaginoidea virens OX=1159556 GN=UV8b_5677 PE=3 SV=1	UV8b_5677	1	0.0023823	73.637	2	NK(1)LIESR	1.734	1	8361.3	1	0.00345028	85.813	2	NK(1)LIESR	0.14151	1	7349.7
Biological Process	GO:0010638	6	positive regulation of organelle organization	1.53	0.00293427	A0A063BZB0	385	K	Proteasome regulatory particle subunit Rpt4 OS=Ustilaginoidea virens OX=1159556 GN=UV8b_5677 PE=3 SV=1	UV8b_5677	0.999503	0.00443296	85.622	2	KLEGK(1)LEYQK	0.072668	1	3238.8									0.999986	0.0030471	94.66	2	KLEGK(1)LEYQK	0.91923	1	7492.7
Biological Process	GO:0010638	6	positive regulation of organelle organization	1.53	0.00293427	A0A063BZB0	182	K	Proteasome regulatory particle subunit Rpt4 OS=Ustilaginoidea virens OX=1159556 GN=UV8b_5677 PE=3 SV=1	UV8b_5677	1	0.000373497	73.502	2	GVLLYGPPGTGK(1)TLLAR	0.60945	1	21397	1	7.71345e-05	71.219	2	GVLLYGPPGTGK(1)TLLAR	0.64202	1	19481	1	0.0262132	55.578	2	GVLLYGPPGTGK(1)TLLAR	0.32961	1	17880
Biological Process	GO:0010638	6	positive regulation of organelle organization	1.53	0.00293427	A0A063BYQ2	409	K	Adenylyl cyclase-associated protein OS=Ustilaginoidea virens OX=1159556 GN=UV8b_3197 PE=3 SV=1	UV8b_3197	1	8.26295e-07	99.589	2	ELDGNK(1)WTIENYEK	-0.84655	1	12091	1	2.40411e-11	161.23	2	ELDGNK(1)WTIENYEK	-0.66191	1	10466	1	1.39475e-12	137.39	2	ELDGNK(1)WTIENYEK	-0.26494	1	10303
Biological Process	GO:0010638	6	positive regulation of organelle organization	1.53	0.00293427	A0A063BYP5	350	K	26S protease regulatory subunit 6A OS=Ustilaginoidea virens OX=1159556 GN=UV8b_3894 PE=3 SV=1	UV8b_3894																	1	0.000115885	106.93	2	IK(1)VLAATNR	-0.45372	1	6020.1
Biological Process	GO:0010638	6	positive regulation of organelle organization	1.53	0.00293427	A0A063BXC9	77	K	Uncharacterized protein OS=Ustilaginoidea virens OX=1159556 GN=UV8b_5211 PE=4 SV=1	UV8b_5211	1	1.68884e-09	76.831	4	KYHVELPFYAEIDPADSK(1)INHTSK	0.45905	1	5759.3									1	2.90005e-08	68.13	4	KYHVELPFYAEIDPADSK(1)INHTSK	0.65617	1	4373.2
Biological Process	GO:0010638	6	positive regulation of organelle organization	1.53	0.00293427	A0A063C759	158	K	Actin binding protein OS=Ustilaginoidea virens OX=1159556 GN=UV8b_2215 PE=4 SV=1	UV8b_2215	1	1.81616e-16	144.72	2	VADASGAK(1)YSAGGSDGFAR	-0.73589	1	46204	1	1.92053e-09	102.1	2	VADASGAK(1)YSAGGSDGFAR	0.39451	1	46930	1	8.5642e-28	178.03	2	VADASGAK(1)YSAGGSDGFAR	0.12576	1	49820
Biological Process	GO:0010638	6	positive regulation of organelle organization	1.53	0.00293427	A0A063BNX3	320	K	Actin-like protein 2 OS=Ustilaginoidea virens OX=1159556 GN=UV8b_6630 PE=3 SV=1	UV8b_6630																	1	0.000225485	94.804	2	ELK(1)QLWLTR	-0.76788	1	38227
Biological Process	GO:0010638	6	positive regulation of organelle organization	1.53	0.00293427	A0A063BNX3	193	K	Actin-like protein 2 OS=Ustilaginoidea virens OX=1159556 GN=UV8b_6630 PE=3 SV=1	UV8b_6630	1	0.000645088	78.178	2	NLIK(1)LLNR	0.4492	1	19262	1	0.000444273	100.75	2	NLIK(1)LLNR	-0.59574	1	20352	1	0.00166908	89.123	2	NLIK(1)LLNR	0.82452	1	19580
Biological Process	GO:0010638	6	positive regulation of organelle organization	1.53	0.00293427	A0A063BID6	96	K	Putative WD40 domain-containing protein OS=Ustilaginoidea virens OX=1159556 GN=UV8b_8279 PE=4 SV=1	UV8b_8279	1	0.00914934	64.906	2	K(1)LGEFTILAGR	-0.61875	1	4934.2
Biological Process	GO:0010638	6	positive regulation of organelle organization	1.53	0.00293427	A0A063BID6	445	K	Putative WD40 domain-containing protein OS=Ustilaginoidea virens OX=1159556 GN=UV8b_8279 PE=4 SV=1	UV8b_8279	1	1.19988e-05	75.5	2	DTK(1)LDYAPTCIAAR	0.49815	1	14914	1	0.00202595	43.613	2	DTK(1)LDYAPTCIAAR	-0.23508	1	16189	1	0.00084563	65.408	2	DTK(1)LDYAPTCIAAR	0.70767	1	14275
Biological Process	GO:0051274	7	beta-glucan biosynthetic process	2.85	0.00266516	A0A063CA75	314	K	1,3-beta-glucanosyltransferase OS=Ustilaginoidea virens OX=1159556 GN=UV8b_1036 PE=3 SV=1	UV8b_1036	1	0.0314633	43.272	2	VSDGSATK(1)LK	1.414	1	9147.2	1	0.00922186	41.796	2	VSDGSATK(1)LK	0.29854	1	9389.6	1	0.00278766	63.397	2	VSDGSATK(1)LK	0.41593	1	12448
Biological Process	GO:0051274	7	beta-glucan biosynthetic process	2.85	0.00266516	A0A063C5H5	168	K	UDP-glucose:glycoprotein glucosyltransferase OS=Ustilaginoidea virens OX=1159556 GN=UV8b_2568 PE=4 SV=1	UV8b_2568																	1	1.0119e-08	105.94	2	VLNLAK(1)LHSENR	-1.4683	1	4550.4
Biological Process	GO:0051274	7	beta-glucan biosynthetic process	2.85	0.00266516	A0A063C5H5	511	K	UDP-glucose:glycoprotein glucosyltransferase OS=Ustilaginoidea virens OX=1159556 GN=UV8b_2568 PE=4 SV=1	UV8b_2568	1	3.46171e-14	151.52	2	SSAQDLDNIK(1)LSAAK	0.5261	1	21699	1	3.28746e-17	175.68	2	SSAQDLDNIK(1)LSAAK	-0.29613	1	25648	1	6.85196e-13	135.21	2	SSAQDLDNIK(1)LSAAK	0.26551	1	24723
Biological Process	GO:0051274	7	beta-glucan biosynthetic process	2.85	0.00266516	A0A063C1T3	251	K	1,3-beta-glucanosyltransferase OS=Ustilaginoidea virens OX=1159556 GN=UV8b_3709 PE=3 SV=1	UV8b_3709																	1	0.0200052	52.591	2	ESGWDQK(1)VK	0.86564	1	4762.5
Biological Process	GO:0051274	7	beta-glucan biosynthetic process	2.85	0.00266516	A0A063C1T3	84	K	1,3-beta-glucanosyltransferase OS=Ustilaginoidea virens OX=1159556 GN=UV8b_3709 PE=3 SV=1	UV8b_3709	1	0.0001468	85.622	2	FK(1)DLGVNTIR	-1.0765	1	21699	1	0.000462676	97.277	2	FK(1)DLGVNTIR	-0.3771	1	24427	1	0.00249798	54.584	2	FK(1)DLGVNTIR	-1.1165	1	21872
Biological Process	GO:0051274	7	beta-glucan biosynthetic process	2.85	0.00266516	A0A063BUT7	126	K	Small GTPase-binding protein OS=Ustilaginoidea virens OX=1159556 GN=UV8b_6169 PE=4 SV=1	UV8b_6169	1	3.45555e-10	179.31	2	YDQK(1)TLSELQK	-2.6388	2	217690	1	0.000149875	126.29	2	YDQK(1)TLSELQK	0.97977	2	226910	1	2.08388e-12	187.85	2	YDQK(1)TLSELQK	1.2558	2	230010
Biological Process	GO:0051274	7	beta-glucan biosynthetic process	2.85	0.00266516	A0A063BUT7	162	K	Small GTPase-binding protein OS=Ustilaginoidea virens OX=1159556 GN=UV8b_6169 PE=4 SV=1	UV8b_6169	1	5.97792e-12	136.06	2	YLECSAK(1)TNEGVR	-0.64677	1	4140	1	9.53767e-07	114.93	2	YLECSAK(1)TNEGVR	-1.0321	1	7146.7	1	2.12305e-08	124.46	2	YLECSAK(1)TNEGVR	-0.015589	1	6575.1
Biological Process	GO:0051274	7	beta-glucan biosynthetic process	2.85	0.00266516	A0A063BUT7	155	K	Small GTPase-binding protein OS=Ustilaginoidea virens OX=1159556 GN=UV8b_6169 PE=4 SV=1	UV8b_6169	1	3.83781e-08	92.445	2	IGAYK(1)YLECSAK	-0.84405	1	172250	1	4.8153e-07	125.17	2	IGAYK(1)YLECSAK	0.08807	1	183360	1	2.96992e-09	119.94	2	IGAYK(1)YLECSAK	0.1103	1	186490
Biological Process	GO:0051274	7	beta-glucan biosynthetic process	2.85	0.00266516	A0A063BS52	537	K	Glucosidase II alpha subunit OS=Ustilaginoidea virens OX=1159556 GN=UV8b_6036 PE=3 SV=1	UV8b_6036	1	0.00401701	47.561	2	SLFK(1)YDSFK	1.2344	1	11707									1	0.0125912	46.447	2	SLFK(1)YDSFK	0.2627	1	12419
Biological Process	GO:0051274	7	beta-glucan biosynthetic process	2.85	0.00266516	A0A063BS29	397	K	1,3-beta-glucanosyltransferase OS=Ustilaginoidea virens OX=1159556 GN=UV8b_7648 PE=3 SV=1	UV8b_7648	1	3.67668e-05	71.219	2	K(1)YGDIFSFICTK	-0.95918	1	7371.2	1	0.00053838	62.454	2	K(1)YGDIFSFICTK	-1.1461	1	5469.1	1	0.00309717	50.116	2	K(1)YGDIFSFICTK	-1.2172	1	4537.9
Biological Process	GO:0051274	7	beta-glucan biosynthetic process	2.85	0.00266516	A0A063BS29	31	K	1,3-beta-glucanosyltransferase OS=Ustilaginoidea virens OX=1159556 GN=UV8b_7648 PE=3 SV=1	UV8b_7648	1	0.0341288	53.679	2	GSK(1)FFYK	-2.5285	1	41729	1	0.0123139	58.286	2	GSK(1)FFYK	0.16362	1	45623	1	0.023949	67.903	2	GSK(1)FFYK	0.87836	1	43808
Biological Process	GO:0051274	7	beta-glucan biosynthetic process	2.85	0.00266516	A0A063BS29	139	K	1,3-beta-glucanosyltransferase OS=Ustilaginoidea virens OX=1159556 GN=UV8b_7648 PE=3 SV=1	UV8b_7648	1	1.22057e-11	132.44	2	DSPQWNTK(1)LFAR	0.33345	1	70343	1	6.03904e-10	136.94	2	DSPQWNTK(1)LFAR	-0.19757	1	73013	1	3.51762e-07	87.942	2	DSPQWNTK(1)LFAR	-0.27532	1	74391
Biological Process	GO:0051274	7	beta-glucan biosynthetic process	2.85	0.00266516	A0A063BS29	352	K	1,3-beta-glucanosyltransferase OS=Ustilaginoidea virens OX=1159556 GN=UV8b_7648 PE=3 SV=1	UV8b_7648	1	4.53377e-16	128.46	2	AVEESSYAPSNK(1)MNQCPK	-0.25255	1	19798	1	1.93123e-13	132.93	2	AVEESSYAPSNK(1)MNQCPK	-0.26506	1	23712	1	8.00755e-07	128.68	2	AVEESSYAPSNK(1)MNQCPK	-0.54883	1	23799
Biological Process	GO:0051274	7	beta-glucan biosynthetic process	2.85	0.00266516	A0A063BS29	340	K	1,3-beta-glucanosyltransferase OS=Ustilaginoidea virens OX=1159556 GN=UV8b_7648 PE=3 SV=1	UV8b_7648	1	1.31305e-09	150.85	2	ASPK(1)AVEESSYAPSNK	-0.4571	1	19093									1	4.20403e-19	183	2	ASPK(1)AVEESSYAPSNK	0.083456	1	24909
Biological Process	GO:0051274	7	beta-glucan biosynthetic process	2.85	0.00266516	A0A063BR27	173	K	UTP--glucose-1-phosphate uridylyltransferase OS=Ustilaginoidea virens OX=1159556 GN=UV8b_8118 PE=3 SV=1	UV8b_8118									1	0.000244774	77.696	3	K(1)YEGHNVDILTFNQSR	-0.33091	1	17472	1	0.00018463	94.507	3	K(1)YEGHNVDILTFNQSR	0.47581	1	15842
Biological Process	GO:0051274	7	beta-glucan biosynthetic process	2.85	0.00266516	A0A063BR27	438	K	UTP--glucose-1-phosphate uridylyltransferase OS=Ustilaginoidea virens OX=1159556 GN=UV8b_8118 PE=3 SV=1	UV8b_8118	1	0.000527634	104.04	2	VSDFQK(1)HIPSIPK	0.090369	2	77842	1	0.00127104	55.578	2	VSDFQK(1)HIPSIPK	0.44725	3	125200	1	0.00310248	75.474	2	VSDFQK(1)HIPSIPK	0.013944	2	105960
Biological Process	GO:0051274	7	beta-glucan biosynthetic process	2.85	0.00266516	A0A063BR27	407	K	UTP--glucose-1-phosphate uridylyltransferase OS=Ustilaginoidea virens OX=1159556 GN=UV8b_8118 PE=3 SV=1	UV8b_8118	1	7.84641e-16	137.58	3	SDLYTLK(1)HGQLQMSAAR	-1.4216	2	49643	1	2.13162e-08	83.061	2	SDLYTLK(1)HGQLQMSAAR	-0.63945	2	52872	1	6.65403e-09	108.34	3	SDLYTLK(1)HGQLQMSAAR	-0.24992	2	50293
Biological Process	GO:0010638	6	positive regulation of organelle organization	1.53	0.00293427	A0A063BID6	191	K	Putative WD40 domain-containing protein OS=Ustilaginoidea virens OX=1159556 GN=UV8b_8279 PE=4 SV=1	UV8b_8279									1	0.000718701	61.867	3	SNLHK(1)GLVLGAAYSPDGSR	0.36657	1	15079	1	0.000219214	70.638	3	SNLHK(1)GLVLGAAYSPDGSR	-0.048483	1	15975
Biological Process	GO:0010638	6	positive regulation of organelle organization	1.53	0.00293427	A0A063BNX3	386	K	Actin-like protein 2 OS=Ustilaginoidea virens OX=1159556 GN=UV8b_6630 PE=3 SV=1	UV8b_6630	1	0.0288732	58.426	2	VLEK(1)LGPR	0.64213	1	18236	1	0.0100739	53.878	2	VLEK(1)LGPR	0.062394	1	19926	1	0.0327296	60.589	2	VLEK(1)LGPR	-0.85792	1	19170
Biological Process	GO:0010638	6	positive regulation of organelle organization	1.53	0.00293427	A0A063BL38	261	K	26S proteasome non-ATPase regulatory subunit 12 OS=Ustilaginoidea virens OX=1159556 GN=UV8b_7891 PE=4 SV=1	UV8b_7891	1	0.000604312	77.358	2	HDGK(1)YLDACK	1.8115	1	10892	1	0.00325745	61.577	2	HDGK(1)YLDACK	0.81048	1	9354.6	1	6.80038e-05	110.88	2	HDGK(1)YLDACK	-0.037025	1	13440
Biological Process	GO:0010638	6	positive regulation of organelle organization	1.53	0.00293427	A0A063BL38	112	K	26S proteasome non-ATPase regulatory subunit 12 OS=Ustilaginoidea virens OX=1159556 GN=UV8b_7891 PE=4 SV=1	UV8b_7891	1	0.00396065	48.785	2	TK(1)LSVIETLR	-0.33314	1	47347	1	0.00101102	81.099	2	TK(1)LSVIETLR	0.16789	1	53651	1	0.0221658	55.235	2	TK(1)LSVIETLR	0.090904	1	50219
Biological Process	GO:0010638	6	positive regulation of organelle organization	1.53	0.00293427	A0A063BNX3	217	K	Actin-like protein 2 OS=Ustilaginoidea virens OX=1159556 GN=UV8b_6630 PE=3 SV=1	UV8b_6630	1	0.00868712	73.891	3	EK(1)LCYVSYDLELDKR	0.56572	1	4715.3									0.999999	2.53607e-05	63.766	3	EK(1)LCYVSYDLELDKR	0.46662	1	5226.2
Biological Process	GO:0010638	6	positive regulation of organelle organization	1.53	0.00293427	A0A063BLQ9	125	K	Putative proteasome regulatory particle subunit (RpnI) OS=Ustilaginoidea virens OX=1159556 GN=UV8b_7588 PE=4 SV=1	UV8b_7588	1	3.44921e-08	69.276	2	VK(1)LNLNDLEGAR	-1.1731	1	9094.9	1	1.24826e-06	127.03	2	VK(1)LNLNDLEGAR	-0.63384	1	13210	1	0.000951326	64.906	2	VK(1)LNLNDLEGAR	0.38301	1	12111
Biological Process	GO:0010638	6	positive regulation of organelle organization	1.53	0.00293427	A0A063BLQ9	76	K	Putative proteasome regulatory particle subunit (RpnI) OS=Ustilaginoidea virens OX=1159556 GN=UV8b_7588 PE=4 SV=1	UV8b_7588	1	1.5948e-05	110.52	2	INQLK(1)LVDLALK	0.97044	1	35781	1	4.33201e-07	148.9	2	INQLK(1)LVDLALK	0.85681	1	33047	1	1.15758e-08	115.41	2	INQLK(1)LVDLALK	0.78453	1	33409
Biological Process	GO:0010638	6	positive regulation of organelle organization	1.53	0.00293427	A0A063BLQ9	263	K	Putative proteasome regulatory particle subunit (RpnI) OS=Ustilaginoidea virens OX=1159556 GN=UV8b_7588 PE=4 SV=1	UV8b_7588	1	1.31852e-14	115.41	3	GDLAAYDGLANSVASNK(1)LLSEHSAHLR	-0.10777	1	8496.5	1	9.43615e-09	104.3	3	GDLAAYDGLANSVASNK(1)LLSEHSAHLR	-0.53269	1	10852
Biological Process	GO:0010638	6	positive regulation of organelle organization	1.53	0.00293427	A0A063BLN8	622	K	Heat shock protein 90 OS=Ustilaginoidea virens OX=1159556 GN=UV8b_7660 PE=3 SV=1	UV8b_7660									1	0.00346432	85.716	2	SPIIQELK(1)K	0.1201	1	8747	1	0.00141589	63.397	2	SPIIQELK(1)K	-0.05464	1	8011.3
Biological Process	GO:0010638	6	positive regulation of organelle organization	1.53	0.00293427	A0A063BLN8	72	K	Heat shock protein 90 OS=Ustilaginoidea virens OX=1159556 GN=UV8b_7660 PE=3 SV=1	UV8b_7660									1	0.0024607	65.156	2	EAK(1)TLTIR	-0.31424	1	9561.3	1	0.00097266	79.059	2	EAK(1)TLTIR	0.39137	1	10028
Biological Process	GO:0010638	6	positive regulation of organelle organization	1.53	0.00293427	A0A063BLN8	321	K	Heat shock protein 90 OS=Ustilaginoidea virens OX=1159556 GN=UV8b_7660 PE=3 SV=1	UV8b_7660									1	0.0235875	51.456	2	AILFVPK(1)R	-0.78476	1	47060	1	0.000997518	61.494	2	AILFVPK(1)R	0.14951	1	44170
Biological Process	GO:0010638	6	positive regulation of organelle organization	1.53	0.00293427	A0A063BLN8	47	K	Heat shock protein 90 OS=Ustilaginoidea virens OX=1159556 GN=UV8b_7660 PE=3 SV=1	UV8b_7660	1	3.64566e-09	106.47	2	YK(1)SLSDPSQLDSGK	-3.2046	1	39458	1	4.09254e-05	88.734	2	YK(1)SLSDPSQLDSGK	0.26901	1	35179	1	6.75905e-09	106.47	2	YK(1)SLSDPSQLDSGK	0.44229	1	36744
Biological Process	GO:0010638	6	positive regulation of organelle organization	1.53	0.00293427	A0A063BLN8	566	K	Heat shock protein 90 OS=Ustilaginoidea virens OX=1159556 GN=UV8b_7660 PE=3 SV=1	UV8b_7660	1	4.60957e-06	110.91	2	VVVSHK(1)LGLSPCAIR	-0.40222	3	90645	1	2.98425e-06	106.97	2	VVVSHK(1)LGLSPCAIR	0.34241	3	102770	1	2.33232e-08	121.69	2	VVVSHK(1)LGLSPCAIR	-0.24867	3	93274
Biological Process	GO:0010638	6	positive regulation of organelle organization	1.53	0.00293427	A0A063BLN8	59	K	Heat shock protein 90 OS=Ustilaginoidea virens OX=1159556 GN=UV8b_7660 PE=3 SV=1	UV8b_7660	1	6.04633e-37	214.78	2	SLSDPSQLDSGK(1)DLR	-0.91225	2	186800	1	3.08049e-23	240.94	2	SLSDPSQLDSGK(1)DLR	-0.18438	2	186470	1	2.38238e-26	215.93	2	SLSDPSQLDSGK(1)DLR	0.86057	2	186410
Biological Process	GO:0010638	6	positive regulation of organelle organization	1.53	0.00293427	A0A063BLN8	551	K	Heat shock protein 90 OS=Ustilaginoidea virens OX=1159556 GN=UV8b_7660 PE=3 SV=1	UV8b_7660	1	0.0039147	81.099	2	SLK(1)NILGEK	0.76189	1	126920	1	0.000421756	120.33	2	SLK(1)NILGEK	-0.010963	1	136290	1	0.00321679	67.881	2	SLK(1)NILGEK	0.62633	1	148410
Biological Process	GO:0010638	6	positive regulation of organelle organization	1.53	0.00293427	A0A063BLN8	437	K	Heat shock protein 90 OS=Ustilaginoidea virens OX=1159556 GN=UV8b_7660 PE=3 SV=1	UV8b_7660	1	0.000180627	96.51	2	QQLAK(1)LLR	-0.0056567	1	78404									1	0.014805	73.637	2	QQLAK(1)LLR	-0.66244	1	91423
Biological Process	GO:0010638	6	positive regulation of organelle organization	1.53	0.00293427	A0A063BLN8	338	K	Heat shock protein 90 OS=Ustilaginoidea virens OX=1159556 GN=UV8b_7660 PE=3 SV=1	UV8b_7660	1	2.85423e-06	126.2	2	NNIK(1)LYVR	-2.7053	1	129260	1	0.00227056	89.123	2	NNIK(1)LYVR	-0.19379	1	127760	1	0.000476911	113.1	2	NNIK(1)LYVR	0.039275	1	130120
Biological Process	GO:0010638	6	positive regulation of organelle organization	1.53	0.00293427	A0A063BLN8	422	K	Heat shock protein 90 OS=Ustilaginoidea virens OX=1159556 GN=UV8b_7660 PE=3 SV=1	UV8b_7660	1	5.3056e-17	196.44	3	NIK(1)LGIHEDSQNR	0.45897	3	556980	1	3.34251e-10	168.05	2	NIK(1)LGIHEDSQNR	-0.094972	3	556880	1	1.45014e-18	157.74	2	NIK(1)LGIHEDSQNR	-0.039922	2	578150
Biological Process	GO:0010638	6	positive regulation of organelle organization	1.53	0.00293427	A0A063BLN8	590	K	Heat shock protein 90 OS=Ustilaginoidea virens OX=1159556 GN=UV8b_7660 PE=3 SV=1	UV8b_7660	1	0.0245445	56.091	2	IMK(1)AQALR	-0.13663	1	47175	1	0.000579911	96.51	2	IMK(1)AQALR	-0.088797	1	47550	1	0.00130502	66.087	2	IMK(1)AQALR	-0.51191	1	49831
Biological Process	GO:0010638	6	positive regulation of organelle organization	1.53	0.00293427	A0A063BLN8	383	K	Heat shock protein 90 OS=Ustilaginoidea virens OX=1159556 GN=UV8b_7660 PE=3 SV=1	UV8b_7660	1	0.000131686	69.716	2	ETLQQNK(1)IMK	-0.028236	1	16268	1	0.000588048	103.8	2	ETLQQNK(1)IMK	-0.63546	1	12573	1	0.000877824	93.467	2	ETLQQNK(1)IMK	-0.90942	1	16389
Biological Process	GO:0010638	6	positive regulation of organelle organization	1.53	0.00293427	A0A063BLN8	188	K	Heat shock protein 90 OS=Ustilaginoidea virens OX=1159556 GN=UV8b_7660 PE=3 SV=1	UV8b_7660	1	2.15638e-23	220.81	2	DEQAEYLNESK(1)IK	-2.4509	1	81354	1	2.81918e-26	248.69	2	DEQAEYLNESK(1)IK	0.8217	1	85758	1	1.65378e-26	244.45	2	DEQAEYLNESK(1)IK	0.58455	1	86847
Biological Process	GO:0010638	6	positive regulation of organelle organization	1.53	0.00293427	A0A063BLE3	129	K	SsDNA binding protein OS=Ustilaginoidea virens OX=1159556 GN=UV8b_7718 PE=4 SV=1	UV8b_7718	1	9.13384e-21	175.68	2	SIEVLK(1)RPQNVADSE	0.7058	1	39914	1	1.35825e-15	211.52	2	SIEVLK(1)RPQNVADSE	0.66952	1	38663	1	2.30249e-17	180.17	2	SIEVLK(1)RPQNVADSE	-0.20021	1	38422
Biological Process	GO:0010638	6	positive regulation of organelle organization	1.53	0.00293427	A0A063BLE3	55	K	SsDNA binding protein OS=Ustilaginoidea virens OX=1159556 GN=UV8b_7718 PE=4 SV=1	UV8b_7718	1	1.07965e-13	181.87	2	EILK(1)YAVASNYGPK	-0.88108	1	249030	1	1.84186e-05	135.5	2	EILK(1)YAVASNYGPK	-0.29307	1	257300	1	1.66502e-12	175.54	2	EILK(1)YAVASNYGPK	-0.68453	1	255990
Biological Process	GO:0010638	6	positive regulation of organelle organization	1.53	0.00293427	A0A063BL38	267	K	26S proteasome non-ATPase regulatory subunit 12 OS=Ustilaginoidea virens OX=1159556 GN=UV8b_7891 PE=4 SV=1	UV8b_7891	1	0.000714955	91.783	2	YLDACK(1)FYR	-0.3758	1	20489	1	0.00293132	67.464	2	YLDACK(1)FYR	0.45236	1	24601	1	0.00190204	53.878	2	YLDACK(1)FYR	-0.57719	1	22676
Biological Process	GO:0051274	7	beta-glucan biosynthetic process	2.85	0.00266516	A0A063BR27	425	K	UTP--glucose-1-phosphate uridylyltransferase OS=Ustilaginoidea virens OX=1159556 GN=UV8b_8118 PE=3 SV=1	UV8b_8118	1	3.6439e-06	130.71	2	FGDAPLIK(1)LGSDFK	1.8599	2	115140	1	2.30124e-07	104.49	2	FGDAPLIK(1)LGSDFK	1.4988	2	113520	1	3.66269e-08	108.91	2	FGDAPLIK(1)LGSDFK	1.7513	2	101590
Biological Process	GO:0010638	6	positive regulation of organelle organization	1.53	0.00293427	A0A063C759	359	K	Actin binding protein OS=Ustilaginoidea virens OX=1159556 GN=UV8b_2215 PE=4 SV=1	UV8b_2215	1	6.03658e-06	85.813	2	VANK(1)FGGASTFTGTK	-0.077489	1	54134	1	4.98227e-05	102.03	2	VANK(1)FGGASTFTGTK	0.10523	1	55632	1	1.45052e-05	93.772	2	VANK(1)FGGASTFTGTK	0.5608	1	57753
Biological Process	GO:0010638	6	positive regulation of organelle organization	1.53	0.00293427	A0A063C759	273	K	Actin binding protein OS=Ustilaginoidea virens OX=1159556 GN=UV8b_2215 PE=4 SV=1	UV8b_2215																	1	0.0692685	44.82	2	GGYQPVGK(1)VDIAAIR	-5.9418	1	10965
Biological Process	GO:1901700	3	response to oxygen-containing compound	1.7	0.00297473	A0A063BZ58	410	K	Putative enolase OS=Ustilaginoidea virens OX=1159556 GN=UV8b_2980 PE=3 SV=1	UV8b_2980	1	9.92762e-06	152.31	2	LAK(1)LNQILR	0.11798	1	487500	1	3.42947e-05	121.31	2	LAK(1)LNQILR	0.61461	1	548930	1	0.000168444	85.813	2	LAK(1)LNQILR	-0.18367	1	517560
Biological Process	GO:1901700	3	response to oxygen-containing compound	1.7	0.00297473	A0A063BZ58	259	K	Putative enolase OS=Ustilaginoidea virens OX=1159556 GN=UV8b_2980 PE=3 SV=1	UV8b_2980	1	0.00324823	102.46	2	K(1)YDLDFK	-0.036544	1	65056	1	0.00578303	87.251	2	K(1)YDLDFK	0.48748	1	75770	1	0.00182021	91.783	2	K(1)YDLDFK	0.02779	1	72462
Biological Process	GO:1901700	3	response to oxygen-containing compound	1.7	0.00297473	A0A063BZ58	64	K	Putative enolase OS=Ustilaginoidea virens OX=1159556 GN=UV8b_2980 PE=3 SV=1	UV8b_2980	1	2.71635e-07	63.947	2	GVGK(1)AVDNVNSIIGPALIK	1.7305	1	26976	1	1.14391e-08	91.993	2	GVGK(1)AVDNVNSIIGPALIK	1.3143	1	28205	1	6.34351e-07	87.251	2	GVGK(1)AVDNVNSIIGPALIK	2.2525	1	25968
Biological Process	GO:1901700	3	response to oxygen-containing compound	1.7	0.00297473	A0A063BZ58	5	K	Putative enolase OS=Ustilaginoidea virens OX=1159556 GN=UV8b_2980 PE=3 SV=1	UV8b_2980	1	0.0028107	62.88	2	AITK(1)VHAR	1.6359	1	8369.5	1	0.00418538	72.038	2	AITK(1)VHAR	-1.3198	1	8379.8	1	0.000539144	102.46	2	AITK(1)VHAR	-0.20602	1	11595
Biological Process	GO:1901700	3	response to oxygen-containing compound	1.7	0.00297473	A0A063BZ58	339	K	Putative enolase OS=Ustilaginoidea virens OX=1159556 GN=UV8b_2980 PE=3 SV=1	UV8b_2980	1	1.54669e-08	132.44	2	AIELK(1)ACNALLLK	-1.4704	1	408930	1	7.05411e-05	124.06	2	AIELK(1)ACNALLLK	-0.11446	1	444610	1	6.13759e-13	163.59	2	AIELK(1)ACNALLLK	-0.68855	1	458030
Biological Process	GO:1901700	3	response to oxygen-containing compound	1.7	0.00297473	A0A063BZ58	126	K	Putative enolase OS=Ustilaginoidea virens OX=1159556 GN=UV8b_2980 PE=3 SV=1	UV8b_2980	1	1.64216e-09	86.952	3	AGAAEK(1)GVPLYAHISDLAGTK	0.27645	1	11105									1	8.54541e-05	66.913	3	AGAAEK(1)GVPLYAHISDLAGTK	1.1891	1	9022.8
Biological Process	GO:1901700	3	response to oxygen-containing compound	1.7	0.00297473	A0A063BY66	119	K	Glutaredoxin OS=Ustilaginoidea virens OX=1159556 GN=UV8b_5312 PE=4 SV=1	UV8b_5312	1	0.000329174	90.263	2	SGK(1)LEDLLK	0.69286	1	6758.4	1	0.000222874	124.81	2	SGK(1)LEDLLK	1.2152	1	9029.2	1	0.000168183	109.88	2	SGK(1)LEDLLK	1.2232	1	10688
Biological Process	GO:1901700	3	response to oxygen-containing compound	1.7	0.00297473	A0A063BY66	63	K	Glutaredoxin OS=Ustilaginoidea virens OX=1159556 GN=UV8b_5312 PE=4 SV=1	UV8b_5312	1	4.15046e-14	145.75	2	DTLTK(1)LGAVFK	-1.5311	2	68778	1	3.39421e-07	133.76	2	DTLTK(1)LGAVFK	-0.76918	2	66742	1	1.43048e-07	123.42	2	DTLTK(1)LGAVFK	-0.61328	2	63921
Biological Process	GO:1901700	3	response to oxygen-containing compound	1.7	0.00297473	A0A063BY17	340	K	Glutathione-dependent formaldehyde dehydrogenase OS=Ustilaginoidea virens OX=1159556 GN=UV8b_4112 PE=3 SV=1	UV8b_4112	1	0.0131362	42.075	2	VWK(1)GCAFGGIK	0.21824	1	59070	1	0.00138507	40.502	2	VWK(1)GCAFGGIK	0.37358	1	61086	1	0.00110494	69.716	2	VWK(1)GCAFGGIK	0.34197	1	59339
Biological Process	GO:1901700	3	response to oxygen-containing compound	1.7	0.00297473	A0A063BY17	116	K	Glutathione-dependent formaldehyde dehydrogenase OS=Ustilaginoidea virens OX=1159556 GN=UV8b_4112 PE=3 SV=1	UV8b_4112	1	0.00130409	82.716	2	TNLCGK(1)IR	0.33855	1	20428	1	0.0360465	41.025	2	TNLCGK(1)IR	-0.27741	1	21949	1	0.00248703	78.178	2	TNLCGK(1)IR	2.4094	1	22521
Biological Process	GO:1901700	3	response to oxygen-containing compound	1.7	0.00297473	A0A063BY17	12	K	Glutathione-dependent formaldehyde dehydrogenase OS=Ustilaginoidea virens OX=1159556 GN=UV8b_4112 PE=3 SV=1	UV8b_4112	1	9.12426e-19	181.44	2	TITCK(1)AAVAWEASK	0.17525	1	191190	1	7.14643e-08	117.41	2	TITCK(1)AAVAWEASK	-0.38148	1	193250	1	3.30507e-08	128.41	2	TITCK(1)AAVAWEASK	0.0299	1	193310
Biological Process	GO:1901700	3	response to oxygen-containing compound	1.7	0.00297473	A0A063BY17	237	K	Glutathione-dependent formaldehyde dehydrogenase OS=Ustilaginoidea virens OX=1159556 GN=UV8b_4112 PE=3 SV=1	UV8b_4112	1	2.43255e-13	149.58	2	K(1)FGATDFVNPNDLK	0.85439	1	77858	1	3.29627e-07	121.69	2	K(1)FGATDFVNPNDLK	0.75192	1	87108	1	2.65435e-12	154.09	2	K(1)FGATDFVNPNDLK	1.6044	1	80849
Biological Process	GO:1901700	3	response to oxygen-containing compound	1.7	0.00297473	A0A063BY17	123	K	Glutathione-dependent formaldehyde dehydrogenase OS=Ustilaginoidea virens OX=1159556 GN=UV8b_4112 PE=3 SV=1	UV8b_4112	1	1.81132e-05	88.42	2	ATQGK(1)GVMPDGTSR	0.52806	1	48842	1	1.99635e-07	130.71	2	ATQGK(1)GVMPDGTSR	-1.1637	1	47849	1	1.30052e-12	168.43	2	ATQGK(1)GVMPDGTSR	-0.019042	1	52102
Biological Process	GO:1901700	3	response to oxygen-containing compound	1.7	0.00297473	A0A063BVJ4	58	K	Protein kinase C OS=Ustilaginoidea virens OX=1159556 GN=UV8b_5857 PE=3 SV=1	UV8b_5857									1	0.000409098	83.358	2	NLQFFEEK(1)LR	0.44772	1	11878	1	0.00241771	47.561	2	NLQFFEEK(1)LR	-1.1555	1	10634
Biological Process	GO:1901700	3	response to oxygen-containing compound	1.7	0.00297473	A0A063BVJ4	146	K	Protein kinase C OS=Ustilaginoidea virens OX=1159556 GN=UV8b_5857 PE=3 SV=1	UV8b_5857	1	9.93042e-05	124.81	2	PNFTK(1)LDLIK	-0.63764	1	2331.5									1	0.00187227	101.48	2	PNFTK(1)LDLIK	0.23643	1	3704.3
Biological Process	GO:1901700	3	response to oxygen-containing compound	1.7	0.00297473	A0A063BSZ0	195	K	Histidine kinase 1 OS=Ustilaginoidea virens OX=1159556 GN=UV8b_5740 PE=4 SV=1	UV8b_5740																	1	0.00837616	51.864	2	ANEAFQK(1)ALR	-1.5265	1	3091.8
Biological Process	GO:1901700	3	response to oxygen-containing compound	1.7	0.00297473	A0A063BSZ0	806	K	Histidine kinase 1 OS=Ustilaginoidea virens OX=1159556 GN=UV8b_5740 PE=4 SV=1	UV8b_5740	1	0.0707823	51.531	2	GTVFNALK(1)TLAVK	0.28785	1	9722.8	1	0.0194372	43.306	2	GTVFNALK(1)TLAVK	-0.94374	1	7569.4
Biological Process	GO:1901700	3	response to oxygen-containing compound	1.7	0.00297473	A0A063BSZ0	815	K	Histidine kinase 1 OS=Ustilaginoidea virens OX=1159556 GN=UV8b_5740 PE=4 SV=1	UV8b_5740	1	7.86679e-05	97.175	2	ANEK(1)FLDLTYK	0.5469	1	25903	1	0.000279112	84.309	2	ANEK(1)FLDLTYK	-0.16376	1	28535	1	2.56779e-05	97.175	2	ANEK(1)FLDLTYK	0.060693	1	31699
Biological Process	GO:1901700	3	response to oxygen-containing compound	1.7	0.00297473	A0A063BS64	101	K	Protein disulfide-isomerase OS=Ustilaginoidea virens OX=1159556 GN=UV8b_5623 PE=3 SV=1	UV8b_5623	1	0.000371417	86.838	2	YQVEGYPTLK(1)IFR	0.48086	1	135320	1	0.000128506	68.548	2	YQVEGYPTLK(1)IFR	0.71239	1	123720	1	0.00237772	52.837	2	YQVEGYPTLK(1)IFR	1.381	1	114180
Biological Process	GO:1901700	3	response to oxygen-containing compound	1.7	0.00297473	A0A063BZ58	242	K	Putative enolase OS=Ustilaginoidea virens OX=1159556 GN=UV8b_2980 PE=3 SV=1	UV8b_2980	1	3.21492e-09	117.21	2	MK(1)IAMDVASSEFYK	-1.2551	1	52458	1	7.19726e-08	97.594	2	MK(1)IAMDVASSEFYK	-0.43695	1	55739	1	5.50953e-08	85.813	2	MK(1)IAMDVASSEFYK	-0.026073	1	52529
Biological Process	GO:1901700	3	response to oxygen-containing compound	1.7	0.00297473	A0A063BS64	470	K	Protein disulfide-isomerase OS=Ustilaginoidea virens OX=1159556 GN=UV8b_5623 PE=3 SV=1	UV8b_5623	1	0.00391333	72.038	2	YK(1)AAVSVK	0.719	1	45701	1	0.0028787	79.059	2	YK(1)AAVSVK	-0.92051	1	48146	1	0.000649279	93.467	2	YK(1)AAVSVK	-0.037384	1	53456
Biological Process	GO:1901700	3	response to oxygen-containing compound	1.7	0.00297473	A0A063BZ58	192	K	Putative enolase OS=Ustilaginoidea virens OX=1159556 GN=UV8b_2980 PE=3 SV=1	UV8b_2980	1	4.60817e-09	166.61	2	QGAEVYQK(1)LK	0.11432	1	138740	1	1.85324e-10	209.86	2	QGAEVYQK(1)LK	0.074204	1	140270	1	2.75951e-20	213.45	2	QGAEVYQK(1)LK	-0.80379	1	140780
Biological Process	GO:1901700	3	response to oxygen-containing compound	1.7	0.00297473	A0A063BZ58	60	K	Putative enolase OS=Ustilaginoidea virens OX=1159556 GN=UV8b_2980 PE=3 SV=1	UV8b_2980									1	0.0551251	46.835	2	WGGK(1)GVGK	-0.52444	1	152200
Biological Process	GO:1901700	3	response to oxygen-containing compound	1.7	0.00297473	A0A063C528	140	K	Superoxide dismutase [Cu-Zn] OS=Ustilaginoidea virens OX=1159556 GN=UV8b_988 PE=3 SV=1	UV8b_988	1	4.18276e-37	252.75	2	GGNEESLK(1)TGNAGPR	0.64708	1	112080	1	1.11929e-30	201.66	2	GGNEESLK(1)TGNAGPR	-0.1974	1	115260	1	3.30391e-36	294.41	2	GGNEESLK(1)TGNAGPR	0.4351	1	120600
Biological Process	GO:1901700	3	response to oxygen-containing compound	1.7	0.00297473	A0A063C528	109	K	Superoxide dismutase [Cu-Zn] OS=Ustilaginoidea virens OX=1159556 GN=UV8b_988 PE=3 SV=1	UV8b_988	1	2.22771e-09	146.58	2	DSHVK(1)LIGPHSVIGR	0.35491	4	630170	1	4.96263e-08	148.69	2	DSHVK(1)LIGPHSVIGR	-0.4231	4	664640	1	1.34022e-12	158.02	2	DSHVK(1)LIGPHSVIGR	0.33942	4	668530
Biological Process	GO:1901700	3	response to oxygen-containing compound	1.7	0.00297473	A0A063C4L5	130	K	Mitogen-activated protein kinase OS=Ustilaginoidea virens OX=1159556 GN=UV8b_1888 PE=3 SV=1	UV8b_1888	1	0.00184003	84.999	3	GLK(1)YVHSAGVVHR	0.5248	1	12455	1	9.86474e-05	112.7	3	GLK(1)YVHSAGVVHR	0.012297	1	15130	1	1.3233e-05	122.51	3	GLK(1)YVHSAGVVHR	0.90446	1	18878
Biological Process	GO:1901700	3	response to oxygen-containing compound	1.7	0.00297473	A0A063C401	235	K	Trehalase OS=Ustilaginoidea virens OX=1159556 GN=UV8b_2938 PE=3 SV=1	UV8b_2938	1	0.00207901	50.09	2	MLPEK(1)ITPELIR	-0.10458	1	5251.1									1	0.00248862	55.754	2	MLPEK(1)ITPELIR	-0.46157	1	2483.7
Biological Process	GO:1901700	3	response to oxygen-containing compound	1.7	0.00297473	A0A063C3Y9	868	K	50S ribosomal protein L19e OS=Ustilaginoidea virens OX=1159556 GN=UV8b_3122 PE=4 SV=1	UV8b_3122	1	0.000315437	105.04	2	LIEAK(1)LHR	0.98871	1	10526	1	0.00351034	77.072	2	LIEAK(1)LHR	-0.14149	1	9676.4	1	0.000617532	77.072	2	LIEAK(1)LHR	-0.1664	1	11593
Biological Process	GO:1901700	3	response to oxygen-containing compound	1.7	0.00297473	A0A063C3Y9	653	K	50S ribosomal protein L19e OS=Ustilaginoidea virens OX=1159556 GN=UV8b_3122 PE=4 SV=1	UV8b_3122	1	3.55029e-07	155.57	2	INK(1)LSLIHVLR	0.36643	1	14006	1	6.33189e-11	183	2	INK(1)LSLIHVLR	0.32525	1	13733	1	4.20219e-11	152.17	2	INK(1)LSLIHVLR	-0.94808	1	15056
Biological Process	GO:1901700	3	response to oxygen-containing compound	1.7	0.00297473	A0A063C378	72	K	Mitogen-activated protein kinase OS=Ustilaginoidea virens OX=1159556 GN=UV8b_4095 PE=3 SV=1	UV8b_4095	1	2.85362e-05	99.305	2	EIK(1)LLQHFR	0.37879	1	31256	1	0.000150117	113.7	2	EIK(1)LLQHFR	-0.16019	1	33413	1	0.000113536	87.251	2	EIK(1)LLQHFR	0.31545	1	34141
Biological Process	GO:1901700	3	response to oxygen-containing compound	1.7	0.00297473	A0A063C0G6	94	K	G protein beta subunit OS=Ustilaginoidea virens OX=1159556 GN=UV8b_2520 PE=4 SV=1	UV8b_2520									1	2.03547e-06	102.55	3	HLVSASQDGK(1)LIIWDAYTTNK	1.4023	1	6729.3
Biological Process	GO:1901700	3	response to oxygen-containing compound	1.7	0.00297473	A0A063C0G6	73	K	G protein beta subunit OS=Ustilaginoidea virens OX=1159556 GN=UV8b_2520 PE=4 SV=1	UV8b_2520	1	2.36944e-06	49.097	3	GHLAK(1)IYAMHWSTDR	-1.2343	1	4936.9									1	2.14601e-05	68.108	3	GHLAK(1)IYAMHWSTDR	0.57991	1	6527.1
Biological Process	GO:1901700	3	response to oxygen-containing compound	1.7	0.00297473	A0A063C0G6	322	K	G protein beta subunit OS=Ustilaginoidea virens OX=1159556 GN=UV8b_2520 PE=4 SV=1	UV8b_2520	1	8.5419e-13	156.73	2	GEK(1)VGSLVGHENR	0.56762	1	65779	1	1.12397e-07	162.23	2	GEK(1)VGSLVGHENR	-0.13751	1	69326	1	6.17293e-13	137.39	2	GEK(1)VGSLVGHENR	-0.039071	2	76812
Biological Process	GO:1901700	3	response to oxygen-containing compound	1.7	0.00297473	A0A063BZU0	202	K	Catalase-peroxidase OS=Ustilaginoidea virens OX=1159556 GN=katG PE=3 SV=1	katG	1	0.000335375	131.22	2	YKGDK(1)NFQK	1.1801	1	13215	0.999987	0.0115794	123.5	2	YKGDK(1)NFQK	0.27846	1	12559	0.999932	0.00219362	102.55	2	YKGDK(1)NFQK	1.0875	1	13865
Biological Process	GO:1901700	3	response to oxygen-containing compound	1.7	0.00297473	A0A063BZU0	63	K	Catalase-peroxidase OS=Ustilaginoidea virens OX=1159556 GN=katG PE=3 SV=1	katG	1	0.0174172	52.591	2	TLDFEGLK(1)K	2.0663	2	31492	1	0.00109197	84.368	2	TLDFEGLK(1)K	0.35985	2	32162	1	0.00207187	72.038	2	TLDFEGLK(1)K	0.49324	2	35432
Biological Process	GO:1901700	3	response to oxygen-containing compound	1.7	0.00297473	A0A063BZU0	363	K	Catalase-peroxidase OS=Ustilaginoidea virens OX=1159556 GN=katG PE=3 SV=1	katG	0.988522	7.25241e-11	126.32	3	TDDLIIPDAYDANK(0.989)FHK(0.011)PK	0.049129	4	805330	0.989691	3.47919e-09	139.61	3	TDDLIIPDAYDANK(0.99)FHK(0.01)PK	0.97419	4	830630	0.991042	3.77387e-09	155.57	3	TDDLIIPDAYDANK(0.991)FHK(0.009)PK	1.1842	4	819040
Biological Process	GO:1901700	3	response to oxygen-containing compound	1.7	0.00297473	A0A063BZU0	593	K	Catalase-peroxidase OS=Ustilaginoidea virens OX=1159556 GN=katG PE=3 SV=1	katG	1	1.6361e-06	115.35	3	SHGAVK(1)QEHLLVDR	0.266	1	34305	1	0.000362445	75.5	3	SHGAVK(1)QEHLLVDR	0.7992	1	35186	1	1.3327e-11	113.34	3	SHGAVK(1)QEHLLVDR	0.027497	1	37049
Biological Process	GO:1901700	3	response to oxygen-containing compound	1.7	0.00297473	A0A063BZU0	138	K	Catalase-peroxidase OS=Ustilaginoidea virens OX=1159556 GN=katG PE=3 SV=1	katG	1	0.00353162	61.494	2	LLWPIK(1)QK	0.068584	1	16906									1	0.0114419	66.087	2	LLWPIK(1)QK	0.4883	1	18297
Biological Process	GO:1901700	3	response to oxygen-containing compound	1.7	0.00297473	A0A063BZU0	709	K	Catalase-peroxidase OS=Ustilaginoidea virens OX=1159556 GN=katG PE=3 SV=1	katG	1	0.00228256	60	2	FVK(1)DFVAAWDK	1.9703	1	14819
Biological Process	GO:1901700	3	response to oxygen-containing compound	1.7	0.00297473	A0A063BZU0	368	K	Catalase-peroxidase OS=Ustilaginoidea virens OX=1159556 GN=katG PE=3 SV=1	katG	1	2.2003e-09	126.21	2	PK(1)MLTTDLSLR	0.0055281	4	626040	1	1.07494e-07	112.73	2	PK(1)MLTTDLSLR	0.21777	4	688860	1	2.73425e-09	152.23	2	PK(1)MLTTDLSLR	0.24946	5	707280
Biological Process	GO:1901700	3	response to oxygen-containing compound	1.7	0.00297473	A0A063BZU0	384	K	Catalase-peroxidase OS=Ustilaginoidea virens OX=1159556 GN=katG PE=3 SV=1	katG	1	6.38312e-06	136.84	2	FDPAYEK(1)ISR	-1.2362	1	212010	1	0.000205907	117.3	2	FDPAYEK(1)ISR	-0.96595	1	215570	1	6.47016e-05	101.82	2	FDPAYEK(1)ISR	0.070544	1	221330
Biological Process	GO:1901700	3	response to oxygen-containing compound	1.7	0.00297473	A0A063BZU0	406	K	Catalase-peroxidase OS=Ustilaginoidea virens OX=1159556 GN=katG PE=3 SV=1	katG	1	2.21322e-06	129.56	2	AWFK(1)LTHR	0.54706	1	302170	1	0.000280864	142.36	2	AWFK(1)LTHR	0.83864	1	317930	1	0.000264693	117.39	2	AWFK(1)LTHR	-0.4427	1	329730
Biological Process	GO:1901700	3	response to oxygen-containing compound	1.7	0.00297473	A0A063BZ58	398	K	Putative enolase OS=Ustilaginoidea virens OX=1159556 GN=UV8b_2980 PE=3 SV=1	UV8b_2980	1	3.60715e-05	83.438	2	SGEIK(1)TGAPCR	1.081	1	37066	1	6.97968e-06	108.93	2	SGEIK(1)TGAPCR	0.12113	1	39177	1	4.20219e-11	110.88	2	SGEIK(1)TGAPCR	0.09029	1	38169
Biological Process	GO:0010638	6	positive regulation of organelle organization	1.53	0.00293427	A0A063C759	304	K	Actin binding protein OS=Ustilaginoidea virens OX=1159556 GN=UV8b_2215 PE=4 SV=1	UV8b_2215																	1	0.0113248	49.097	2	GAYEPVGK(1)VDIAAIK	-0.039035	1	6061.1
Biological Process	GO:1901700	3	response to oxygen-containing compound	1.7	0.00297473	A0A063BS64	413	K	Protein disulfide-isomerase OS=Ustilaginoidea virens OX=1159556 GN=UV8b_5623 PE=3 SV=1	UV8b_5623	1	2.94785e-05	121.8	2	SEFSGK(1)VVIAK	0.89671	1	21926	1	0.000269809	110.88	2	SEFSGK(1)VVIAK	-0.089774	1	20684	1	3.83961e-05	121.8	2	SEFSGK(1)VVIAK	-0.57312	1	25637
Biological Process	GO:1901700	3	response to oxygen-containing compound	1.7	0.00297473	A0A063BS64	325	K	Protein disulfide-isomerase OS=Ustilaginoidea virens OX=1159556 GN=UV8b_5623 PE=3 SV=1	UV8b_5623	1	1.84907e-10	133.13	3	KFPFDQDSK(1)ITADAIAK	-0.94912	2	47286	0.999992	0.00128706	74.62	2	KFPFDQDSK(1)ITADAIAK	0.33221	3	59608	0.999999	2.89514e-06	106.58	3	KFPFDQDSK(1)ITADAIAK	0.86676	2	52430
Biological Process	GO:0010638	6	positive regulation of organelle organization	1.53	0.00293427	A0A063C6Z7	31	K	Putative Ras-related protein Rab7 OS=Ustilaginoidea virens OX=1159556 GN=UV8b_216 PE=4 SV=1	UV8b_216																	1	0.00348259	81.642	2	K(1)FSASYK	-0.04713	1	6051.1
Biological Process	GO:0010638	6	positive regulation of organelle organization	1.53	0.00293427	A0A063BSM0	160	K	Serine/threonine-protein phosphatase OS=Ustilaginoidea virens OX=1159556 GN=UV8b_7447 PE=3 SV=1	UV8b_7447																	1	0.00141559	100.67	2	YNIK(1)LWK	1.3602	1	5448.2
Biological Process	GO:0010638	6	positive regulation of organelle organization	1.53	0.00293427	A0A063BSB4	49	K	Microtubule-associated protein EB1 OS=Ustilaginoidea virens OX=1159556 GN=UV8b_7065 PE=4 SV=1	UV8b_7065																	1	4.61567e-13	151.52	2	VK(1)FNASGEYAYVQNFK	-0.35842	1	1718.7
Biological Process	GO:0010638	6	positive regulation of organelle organization	1.53	0.00293427	A0A063BSB4	190	K	Microtubule-associated protein EB1 OS=Ustilaginoidea virens OX=1159556 GN=UV8b_7065 PE=4 SV=1	UV8b_7065																	1	0.00249793	72.492	2	DFYFSK(1)LR	-0.92849	1	7904.6
Biological Process	GO:0010638	6	positive regulation of organelle organization	1.53	0.00293427	A0A063C6L7	558	K	26S proteasome regulatory subunit RPN1 OS=Ustilaginoidea virens OX=1159556 GN=UV8b_2030 PE=3 SV=1	UV8b_2030									1	0.000772935	81.163	2	SQLTDK(1)WTR	0.32065	1	12345	1	0.00319971	55.235	2	SQLTDK(1)WTR	0.51275	1	10443
Biological Process	GO:0010638	6	positive regulation of organelle organization	1.53	0.00293427	A0A063C6L7	336	K	26S proteasome regulatory subunit RPN1 OS=Ustilaginoidea virens OX=1159556 GN=UV8b_2030 PE=3 SV=1	UV8b_2030									1	0.00105377	72.327	2	SLGK(1)QLNILDPK	1.0278	1	13523	1	1.25339e-05	108.24	2	SLGK(1)QLNILDPK	0.143	1	14155
Biological Process	GO:0010638	6	positive regulation of organelle organization	1.53	0.00293427	A0A063BWX9	264	K	26S protease regulatory subunit 7 OS=Ustilaginoidea virens OX=1159556 GN=UV8b_5344 PE=3 SV=1	UV8b_5344									1	1.08537e-12	135.24	2	VIGSELVQK(1)YVGEGAR	0.4033	1	21166	1	7.01757e-13	139.7	2	VIGSELVQK(1)YVGEGAR	-0.35486	1	19158
Biological Process	GO:0010638	6	positive regulation of organelle organization	1.53	0.00293427	A0A063BRG1	621	K	Replication protein A subunit OS=Ustilaginoidea virens OX=1159556 GN=UV8b_7951 PE=3 SV=1	UV8b_7951									1	0.00107724	108.4	2	AEGNK(1)LSELIK	-0.2627	1	7801.9	1	0.000162923	99.276	2	AEGNK(1)LSELIK	0.057147	1	7607.4
Biological Process	GO:0010638	6	positive regulation of organelle organization	1.53	0.00293427	A0A063CCJ2	238	K	26S protease regulatory subunit 6B OS=Ustilaginoidea virens OX=1159556 GN=UV8b_1117 PE=3 SV=1	UV8b_1117	1	0.000126355	70.598	2	VVGSEFVQK(1)YLGEGPR	-1.4673	1	3000.4
Biological Process	GO:0010638	6	positive regulation of organelle organization	1.53	0.00293427	A0A063CCJ2	416	K	26S protease regulatory subunit 6B OS=Ustilaginoidea virens OX=1159556 GN=UV8b_1117 PE=3 SV=1	UV8b_1117	1	0.00174716	73.655	2	GTSEDNK(1)FDFYK	0.96143	1	5165.4									1	0.000662094	85.622	2	GTSEDNK(1)FDFYK	-0.34909	1	5090.5
Biological Process	GO:0010638	6	positive regulation of organelle organization	1.53	0.00293427	A0A063CCB9	17	K	Profilin OS=Ustilaginoidea virens OX=1159556 GN=UV8b_309 PE=3 SV=1	UV8b_309	1	5.64212e-09	108.5	2	DK(1)AFADGLYIAGNR	-0.77367	1	65698	1	1.64723e-07	95.656	2	DK(1)AFADGLYIAGNR	-0.28369	2	73185	1	1.91372e-05	100.07	2	DK(1)AFADGLYIAGNR	-0.40023	1	68073
Biological Process	GO:0010638	6	positive regulation of organelle organization	1.53	0.00293427	A0A063C9A0	195	K	Proteasome endopeptidase complex OS=Ustilaginoidea virens OX=1159556 GN=UV8b_2176 PE=3 SV=1	UV8b_2176	1	1.39241e-08	146.88	2	TLK(1)QVMEEK	-2.3981	1	17025	1	0.00296938	72.365	2	TLK(1)QVMEEK	0.75167	1	17731	1	0.000204193	76.85	2	TLK(1)QVMEEK	0.37667	1	18896
Biological Process	GO:0010638	6	positive regulation of organelle organization	1.53	0.00293427	A0A063C9A0	201	K	Proteasome endopeptidase complex OS=Ustilaginoidea virens OX=1159556 GN=UV8b_2176 PE=3 SV=1	UV8b_2176	1	0.0364387	49.16	2	QVMEEK(1)LDAK	2.9803	1	6785.4	1	0.0365379	51.872	2	QVMEEK(1)LDAK	1.026	1	7910	1	0.0395155	52.591	2	QVMEEK(1)LDAK	1.6348	1	9167.3
Biological Process	GO:0010638	6	positive regulation of organelle organization	1.53	0.00293427	A0A063C9A0	205	K	Proteasome endopeptidase complex OS=Ustilaginoidea virens OX=1159556 GN=UV8b_2176 PE=3 SV=1	UV8b_2176	1	0.000846671	79.795	2	LDAK(1)NVQLASVTK	-0.26592	1	22324	1	0.00012058	89.382	2	LDAK(1)NVQLASVTK	0.22904	1	21351	1	1.25835e-05	93.772	2	LDAK(1)NVQLASVTK	-0.55004	1	23009
Biological Process	GO:0010638	6	positive regulation of organelle organization	1.53	0.00293427	A0A063C8K7	204	K	Proteasome subunit alpha type OS=Ustilaginoidea virens OX=1159556 GN=UV8b_1497 PE=3 SV=1	UV8b_1497	1	0.00229833	55.754	2	TMDSTK(1)LSSEK	0.44016	1	13932	1	0.000781329	79.311	2	TMDSTK(1)LSSEK	-1.5417	1	13103	1	0.00239367	60.547	2	TMDSTK(1)LSSEK	-0.91899	1	14277
Biological Process	GO:0010638	6	positive regulation of organelle organization	1.53	0.00293427	A0A063C8K7	54	K	Proteasome subunit alpha type OS=Ustilaginoidea virens OX=1159556 GN=UV8b_1497 PE=3 SV=1	UV8b_1497	1	6.39241e-09	95.138	2	VTSK(1)LLEQDTSAEK	0.62714	2	42822	1	1.2198e-07	149.58	2	VTSK(1)LLEQDTSAEK	-0.25602	2	42160	1	1.95434e-05	100.69	2	VTSK(1)LLEQDTSAEK	-0.67109	2	44311
Biological Process	GO:0010638	6	positive regulation of organelle organization	1.53	0.00293427	A0A063C8K7	144	K	Proteasome subunit alpha type OS=Ustilaginoidea virens OX=1159556 GN=UV8b_1497 PE=3 SV=1	UV8b_1497	1	8.42999e-10	119.79	2	K(1)FQLYLSNPSGNYGGWK	1.4449	1	3889
Biological Process	GO:0010638	6	positive regulation of organelle organization	1.53	0.00293427	A0A063C885	14	K	26S proteasome non-ATPase regulatory subunit 11 OS=Ustilaginoidea virens OX=1159556 GN=UV8b_768 PE=4 SV=1	UV8b_768									1	0.000313374	91.783	2	LQEAQK(1)LAK	-2.0728	1	5136.2
Biological Process	GO:0010638	6	positive regulation of organelle organization	1.53	0.00293427	A0A063C885	163	K	26S proteasome non-ATPase regulatory subunit 11 OS=Ustilaginoidea virens OX=1159556 GN=UV8b_768 PE=4 SV=1	UV8b_768	1	0.00361292	69.905	2	RLDDK(1)LR	0.53784	1	9580.6	1	0.0826841	77.072	2	RLDDK(1)LR	-1.657	1	9292.2	1	0.0696479	87.251	2	RLDDK(1)LR	-0.0088576	1	9547.9
Biological Process	GO:1901700	3	response to oxygen-containing compound	1.7	0.00297473	A0A063BK30	342	K	Eukaryotic translation initiation factor 3 subunit M OS=Ustilaginoidea virens OX=1159556 GN=UV8b_8353 PE=3 SV=1	UV8b_8353	1	0.000474699	103.87	2	AGLVEGK(1)LSQQR	-2.8617	1	17570	1	1.5088e-06	153.33	2	AGLVEGK(1)LSQQR	0.58204	1	16612	1	7.19044e-13	127.93	2	AGLVEGK(1)LSQQR	-0.089454	1	16408
Biological Process	GO:1901700	3	response to oxygen-containing compound	1.7	0.00297473	A0A063BS64	215	K	Protein disulfide-isomerase OS=Ustilaginoidea virens OX=1159556 GN=UV8b_5623 PE=3 SV=1	UV8b_5623	1	1.11328e-06	102.26	2	NTFTGK(1)FDAEEIEQFTK	1.8395	1	55507	1	2.011e-05	96.78	2	NTFTGK(1)FDAEEIEQFTK	0.97743	1	51806	1	1.85572e-07	66.66	2	NTFTGK(1)FDAEEIEQFTK	1.3933	1	52322
Biological Process	GO:1901700	3	response to oxygen-containing compound	1.7	0.00297473	A0A063BK30	288	K	Eukaryotic translation initiation factor 3 subunit M OS=Ustilaginoidea virens OX=1159556 GN=UV8b_8353 PE=3 SV=1	UV8b_8353	1	0.00392007	62.88	2	LDYGK(1)LHR	0.38231	1	28848	1	0.00317483	72.492	2	LDYGK(1)LHR	-0.24717	1	31548	1	0.00175741	87.251	2	LDYGK(1)LHR	0.47129	1	31692
Biological Process	GO:1901700	3	response to oxygen-containing compound	1.7	0.00297473	A0A063BLH1	705	K	Catalase OS=Ustilaginoidea virens OX=1159556 GN=UV8b_7754 PE=3 SV=1	UV8b_7754	1	0.0146718	69.915	2	GLATFK(1)FTDR	0.47799	1	6438.7									1	0.00123857	44.82	2	GLATFK(1)FTDR	-0.20727	1	8760.9
Biological Process	GO:1901700	3	response to oxygen-containing compound	1.7	0.00297473	A0A063BS64	333	K	Protein disulfide-isomerase OS=Ustilaginoidea virens OX=1159556 GN=UV8b_5623 PE=3 SV=1	UV8b_5623	1	2.76792e-10	120.21	2	ITADAIAK(1)FADDFASGK	2.6979	4	218750	1	2.42296e-13	155.34	2	ITADAIAK(1)FADDFASGK	1.8134	4	201630	1	1.22389e-06	93.649	2	ITADAIAK(1)FADDFASGK	3.2021	3	175760
Biological Process	GO:1901700	3	response to oxygen-containing compound	1.7	0.00297473	A0A063BS64	288	K	Protein disulfide-isomerase OS=Ustilaginoidea virens OX=1159556 GN=UV8b_5623 PE=3 SV=1	UV8b_5623	1	0.0337904	41.499	3	INFATIDAK(1)AFGAHAGNLNLK	0.23961	1	12383
Biological Process	GO:1901700	3	response to oxygen-containing compound	1.7	0.00297473	A0A063BS64	279	K	Protein disulfide-isomerase OS=Ustilaginoidea virens OX=1159556 GN=UV8b_5623 PE=3 SV=1	UV8b_5623	1	2.18659e-08	152.17	2	GK(1)INFATIDAK	-0.21497	1	141080	1	3.6687e-07	164.31	2	GK(1)INFATIDAK	-0.15211	1	151220	1	7.08359e-15	199.4	2	GK(1)INFATIDAK	0.25818	1	151920
Biological Process	GO:1901700	3	response to oxygen-containing compound	1.7	0.00297473	A0A063BS64	342	K	Protein disulfide-isomerase OS=Ustilaginoidea virens OX=1159556 GN=UV8b_5623 PE=3 SV=1	UV8b_5623	1	4.03235e-06	115.05	2	FADDFASGK(1)IEPSVK	0.49136	1	38423	1	4.59215e-08	117.41	2	FADDFASGK(1)IEPSVK	-0.030567	1	38359	1	3.55141e-08	117.21	2	FADDFASGK(1)IEPSVK	-0.40631	1	37246
Biological Process	GO:1901700	3	response to oxygen-containing compound	1.7	0.00297473	A0A063BS64	275	K	Protein disulfide-isomerase OS=Ustilaginoidea virens OX=1159556 GN=UV8b_5623 PE=3 SV=1	UV8b_5623	0.99983	0.0274314	50.297	2	SLKPVAEK(1)YK	0.3832	1	192040
Biological Process	GO:1901700	3	response to oxygen-containing compound	1.7	0.00297473	A0A063BS64	267	K	Protein disulfide-isomerase OS=Ustilaginoidea virens OX=1159556 GN=UV8b_5623 PE=3 SV=1	UV8b_5623	0.999999	4.95432e-05	102.03	2	DSLSK(1)SLKPVAEK	0.36138	1	9902.8	0.999746	0.00198147	90.156	2	DSLSK(1)SLKPVAEK	-1.1624	1	8531.5	0.999993	0.000780282	97.594	2	DSLSK(1)SLKPVAEK	-0.92152	1	8617.3
Biological Process	GO:1901700	3	response to oxygen-containing compound	1.7	0.00297473	A0A063BS64	173	K	Protein disulfide-isomerase OS=Ustilaginoidea virens OX=1159556 GN=UV8b_5623 PE=3 SV=1	UV8b_5623	1	1.30561e-24	208.63	2	ASSETFTSVAEK(1)LR	-0.05613	1	390930	1	3.41046e-17	192.95	2	ASSETFTSVAEK(1)LR	-0.073892	1	414920	1	1.4967e-44	232.19	2	ASSETFTSVAEK(1)LR	0.48215	1	394240
Biological Process	GO:1901700	3	response to oxygen-containing compound	1.7	0.00297473	A0A063BS64	397	K	Protein disulfide-isomerase OS=Ustilaginoidea virens OX=1159556 GN=UV8b_5623 PE=3 SV=1	UV8b_5623	1	6.19126e-37	230.23	2	ALASK(1)YEQLGEAYAK	0.71373	1	262890	1	1.74678e-18	196.42	2	ALASK(1)YEQLGEAYAK	0.48982	1	273990	1	5.28009e-36	238.93	2	ALASK(1)YEQLGEAYAK	0.13266	1	266210
Biological Process	GO:1901700	3	response to oxygen-containing compound	1.7	0.00297473	A0A063BS64	303	K	Protein disulfide-isomerase OS=Ustilaginoidea virens OX=1159556 GN=UV8b_5623 PE=3 SV=1	UV8b_5623	1	4.44514e-06	109.47	2	TDK(1)FPAFAIHETAK	0.83704	1	584370	1	3.68123e-05	104	2	TDK(1)FPAFAIHETAK	0.49529	2	639110	1	2.97059e-08	139.61	2	TDK(1)FPAFAIHETAK	0.39664	1	598240
Biological Process	GO:1901700	3	response to oxygen-containing compound	1.7	0.00297473	A0A063BS64	300	K	Protein disulfide-isomerase OS=Ustilaginoidea virens OX=1159556 GN=UV8b_5623 PE=3 SV=1	UV8b_5623	0.934313	1.89766e-14	81.867	4	AFGAHAGNLNLK(0.934)TDK(0.066)FPAFAIHETAK	0.072722	1	19180	0.978979	1.48589e-05	66.553	4	AFGAHAGNLNLK(0.979)TDK(0.021)FPAFAIHETAK	1.1942	1	22991	1	1.89803e-08	73.891	2	AFGAHAGNLNLK(1)TDK	-1.1601	2	24519
Biological Process	GO:1901700	3	response to oxygen-containing compound	1.7	0.00297473	A0A063BQU1	126	K	Putative casein kinase OS=Ustilaginoidea virens OX=1159556 GN=UV8b_8233 PE=3 SV=1	UV8b_8233	1	0.00066854	84.309	2	VQTIHEK(1)NLIYR	-3.5894	1	11316	1	0.00238398	61.577	2	VQTIHEK(1)NLIYR	0.34694	1	12532	1	0.00102088	73.655	2	VQTIHEK(1)NLIYR	0.09116	1	13160
Biological Process	GO:1901700	3	response to oxygen-containing compound	1.7	0.00297473	A0A063BQU1	223	K	Putative casein kinase OS=Ustilaginoidea virens OX=1159556 GN=UV8b_8233 PE=3 SV=1	UV8b_8233	1	0.00104143	62.705	2	GGLPWQGLK(1)AATNK	-0.95035	1	3871.6
Biological Process	GO:1901700	3	response to oxygen-containing compound	1.7	0.00297473	A0A063BQ61	150	K	Triosephosphate isomerase OS=Ustilaginoidea virens OX=1159556 GN=UV8b_7968 PE=3 SV=1	UV8b_7968	1	1.94873e-13	142.08	2	QLAALK(1)EQINDWSK	-0.35001	1	19400	1	2.07569e-17	218.12	2	QLAALK(1)EQINDWSK	0.51683	1	20289	1	1.53606e-18	169.57	2	QLAALK(1)EQINDWSK	-0.62695	1	17433
Biological Process	GO:1901700	3	response to oxygen-containing compound	1.7	0.00297473	A0A063BQ61	4	K	Triosephosphate isomerase OS=Ustilaginoidea virens OX=1159556 GN=UV8b_7968 PE=3 SV=1	UV8b_7968	1	0.00487895	101.41	2	K(1)FFVGGNFK	-0.22296	1	191580	1	0.00130923	109.36	2	K(1)FFVGGNFK	0.28104	1	196640	1	0.000135062	109.36	2	K(1)FFVGGNFK	-0.29717	1	197620
Biological Process	GO:1901700	3	response to oxygen-containing compound	1.7	0.00297473	A0A063BQ61	213	K	Triosephosphate isomerase OS=Ustilaginoidea virens OX=1159556 GN=UV8b_7968 PE=3 SV=1	UV8b_7968	1	1.42071e-31	219.16	2	ILYGGSVNEK(1)NCGELSK	-3.3407	1	205220	1	5.50346e-27	223.55	2	ILYGGSVNEK(1)NCGELSK	-0.9759	1	212260	1	1.17043e-48	247.66	2	ILYGGSVNEK(1)NCGELSK	0.42482	1	210150
Biological Process	GO:1901700	3	response to oxygen-containing compound	1.7	0.00297473	A0A063BQ61	192	K	Triosephosphate isomerase OS=Ustilaginoidea virens OX=1159556 GN=UV8b_7968 PE=3 SV=1	UV8b_7968	1	0.000280103	86.205	2	EWLK(1)SVSEK	-3.5271	1	19746	1	0.00133173	76.605	2	EWLK(1)SVSEK	0.60633	1	21079	1	1.97382e-05	122.44	2	EWLK(1)SVSEK	0.82098	1	20719
Biological Process	GO:1901700	3	response to oxygen-containing compound	1.7	0.00297473	A0A063BM01	311	K	Transcriptional repressor tup1 OS=Ustilaginoidea virens OX=1159556 GN=UV8b_7405 PE=4 SV=1	UV8b_7405																	1	0.00895996	55.578	3	FSHDGK(1)YVATGCNR	-0.5383	1	2080
Biological Process	GO:1901700	3	response to oxygen-containing compound	1.7	0.00297473	A0A063BM01	368	K	Transcriptional repressor tup1 OS=Ustilaginoidea virens OX=1159556 GN=UV8b_7405 PE=4 SV=1	UV8b_7405	1	2.47619e-05	110.88	2	YLATGAEDK(1)LIR	-0.96652	1	9021.1	1	1.78925e-06	85.622	2	YLATGAEDK(1)LIR	-1.4868	1	12251	1	0.00127497	66.664	2	YLATGAEDK(1)LIR	-0.46734	1	12671
Biological Process	GO:1901700	3	response to oxygen-containing compound	1.7	0.00297473	A0A063BLH1	688	K	Catalase OS=Ustilaginoidea virens OX=1159556 GN=UV8b_7754 PE=3 SV=1	UV8b_7754	1	1.73306e-09	123.99	2	GSGIYAQK(1)NPGDLVR	0.31958	1	8095.5	1	1.81918e-11	126.17	2	GSGIYAQK(1)NPGDLVR	0.21521	1	8343.8	1	1.48319e-05	103.23	2	GSGIYAQK(1)NPGDLVR	0.67636	1	9158.6
Biological Process	GO:1901700	3	response to oxygen-containing compound	1.7	0.00297473	A0A063BK30	363	K	Eukaryotic translation initiation factor 3 subunit M OS=Ustilaginoidea virens OX=1159556 GN=UV8b_8353 PE=3 SV=1	UV8b_8353	1	1.81448e-05	101.64	2	VFGQK(1)QYQELSTR	-1.8127	1	4244.7	1	3.30037e-05	115.04	2	VFGQK(1)QYQELSTR	-0.5524	1	5238.6
Biological Process	GO:0075136	3	response to host	2.67	0.00256089	A0A063BQ61	192	K	Triosephosphate isomerase OS=Ustilaginoidea virens OX=1159556 GN=UV8b_7968 PE=3 SV=1	UV8b_7968	1	0.000280103	86.205	2	EWLK(1)SVSEK	-3.5271	1	19746	1	0.00133173	76.605	2	EWLK(1)SVSEK	0.60633	1	21079	1	1.97382e-05	122.44	2	EWLK(1)SVSEK	0.82098	1	20719
Biological Process	GO:0075136	3	response to host	2.67	0.00256089	A0A063BQ16	63	K	Pyruvate kinase OS=Ustilaginoidea virens OX=1159556 GN=UV8b_6622 PE=3 SV=1	UV8b_6622	1	1.23949e-09	141.29	2	TNSVEAINK(1)LR	-3.034	1	136000	1	6.12217e-06	133.76	2	TNSVEAINK(1)LR	-0.046701	1	139660	1	0.000695229	57.888	2	TNSVEAINK(1)LR	-0.29779	1	139580
Biological Process	GO:0075136	3	response to host	2.67	0.00256089	A0A063BQ16	54	K	Pyruvate kinase OS=Ustilaginoidea virens OX=1159556 GN=UV8b_6622 PE=3 SV=1	UV8b_6622	1	1.99339e-07	108.34	2	SSIICTIGPK(1)TNSVEAINK	-0.13905	1	19021	1	9.73898e-09	98.895	2	SSIICTIGPK(1)TNSVEAINK	0.59379	1	18043	1	1.70257e-06	84.58	2	SSIICTIGPK(1)TNSVEAINK	-1.0674	1	16786
Biological Process	GO:0045184	3	establishment of protein localization	1.29	0.00203286	A0A063C716	110	K	40S ribosomal protein S19 OS=Ustilaginoidea virens OX=1159556 GN=UV8b_969 PE=4 SV=1	UV8b_969	1	3.25959e-07	93.026	2	IMQALEK(1)IGVLEQDEEK	2.0743	1	30669	1	2.62628e-05	88.796	2	IMQALEK(1)IGVLEQDEEK	1.7499	1	27913	1	1.49963e-08	84.58	2	IMQALEK(1)IGVLEQDEEK	2.0334	1	25878
Biological Process	GO:0045184	3	establishment of protein localization	1.29	0.00203286	A0A063C6R8	158	K	Nascent polypeptide-associated complex subunit beta OS=Ustilaginoidea virens OX=1159556 GN=UV8b_1779 PE=3 SV=1	UV8b_1779																	1	1.59438e-05	92.445	2	K(1)LAESYQNMQK	-0.79361	1	5239.5
Biological Process	GO:0045184	3	establishment of protein localization	1.29	0.00203286	A0A063C6R8	81	K	Nascent polypeptide-associated complex subunit beta OS=Ustilaginoidea virens OX=1159556 GN=UV8b_1779 PE=3 SV=1	UV8b_1779	1	0.000198892	113.14	2	K(1)LQQTLK	1.68	1	24014	1	0.00509876	90.308	2	K(1)LQQTLK	1.0474	1	28573	1	0.00123808	133.9	2	K(1)LQQTLK	0.50873	1	27872
Biological Process	GO:0045184	3	establishment of protein localization	1.29	0.00203286	A0A063C6J7	260	K	Rab GDP dissociation inhibitor OS=Ustilaginoidea virens OX=1159556 GN=UV8b_2184 PE=3 SV=1	UV8b_2184	1	0.0589647	45.654	3	YLEFK(1)QVAGSFVQQGAAPK	-0.30323	1	6791.7
Biological Process	GO:0045184	3	establishment of protein localization	1.29	0.00203286	A0A063C6J7	463	K	Rab GDP dissociation inhibitor OS=Ustilaginoidea virens OX=1159556 GN=UV8b_2184 PE=3 SV=1	UV8b_2184	1	0.00254908	87.251	2	TK(1)VVGHVLR	1.077	1	26674	1	0.000315322	111.39	2	TK(1)VVGHVLR	0.33056	1	24458	1	0.000469847	90.761	2	TK(1)VVGHVLR	-0.18608	1	27931
Biological Process	GO:0045184	3	establishment of protein localization	1.29	0.00203286	A0A063C6J7	443	K	Rab GDP dissociation inhibitor OS=Ustilaginoidea virens OX=1159556 GN=UV8b_2184 PE=3 SV=1	UV8b_2184	1	7.43062e-05	75.474	2	NGAEEMK(1)FETK	0.42851	1	10089	1	2.94703e-05	105.94	2	NGAEEMK(1)FETK	0.9692	1	13088	1	1.53568e-07	106.35	2	NGAEEMK(1)FETK	1.4617	1	11163
Biological Process	GO:0045184	3	establishment of protein localization	1.29	0.00203286	A0A063C6J7	335	K	Rab GDP dissociation inhibitor OS=Ustilaginoidea virens OX=1159556 GN=UV8b_2184 PE=3 SV=1	UV8b_2184	1	1.00999e-08	152.23	2	DVYDK(1)FGLETTTK	0.50624	2	307410	1	9.74801e-12	162.23	2	DVYDK(1)FGLETTTK	0.6873	2	310090	1	1.16389e-12	142.51	2	DVYDK(1)FGLETTTK	0.044599	2	317440
Biological Process	GO:0045184	3	establishment of protein localization	1.29	0.00203286	A0A063C6J7	320	K	Rab GDP dissociation inhibitor OS=Ustilaginoidea virens OX=1159556 GN=UV8b_2184 PE=3 SV=1	UV8b_2184	1	7.05637e-15	167.01	3	DPATHK(1)GLDMNTCTMK	-0.96945	2	54039	1	3.63548e-09	106.58	2	DPATHK(1)GLDMNTCTMK	-0.7173	2	58416	1	1.74773e-08	96.27	2	DPATHK(1)GLDMNTCTMK	-0.15778	2	62633
Biological Process	GO:0045184	3	establishment of protein localization	1.29	0.00203286	A0A063C716	28	K	40S ribosomal protein S19 OS=Ustilaginoidea virens OX=1159556 GN=UV8b_969 PE=4 SV=1	UV8b_969	1	0.0420056	40.861	2	QGK(1)LPIPGWVDTVK	1.9843	1	25664	1	0.00179852	48.701	2	QGK(1)LPIPGWVDTVK	1.5792	1	23449
Biological Process	GO:0045184	3	establishment of protein localization	1.29	0.00203286	A0A063C6J7	279	K	Rab GDP dissociation inhibitor OS=Ustilaginoidea virens OX=1159556 GN=UV8b_2184 PE=3 SV=1	UV8b_2184	1	6.59196e-06	87.573	2	ATVAK(1)VPSDAGEALK	-2.6831	2	217260	1	0.000340907	63.908	2	ATVAK(1)VPSDAGEALK	0.15961	2	227570	1	0.000841292	84.999	2	ATVAK(1)VPSDAGEALK	0.2536	2	232900
Biological Process	GO:0045184	3	establishment of protein localization	1.29	0.00203286	A0A063C6J7	222	K	Rab GDP dissociation inhibitor OS=Ustilaginoidea virens OX=1159556 GN=UV8b_2184 PE=3 SV=1	UV8b_2184	1	2.928e-05	94.804	2	AGEEPWNK(1)YGR	-2.9522	1	39151	1	4.69806e-05	104.39	2	AGEEPWNK(1)YGR	0.2702	1	42344	1	1.36004e-05	118.91	2	AGEEPWNK(1)YGR	-0.081252	1	46081
Biological Process	GO:0045184	3	establishment of protein localization	1.29	0.00203286	A0A063C645	273	K	Vesicular-fusion protein sec17 OS=Ustilaginoidea virens OX=1159556 GN=UV8b_722 PE=4 SV=1	UV8b_722	1	0.000740739	109.36	2	WK(1)TNILVR	1.3414	1	67369	1	0.000518905	142.36	2	WK(1)TNILVR	0.35444	1	72206	1	0.00169755	102.46	2	WK(1)TNILVR	0.32188	1	73319
Biological Process	GO:0045184	3	establishment of protein localization	1.29	0.00203286	A0A063C645	268	K	Vesicular-fusion protein sec17 OS=Ustilaginoidea virens OX=1159556 GN=UV8b_722 PE=4 SV=1	UV8b_722	1	2.47619e-05	92.445	2	LFQYDQISK(1)LDK	0.37418	1	19152	1	0.00135765	78.043	2	LFQYDQISK(1)LDK	0.017454	1	22738	1	1.59781e-10	138.23	2	LFQYDQISK(1)LDK	-0.29442	1	20363
Biological Process	GO:0045184	3	establishment of protein localization	1.29	0.00203286	A0A063C5Z0	111	K	RNP domain protein OS=Ustilaginoidea virens OX=1159556 GN=UV8b_2483 PE=4 SV=1	UV8b_2483	1	6.58252e-10	95.138	3	VYVGNLSYDVK(1)WHHLK	-0.09006	1	33680	1	9.09493e-06	83.214	3	VYVGNLSYDVK(1)WHHLK	0.50315	1	34680	1	1.56012e-05	70.806	3	VYVGNLSYDVK(1)WHHLK	1.0208	1	31775
Biological Process	GO:0045184	3	establishment of protein localization	1.29	0.00203286	A0A063C5U9	17	K	Importin subunit alpha OS=Ustilaginoidea virens OX=1159556 GN=UV8b_2443 PE=3 SV=1	UV8b_2443	0.999993	0.0312275	69.276	2	AK(1)NTFKPEELR	0.15945	1	9316.1	1	1.12061e-05	147.19	2	AK(1)NTFKPEELR	-1.7443	1	7036.2	1	0.017349	101.48	2	AK(1)NTFKPEELR	0.34065	1	3929
Biological Process	GO:0045184	3	establishment of protein localization	1.29	0.00203286	A0A063C5T7	182	K	Ribosomal protein L14 OS=Ustilaginoidea virens OX=1159556 GN=UV8b_3176 PE=4 SV=1	UV8b_3176	1	0.00344745	74.486	2	NDIDAK(1)WK	0.58488	2	43501	1	0.000880552	114.64	2	NDIDAK(1)WK	0.44677	2	39987	1	0.000836942	94.806	2	NDIDAK(1)WK	0.88921	2	47830
Biological Process	GO:0045184	3	establishment of protein localization	1.29	0.00203286	A0A063C5T7	176	K	Ribosomal protein L14 OS=Ustilaginoidea virens OX=1159556 GN=UV8b_3176 PE=4 SV=1	UV8b_3176	1	1.11943e-05	104.39	2	LWEK(1)NDIDAK	-3.2984	2	75538	1	0.000248943	169.81	2	LWEK(1)NDIDAK	-0.0092761	2	75102	1	0.000929723	90.142	2	LWEK(1)NDIDAK	-0.071861	2	79810
Biological Process	GO:0045184	3	establishment of protein localization	1.29	0.00203286	A0A063C5N0	34	K	40S ribosomal protein S5 OS=Ustilaginoidea virens OX=1159556 GN=UV8b_582 PE=3 SV=1	UV8b_582	1	5.6284e-12	184.27	2	LFNK(1)WDYDVEVR	0.27815	2	126450	1	4.631e-13	151.66	2	LFNK(1)WDYDVEVR	0.44153	1	122340	1	3.25239e-13	148.9	2	LFNK(1)WDYDVEVR	1.0225	2	126980
Biological Process	GO:0045184	3	establishment of protein localization	1.29	0.00203286	A0A063C6J7	449	K	Rab GDP dissociation inhibitor OS=Ustilaginoidea virens OX=1159556 GN=UV8b_2184 PE=3 SV=1	UV8b_2184	1	7.4055e-06	97.594	2	AK(1)MILGDPSYFPNK	0.072507	1	103530	1	1.68713e-07	143.22	2	AK(1)MILGDPSYFPNK	0.56372	1	106960	1	1.40952e-05	119.43	2	AK(1)MILGDPSYFPNK	-0.034931	1	115150
Biological Process	GO:0045184	3	establishment of protein localization	1.29	0.00203286	A0A063C7F4	208	K	Importin-beta domain containing protein OS=Ustilaginoidea virens OX=1159556 GN=UV8b_2004 PE=4 SV=1	UV8b_2004	1	5.54933e-05	72.327	3	SYK(1)HATWLELSSHLR	0.6521	1	16485	1	3.40068e-06	97.084	3	SYK(1)HATWLELSSHLR	0.81485	1	16662	1	2.02337e-05	100.69	3	SYK(1)HATWLELSSHLR	-0.058536	1	16664
Biological Process	GO:0045184	3	establishment of protein localization	1.29	0.00203286	A0A063C7F4	62	K	Importin-beta domain containing protein OS=Ustilaginoidea virens OX=1159556 GN=UV8b_2004 PE=4 SV=1	UV8b_2004									1	0.00306272	54.436	2	LATVIYVK(1)HR	-0.55638	1	1121.2
Biological Process	GO:0045184	3	establishment of protein localization	1.29	0.00203286	A0A063C8F6	223	K	Translation elongation factor 1 alpha OS=Ustilaginoidea virens OX=1159556 GN=UV8b_1646 PE=4 SV=1	UV8b_1646	1	3.9268e-11	107.6	2	LPLQDVYK(1)IGGIGTVPVGR	1.3351	3	479070	1	1.73857e-06	76.049	2	LPLQDVYK(1)IGGIGTVPVGR	2.8526	3	449150	1	2.89323e-09	104	2	LPLQDVYK(1)IGGIGTVPVGR	1.6206	3	510880
Biological Process	GO:0045184	3	establishment of protein localization	1.29	0.00203286	A0A063C9F2	498	K	Heat shock protein 70 OS=Ustilaginoidea virens OX=1159556 GN=UV8b_940 PE=3 SV=1	UV8b_940	1	4.19108e-09	127.94	2	VTATEK(1)TSGR	0.37156	1	27668	1	0.00133266	76.572	2	VTATEK(1)TSGR	-0.68863	1	25300	1	1.93348e-10	135.63	2	VTATEK(1)TSGR	-1.09	1	25236
Biological Process	GO:0045184	3	establishment of protein localization	1.29	0.00203286	A0A063C9F2	566	K	Heat shock protein 70 OS=Ustilaginoidea virens OX=1159556 GN=UV8b_940 PE=3 SV=1	UV8b_940	1	1.91365e-14	150.44	2	VEEIVTDPTLSLK(1)LK	0.79672	1	382680	1	9.2541e-12	114.93	2	VEEIVTDPTLSLK(1)LK	0.47694	1	373590	1	1.02798e-13	140.57	2	VEEIVTDPTLSLK(1)LK	0.33239	1	406160
Biological Process	GO:0045184	3	establishment of protein localization	1.29	0.00203286	A0A063C9F2	514	K	Heat shock protein 70 OS=Ustilaginoidea virens OX=1159556 GN=UV8b_940 PE=3 SV=1	UV8b_940	1	2.1019e-24	157.98	2	SANITIANSVGK(1)LSTGEIEK	0.088686	1	56821	1	2.26247e-28	211.9	2	SANITIANSVGK(1)LSTGEIEK	0.016338	1	54491	1	6.45436e-40	222.25	2	SANITIANSVGK(1)LSTGEIEK	0.12477	1	60245
Biological Process	GO:0045184	3	establishment of protein localization	1.29	0.00203286	A0A063C9F2	74	K	Heat shock protein 70 OS=Ustilaginoidea virens OX=1159556 GN=UV8b_940 PE=3 SV=1	UV8b_940	1	0.00944107	93.561	2	NTVFDAK(1)R	-0.051973	1	30667	1	0.00233227	98.009	2	NTVFDAK(1)R	0.128	1	34895	1	0.000246825	150.88	2	NTVFDAK(1)R	0.9186	1	32202
Biological Process	GO:0045184	3	establishment of protein localization	1.29	0.00203286	A0A063C9F2	609	K	Heat shock protein 70 OS=Ustilaginoidea virens OX=1159556 GN=UV8b_940 PE=3 SV=1	UV8b_940	1	0.00947001	49.16	2	LVTK(1)AMSSR	0.40756	1	30817	1	0.00277523	50.834	2	LVTK(1)AMSSR	-0.13864	1	31501	1	0.00615922	65.404	2	LVTK(1)AMSSR	0.40169	1	32221
Biological Process	GO:0045184	3	establishment of protein localization	1.29	0.00203286	A0A063C9F2	604	K	Heat shock protein 70 OS=Ustilaginoidea virens OX=1159556 GN=UV8b_940 PE=3 SV=1	UV8b_940	1	0.000169808	113.1	2	QELALK(1)R	-0.8053	2	31276	1	0.00933444	110.22	2	QELALK(1)R	0.49429	2	32079	1	0.000899697	157.9	2	QELALK(1)R	-0.11384	2	32183
Biological Process	GO:0045184	3	establishment of protein localization	1.29	0.00203286	A0A063C9F2	352	K	Heat shock protein 70 OS=Ustilaginoidea virens OX=1159556 GN=UV8b_940 PE=3 SV=1	UV8b_940	1	5.34366e-12	132.44	2	IQK(1)LLSEFFDGK	-0.32137	1	114130	1	1.12266e-06	139.78	2	IQK(1)LLSEFFDGK	-1.3447	1	101820	1	5.46526e-09	108.4	2	IQK(1)LLSEFFDGK	-0.026889	1	96422
Biological Process	GO:0045184	3	establishment of protein localization	1.29	0.00203286	A0A063C9F2	137	K	Heat shock protein 70 OS=Ustilaginoidea virens OX=1159556 GN=UV8b_940 PE=3 SV=1	UV8b_940	1	1.46215e-05	125.98	2	EIAETK(1)LGK	-0.20973	1	154000	1	0.00257139	79.059	2	EIAETK(1)LGK	0.44638	1	162230	1	0.000150385	72.038	2	EIAETK(1)LGK	1.4142	1	165610
Biological Process	GO:0045184	3	establishment of protein localization	1.29	0.00203286	A0A063C9B6	115	K	Mitochondrial import receptor subunit tom-20 OS=Ustilaginoidea virens OX=1159556 GN=UV8b_322 PE=3 SV=1	UV8b_322	1	9.81699e-05	79.311	2	TVESALAFYK(1)GLK	-0.031627	1	23012	1	0.00161942	58.889	2	TVESALAFYK(1)GLK	-0.36868	1	20423	1	1.421e-05	72.922	2	TVESALAFYK(1)GLK	-0.28461	1	21610
Biological Process	GO:0045184	3	establishment of protein localization	1.29	0.00203286	A0A063C9B6	118	K	Mitochondrial import receptor subunit tom-20 OS=Ustilaginoidea virens OX=1159556 GN=UV8b_322 PE=3 SV=1	UV8b_322	1	0.0516995	47.361	2	GLK(1)VYPAPGDLIK	-1.3955	1	12675
Biological Process	GO:0045184	3	establishment of protein localization	1.29	0.00203286	A0A063C998	2	K	SNARE domain-containing protein OS=Ustilaginoidea virens OX=1159556 GN=UV8b_307 PE=3 SV=1	UV8b_307									1	0.0019554	65.156	2	MK(1)LHYIGVIR	-0.69636	1	6971.4	1	0.00123857	52.591	2	MK(1)LHYIGVIR	0.14521	1	6252.6
Biological Process	GO:0045184	3	establishment of protein localization	1.29	0.00203286	A0A063C998	181	K	SNARE domain-containing protein OS=Ustilaginoidea virens OX=1159556 GN=UV8b_307 PE=3 SV=1	UV8b_307	1	3.0297e-28	228.73	2	SDGLSSQSK(1)MFYQQAK	-0.4269	1	4662.9	1	5.21005e-06	97.594	2	SDGLSSQSK(1)MFYQQAK	0.81844	1	4552.9	1	9.00283e-19	154.09	2	SDGLSSQSK(1)MFYQQAK	-0.12745	1	7134.6
Biological Process	GO:0045184	3	establishment of protein localization	1.29	0.00203286	A0A063C998	165	K	SNARE domain-containing protein OS=Ustilaginoidea virens OX=1159556 GN=UV8b_307 PE=3 SV=1	UV8b_307	1	0.0138451	76.85	2	GEK(1)IDDLVAK	-2.6411	1	14395	1	0.0287903	70.389	2	GEK(1)IDDLVAK	-1.3395	1	16438
Biological Process	GO:0045184	3	establishment of protein localization	1.29	0.00203286	A0A063C8S1	446	K	Protein transport protein SEC24 OS=Ustilaginoidea virens OX=1159556 GN=UV8b_2495 PE=4 SV=1	UV8b_2495									1	0.00378764	62.969	2	QTIEK(1)FLQR	0.76682	1	9234.4	1	0.00148921	87.251	2	QTIEK(1)FLQR	-1.0024	1	9185.7
Biological Process	GO:0045184	3	establishment of protein localization	1.29	0.00203286	A0A063C8S1	474	K	Protein transport protein SEC24 OS=Ustilaginoidea virens OX=1159556 GN=UV8b_2495 PE=4 SV=1	UV8b_2495	1	0.00295823	71.066	2	AGHK(1)LISALGGK	-2.1077	1	2502.9
Biological Process	GO:0045184	3	establishment of protein localization	1.29	0.00203286	A0A063C8F6	32	K	Translation elongation factor 1 alpha OS=Ustilaginoidea virens OX=1159556 GN=UV8b_1646 PE=4 SV=1	UV8b_1646	1	0.00380059	62.969	2	YAWVLDK(1)LK	1.1325	1	14760	1	0.016021	58.426	2	YAWVLDK(1)LK	-0.27917	1	13366	1	0.0176605	54.436	2	YAWVLDK(1)LK	0.3378	1	11425
Biological Process	GO:0045184	3	establishment of protein localization	1.29	0.00203286	A0A063C8F6	411	K	Translation elongation factor 1 alpha OS=Ustilaginoidea virens OX=1159556 GN=UV8b_1646 PE=4 SV=1	UV8b_1646	1	7.01437e-05	94.66	2	SVEK(1)AAAGSAK	-0.0021199	1	80483	1	0.000182018	90.306	2	SVEK(1)AAAGSAK	0.095336	1	79401	1	3.22319e-05	86.243	2	SVEK(1)AAAGSAK	-0.80583	1	82030
Biological Process	GO:0045184	3	establishment of protein localization	1.29	0.00203286	A0A063C8F6	124	K	Translation elongation factor 1 alpha OS=Ustilaginoidea virens OX=1159556 GN=UV8b_1646 PE=4 SV=1	UV8b_1646	1	6.88731e-17	173.07	2	QLIVAINK(1)MDTTK	-2.1047	3	304120	1	1.40694e-09	124.46	2	QLIVAINK(1)MDTTK	-1.2532	2	310720	1	1.11797e-12	173.07	2	QLIVAINK(1)MDTTK	-0.7388	3	330380
Biological Process	GO:0045184	3	establishment of protein localization	1.29	0.00203286	A0A063C8F6	129	K	Translation elongation factor 1 alpha OS=Ustilaginoidea virens OX=1159556 GN=UV8b_1646 PE=4 SV=1	UV8b_1646	1	2.42953e-06	144.47	2	MDTTK(1)WSEAR	11.668	3	705350	1	0.000327414	116.13	2	MDTTK(1)WSEAR	0.34294	3	599480	1	2.72547e-05	140.05	2	MDTTK(1)WSEAR	-0.19716	3	631330
Biological Process	GO:0045184	3	establishment of protein localization	1.29	0.00203286	A0A063C5N0	30	K	40S ribosomal protein S5 OS=Ustilaginoidea virens OX=1159556 GN=UV8b_582 PE=3 SV=1	UV8b_582	1	3.63974e-20	235.65	2	EVGNIK(1)LFNK	0.11151	1	415750	1	7.43945e-07	180.34	2	EVGNIK(1)LFNK	-0.019871	1	438660	1	4.1096e-11	194.22	2	EVGNIK(1)LFNK	0.17207	1	438350
Biological Process	GO:0045184	3	establishment of protein localization	1.29	0.00203286	A0A063C563	452	K	Putative chromosome segregation protein Cse1 OS=Ustilaginoidea virens OX=1159556 GN=UV8b_2647 PE=4 SV=1	UV8b_2647	1	0.00238903	50.09	2	VDAIK(1)YLYTFR	-0.40347	1	15182	1	0.0485625	42.061	2	VDAIK(1)YLYTFR	-0.24041	1	12686
Biological Process	GO:0045184	3	establishment of protein localization	1.29	0.00203286	A0A063C563	753	K	Putative chromosome segregation protein Cse1 OS=Ustilaginoidea virens OX=1159556 GN=UV8b_2647 PE=4 SV=1	UV8b_2647	1	2.39983e-05	77.358	2	LQGSPADSFK(1)LR	-2.9602	2	41390	1	0.00178272	81.799	2	LQGSPADSFK(1)LR	0.70179	2	44665	1	1.10264e-05	85.821	2	LQGSPADSFK(1)LR	0.26729	2	45985
Biological Process	GO:0045184	3	establishment of protein localization	1.29	0.00203286	A0A063C552	327	K	Acetyl-CoA carboxylase OS=Ustilaginoidea virens OX=1159556 GN=UV8b_2632 PE=4 SV=1	UV8b_2632																	1	3.12704e-06	65.421	3	HQK(1)IIEEAPVTIAKPDTFR	1.4213	1	3134.6
Biological Process	GO:0045184	3	establishment of protein localization	1.29	0.00203286	A0A063C251	437	K	DNAJ domain containing protein OS=Ustilaginoidea virens OX=1159556 GN=UV8b_3543 PE=4 SV=1	UV8b_3543									1	0.000259842	74.849	2	GSK(1)FEIQSVLR	0.66227	1	11987	1	2.02057e-05	132.44	2	GSK(1)FEIQSVLR	-0.2532	1	10076
Biological Process	GO:0045184	3	establishment of protein localization	1.29	0.00203286	A0A063C251	427	K	DNAJ domain containing protein OS=Ustilaginoidea virens OX=1159556 GN=UV8b_3543 PE=4 SV=1	UV8b_3543	1	0.00301237	75.474	2	VTGK(1)ILTAAWR	1.1802	1	17817	1	0.000278923	99.174	2	VTGK(1)ILTAAWR	-0.12517	1	19396	1	1.88789e-07	96.946	2	VTGK(1)ILTAAWR	0.21642	1	19813
Biological Process	GO:0045184	3	establishment of protein localization	1.29	0.00203286	A0A063C251	302	K	DNAJ domain containing protein OS=Ustilaginoidea virens OX=1159556 GN=UV8b_3543 PE=4 SV=1	UV8b_3543	1	4.21541e-14	184.27	2	VETLSQK(1)LLDR	-0.0033798	1	50504	1	0.00250723	74.849	2	VETLSQK(1)LLDR	-0.21236	1	58271	1	8.09732e-11	150.21	2	VETLSQK(1)LLDR	-0.86751	1	52127
Biological Process	GO:0045184	3	establishment of protein localization	1.29	0.00203286	A0A063C220	319	K	Heat shock 70 kDa protein OS=Ustilaginoidea virens OX=1159556 GN=UV8b_2172 PE=3 SV=1	UV8b_2172																	1	0.00162531	54.27	2	K(1)TSGIDLSSDR	1.7119	1	4912.1
Biological Process	GO:0045184	3	establishment of protein localization	1.29	0.00203286	A0A063C220	427	K	Heat shock 70 kDa protein OS=Ustilaginoidea virens OX=1159556 GN=UV8b_2172 PE=3 SV=1	UV8b_2172	1	2.10833e-07	132.39	2	VAESVK(1)SIFGR	0.026771	1	49053	1	2.27915e-05	140.05	2	VAESVK(1)SIFGR	0.63938	1	53984	1	1.43048e-07	113.46	2	VAESVK(1)SIFGR	0.15953	1	54417
Biological Process	GO:0045184	3	establishment of protein localization	1.29	0.00203286	A0A063C220	629	K	Heat shock 70 kDa protein OS=Ustilaginoidea virens OX=1159556 GN=UV8b_2172 PE=3 SV=1	UV8b_2172	1	1.44625e-10	130.12	2	TLNEHADK(1)LDK	0.2997	2	101580	1	6.38094e-06	104.15	2	TLNEHADK(1)LDK	0.19919	2	100970	1	7.54435e-11	149.57	2	TLNEHADK(1)LDK	0.42987	2	111890
Biological Process	GO:0045184	3	establishment of protein localization	1.29	0.00203286	A0A063C220	148	K	Heat shock 70 kDa protein OS=Ustilaginoidea virens OX=1159556 GN=UV8b_2172 PE=3 SV=1	UV8b_2172	1	1.37243e-13	135.13	2	QAVVNPENTLFATK(1)R	-0.46831	1	18530	1	0.000133074	91.939	2	QAVVNPENTLFATK(1)R	-0.35906	1	20994	1	0.000825396	51.569	2	QAVVNPENTLFATK(1)R	-0.4951	1	16830
Biological Process	GO:0045184	3	establishment of protein localization	1.29	0.00203286	A0A063C220	154	K	Heat shock 70 kDa protein OS=Ustilaginoidea virens OX=1159556 GN=UV8b_2172 PE=3 SV=1	UV8b_2172	1	0.0210048	76.605	2	K(1)FTDAEVQR	0.4313	1	45395	1	0.0182588	50.834	2	K(1)FTDAEVQR	1.4696	1	45120	1	0.000599665	69.915	2	K(1)FTDAEVQR	0.046259	1	42442
Biological Process	GO:0045184	3	establishment of protein localization	1.29	0.00203286	A0A063C220	372	K	Heat shock 70 kDa protein OS=Ustilaginoidea virens OX=1159556 GN=UV8b_2172 PE=3 SV=1	UV8b_2172	1	0.000503339	77.072	2	HINMK(1)LTR	-0.45536	1	114010	1	0.000440363	129.72	2	HINMK(1)LTR	-0.15001	1	123730	1	0.000646699	94.806	2	HINMK(1)LTR	-0.53226	1	125690
Biological Process	GO:0045184	3	establishment of protein localization	1.29	0.00203286	A0A063C220	641	K	Heat shock 70 kDa protein OS=Ustilaginoidea virens OX=1159556 GN=UV8b_2172 PE=3 SV=1	UV8b_2172	1	0.0020815	69.093	2	EK(1)ITALR	0.18603	1	317720	1	0.00199551	113.1	2	EK(1)ITALR	-0.21792	1	314280	1	0.00176103	89.123	2	EK(1)ITALR	-0.79272	1	342560
Biological Process	GO:0045184	3	establishment of protein localization	1.29	0.00203286	A0A063C220	398	K	Heat shock 70 kDa protein OS=Ustilaginoidea virens OX=1159556 GN=UV8b_2172 PE=3 SV=1	UV8b_2172	1	0.00482601	65.933	2	ALK(1)DAGLQAK	0.78142	1	9041.5	1	0.000277675	88.181	2	ALK(1)DAGLQAK	0.1419	1	11030	1	0.00249067	87.895	2	ALK(1)DAGLQAK	-0.23786	1	10164
Biological Process	GO:0045184	3	establishment of protein localization	1.29	0.00203286	A0A063C1T7	22	K	GTP-binding protein SAR1 OS=Ustilaginoidea virens OX=1159556 GN=UV8b_2782 PE=4 SV=1	UV8b_2782	1	0.00213222	87.573	2	HAK(1)LLFLGLDNAGK	0.4174	1	21700	1	4.46914e-05	110.58	2	HAK(1)LLFLGLDNAGK	-0.0079573	1	23395	1	8.47818e-06	106.47	2	HAK(1)LLFLGLDNAGK	-0.7181	1	23532
Biological Process	GO:0045184	3	establishment of protein localization	1.29	0.00203286	A0A063C1T7	194	K	GTP-binding protein SAR1 OS=Ustilaginoidea virens OX=1159556 GN=UV8b_2782 PE=4 SV=1	UV8b_2782	1	0.000304566	60.589	2	GK(1)IPLEGIR	0.75892	1	8655.9									1	0.000235672	94.806	2	GK(1)IPLEGIR	0.11137	1	8089.3
Biological Process	GO:0045184	3	establishment of protein localization	1.29	0.00203286	A0A063C1R2	205	K	Presequence translocated-associated motor subunit pam17 OS=Ustilaginoidea virens OX=1159556 GN=UV8b_2752 PE=4 SV=1	UV8b_2752	1	3.05196e-05	66.664	2	STLDWDSFFK(1)LR	-3.3119	1	2735.1
Biological Process	GO:0045184	3	establishment of protein localization	1.29	0.00203286	A0A063C180	735	K	Polyadenylate-binding protein OS=Ustilaginoidea virens OX=1159556 GN=UV8b_3031 PE=3 SV=1	UV8b_3031	1	4.02131e-12	185.9	2	SQGNDK(1)IGGVEVK	-0.042995	1	47324	1	7.59187e-19	180.17	2	SQGNDK(1)IGGVEVK	-0.10127	1	47754	1	7.29376e-19	171.2	2	SQGNDK(1)IGGVEVK	0.20039	1	52520
Biological Process	GO:0045184	3	establishment of protein localization	1.29	0.00203286	A0A063C180	357	K	Polyadenylate-binding protein OS=Ustilaginoidea virens OX=1159556 GN=UV8b_3031 PE=3 SV=1	UV8b_3031	1	7.52325e-17	159.12	2	NLDDDVDDEK(1)LR	-3.151	2	71231	1	0.000157816	97.175	2	NLDDDVDDEK(1)LR	0.3195	2	77327	1	5.37583e-13	174.23	2	NLDDDVDDEK(1)LR	1.202	2	72356
Biological Process	GO:0045184	3	establishment of protein localization	1.29	0.00203286	A0A063C180	338	K	Polyadenylate-binding protein OS=Ustilaginoidea virens OX=1159556 GN=UV8b_3031 PE=3 SV=1	UV8b_3031	1	1.44217e-08	119.94	2	ASK(1)YQGVNLYIK	-0.22391	1	125920	1	5.41403e-07	160.98	2	ASK(1)YQGVNLYIK	-0.18304	1	130410	1	1.15088e-08	110.52	2	ASK(1)YQGVNLYIK	0.3037	1	132570
Biological Process	GO:0045184	3	establishment of protein localization	1.29	0.00203286	A0A063C0R9	482	K	Vacuolar sorting protein 1 OS=Ustilaginoidea virens OX=1159556 GN=UV8b_2650 PE=3 SV=1	UV8b_2650									1	2.67968e-06	115.04	2	EK(1)MHGVVIGFFK	-0.89704	1	9630.9	1	8.32966e-09	101.45	2	EK(1)MHGVVIGFFK	0.050092	1	8495.6
Biological Process	GO:0045184	3	establishment of protein localization	1.29	0.00203286	A0A063C0R9	190	K	Vacuolar sorting protein 1 OS=Ustilaginoidea virens OX=1159556 GN=UV8b_2650 PE=3 SV=1	UV8b_2650	1	0.00355177	72.038	2	EMVLK(1)YIGK	-2.2217	1	4629.6
Biological Process	GO:0045184	3	establishment of protein localization	1.29	0.00203286	A0A063C251	363	K	DNAJ domain containing protein OS=Ustilaginoidea virens OX=1159556 GN=UV8b_3543 PE=4 SV=1	UV8b_3543																	1	0.00311174	49.487	2	SQK(1)FLGIGGFFSR	-0.4298	1	3722.5
Biological Process	GO:0045184	3	establishment of protein localization	1.29	0.00203286	A0A063C9F2	429	K	Heat shock protein 70 OS=Ustilaginoidea virens OX=1159556 GN=UV8b_940 PE=3 SV=1	UV8b_940																	1	0.0312668	56.014	2	GSTVPCLK(1)K	0.81006	1	31948
Biological Process	GO:0045184	3	establishment of protein localization	1.29	0.00203286	A0A063C2H0	217	K	Uncharacterized protein OS=Ustilaginoidea virens OX=1159556 GN=UV8b_4570 PE=4 SV=1	UV8b_4570	1	0.000292263	82.716	2	GLVDK(1)GILR	0.64595	1	13722									1	0.00323019	79.059	2	GLVDK(1)GILR	0.91502	1	14492
Biological Process	GO:0045184	3	establishment of protein localization	1.29	0.00203286	A0A063C2H5	1014	K	Coatomer subunit alpha OS=Ustilaginoidea virens OX=1159556 GN=UV8b_2566 PE=4 SV=1	UV8b_2566	1	0.00370574	88.181	2	ANK(1)LEDGVK	0.49167	1	15199	1	0.00277523	67.507	2	ANK(1)LEDGVK	0.24605	2	26265	1	0.00615922	65.404	2	ANK(1)LEDGVK	0.35346	1	19930
Biological Process	GO:0045184	3	establishment of protein localization	1.29	0.00203286	A0A063C552	260	K	Acetyl-CoA carboxylase OS=Ustilaginoidea virens OX=1159556 GN=UV8b_2632 PE=4 SV=1	UV8b_2632																	1	0.0452952	58.916	2	ASEGGGGK(1)GIR	-1.9487	1	9217.6
Biological Process	GO:0045184	3	establishment of protein localization	1.29	0.00203286	A0A063C552	2073	K	Acetyl-CoA carboxylase OS=Ustilaginoidea virens OX=1159556 GN=UV8b_2632 PE=4 SV=1	UV8b_2632	1	1.2077e-05	47.361	2	GGVLEPEGMIGIK(1)YR	-1.16	1	15337	1	0.00151237	65.879	2	GGVLEPEGMIGIK(1)YR	-1.9351	1	22143	1	0.000981708	64.266	2	GGVLEPEGMIGIK(1)YR	-0.3214	1	17172
Biological Process	GO:0045184	3	establishment of protein localization	1.29	0.00203286	A0A063C4Y4	60	K	RAB/GTPase OS=Ustilaginoidea virens OX=1159556 GN=UV8b_3590 PE=4 SV=1	UV8b_3590	1	1.0198e-05	101.64	2	VK(1)LQIWDTAGQER	-0.4661	1	26998	1	0.00103463	88.734	2	VK(1)LQIWDTAGQER	-0.24187	1	28832	1	9.36578e-07	84.309	2	VK(1)LQIWDTAGQER	-0.11802	1	29524
Biological Process	GO:0045184	3	establishment of protein localization	1.29	0.00203286	A0A063C4Y4	124	K	RAB/GTPase OS=Ustilaginoidea virens OX=1159556 GN=UV8b_3590 PE=4 SV=1	UV8b_3590	0.999933	0.00144766	75.474	3	ILIGNK(1)CDWEDKR	-0.26549	1	5988.4	0.99999	0.00143449	83.775	3	ILIGNK(1)CDWEDKR	0.10581	1	5208	0.99969	0.000716571	75.474	3	ILIGNK(1)CDWEDKR	-1.1199	1	9140.6
Biological Process	GO:0045184	3	establishment of protein localization	1.29	0.00203286	A0A063C4E8	701	K	Cell division control protein Cdc48 OS=Ustilaginoidea virens OX=1159556 GN=UV8b_1272 PE=3 SV=1	UV8b_1272									1	0.00734327	69.905	2	LSILK(1)AQLR	0.50741	1	16877	1	8.507e-05	113.7	2	LSILK(1)AQLR	0.73223	1	14664
Biological Process	GO:0045184	3	establishment of protein localization	1.29	0.00203286	A0A063C4E8	567	K	Cell division control protein Cdc48 OS=Ustilaginoidea virens OX=1159556 GN=UV8b_1272 PE=3 SV=1	UV8b_1272	1	0.0003077	76.563	2	GVLFYGPPGTGK(1)TMLAK	-0.96741	1	8540.5	1	0.0166132	71.896	2	GVLFYGPPGTGK(1)TMLAK	0.86987	1	7936.5
Biological Process	GO:0045184	3	establishment of protein localization	1.29	0.00203286	A0A063C4E8	548	K	Cell division control protein Cdc48 OS=Ustilaginoidea virens OX=1159556 GN=UV8b_1272 PE=3 SV=1	UV8b_1272	1	0.000100761	109.88	2	FLK(1)FGLSPSR	-0.2705	1	97421	1	6.88192e-05	105.36	2	FLK(1)FGLSPSR	0.2824	1	110280	1	1.73031e-07	99.855	2	FLK(1)FGLSPSR	0.3224	1	101920
Biological Process	GO:0045184	3	establishment of protein localization	1.29	0.00203286	A0A063C4E8	545	K	Cell division control protein Cdc48 OS=Ustilaginoidea virens OX=1159556 GN=UV8b_1272 PE=3 SV=1	UV8b_1272	1	0.00825966	62.454	3	EQVQYPVDHPEK(1)FLK	1.5285	1	9602.1	1	0.0143034	61.194	3	EQVQYPVDHPEK(1)FLK	0.017739	1	13066
Biological Process	GO:0045184	3	establishment of protein localization	1.29	0.00203286	A0A063C4A5	148	K	Protein transport protein SEC13 OS=Ustilaginoidea virens OX=1159556 GN=UV8b_3760 PE=3 SV=1	UV8b_3760	1	0.00264193	76.255	2	TIK(1)IFEVDGESHR	-0.40579	1	43122
Biological Process	GO:0045184	3	establishment of protein localization	1.29	0.00203286	A0A063C491	143	K	ATP-dependent RNA helicase OS=Ustilaginoidea virens OX=1159556 GN=UV8b_1753 PE=4 SV=1	UV8b_1753	1	0.000579336	85.716	2	FSK(1)YMPDIK	0.18043	1	10291	1	0.0011486	81.099	2	FSK(1)YMPDIK	-0.97416	1	11967	1	0.000922433	74.424	2	FSK(1)YMPDIK	0.8585	1	11600
Biological Process	GO:0045184	3	establishment of protein localization	1.29	0.00203286	A0A063C491	312	K	ATP-dependent RNA helicase OS=Ustilaginoidea virens OX=1159556 GN=UV8b_1753 PE=4 SV=1	UV8b_1753	1	6.61769e-05	103.8	2	ATELDK(1)LLR	0.82894	1	21744	1	0.000527796	83.623	2	ATELDK(1)LLR	-0.2587	1	28170	1	1.94602e-05	130.31	2	ATELDK(1)LLR	-1.1279	1	27320
Biological Process	GO:0045184	3	establishment of protein localization	1.29	0.00203286	A0A063C3M3	530	K	Importin-beta domain containing protein OS=Ustilaginoidea virens OX=1159556 GN=UV8b_2033 PE=4 SV=1	UV8b_2033	1	0.000680781	59.645	2	FFCTDCK(1)HLLR	-0.71109	1	2900.1									1	0.00021905	78.932	2	FFCTDCK(1)HLLR	-1.4759	1	2366.6
Biological Process	GO:0045184	3	establishment of protein localization	1.29	0.00203286	A0A063C3M3	907	K	Importin-beta domain containing protein OS=Ustilaginoidea virens OX=1159556 GN=UV8b_2033 PE=4 SV=1	UV8b_2033	1	2.22244e-05	108.4	2	EK(1)LSSGDIGGVR	0.078132	1	20889	1	0.000321958	117.45	2	EK(1)LSSGDIGGVR	-0.92513	1	25102	1	1.34152e-05	68.49	2	EK(1)LSSGDIGGVR	-0.24565	1	22482
Biological Process	GO:0045184	3	establishment of protein localization	1.29	0.00203286	A0A063C386	338	K	Vacuolar protein-sorting protein BRO1 OS=Ustilaginoidea virens OX=1159556 GN=UV8b_3239 PE=4 SV=1	UV8b_3239	1	0.00206111	70.389	2	HLSTVQDK(1)LR	-0.86008	1	10165	1	0.000246422	92.732	2	HLSTVQDK(1)LR	-0.32848	1	10337	1	2.54915e-05	99.855	2	HLSTVQDK(1)LR	1.5043	1	11381
Biological Process	GO:0045184	3	establishment of protein localization	1.29	0.00203286	A0A063C371	672	K	Putative vesicular transport protein OS=Ustilaginoidea virens OX=1159556 GN=UV8b_3408 PE=4 SV=1	UV8b_3408	1	3.78802e-08	78.75	3	AK(1)FAALQHDLGAAQQLAHTR	-0.62348	1	14172	1	0.000304735	72.075	3	AK(1)FAALQHDLGAAQQLAHTR	0.53646	1	12933	1	8.32533e-06	106.29	3	AK(1)FAALQHDLGAAQQLAHTR	0.21937	1	11380
Biological Process	GO:0045184	3	establishment of protein localization	1.29	0.00203286	A0A063C2Y6	36	K	ADP-ribosylation factor OS=Ustilaginoidea virens OX=1159556 GN=UV8b_2302 PE=3 SV=1	UV8b_2302																	1	0.0143685	58.286	2	TTILYK(1)LK	0.37174	1	130600
Biological Process	GO:0045184	3	establishment of protein localization	1.29	0.00203286	A0A063C2Y6	11	K	ADP-ribosylation factor OS=Ustilaginoidea virens OX=1159556 GN=UV8b_2302 PE=3 SV=1	UV8b_2302	1	0.00356058	74.486	2	LFDK(1)LWGK	-1.0161	1	5593.4	1	0.00120087	85.813	2	LFDK(1)LWGK	-1.2854	1	3750.4	1	0.00447068	53.878	2	LFDK(1)LWGK	0.73948	1	5527.1
Biological Process	GO:0045184	3	establishment of protein localization	1.29	0.00203286	A0A063C2H5	1143	K	Coatomer subunit alpha OS=Ustilaginoidea virens OX=1159556 GN=UV8b_2566 PE=4 SV=1	UV8b_2566	1	0.00103087	93.561	2	TK(1)LQCER	-1.1628	1	4714.6
Biological Process	GO:0045184	3	establishment of protein localization	1.29	0.00203286	A0A063C2H5	1020	K	Coatomer subunit alpha OS=Ustilaginoidea virens OX=1159556 GN=UV8b_2566 PE=4 SV=1	UV8b_2566	1	0.000314253	114.64	2	LEDGVK(1)LFR	0.29395	1	14278	1	0.000619644	74.486	2	LEDGVK(1)LFR	-0.66311	1	15660	1	0.000199815	93.467	2	LEDGVK(1)LFR	0.094255	1	15433
Biological Process	GO:0045184	3	establishment of protein localization	1.29	0.00203286	A0A063C2H0	212	K	Uncharacterized protein OS=Ustilaginoidea virens OX=1159556 GN=UV8b_4570 PE=4 SV=1	UV8b_4570									1	0.0474543	45.489	2	LAK(1)GLVDK	-1.7948	1	6451.4
Biological Process	GO:0045184	3	establishment of protein localization	1.29	0.00203286	A0A063C9R7	202	K	Clathrin light chain OS=Ustilaginoidea virens OX=1159556 GN=UV8b_1365 PE=3 SV=1	UV8b_1365	1	0.00296096	56.202	2	IAK(1)LVDLSGK	-0.14603	1	56614	1	0.0315956	41.796	2	IAK(1)LVDLSGK	-0.75068	1	61116	1	0.00898066	63.397	2	IAK(1)LVDLSGK	-0.018686	1	60869
Biological Process	GO:0045184	3	establishment of protein localization	1.29	0.00203286	A0A063CA90	292	K	EF hand domain protein OS=Ustilaginoidea virens OX=1159556 GN=UV8b_629 PE=4 SV=1	UV8b_629	1	2.20874e-08	123.92	2	AK(1)FDHIYATIDK	0.40728	1	23527	1	1.05707e-06	96.313	2	AK(1)FDHIYATIDK	-0.35158	1	21418	1	9.94953e-06	96.946	2	AK(1)FDHIYATIDK	0.59507	1	20924
Biological Process	GO:0045184	3	establishment of protein localization	1.29	0.00203286	A0A063CA90	650	K	EF hand domain protein OS=Ustilaginoidea virens OX=1159556 GN=UV8b_629 PE=4 SV=1	UV8b_629	1	0.000152282	88.921	2	QQK(1)GLVAINK	1.0821	1	5270.1
Biological Process	GO:0022900	4	electron transport chain	2.17	0.00204458	A0A063C2Y7	138	K	Cytochrome b-c1 complex subunit Rieske, mitochondrial OS=Ustilaginoidea virens OX=1159556 GN=UV8b_1987 PE=4 SV=1	UV8b_1987	1	0.0097799	40.203	2	NVIIK(1)WR	-0.17115	1	20164	1	0.00412227	58.687	2	NVIIK(1)WR	1.0475	1	22975	1	0.00383897	51.456	2	NVIIK(1)WR	-0.68333	1	23882
Biological Process	GO:0022900	4	electron transport chain	2.17	0.00204458	A0A063C2Y7	59	K	Cytochrome b-c1 complex subunit Rieske, mitochondrial OS=Ustilaginoidea virens OX=1159556 GN=UV8b_1987 PE=4 SV=1	UV8b_1987	1	0.000327867	54.309	2	GSSIPDFGK(1)YMSSSK	0.32853	1	8007	1	0.0019364	50.314	2	GSSIPDFGK(1)YMSSSK	0.70924	2	30408	1	0.0297749	51.569	2	GSSIPDFGK(1)YMSSSK	-0.0064871	1	22131
Biological Process	GO:0022900	4	electron transport chain	2.17	0.00204458	A0A063C009	94	K	Uncharacterized protein OS=Ustilaginoidea virens OX=1159556 GN=UV8b_4509 PE=3 SV=1	UV8b_4509	1	0.00267069	56.202	2	YIPGTK(1)MAFGGLK	0.24076	2	259340	1	0.0013298	70.389	2	YIPGTK(1)MAFGGLK	-0.23798	1	254510	1	2.1417e-05	70.389	2	YIPGTK(1)MAFGGLK	-0.31081	1	248760
Biological Process	GO:0022900	4	electron transport chain	2.17	0.00204458	A0A063BXV7	345	K	NADPH--cytochrome P450 reductase OS=Ustilaginoidea virens OX=1159556 GN=cprA PE=3 SV=1	cprA									1	0.00287205	71.066	2	VIGVK(1)ALEPTAK	-1.0048	1	10469	1	0.000662094	68.49	2	VIGVK(1)ALEPTAK	0.21654	1	10157
Biological Process	GO:0022900	4	electron transport chain	2.17	0.00204458	A0A063BXV7	629	K	NADPH--cytochrome P450 reductase OS=Ustilaginoidea virens OX=1159556 GN=cprA PE=3 SV=1	cprA	1	0.00320814	58.476	2	SK(1)EIGELLSQK	0.41038	1	10394	1	0.000744944	88.24	2	SK(1)EIGELLSQK	0.046159	1	15289	1	0.0027248	81.799	2	SK(1)EIGELLSQK	0.93712	1	14611
Biological Process	GO:0022900	4	electron transport chain	2.17	0.00204458	A0A063BXV7	517	K	NADPH--cytochrome P450 reductase OS=Ustilaginoidea virens OX=1159556 GN=cprA PE=3 SV=1	cprA	1	0.0021776	90.306	3	NK(1)FDGIHVPVHVR	-0.3709	1	31697	1	0.000624349	77.358	3	NK(1)FDGIHVPVHVR	-0.29612	1	33140	1	0.00109143	110.52	3	NK(1)FDGIHVPVHVR	1.498	1	30116
Biological Process	GO:0022900	4	electron transport chain	2.17	0.00204458	A0A063BXU1	81	K	Cytochrome b-c1 complex subunit 7 OS=Ustilaginoidea virens OX=1159556 GN=UV8b_4067 PE=3 SV=1	UV8b_4067	1	0.000222573	80.623	2	SVQCSYQHK(1)LLPK	0.30871	2	30088	1	1.06534e-05	108.24	2	SVQCSYQHK(1)LLPK	-0.9162	2	29926	1	1.33806e-05	105.94	2	SVQCSYQHK(1)LLPK	0.4137	2	32146
Biological Process	GO:0022900	4	electron transport chain	2.17	0.00204458	A0A063BTB3	59	K	Cytochrome c oxidase polypeptide iv OS=Ustilaginoidea virens OX=1159556 GN=UV8b_6553 PE=4 SV=1	UV8b_6553	1	3.10781e-05	101.45	2	EVGDYK(1)VLSEIR	1.9465	2	43111	1	2.62159e-06	150.21	2	EVGDYK(1)VLSEIR	1.1155	1	33155	1	1.20276e-05	103.69	2	EVGDYK(1)VLSEIR	0.43125	2	41288
Biological Process	GO:0022900	4	electron transport chain	2.17	0.00204458	A0A063BSL5	301	K	Cytochrome c1, heme protein OS=Ustilaginoidea virens OX=1159556 GN=UV8b_5342 PE=4 SV=1	UV8b_5342	1	0.00298789	56.091	2	YK(1)WAWLK	0.37425	1	3110.9									1	0.00351674	53.679	2	YK(1)WAWLK	0.28362	1	5574.3
Biological Process	GO:0022900	4	electron transport chain	2.17	0.00204458	A0A063BSJ7	252	K	Electron transfer flavoprotein beta-subunit OS=Ustilaginoidea virens OX=1159556 GN=UV8b_5946 PE=4 SV=1	UV8b_5946	1	0.00336725	68.49	2	AEDVDGLIGK(1)LK	-2.2129	1	16073	1	0.0359422	43.168	2	AEDVDGLIGK(1)LK	-0.6869	1	15730
Biological Process	GO:0022900	4	electron transport chain	2.17	0.00204458	A0A063BRP1	233	K	Mitochondrial processing peptidase beta subunit OS=Ustilaginoidea virens OX=1159556 GN=UV8b_7852 PE=3 SV=1	UV8b_7852	1	0.0112055	61.23	3	MVLVGAGGIPHEK(1)LVELAEK	0.26254	1	33428	1	0.00476667	71.912	3	MVLVGAGGIPHEK(1)LVELAEK	1.4268	1	30845	1	7.43823e-08	101.43	3	MVLVGAGGIPHEK(1)LVELAEK	1.0366	1	33458
Biological Process	GO:0022900	4	electron transport chain	2.17	0.00204458	A0A063BRP1	240	K	Mitochondrial processing peptidase beta subunit OS=Ustilaginoidea virens OX=1159556 GN=UV8b_7852 PE=3 SV=1	UV8b_7852	1	1.39572e-09	100.69	2	LVELAEK(1)HFSGLPSK	0.72805	1	19681	1	1.12771e-07	83.474	2	LVELAEK(1)HFSGLPSK	-0.18149	1	21300	1	1.3358e-18	177.41	2	LVELAEK(1)HFSGLPSK	-0.28857	1	18713
Biological Process	GO:0022900	4	electron transport chain	2.17	0.00204458	A0A063BRP1	321	K	Mitochondrial processing peptidase beta subunit OS=Ustilaginoidea virens OX=1159556 GN=UV8b_7852 PE=3 SV=1	UV8b_7852	1	1.06938e-06	87.727	3	AMGNAPHQGSK(1)LSGLVHR	0.17037	2	90803	1	2.91207e-07	130.78	3	AMGNAPHQGSK(1)LSGLVHR	1.4899	2	96560	1	0.000271342	87.727	3	AMGNAPHQGSK(1)LSGLVHR	0.58877	1	88967
Biological Process	GO:0022900	4	electron transport chain	2.17	0.00204458	A0A063BQE1	185	K	Succinate dehydrogenase [ubiquinone] flavoprotein subunit, mitochondrial OS=Ustilaginoidea virens OX=1159556 GN=UV8b_8411 PE=3 SV=1	UV8b_8411	1	0.00344504	87.895	2	AFGGQSQK(1)YGK	4.5571	1	18784	1	0.000240179	104.39	2	AFGGQSQK(1)YGK	4.1279	1	17205	1	0.00270697	83.438	2	AFGGQSQK(1)YGK	3.6227	1	18646
Biological Process	GO:0022900	4	electron transport chain	2.17	0.00204458	A0A063BM04	614	K	Proteasome endopeptidase complex OS=Ustilaginoidea virens OX=1159556 GN=UV8b_7410 PE=3 SV=1	UV8b_7410	1	0.00028894	97.277	2	SAMK(1)LQDTR	2.5353	1	13822	1	0.00165989	109.88	2	SAMK(1)LQDTR	-0.66066	1	18013	1	0.00230378	92.732	2	SAMK(1)LQDTR	0.43011	1	13210
Biological Process	GO:0022900	4	electron transport chain	2.17	0.00204458	A0A063BM04	81	K	Proteasome endopeptidase complex OS=Ustilaginoidea virens OX=1159556 GN=UV8b_7410 PE=3 SV=1	UV8b_7410	1	7.70926e-06	121.71	2	LAK(1)LTTETYPTLAR	-1.2353	1	10150	1	0.00117081	59.731	2	LAK(1)LTTETYPTLAR	-0.35756	1	8446.3
Biological Process	GO:0022900	4	electron transport chain	2.17	0.00204458	A0A063BM04	98	K	Proteasome endopeptidase complex OS=Ustilaginoidea virens OX=1159556 GN=UV8b_7410 PE=3 SV=1	UV8b_7410	1	1.57613e-05	92.445	2	FAK(1)LTPEHVAFFR	0.034879	1	16863	1	6.48903e-05	86.243	2	FAK(1)LTPEHVAFFR	0.3039	1	16642	1	0.00226264	65.879	2	FAK(1)LTPEHVAFFR	-0.68373	1	15175
Biological Process	GO:0045184	3	establishment of protein localization	1.29	0.00203286	A0A063C6Z7	31	K	Putative Ras-related protein Rab7 OS=Ustilaginoidea virens OX=1159556 GN=UV8b_216 PE=4 SV=1	UV8b_216																	1	0.00348259	81.642	2	K(1)FSASYK	-0.04713	1	6051.1
Biological Process	GO:0045184	3	establishment of protein localization	1.29	0.00203286	A0A063C5X0	245	K	Signal recognition particle protein Sec65 OS=Ustilaginoidea virens OX=1159556 GN=UV8b_662 PE=4 SV=1	UV8b_662																	0.999998	0.026902	58.476	3	VALKPDAAVSK(1)HR	0.40167	1	3474.9
Biological Process	GO:0022900	4	electron transport chain	2.17	0.00204458	A0A063C2Y7	159	K	Cytochrome b-c1 complex subunit Rieske, mitochondrial OS=Ustilaginoidea virens OX=1159556 GN=UV8b_1987 PE=4 SV=1	UV8b_1987	1	3.45166e-11	127.07	2	TQDEIDAANK(1)VNVSSLR	-0.004662	2	40943	1	2.65367e-19	171.14	2	TQDEIDAANK(1)VNVSSLR	-0.47456	2	39409	1	2.79342e-27	184.98	2	TQDEIDAANK(1)VNVSSLR	0.46952	2	39172
Biological Process	GO:0045184	3	establishment of protein localization	1.29	0.00203286	A0A063C377	62	K	RNA-binding La domain protein OS=Ustilaginoidea virens OX=1159556 GN=UV8b_3229 PE=4 SV=1	UV8b_3229																	1	0.017949	52.591	2	NNK(1)FDPSVR	0.43615	1	4256.7
Biological Process	GO:0022900	4	electron transport chain	2.17	0.00204458	A0A063C5T9	428	K	Putative mitochondrial carrier protein OS=Ustilaginoidea virens OX=1159556 GN=UV8b_2433 PE=3 SV=1	UV8b_2433	1	0.0137637	41.824	2	AIK(1)LTVNDLVR	-2.2457	1	5632.4
Biological Process	GO:0022900	4	electron transport chain	2.17	0.00204458	A0A063C7Z2	248	K	Ubiquinol-cytochrome-c reductase complex core protein 2 OS=Ustilaginoidea virens OX=1159556 GN=UV8b_1466 PE=4 SV=1	UV8b_1466	1	1.05375e-06	90.689	2	IDATK(1)YYGGEQR	1.1938	1	11367	1	0.00322826	94.791	2	IDATK(1)YYGGEQR	-0.55264	1	12558	1	8.33407e-06	82.437	2	IDATK(1)YYGGEQR	0.29113	1	11840
Biological Process	GO:0009065	6	glutamine family amino acid catabolic process	3.56	0.00210099	A0A063BVL9	328	K	Delta 1-pyrroline-5-carboxylate dehydrogenase OS=Ustilaginoidea virens OX=1159556 GN=UV8b_5025 PE=3 SV=1	UV8b_5025	1	0.00538599	53.44	4	IVGETGGK(1)NFHLIHPSADLDNAVAHTVR	1.1239	1	9828.1	1	1.28842e-09	83.701	4	IVGETGGK(1)NFHLIHPSADLDNAVAHTVR	1.871	1	13425	1	1.78666e-05	42.959	4	IVGETGGK(1)NFHLIHPSADLDNAVAHTVR	0.62931	1	12113
Biological Process	GO:0009065	6	glutamine family amino acid catabolic process	3.56	0.00210099	A0A063BVL9	429	K	Delta 1-pyrroline-5-carboxylate dehydrogenase OS=Ustilaginoidea virens OX=1159556 GN=UV8b_5025 PE=3 SV=1	UV8b_5025	0.999996	5.35092e-06	58.045	2	ADKEIELVAGGK(1)YDSSK	-2.9422	1	14575	1	0.000724162	87.251	2	ADKEIELVAGGK(1)YDSSK	0.73358	1	14917	1	4.58817e-07	92.593	2	ADKEIELVAGGK(1)YDSSK	0.84025	1	20307
Biological Process	GO:0009065	6	glutamine family amino acid catabolic process	3.56	0.00210099	A0A063BVL9	137	K	Delta 1-pyrroline-5-carboxylate dehydrogenase OS=Ustilaginoidea virens OX=1159556 GN=UV8b_5025 PE=3 SV=1	UV8b_5025	1	0.00236942	71.896	2	AAVFLK(1)AADLVANK	1.7682	1	14604	1	0.00281916	54.27	2	AAVFLK(1)AADLVANK	1.451	1	16161
Biological Process	GO:0009065	6	glutamine family amino acid catabolic process	3.56	0.00210099	A0A063BVL9	145	K	Delta 1-pyrroline-5-carboxylate dehydrogenase OS=Ustilaginoidea virens OX=1159556 GN=UV8b_5025 PE=3 SV=1	UV8b_5025	1	3.83223e-06	105.36	2	AADLVANK(1)YR	1.1284	1	83793	1	0.000324404	108.3	2	AADLVANK(1)YR	-0.27562	1	84997	1	4.69349e-07	81.163	2	AADLVANK(1)YR	1.2884	1	90507
Biological Process	GO:0009065	6	glutamine family amino acid catabolic process	3.56	0.00210099	A0A063BUB0	421	K	Proline dehydrogenase OS=Ustilaginoidea virens OX=1159556 GN=UV8b_6677 PE=3 SV=1	UV8b_6677	1	5.9338e-05	90.689	2	VDAASTAPK(1)LPVYK	0.077232	1	18339	1	5.40541e-05	94.791	2	VDAASTAPK(1)LPVYK	-0.21853	1	24826	1	0.000350159	81.799	2	VDAASTAPK(1)LPVYK	-0.48662	1	19850
Biological Process	GO:0009065	6	glutamine family amino acid catabolic process	3.56	0.00210099	A0A063BP07	314	K	Aspartate aminotransferase OS=Ustilaginoidea virens OX=1159556 GN=UV8b_6975 PE=4 SV=1	UV8b_6975																	1	3.14495e-07	114.39	2	VDSQLK(1)ILIR	-0.46954	1	6320.3
Biological Process	GO:0009065	6	glutamine family amino acid catabolic process	3.56	0.00210099	A0A063BP07	98	K	Aspartate aminotransferase OS=Ustilaginoidea virens OX=1159556 GN=UV8b_6975 PE=4 SV=1	UV8b_6975	1	0.00464448	78.816	2	VIEDK(1)LNK	-0.69373	2	22397	1	0.0028872	75.243	2	VIEDK(1)LNK	0.35047	1	18774	1	0.0133409	56.014	2	VIEDK(1)LNK	0.86844	1	18682
Biological Process	GO:0009065	6	glutamine family amino acid catabolic process	3.56	0.00210099	A0A063BP07	343	K	Aspartate aminotransferase OS=Ustilaginoidea virens OX=1159556 GN=UV8b_6975 PE=4 SV=1	UV8b_6975	1	2.87215e-05	120.33	2	LYK(1)QWLGEVK	0.30976	1	13598	1	0.000230259	109.88	2	LYK(1)QWLGEVK	-1.2088	1	14318	1	0.00113608	74.424	2	LYK(1)QWLGEVK	-1.0014	1	14446
Biological Process	GO:0009065	6	glutamine family amino acid catabolic process	3.56	0.00210099	A0A063BP07	340	K	Aspartate aminotransferase OS=Ustilaginoidea virens OX=1159556 GN=UV8b_6975 PE=4 SV=1	UV8b_6975	1	6.51623e-12	165.39	2	IATEILSSPK(1)LYK	0.17616	1	69725	1	0.000493242	77.358	2	IATEILSSPK(1)LYK	-0.55108	1	78161	1	0.000264904	96.957	2	IATEILSSPK(1)LYK	-0.73696	1	77594
Biological Process	GO:0009065	6	glutamine family amino acid catabolic process	3.56	0.00210099	A0A063BP07	369	K	Aspartate aminotransferase OS=Ustilaginoidea virens OX=1159556 GN=UV8b_6975 PE=4 SV=1	UV8b_6975	1	0.000262177	100.84	2	ENLEK(1)LGSK	-0.748	1	16345	1	0.00384368	51.872	2	ENLEK(1)LGSK	0.63258	1	15107	1	0.0222576	58.916	2	ENLEK(1)LGSK	-0.29401	1	17319
Biological Process	GO:0022900	4	electron transport chain	2.17	0.00204458	A0A063BSI6	106	K	Ubiquinol-cytochrome-C oxidoreductase complex III subunit VIII OS=Ustilaginoidea virens OX=1159556 GN=UV8b_7001 PE=4 SV=1	UV8b_7001									1	0.0026707	67.548	3	QK(1)GIIHYGVSANR	-0.2954	1	2647.3	1	0.00693145	94.66	3	QK(1)GIIHYGVSANR	-1.0595	1	3114.8
Biological Process	GO:0022900	4	electron transport chain	2.17	0.00204458	A0A063CAF5	289	K	NADH-cytochrome b5 reductase OS=Ustilaginoidea virens OX=1159556 GN=UV8b_1721 PE=3 SV=1	UV8b_1721	1	2.96979e-05	76.255	2	ILLCGPPPMVSGLK(1)K	-0.43123	1	11466	1	0.00474377	51.454	2	ILLCGPPPMVSGLK(1)K	-0.32564	1	13485
Biological Process	GO:0022900	4	electron transport chain	2.17	0.00204458	A0A063CAF5	305	K	NADH-cytochrome b5 reductase OS=Ustilaginoidea virens OX=1159556 GN=UV8b_1721 PE=3 SV=1	UV8b_1721	1	0.00405358	72.846	2	ARPVSK(1)LEDQVFAF	-0.32899	1	5574.5									1	0.0772904	47.57	2	ARPVSK(1)LEDQVFAF	1.0658	1	7366.4
Biological Process	GO:0022900	4	electron transport chain	2.17	0.00204458	A0A063C8F2	80	K	Putative cytochrome b5 OS=Ustilaginoidea virens OX=1159556 GN=UV8b_1432 PE=3 SV=1	UV8b_1432	1	0.00166787	113.1	2	IQVGVLK(1)R	-3.4771	1	24538	1	0.00261321	92.677	2	IQVGVLK(1)R	-0.11779	1	23933	1	0.000739736	92.677	2	IQVGVLK(1)R	-0.58388	1	26647
Biological Process	GO:0022900	4	electron transport chain	2.17	0.00204458	A0A063C8F2	73	K	Putative cytochrome b5 OS=Ustilaginoidea virens OX=1159556 GN=UV8b_1432 PE=3 SV=1	UV8b_1432	1	1.22085e-08	118.91	2	ETLDK(1)IQVGVLK	-0.39789	1	18424	1	2.42332e-07	117.99	2	ETLDK(1)IQVGVLK	-0.91856	1	23594
Biological Process	GO:0022900	4	electron transport chain	2.17	0.00204458	A0A063C7Z2	150	K	Ubiquinol-cytochrome-c reductase complex core protein 2 OS=Ustilaginoidea virens OX=1159556 GN=UV8b_1466 PE=4 SV=1	UV8b_1466	1	8.65783e-05	110.22	2	ILHLK(1)QAALK	-3.1333	1	231920	1	8.86308e-05	88.921	2	ILHLK(1)QAALK	0.070697	1	242440	1	4.27605e-07	121.67	2	ILHLK(1)QAALK	0.63083	1	244840
Biological Process	GO:0022900	4	electron transport chain	2.17	0.00204458	A0A063C7Z2	414	K	Ubiquinol-cytochrome-c reductase complex core protein 2 OS=Ustilaginoidea virens OX=1159556 GN=UV8b_1466 PE=4 SV=1	UV8b_1466	1	4.27064e-05	104.39	2	GIEAVTTDK(1)LK	-0.72724	1	155030	1	0.000296424	72.365	2	GIEAVTTDK(1)LK	-0.91449	1	160720	1	5.66242e-05	67.881	2	GIEAVTTDK(1)LK	-0.18794	1	163400
Biological Process	GO:0022900	4	electron transport chain	2.17	0.00204458	A0A063C7Z2	59	K	Ubiquinol-cytochrome-c reductase complex core protein 2 OS=Ustilaginoidea virens OX=1159556 GN=UV8b_1466 PE=4 SV=1	UV8b_1466	1	1.33357e-09	121.69	2	DAHGPTTK(1)LAVVAK	-3.1216	1	119570	1	4.85758e-08	133.07	2	DAHGPTTK(1)LAVVAK	-0.15517	1	116390	1	2.22347e-12	112.73	2	DAHGPTTK(1)LAVVAK	0.39879	1	121330
Biological Process	GO:0022900	4	electron transport chain	2.17	0.00204458	A0A063C7Z2	370	K	Ubiquinol-cytochrome-c reductase complex core protein 2 OS=Ustilaginoidea virens OX=1159556 GN=UV8b_1466 PE=4 SV=1	UV8b_1466	1	3.59713e-21	179.98	2	AVANAK(1)FDILENAQLR	0.62894	1	134130	1	3.49111e-12	175.54	2	AVANAK(1)FDILENAQLR	0.4196	1	120110	1	2.64707e-08	138	2	AVANAK(1)FDILENAQLR	0.81817	1	122210
Biological Process	GO:0022900	4	electron transport chain	2.17	0.00204458	A0A063C7Z2	243	K	Ubiquinol-cytochrome-c reductase complex core protein 2 OS=Ustilaginoidea virens OX=1159556 GN=UV8b_1466 PE=4 SV=1	UV8b_1466	1	5.53215e-06	115.05	2	APSGQSLK(1)IDATK	0.16723	2	72318	1	5.71689e-07	144.51	2	APSGQSLK(1)IDATK	0.3261	1	63502	1	3.38356e-08	112.95	2	APSGQSLK(1)IDATK	-0.44614	2	76894
Biological Process	GO:0045184	3	establishment of protein localization	1.29	0.00203286	A0A063C0R9	500	K	Vacuolar sorting protein 1 OS=Ustilaginoidea virens OX=1159556 GN=UV8b_2650 PE=3 SV=1	UV8b_2650	1	0.00366716	56.378	2	AMEPTNK(1)LVR	-0.090137	1	18621	1	0.000905472	99.305	2	AMEPTNK(1)LVR	-0.0048604	1	18438	1	0.00316793	63.397	2	AMEPTNK(1)LVR	-0.32489	1	18638
Biological Process	GO:0045184	3	establishment of protein localization	1.29	0.00203286	A0A063CAQ0	150	K	GrpE protein homolog OS=Ustilaginoidea virens OX=1159556 GN=UV8b_769 PE=3 SV=1	UV8b_769									1	0.00111685	75.243	2	EFAIQK(1)FAK	-0.14349	1	4191.4	1	0.00205863	85.813	2	EFAIQK(1)FAK	0.69863	1	4056.8
Biological Process	GO:0045184	3	establishment of protein localization	1.29	0.00203286	A0A063C7M1	293	K	Coatomer subunit delta OS=Ustilaginoidea virens OX=1159556 GN=UV8b_416 PE=3 SV=1	UV8b_416									1	0.000135716	62.454	3	IK(1)LGLQAMPSHGAQFR	-1.2773	1	1963.7
Biological Process	GO:0045184	3	establishment of protein localization	1.29	0.00203286	A0A063CAI8	72	K	Heat shock protein 70 OS=Ustilaginoidea virens OX=1159556 GN=UV8b_555 PE=3 SV=1	UV8b_555	1	0.000285018	98.167	3	NQVAMNPHNTVFDAK(1)R	-0.66289	1	17356	1	7.30504e-05	63.766	3	NQVAMNPHNTVFDAK(1)R	0.93478	1	17670	1	9.54879e-19	160.52	3	NQVAMNPHNTVFDAK(1)R	0.78617	2	19527
Biological Process	GO:0045184	3	establishment of protein localization	1.29	0.00203286	A0A063CAI8	527	K	Heat shock protein 70 OS=Ustilaginoidea virens OX=1159556 GN=UV8b_555 PE=3 SV=1	UV8b_555	0.98121	1.52318e-11	102.26	3	MLSDAEK(0.981)YK(0.019)EEDEAEGR	-0.26763	4	188650	0.987426	6.0223e-09	74.733	3	MLSDAEK(0.987)YK(0.013)EEDEAEGR	0.45614	4	183430	0.993354	7.59232e-09	104	2	MLSDAEK(0.993)YK(0.007)EEDEAEGR	-0.87348	3	155550
Biological Process	GO:0045184	3	establishment of protein localization	1.29	0.00203286	A0A063CAI8	248	K	Heat shock protein 70 OS=Ustilaginoidea virens OX=1159556 GN=UV8b_555 PE=3 SV=1	UV8b_555	1	2.76655e-05	108.93	3	LVNHFVNEFK(1)R	1.1624	1	18023	1	5.81733e-05	135.63	3	LVNHFVNEFK(1)R	0.5004	1	14901	1	1.49331e-07	147.78	2	LVNHFVNEFK(1)R	1.6789	2	55270
Biological Process	GO:0045184	3	establishment of protein localization	1.29	0.00203286	A0A063CAI8	78	K	Heat shock protein 70 OS=Ustilaginoidea virens OX=1159556 GN=UV8b_555 PE=3 SV=1	UV8b_555	1	2.11323e-08	138	2	K(1)FNDAEVQADMK	1.0359	3	180300	1	1.5082e-12	197.3	2	K(1)FNDAEVQADMK	0.72036	3	183220	1	2.31429e-13	180.81	2	K(1)FNDAEVQADMK	0.64983	3	190040
Biological Process	GO:0045184	3	establishment of protein localization	1.29	0.00203286	A0A063CAI8	350	K	Heat shock protein 70 OS=Ustilaginoidea virens OX=1159556 GN=UV8b_555 PE=3 SV=1	UV8b_555	1	3.47712e-09	108.4	2	IQK(1)LITDYFNGK	-0.76954	2	60880	1	2.92798e-06	125.17	2	IQK(1)LITDYFNGK	0.97207	2	55509	1	6.78194e-09	151.66	2	IQK(1)LITDYFNGK	0.25334	2	58923
Biological Process	GO:0045184	3	establishment of protein localization	1.29	0.00203286	A0A063CAI8	572	K	Heat shock protein 70 OS=Ustilaginoidea virens OX=1159556 GN=UV8b_555 PE=3 SV=1	UV8b_555	0.999953	3.58731e-06	108.2	2	IGAEDKEK(1)LTK	0.82676	2	273700	0.999812	0.000872937	129.69	2	IGAEDKEK(1)LTK	0.1131	2	279790	0.999987	2.05559e-06	157.77	2	IGAEDKEK(1)LTK	-0.5534	2	294210
Biological Process	GO:0045184	3	establishment of protein localization	1.29	0.00203286	A0A063CAI8	102	K	Heat shock protein 70 OS=Ustilaginoidea virens OX=1159556 GN=UV8b_555 PE=3 SV=1	UV8b_555	1	0.0045033	62.271	2	GGK(1)PLVEVEFK	2.2639	1	10078									1	0.0216524	47.334	2	GGK(1)PLVEVEFK	3.0279	1	11662
Biological Process	GO:0045184	3	establishment of protein localization	1.29	0.00203286	A0A063CAI8	94	K	Heat shock protein 70 OS=Ustilaginoidea virens OX=1159556 GN=UV8b_555 PE=3 SV=1	UV8b_555	1	0.00218372	83.438	2	HFPFK(1)IISDK	0.36721	1	161840	1	0.0501649	44.57	2	HFPFK(1)IISDK	0.7459	1	166300	1	0.0350518	43.168	2	HFPFK(1)IISDK	0.8647	1	176590
Biological Process	GO:0045184	3	establishment of protein localization	1.29	0.00203286	A0A063CAI8	89	K	Heat shock protein 70 OS=Ustilaginoidea virens OX=1159556 GN=UV8b_555 PE=3 SV=1	UV8b_555	1	1.40583e-15	122.2	2	FNDAEVQADMK(1)HFPFK	0.0041397	3	187000	1	3.40416e-13	125.14	2	FNDAEVQADMK(1)HFPFK	-0.1376	3	195060	1	3.10363e-13	144.09	2	FNDAEVQADMK(1)HFPFK	-0.2033	3	189910
Biological Process	GO:0045184	3	establishment of protein localization	1.29	0.00203286	A0A063CAE6	603	K	Heat shock protein 60 (Antigen HIS-62) OS=Ustilaginoidea virens OX=1159556 GN=UV8b_689 PE=3 SV=1	UV8b_689	1	0.00110928	92.428	2	YIIFK(1)ISDDQK	0.42353	1	23985	1	3.57799e-05	107.08	2	YIIFK(1)ISDDQK	1.4719	2	33214	1	0.000416868	72.365	2	YIIFK(1)ISDDQK	0.60989	1	28574
Biological Process	GO:0045184	3	establishment of protein localization	1.29	0.00203286	A0A063CAE6	598	K	Heat shock protein 60 (Antigen HIS-62) OS=Ustilaginoidea virens OX=1159556 GN=UV8b_689 PE=3 SV=1	UV8b_689	1	0.00238501	72.042	2	PYK(1)YIIFK	-0.078131	2	50667	1	0.000730036	85.813	2	PYK(1)YIIFK	0.29066	1	45970	1	0.000999508	85.813	2	PYK(1)YIIFK	-0.55451	2	57117
Biological Process	GO:0045184	3	establishment of protein localization	1.29	0.00203286	A0A063CAE6	631	K	Heat shock protein 60 (Antigen HIS-62) OS=Ustilaginoidea virens OX=1159556 GN=UV8b_689 PE=3 SV=1	UV8b_689	1	0.00130409	53.878	2	LFK(1)ATFTK	-1.2389	1	23923	1	0.00199395	60.589	2	LFK(1)ATFTK	-0.54933	1	25856	1	0.00923929	60.589	2	LFK(1)ATFTK	-0.28756	1	26577
Biological Process	GO:0045184	3	establishment of protein localization	1.29	0.00203286	A0A063CAE6	399	K	Heat shock protein 60 (Antigen HIS-62) OS=Ustilaginoidea virens OX=1159556 GN=UV8b_689 PE=3 SV=1	UV8b_689	1	0.000335058	108.4	2	LAK(1)LSGGVAVIK	0.13524	2	205640	1	0.000812516	103.69	2	LAK(1)LSGGVAVIK	-0.15949	2	214500	1	8.48385e-06	117.45	2	LAK(1)LSGGVAVIK	0.11355	2	215370
Biological Process	GO:0045184	3	establishment of protein localization	1.29	0.00203286	A0A063CAE6	304	K	Heat shock protein 60 (Antigen HIS-62) OS=Ustilaginoidea virens OX=1159556 GN=UV8b_689 PE=3 SV=1	UV8b_689	1	3.06379e-10	135.13	2	GQLQVAAVK(1)APGFGDNR	-0.33218	1	3593.5
Biological Process	GO:0045184	3	establishment of protein localization	1.29	0.00203286	A0A063CAE6	34	K	Heat shock protein 60 (Antigen HIS-62) OS=Ustilaginoidea virens OX=1159556 GN=UV8b_689 PE=3 SV=1	UV8b_689	1	7.17861e-05	146.27	2	ELK(1)FGVEGR	1.5816	2	195060	1	0.00185148	99.855	2	ELK(1)FGVEGR	2.3284	2	202900	1	1.34283e-05	126.82	2	ELK(1)FGVEGR	1.3317	2	203680
Biological Process	GO:0045184	3	establishment of protein localization	1.29	0.00203286	A0A063CAE6	92	K	Heat shock protein 60 (Antigen HIS-62) OS=Ustilaginoidea virens OX=1159556 GN=UV8b_689 PE=3 SV=1	UV8b_689	1	0.0293734	74.269	2	DK(1)FENLGAR	-2.8622	1	241740	1	0.00170408	103.8	2	DK(1)FENLGAR	0.90153	1	275180	1	9.12699e-06	162.59	2	DK(1)FENLGAR	2.1892	1	292920
Biological Process	GO:0045184	3	establishment of protein localization	1.29	0.00203286	A0A063CAE6	61	K	Heat shock protein 60 (Antigen HIS-62) OS=Ustilaginoidea virens OX=1159556 GN=UV8b_689 PE=3 SV=1	UV8b_689	1	6.22547e-05	115.86	2	AVATTLGPK(1)GR	-0.042502	1	125260	1	1.61224e-05	134.66	2	AVATTLGPK(1)GR	0.54979	1	129670	1	7.63247e-06	114.64	2	AVATTLGPK(1)GR	-0.084848	1	130380
Biological Process	GO:0045184	3	establishment of protein localization	1.29	0.00203286	A0A063CAE6	459	K	Heat shock protein 60 (Antigen HIS-62) OS=Ustilaginoidea virens OX=1159556 GN=UV8b_689 PE=3 SV=1	UV8b_689	1	6.07522e-23	158.59	2	EVK(1)VANFDQQLGVNIVK	-1.3901	1	51654	1	1.97736e-14	167.59	2	EVK(1)VANFDQQLGVNIVK	-0.91486	1	55500	1	6.76091e-38	253.15	2	EVK(1)VANFDQQLGVNIVK	-0.5341	1	51615
Biological Process	GO:0045184	3	establishment of protein localization	1.29	0.00203286	A0A063CAE6	456	K	Heat shock protein 60 (Antigen HIS-62) OS=Ustilaginoidea virens OX=1159556 GN=UV8b_689 PE=3 SV=1	UV8b_689	1	9.83731e-05	83.438	2	ASAQALK(1)EVK	0.48125	1	8590.5	1	0.000179427	132.39	2	ASAQALK(1)EVK	-1.2384	1	7796	1	0.00273611	85.622	2	ASAQALK(1)EVK	-0.6245	1	7172.1
Biological Process	GO:0045184	3	establishment of protein localization	1.29	0.00203286	A0A063CAI8	503	K	Heat shock protein 70 OS=Ustilaginoidea virens OX=1159556 GN=UV8b_555 PE=3 SV=1	UV8b_555	1	1.61923e-06	144.47	2	SNK(1)IIITNDK	0.70017	1	161270	1	0.000160773	133.76	2	SNK(1)IIITNDK	0.34682	1	163900	1	8.4659e-08	162.8	2	SNK(1)IIITNDK	0.50777	1	168790
Biological Process	GO:0045184	3	establishment of protein localization	1.29	0.00203286	A0A063C9L7	138	K	Vacuolar protein sorting-associated protein 17 OS=Ustilaginoidea virens OX=1159556 GN=UV8b_1025 PE=3 SV=1	UV8b_1025									1	0.000299962	76.572	2	LQAK(1)ITGLER	-1.2068	1	6135.8	1	3.21164e-07	115.86	2	LQAK(1)ITGLER	-0.092018	1	7998.8
Biological Process	GO:0045184	3	establishment of protein localization	1.29	0.00203286	A0A063CAI8	564	K	Heat shock protein 70 OS=Ustilaginoidea virens OX=1159556 GN=UV8b_555 PE=3 SV=1	UV8b_555	1	0.00143942	95.656	2	VDEK(1)IGAEDKEK	0.76545	1	87769	1	7.90883e-05	117.21	2	VDEK(1)IGAEDKEK	0.71508	1	87261	1	4.97421e-07	102.03	2	VDEK(1)IGAEDKEK	-0.73164	1	91912
Biological Process	GO:0045184	3	establishment of protein localization	1.29	0.00203286	A0A063CAI8	560	K	Heat shock protein 70 OS=Ustilaginoidea virens OX=1159556 GN=UV8b_555 PE=3 SV=1	UV8b_555																	1	0.0128661	47.361	2	NTLSDSK(1)VDEK	0.99208	1	5150.9
Biological Process	GO:0045184	3	establishment of protein localization	1.29	0.00203286	A0A063BYS1	567	K	Nuclear pore glycoprotein p62 OS=Ustilaginoidea virens OX=1159556 GN=UV8b_5773 PE=4 SV=1	UV8b_5773									1	0.00386886	80.623	2	LAEK(1)LTQQLEEK	4.5017	1	15090
Biological Process	GO:0045184	3	establishment of protein localization	1.29	0.00203286	A0A063BV98	862	K	Nucleoporin Pom152 OS=Ustilaginoidea virens OX=1159556 GN=UV8b_4576 PE=4 SV=1	UV8b_4576									1	2.74786e-06	103.76	2	PK(1)LSLVETDSLK	-0.43596	1	3573
Biological Process	GO:0045184	3	establishment of protein localization	1.29	0.00203286	A0A063BU93	151	K	Putative sorting nexin-3 OS=Ustilaginoidea virens OX=1159556 GN=UV8b_6243 PE=4 SV=1	UV8b_6243									1	0.017843	48.157	2	TNIPAFK(1)LR	0.0087236	1	9702.7
Biological Process	GO:0045184	3	establishment of protein localization	1.29	0.00203286	A0A063BS08	121	K	Putative SRP receptor beta subunit (Srp102) OS=Ustilaginoidea virens OX=1159556 GN=UV8b_7681 PE=4 SV=1	UV8b_7681									1	1.67132e-09	129.28	2	FLLVDTPGHGK(1)LR	-0.87226	1	6019.7	1	7.05191e-13	144.47	2	FLLVDTPGHGK(1)LR	-0.87784	1	4265.2
Biological Process	GO:0045184	3	establishment of protein localization	1.29	0.00203286	A0A063BRG1	621	K	Replication protein A subunit OS=Ustilaginoidea virens OX=1159556 GN=UV8b_7951 PE=3 SV=1	UV8b_7951									1	0.00107724	108.4	2	AEGNK(1)LSELIK	-0.2627	1	7801.9	1	0.000162923	99.276	2	AEGNK(1)LSELIK	0.057147	1	7607.4
Biological Process	GO:0045184	3	establishment of protein localization	1.29	0.00203286	A0A063BP02	4	K	Autophagy-related protein OS=Ustilaginoidea virens OX=1159556 GN=UV8b_6970 PE=3 SV=1	UV8b_6970									0.97702	0.0570489	55.578	2	SK(0.977)FK(0.023)DEHPFEK	1.3412	1	2113.5
Biological Process	GO:0045184	3	establishment of protein localization	1.29	0.00203286	A0A063CC59	188	K	Putative 40S ribosomal protein S3 OS=Ustilaginoidea virens OX=1159556 GN=UV8b_413 PE=3 SV=1	UV8b_413																	1	0.0267572	45.489	2	QGVLGIK(1)VK	0.70081	1	2486.9
Biological Process	GO:0045184	3	establishment of protein localization	1.29	0.00203286	A0A063CC59	10	K	Putative 40S ribosomal protein S3 OS=Ustilaginoidea virens OX=1159556 GN=UV8b_413 PE=3 SV=1	UV8b_413									1	0.0280649	56.202	2	AHPGSQISK(1)R	1.0385	1	4769
Biological Process	GO:0045184	3	establishment of protein localization	1.29	0.00203286	A0A063CC59	111	K	Putative 40S ribosomal protein S3 OS=Ustilaginoidea virens OX=1159556 GN=UV8b_413 PE=3 SV=1	UV8b_413	1	0.000107049	77.072	2	YK(1)LLNGLAVR	0.82682	1	28056	1	0.000825486	91.783	2	YK(1)LLNGLAVR	0.59758	1	29043	1	0.000860244	74.486	2	YK(1)LLNGLAVR	0.38517	1	33348
Biological Process	GO:0045184	3	establishment of protein localization	1.29	0.00203286	A0A063CC59	154	K	Putative 40S ribosomal protein S3 OS=Ustilaginoidea virens OX=1159556 GN=UV8b_413 PE=3 SV=1	UV8b_413	1	1.05293e-06	90.376	2	SMK(1)FTDGFMIHSGQPAK	-0.60213	1	38155	1	1.39469e-08	129.53	2	SMK(1)FTDGFMIHSGQPAK	-1.0646	1	40491	1	4.00951e-06	101.43	2	SMK(1)FTDGFMIHSGQPAK	-0.49546	1	37659
Biological Process	GO:0045184	3	establishment of protein localization	1.29	0.00203286	A0A063CC59	144	K	Putative 40S ribosomal protein S3 OS=Ustilaginoidea virens OX=1159556 GN=UV8b_413 PE=3 SV=1	UV8b_413	1	1.63477e-06	135.63	2	GCEVVVSGK(1)LR	-2.8413	2	317340	1	1.65443e-05	131.22	2	GCEVVVSGK(1)LR	0.24528	2	328720	1	6.95187e-11	174.8	2	GCEVVVSGK(1)LR	0.2085	2	338530
Biological Process	GO:0045184	3	establishment of protein localization	1.29	0.00203286	A0A063CC59	81	K	Putative 40S ribosomal protein S3 OS=Ustilaginoidea virens OX=1159556 GN=UV8b_413 PE=3 SV=1	UV8b_413	1	1.54386e-05	104.04	2	FK(1)FPENSVSLYAAK	-1.1575	1	151220	1	1.94771e-07	74.524	2	FK(1)FPENSVSLYAAK	-0.38547	1	160350	1	2.28871e-05	95.138	2	FK(1)FPENSVSLYAAK	-0.32517	1	156700
Biological Process	GO:0045184	3	establishment of protein localization	1.29	0.00203286	A0A063CBP1	62	K	Rab5-like protein ypt51 OS=Ustilaginoidea virens OX=1159556 GN=UV8b_1301 PE=4 SV=1	UV8b_1301	1	1.44056e-10	117.41	2	TIK(1)FEIWDTAGQER	0.21814	1	22346	1	3.32501e-08	100.07	2	TIK(1)FEIWDTAGQER	0.50164	1	19426	1	1.97538e-05	76.563	2	TIK(1)FEIWDTAGQER	1.1091	1	21236
Biological Process	GO:0045184	3	establishment of protein localization	1.29	0.00203286	A0A063CBP1	14	K	Rab5-like protein ypt51 OS=Ustilaginoidea virens OX=1159556 GN=UV8b_1301 PE=4 SV=1	UV8b_1301	1	3.05021e-10	88.421	2	PSSSVK(1)LVLLGEAAVGK	1.5625	1	12782	1	4.07e-06	83.061	2	PSSSVK(1)LVLLGEAAVGK	3.2543	1	11923	1	1.51898e-05	65.212	2	PSSSVK(1)LVLLGEAAVGK	1.3528	1	11360
Biological Process	GO:0045184	3	establishment of protein localization	1.29	0.00203286	A0A063CBP1	104	K	Rab5-like protein ypt51 OS=Ustilaginoidea virens OX=1159556 GN=UV8b_1301 PE=4 SV=1	UV8b_1301	1	0.00296096	67.881	2	AK(1)HWVAELQR	0.38457	2	48416	1	0.000266163	102.55	2	AK(1)HWVAELQR	0.001119	2	44071	1	4.33585e-05	95.311	2	AK(1)HWVAELQR	-0.21966	2	50170
Biological Process	GO:0045184	3	establishment of protein localization	1.29	0.00203286	A0A063CB38	406	K	Coatomer subunit gamma OS=Ustilaginoidea virens OX=1159556 GN=UV8b_1633 PE=3 SV=1	UV8b_1633	1	0.000808319	91.783	2	TLCLK(1)FPNK	0.94965	1	25480	1	0.0019458	84.368	2	TLCLK(1)FPNK	0.72984	1	28409	1	0.000437215	84.368	2	TLCLK(1)FPNK	0.57866	1	25779
Biological Process	GO:0045184	3	establishment of protein localization	1.29	0.00203286	A0A063CB38	514	K	Coatomer subunit gamma OS=Ustilaginoidea virens OX=1159556 GN=UV8b_1633 PE=3 SV=1	UV8b_1633	1	2.1399e-06	94.66	2	AAAVTALAK(1)FGVGQK	-0.89478	1	39512	1	4.24728e-08	122.51	2	AAAVTALAK(1)FGVGQK	-0.73097	1	41185	1	3.77204e-08	129.69	2	AAAVTALAK(1)FGVGQK	0.20466	2	49136
Biological Process	GO:0045184	3	establishment of protein localization	1.29	0.00203286	A0A063CAK5	10	K	40s ribosomal protein S10b OS=Ustilaginoidea virens OX=1159556 GN=UV8b_714 PE=4 SV=1	UV8b_714	1	0.00284206	105.04	3	K(1)IHEYLFR	-3.9374	2	330180	1	0.00112381	98.009	3	K(1)IHEYLFR	2.6666	2	312050	1	0.000575835	109.36	3	K(1)IHEYLFR	0.57564	2	342390
Biological Process	GO:0045184	3	establishment of protein localization	1.29	0.00203286	A0A063CAK5	38	K	40s ribosomal protein S10b OS=Ustilaginoidea virens OX=1159556 GN=UV8b_714 PE=4 SV=1	UV8b_714	1	4.57194e-12	150.44	2	HPDIDTK(1)NLFVIK	3.2874	2	145280	1	3.55764e-05	119.55	2	HPDIDTK(1)NLFVIK	3.8792	3	170680	1	1.50919e-12	160.62	2	HPDIDTK(1)NLFVIK	4.1511	3	166590
Biological Process	GO:0045184	3	establishment of protein localization	1.29	0.00203286	A0A063CAI8	327	K	Heat shock protein 70 OS=Ustilaginoidea virens OX=1159556 GN=UV8b_555 PE=3 SV=1	UV8b_555	1	0.00255607	54.436	2	VLADAK(1)IDK	-0.30476	1	30209	1	0.037657	54.436	2	VLADAK(1)IDK	-0.38666	2	42883	1	0.00851985	47.561	2	VLADAK(1)IDK	0.35535	1	31759
Biological Process	GO:0045184	3	establishment of protein localization	1.29	0.00203286	A0A063C0K0	165	K	Importin beta-3 subunit OS=Ustilaginoidea virens OX=1159556 GN=UV8b_2570 PE=4 SV=1	UV8b_2570	1	0.00113894	71.066	2	VFK(1)TTPGIIEK	0.33972	1	12482	1	0.00433879	62.271	2	VFK(1)TTPGIIEK	-1.7872	1	12024	1	0.00126171	83.438	2	VFK(1)TTPGIIEK	-0.51427	1	11242
Biological Process	GO:0045184	3	establishment of protein localization	1.29	0.00203286	A0A063C0K0	103	K	Importin beta-3 subunit OS=Ustilaginoidea virens OX=1159556 GN=UV8b_2570 PE=4 SV=1	UV8b_2570	1	2.99625e-09	131.54	2	QK(1)LLETLATEPDR	-0.93426	1	21696	1	1.07184e-09	119.94	2	QK(1)LLETLATEPDR	1.2733	1	22786	1	9.94565e-13	128.97	2	QK(1)LLETLATEPDR	-0.28228	1	19928
Biological Process	GO:0045184	3	establishment of protein localization	1.29	0.00203286	A0A063C0K0	119	K	Importin beta-3 subunit OS=Ustilaginoidea virens OX=1159556 GN=UV8b_2570 PE=4 SV=1	UV8b_2570	1	0.023208	63.212	2	NK(1)ISDAVAEVAR	-0.11766	2	53123	1	0.000216946	92.428	2	NK(1)ISDAVAEVAR	0.48815	2	60023	1	5.70003e-06	121.96	2	NK(1)ISDAVAEVAR	0.49176	2	56229
Biological Process	GO:0045184	3	establishment of protein localization	1.29	0.00203286	A0A063BQ89	64	K	Sec14 cytosolic factor OS=Ustilaginoidea virens OX=1159556 GN=UV8b_6357 PE=4 SV=1	UV8b_6357	1	0.000416635	125.98	2	K(1)WDVNLAK	-0.82566	1	70464	1	0.000860775	150.24	2	K(1)WDVNLAK	0.46737	1	78964	1	0.000594358	114.64	2	K(1)WDVNLAK	0.57164	1	79206
Biological Process	GO:0045184	3	establishment of protein localization	1.29	0.00203286	A0A063BQ89	246	K	Sec14 cytosolic factor OS=Ustilaginoidea virens OX=1159556 GN=UV8b_6357 PE=4 SV=1	UV8b_6357	1	0.00297065	81.48	2	IHILGSGYK(1)SELLK	0.25295	1	3186.1									1	0.0017087	80.623	2	IHILGSGYK(1)SELLK	-2.1434	1	4622
Biological Process	GO:0045184	3	establishment of protein localization	1.29	0.00203286	A0A063BQ89	184	K	Sec14 cytosolic factor OS=Ustilaginoidea virens OX=1159556 GN=UV8b_6357 PE=4 SV=1	UV8b_6357	1	0.0204945	62.705	2	GVTLTK(1)IPSVYSYVR	1.4277	1	52542	1	4.57763e-05	73.891	2	GVTLTK(1)IPSVYSYVR	0.12763	1	50326	1	0.000655249	59.731	2	GVTLTK(1)IPSVYSYVR	0.96034	1	50901
Biological Process	GO:0045184	3	establishment of protein localization	1.29	0.00203286	A0A063BQ89	79	K	Sec14 cytosolic factor OS=Ustilaginoidea virens OX=1159556 GN=UV8b_6357 PE=4 SV=1	UV8b_6357	1	0.000144337	76.605	2	AMFVDTEK(1)WR	-0.043308	2	151820	1	5.60917e-05	103.8	2	AMFVDTEK(1)WR	0.6163	2	159210	1	2.83126e-07	115.86	2	AMFVDTEK(1)WR	0.3832	2	160560
Biological Process	GO:0045184	3	establishment of protein localization	1.29	0.00203286	A0A063BPW5	681	K	Sorting nexin mvp-1 OS=Ustilaginoidea virens OX=1159556 GN=UV8b_6557 PE=4 SV=1	UV8b_6557	1	2.84701e-08	135.28	2	IQANETK(1)LAGLR	-1.0836	1	27525	1	7.58445e-05	77.358	2	IQANETK(1)LAGLR	0.078518	1	26384	1	1.05296e-08	112.93	2	IQANETK(1)LAGLR	0.67709	1	29401
Biological Process	GO:0045184	3	establishment of protein localization	1.29	0.00203286	A0A063BPR9	938	K	Putative importin beta-4 subunit OS=Ustilaginoidea virens OX=1159556 GN=UV8b_8205 PE=4 SV=1	UV8b_8205	1	0.00404076	67.881	2	LSDHDK(1)LTK	0.92524	1	15060	1	0.0051301	88.181	2	LSDHDK(1)LTK	0.41447	1	14696	1	0.00155496	59.645	2	LSDHDK(1)LTK	-1.083	1	16835
Biological Process	GO:0045184	3	establishment of protein localization	1.29	0.00203286	A0A063BPR9	890	K	Putative importin beta-4 subunit OS=Ustilaginoidea virens OX=1159556 GN=UV8b_8205 PE=4 SV=1	UV8b_8205	0.9821	6.91531e-07	121.39	3	IFEK(0.018)PVLK(0.982)LVASTEDVHR	0.92015	1	73861	1	1.73495e-08	150.93	3	PVLK(1)LVASTEDVHR	0.75291	2	74137	0.99721	9.04826e-09	129.53	3	IFEK(0.003)PVLK(0.997)LVASTEDVHR	0.44422	1	73349
Biological Process	GO:0045184	3	establishment of protein localization	1.29	0.00203286	A0A063BPR9	5	K	Putative importin beta-4 subunit OS=Ustilaginoidea virens OX=1159556 GN=UV8b_8205 PE=4 SV=1	UV8b_8205	1	2.6985e-16	164.28	2	DK(1)LAQLLQASQVPNTEQVK	0.77052	1	11118	1	1.21196e-19	199.04	2	DK(1)LAQLLQASQVPNTEQVK	0.080684	1	10488	1	7.90997e-14	114.35	2	DK(1)LAQLLQASQVPNTEQVK	0.96212	1	10241
Biological Process	GO:0045184	3	establishment of protein localization	1.29	0.00203286	A0A063BPL9	481	K	Dolichyl-phosphate-mannose-protein mannosyltransferase containing protein OS=Ustilaginoidea virens OX=1159556 GN=UV8b_6241 PE=4 SV=1	UV8b_6241	1	0.029699	42.229	2	TIETK(1)FR	-10.484	1	146080									1	0.00317013	49.058	2	TIETK(1)FR	-10.232	1	160110
Biological Process	GO:0045184	3	establishment of protein localization	1.29	0.00203286	A0A063BLQ1	82	K	40S ribosomal protein S26 OS=Ustilaginoidea virens OX=1159556 GN=UV8b_7671 PE=3 SV=1	UV8b_7671	1	2.36102e-06	110.52	2	LLYCVSCAIHGK(1)IVR	-0.50205	1	11940	1	1.3405e-07	97.175	2	LLYCVSCAIHGK(1)IVR	0.053278	1	15309	1	1.40724e-12	110.52	2	LLYCVSCAIHGK(1)IVR	-0.14448	1	13140
Biological Process	GO:0045184	3	establishment of protein localization	1.29	0.00203286	A0A063BLN9	86	K	ATP-binding cassette sub-family F member 2 OS=Ustilaginoidea virens OX=1159556 GN=UV8b_7651 PE=4 SV=1	UV8b_7651																	1	0.00541196	46.358	2	DVK(1)ITSTSLVFHGR	0.16434	1	3549.3
Biological Process	GO:0045184	3	establishment of protein localization	1.29	0.00203286	A0A063BLN9	341	K	ATP-binding cassette sub-family F member 2 OS=Ustilaginoidea virens OX=1159556 GN=UV8b_7651 PE=4 SV=1	UV8b_7651									1	0.00689067	55.578	2	K(1)FIASAGTYANLVR	1.1955	1	2727.9
Biological Process	GO:0045184	3	establishment of protein localization	1.29	0.00203286	A0A063BLN9	242	K	ATP-binding cassette sub-family F member 2 OS=Ustilaginoidea virens OX=1159556 GN=UV8b_7651 PE=4 SV=1	UV8b_7651	1	0.0222679	48.157	2	VALAK(1)ALFVK	0.1088	1	5843.6	1	0.0224716	69.716	2	VALAK(1)ALFVK	0.21718	1	7477.8	1	0.018675	54.436	2	VALAK(1)ALFVK	-0.14447	1	8532.5
Biological Process	GO:0045184	3	establishment of protein localization	1.29	0.00203286	A0A063BLN9	128	K	ATP-binding cassette sub-family F member 2 OS=Ustilaginoidea virens OX=1159556 GN=UV8b_7651 PE=4 SV=1	UV8b_7651	1	0.00109836	76.605	2	STLLK(1)AIAAR	0.33461	1	20599	1	0.00371329	79.059	2	STLLK(1)AIAAR	0.20739	1	24446	1	8.55208e-05	103.8	2	STLLK(1)AIAAR	0.14985	1	22758
Biological Process	GO:0045184	3	establishment of protein localization	1.29	0.00203286	A0A063BLN9	447	K	ATP-binding cassette sub-family F member 2 OS=Ustilaginoidea virens OX=1159556 GN=UV8b_7651 PE=4 SV=1	UV8b_7651	1	2.79822e-09	106.97	2	LMTGK(1)LSPTGGSVTR	-2.6481	1	49843	1	3.49406e-05	95.345	2	LMTGK(1)LSPTGGSVTR	-1.1283	1	55576	1	0.000527284	79.235	2	LMTGK(1)LSPTGGSVTR	-0.66374	1	54722
Biological Process	GO:0045184	3	establishment of protein localization	1.29	0.00203286	A0A063BLN8	622	K	Heat shock protein 90 OS=Ustilaginoidea virens OX=1159556 GN=UV8b_7660 PE=3 SV=1	UV8b_7660									1	0.00346432	85.716	2	SPIIQELK(1)K	0.1201	1	8747	1	0.00141589	63.397	2	SPIIQELK(1)K	-0.05464	1	8011.3
Biological Process	GO:0045184	3	establishment of protein localization	1.29	0.00203286	A0A063BLN8	72	K	Heat shock protein 90 OS=Ustilaginoidea virens OX=1159556 GN=UV8b_7660 PE=3 SV=1	UV8b_7660									1	0.0024607	65.156	2	EAK(1)TLTIR	-0.31424	1	9561.3	1	0.00097266	79.059	2	EAK(1)TLTIR	0.39137	1	10028
Biological Process	GO:0045184	3	establishment of protein localization	1.29	0.00203286	A0A063BLN8	321	K	Heat shock protein 90 OS=Ustilaginoidea virens OX=1159556 GN=UV8b_7660 PE=3 SV=1	UV8b_7660									1	0.0235875	51.456	2	AILFVPK(1)R	-0.78476	1	47060	1	0.000997518	61.494	2	AILFVPK(1)R	0.14951	1	44170
Biological Process	GO:0045184	3	establishment of protein localization	1.29	0.00203286	A0A063BLN8	47	K	Heat shock protein 90 OS=Ustilaginoidea virens OX=1159556 GN=UV8b_7660 PE=3 SV=1	UV8b_7660	1	3.64566e-09	106.47	2	YK(1)SLSDPSQLDSGK	-3.2046	1	39458	1	4.09254e-05	88.734	2	YK(1)SLSDPSQLDSGK	0.26901	1	35179	1	6.75905e-09	106.47	2	YK(1)SLSDPSQLDSGK	0.44229	1	36744
Biological Process	GO:0045184	3	establishment of protein localization	1.29	0.00203286	A0A063BQ89	178	K	Sec14 cytosolic factor OS=Ustilaginoidea virens OX=1159556 GN=UV8b_6357 PE=4 SV=1	UV8b_6357	1	9.07966e-07	74.733	2	LLETCCTIMDLK(1)GVTLTK	0.83303	1	18567									1	0.00988618	61.23	2	LLETCCTIMDLK(1)GVTLTK	1.0403	1	22479
Biological Process	GO:0045184	3	establishment of protein localization	1.29	0.00203286	A0A063BLN8	566	K	Heat shock protein 90 OS=Ustilaginoidea virens OX=1159556 GN=UV8b_7660 PE=3 SV=1	UV8b_7660	1	4.60957e-06	110.91	2	VVVSHK(1)LGLSPCAIR	-0.40222	3	90645	1	2.98425e-06	106.97	2	VVVSHK(1)LGLSPCAIR	0.34241	3	102770	1	2.33232e-08	121.69	2	VVVSHK(1)LGLSPCAIR	-0.24867	3	93274
Biological Process	GO:0045184	3	establishment of protein localization	1.29	0.00203286	A0A063BQ89	166	K	Sec14 cytosolic factor OS=Ustilaginoidea virens OX=1159556 GN=UV8b_6357 PE=4 SV=1	UV8b_6357	1	6.76323e-06	100.07	2	TGK(1)LLETCCTIMDLK	0.37432	1	17721	1	3.75605e-08	102.57	2	TGK(1)LLETCCTIMDLK	0.26045	1	14573	1	9.93179e-13	129.04	2	TGK(1)LLETCCTIMDLK	-0.38239	1	14903
Biological Process	GO:0045184	3	establishment of protein localization	1.29	0.00203286	A0A063BQE3	58	K	GTP-binding protein ypt3 OS=Ustilaginoidea virens OX=1159556 GN=UV8b_6422 PE=4 SV=1	UV8b_6422	1	5.26813e-09	130.65	2	TIK(1)AQIWDTAGQER	-0.71831	1	19361	1	8.89187e-08	108.91	2	TIK(1)AQIWDTAGQER	-0.16998	1	20981	1	1.73443e-05	110.58	2	TIK(1)AQIWDTAGQER	-0.21039	1	19830
Biological Process	GO:0045184	3	establishment of protein localization	1.29	0.00203286	A0A063BS15	330	K	GTP-binding nuclear protein OS=Ustilaginoidea virens OX=1159556 GN=UV8b_5568 PE=3 SV=1	UV8b_5568	1	5.88105e-05	105.81	2	AK(1)TITFHR	-0.64846	1	32744	1	0.000730036	85.813	2	AK(1)TITFHR	-0.26701	1	30038	1	0.00046026	117.39	2	AK(1)TITFHR	0.0069485	1	32230
Biological Process	GO:0045184	3	establishment of protein localization	1.29	0.00203286	A0A063BRX7	48	K	40S ribosomal protein S18 OS=Ustilaginoidea virens OX=1159556 GN=UV8b_5829 PE=3 SV=1	UV8b_5829	1	0.00770623	77.072	2	YSNLVCK(1)K	0.3892	1	7439.1	1	0.00172465	109.36	2	YSNLVCK(1)K	-0.46874	1	6760.6	1	0.000241845	117.18	2	YSNLVCK(1)K	0.30608	1	9196.6
Biological Process	GO:0045184	3	establishment of protein localization	1.29	0.00203286	A0A063BRX7	27	K	40S ribosomal protein S18 OS=Ustilaginoidea virens OX=1159556 GN=UV8b_5829 PE=3 SV=1	UV8b_5829	1	0.0152088	62.969	2	QK(1)VMYALTK	-1.1197	1	15044	1	0.000705923	74.269	2	QK(1)VMYALTK	1.1507	1	12971	1	0.00469809	58.916	2	QK(1)VMYALTK	0.90408	1	15710
Biological Process	GO:0045184	3	establishment of protein localization	1.29	0.00203286	A0A063BRX7	108	K	40S ribosomal protein S18 OS=Ustilaginoidea virens OX=1159556 GN=UV8b_5829 PE=3 SV=1	UV8b_5829	1	1.24349e-05	114.93	2	DSQILANGVDSK(1)LR	0.043044	2	63977	1	1.52011e-07	112.95	2	DSQILANGVDSK(1)LR	0.11852	2	67364	1	2.24442e-12	150.44	2	DSQILANGVDSK(1)LR	-0.26541	2	68011
Biological Process	GO:0045184	3	establishment of protein localization	1.29	0.00203286	A0A063BRS2	32	K	Mitochondrial targeting protein (Mas1) OS=Ustilaginoidea virens OX=1159556 GN=UV8b_5754 PE=3 SV=1	UV8b_5754	1	0.000106433	129.28	2	VNALK(1)YHPDK	0.47391	1	37531	1	0.000362197	87.895	2	VNALK(1)YHPDK	-1.5966	1	40360	1	6.12587e-05	118.91	2	VNALK(1)YHPDK	-0.025002	1	38661
Biological Process	GO:0045184	3	establishment of protein localization	1.29	0.00203286	A0A063BRS2	227	K	Mitochondrial targeting protein (Mas1) OS=Ustilaginoidea virens OX=1159556 GN=UV8b_5754 PE=3 SV=1	UV8b_5754	1	0.000351866	112.8	3	VLHVHVDK(1)GVR	1.0959	2	45775	1	0.000142237	112.8	2	VLHVHVDK(1)GVR	0.50374	2	46340	1	4.96762e-06	102.55	2	VLHVHVDK(1)GVR	0.47422	2	48731
Biological Process	GO:0045184	3	establishment of protein localization	1.29	0.00203286	A0A063BRS2	126	K	Mitochondrial targeting protein (Mas1) OS=Ustilaginoidea virens OX=1159556 GN=UV8b_5754 PE=3 SV=1	UV8b_5754	1	2.20441e-09	85.081	3	TIHHVHK(1)VSLEDIYR	-0.7815	1	10722	1	0.000351523	70.598	3	TIHHVHK(1)VSLEDIYR	0.16558	1	12501	1	1.50956e-05	80.379	3	TIHHVHK(1)VSLEDIYR	-1.2678	1	11176
Biological Process	GO:0045184	3	establishment of protein localization	1.29	0.00203286	A0A063BRS2	47	K	Mitochondrial targeting protein (Mas1) OS=Ustilaginoidea virens OX=1159556 GN=UV8b_5754 PE=3 SV=1	UV8b_5754	1	2.96875e-08	135.28	2	NAHNPGAEEK(1)FK	1.1493	2	97076	1	1.88452e-06	103.87	2	NAHNPGAEEK(1)FK	0.44097	2	103260	1	6.26324e-13	168.69	3	NAHNPGAEEK(1)FK	1.1406	2	110280
Biological Process	GO:0045184	3	establishment of protein localization	1.29	0.00203286	A0A063BRS2	139	K	Mitochondrial targeting protein (Mas1) OS=Ustilaginoidea virens OX=1159556 GN=UV8b_5754 PE=3 SV=1	UV8b_5754	1	0.00200502	98.009	2	ISK(1)LALQR	-2.9799	1	51831	1	0.00663998	56.014	2	ISK(1)LALQR	0.74163	1	55054	1	0.00333956	65.313	2	ISK(1)LALQR	-0.12819	1	54500
Biological Process	GO:0045184	3	establishment of protein localization	1.29	0.00203286	A0A063BRP1	233	K	Mitochondrial processing peptidase beta subunit OS=Ustilaginoidea virens OX=1159556 GN=UV8b_7852 PE=3 SV=1	UV8b_7852	1	0.0112055	61.23	3	MVLVGAGGIPHEK(1)LVELAEK	0.26254	1	33428	1	0.00476667	71.912	3	MVLVGAGGIPHEK(1)LVELAEK	1.4268	1	30845	1	7.43823e-08	101.43	3	MVLVGAGGIPHEK(1)LVELAEK	1.0366	1	33458
Biological Process	GO:0045184	3	establishment of protein localization	1.29	0.00203286	A0A063BRP1	240	K	Mitochondrial processing peptidase beta subunit OS=Ustilaginoidea virens OX=1159556 GN=UV8b_7852 PE=3 SV=1	UV8b_7852	1	1.39572e-09	100.69	2	LVELAEK(1)HFSGLPSK	0.72805	1	19681	1	1.12771e-07	83.474	2	LVELAEK(1)HFSGLPSK	-0.18149	1	21300	1	1.3358e-18	177.41	2	LVELAEK(1)HFSGLPSK	-0.28857	1	18713
Biological Process	GO:0045184	3	establishment of protein localization	1.29	0.00203286	A0A063BRP1	321	K	Mitochondrial processing peptidase beta subunit OS=Ustilaginoidea virens OX=1159556 GN=UV8b_7852 PE=3 SV=1	UV8b_7852	1	1.06938e-06	87.727	3	AMGNAPHQGSK(1)LSGLVHR	0.17037	2	90803	1	2.91207e-07	130.78	3	AMGNAPHQGSK(1)LSGLVHR	1.4899	2	96560	1	0.000271342	87.727	3	AMGNAPHQGSK(1)LSGLVHR	0.58877	1	88967
Biological Process	GO:0045184	3	establishment of protein localization	1.29	0.00203286	A0A063BR09	711	K	Clathrin heavy chain OS=Ustilaginoidea virens OX=1159556 GN=UV8b_6050 PE=3 SV=1	UV8b_6050									1	0.00656378	67.507	2	LIDLFEK(1)YK	0.1481	1	16203	1	0.00174166	62.969	2	LIDLFEK(1)YK	-0.86278	1	12809
Biological Process	GO:0045184	3	establishment of protein localization	1.29	0.00203286	A0A063BR09	1531	K	Clathrin heavy chain OS=Ustilaginoidea virens OX=1159556 GN=UV8b_6050 PE=3 SV=1	UV8b_6050	1	0.0594695	43.272	2	WEK(1)SIALSK	5.2085	1	13834	1	0.029673	49.16	2	WEK(1)SIALSK	6.2698	1	15138
Biological Process	GO:0045184	3	establishment of protein localization	1.29	0.00203286	A0A063BR09	453	K	Clathrin heavy chain OS=Ustilaginoidea virens OX=1159556 GN=UV8b_6050 PE=3 SV=1	UV8b_6050	1	0.00144745	57.032	2	MHLLEK(1)WLK	-0.74085	1	9631.2	1	0.00154984	65.404	2	MHLLEK(1)WLK	-0.97435	1	11154	1	9.94803e-05	83.623	2	MHLLEK(1)WLK	0.15664	1	9842
Biological Process	GO:0045184	3	establishment of protein localization	1.29	0.00203286	A0A063BR09	1509	K	Clathrin heavy chain OS=Ustilaginoidea virens OX=1159556 GN=UV8b_6050 PE=3 SV=1	UV8b_6050	1	0.000148036	118.91	2	LEK(1)HDLIFFR	-0.86838	1	22305	1	0.000301584	90.142	2	LEK(1)HDLIFFR	-0.34736	1	21060	1	0.00187456	85.716	2	LEK(1)HDLIFFR	0.85671	1	21024
Biological Process	GO:0045184	3	establishment of protein localization	1.29	0.00203286	A0A063BR09	465	K	Clathrin heavy chain OS=Ustilaginoidea virens OX=1159556 GN=UV8b_6050 PE=3 SV=1	UV8b_6050	1	0.001013	64.906	3	LDCSEK(1)LGDMVRPR	-0.40618	1	4412.2									1	0.000776735	67.548	3	LDCSEK(1)LGDMVRPR	0.65851	1	6718.7
Biological Process	GO:0045184	3	establishment of protein localization	1.29	0.00203286	A0A063BR09	900	K	Clathrin heavy chain OS=Ustilaginoidea virens OX=1159556 GN=UV8b_6050 PE=3 SV=1	UV8b_6050	1	0.00108118	84.102	2	IYIDSNNNPEK(1)FLK	1.1681	1	4710.2
Biological Process	GO:0045184	3	establishment of protein localization	1.29	0.00203286	A0A063BQH3	96	K	Class E vacuolar protein-sorting machinery protein HSE1 OS=Ustilaginoidea virens OX=1159556 GN=UV8b_6300 PE=4 SV=1	UV8b_6300	1	2.43775e-05	61.194	2	AFTDALLK(1)LANDR	0.099031	2	15389									1	0.00177348	75.474	2	AFTDALLK(1)LANDR	-0.65457	2	15671
Biological Process	GO:0045184	3	establishment of protein localization	1.29	0.00203286	A0A063BQ89	106	K	Sec14 cytosolic factor OS=Ustilaginoidea virens OX=1159556 GN=UV8b_6357 PE=4 SV=1	UV8b_6357	1	0.000498999	75.243	2	YYK(1)QFYHK	0.2994	1	76045	1	0.00119989	78.178	2	YYK(1)QFYHK	0.0019616	1	78389	1	0.00164368	97.033	2	YYK(1)QFYHK	-0.46688	1	79406
Biological Process	GO:0045184	3	establishment of protein localization	1.29	0.00203286	A0A063BS15	295	K	GTP-binding nuclear protein OS=Ustilaginoidea virens OX=1159556 GN=UV8b_5568 PE=3 SV=1	UV8b_5568	1	3.55029e-07	155.57	2	ITYK(1)NVPNWHR	-3.01	2	349310	1	8.19914e-11	187.23	2	ITYK(1)NVPNWHR	-0.03923	2	352410	1	5.76713e-15	191.25	2	ITYK(1)NVPNWHR	0.71426	2	368370
Biological Process	GO:0045184	3	establishment of protein localization	1.29	0.00203286	A0A063BLN8	59	K	Heat shock protein 90 OS=Ustilaginoidea virens OX=1159556 GN=UV8b_7660 PE=3 SV=1	UV8b_7660	1	6.04633e-37	214.78	2	SLSDPSQLDSGK(1)DLR	-0.91225	2	186800	1	3.08049e-23	240.94	2	SLSDPSQLDSGK(1)DLR	-0.18438	2	186470	1	2.38238e-26	215.93	2	SLSDPSQLDSGK(1)DLR	0.86057	2	186410
Biological Process	GO:0045184	3	establishment of protein localization	1.29	0.00203286	A0A063BLN8	437	K	Heat shock protein 90 OS=Ustilaginoidea virens OX=1159556 GN=UV8b_7660 PE=3 SV=1	UV8b_7660	1	0.000180627	96.51	2	QQLAK(1)LLR	-0.0056567	1	78404									1	0.014805	73.637	2	QQLAK(1)LLR	-0.66244	1	91423
Biological Process	GO:0071166	3	ribonucleoprotein complex localization	1.69	0.00200424	A0A063C9F2	604	K	Heat shock protein 70 OS=Ustilaginoidea virens OX=1159556 GN=UV8b_940 PE=3 SV=1	UV8b_940	1	0.000169808	113.1	2	QELALK(1)R	-0.8053	2	31276	1	0.00933444	110.22	2	QELALK(1)R	0.49429	2	32079	1	0.000899697	157.9	2	QELALK(1)R	-0.11384	2	32183
Biological Process	GO:0071166	3	ribonucleoprotein complex localization	1.69	0.00200424	A0A063C9F2	352	K	Heat shock protein 70 OS=Ustilaginoidea virens OX=1159556 GN=UV8b_940 PE=3 SV=1	UV8b_940	1	5.34366e-12	132.44	2	IQK(1)LLSEFFDGK	-0.32137	1	114130	1	1.12266e-06	139.78	2	IQK(1)LLSEFFDGK	-1.3447	1	101820	1	5.46526e-09	108.4	2	IQK(1)LLSEFFDGK	-0.026889	1	96422
Biological Process	GO:0071166	3	ribonucleoprotein complex localization	1.69	0.00200424	A0A063C9F2	137	K	Heat shock protein 70 OS=Ustilaginoidea virens OX=1159556 GN=UV8b_940 PE=3 SV=1	UV8b_940	1	1.46215e-05	125.98	2	EIAETK(1)LGK	-0.20973	1	154000	1	0.00257139	79.059	2	EIAETK(1)LGK	0.44638	1	162230	1	0.000150385	72.038	2	EIAETK(1)LGK	1.4142	1	165610
Biological Process	GO:0071166	3	ribonucleoprotein complex localization	1.69	0.00200424	A0A063C8F6	32	K	Translation elongation factor 1 alpha OS=Ustilaginoidea virens OX=1159556 GN=UV8b_1646 PE=4 SV=1	UV8b_1646	1	0.00380059	62.969	2	YAWVLDK(1)LK	1.1325	1	14760	1	0.016021	58.426	2	YAWVLDK(1)LK	-0.27917	1	13366	1	0.0176605	54.436	2	YAWVLDK(1)LK	0.3378	1	11425
Biological Process	GO:0071166	3	ribonucleoprotein complex localization	1.69	0.00200424	A0A063C8F6	411	K	Translation elongation factor 1 alpha OS=Ustilaginoidea virens OX=1159556 GN=UV8b_1646 PE=4 SV=1	UV8b_1646	1	7.01437e-05	94.66	2	SVEK(1)AAAGSAK	-0.0021199	1	80483	1	0.000182018	90.306	2	SVEK(1)AAAGSAK	0.095336	1	79401	1	3.22319e-05	86.243	2	SVEK(1)AAAGSAK	-0.80583	1	82030
Biological Process	GO:0071166	3	ribonucleoprotein complex localization	1.69	0.00200424	A0A063C8F6	124	K	Translation elongation factor 1 alpha OS=Ustilaginoidea virens OX=1159556 GN=UV8b_1646 PE=4 SV=1	UV8b_1646	1	6.88731e-17	173.07	2	QLIVAINK(1)MDTTK	-2.1047	3	304120	1	1.40694e-09	124.46	2	QLIVAINK(1)MDTTK	-1.2532	2	310720	1	1.11797e-12	173.07	2	QLIVAINK(1)MDTTK	-0.7388	3	330380
Biological Process	GO:0071166	3	ribonucleoprotein complex localization	1.69	0.00200424	A0A063C8F6	129	K	Translation elongation factor 1 alpha OS=Ustilaginoidea virens OX=1159556 GN=UV8b_1646 PE=4 SV=1	UV8b_1646	1	2.42953e-06	144.47	2	MDTTK(1)WSEAR	11.668	3	705350	1	0.000327414	116.13	2	MDTTK(1)WSEAR	0.34294	3	599480	1	2.72547e-05	140.05	2	MDTTK(1)WSEAR	-0.19716	3	631330
Biological Process	GO:0071166	3	ribonucleoprotein complex localization	1.69	0.00200424	A0A063C8F6	223	K	Translation elongation factor 1 alpha OS=Ustilaginoidea virens OX=1159556 GN=UV8b_1646 PE=4 SV=1	UV8b_1646	1	3.9268e-11	107.6	2	LPLQDVYK(1)IGGIGTVPVGR	1.3351	3	479070	1	1.73857e-06	76.049	2	LPLQDVYK(1)IGGIGTVPVGR	2.8526	3	449150	1	2.89323e-09	104	2	LPLQDVYK(1)IGGIGTVPVGR	1.6206	3	510880
Biological Process	GO:0071166	3	ribonucleoprotein complex localization	1.69	0.00200424	A0A063C7F4	62	K	Importin-beta domain containing protein OS=Ustilaginoidea virens OX=1159556 GN=UV8b_2004 PE=4 SV=1	UV8b_2004									1	0.00306272	54.436	2	LATVIYVK(1)HR	-0.55638	1	1121.2
Biological Process	GO:0071166	3	ribonucleoprotein complex localization	1.69	0.00200424	A0A063C7F4	208	K	Importin-beta domain containing protein OS=Ustilaginoidea virens OX=1159556 GN=UV8b_2004 PE=4 SV=1	UV8b_2004	1	5.54933e-05	72.327	3	SYK(1)HATWLELSSHLR	0.6521	1	16485	1	3.40068e-06	97.084	3	SYK(1)HATWLELSSHLR	0.81485	1	16662	1	2.02337e-05	100.69	3	SYK(1)HATWLELSSHLR	-0.058536	1	16664
Biological Process	GO:0071166	3	ribonucleoprotein complex localization	1.69	0.00200424	A0A063C716	28	K	40S ribosomal protein S19 OS=Ustilaginoidea virens OX=1159556 GN=UV8b_969 PE=4 SV=1	UV8b_969	1	0.0420056	40.861	2	QGK(1)LPIPGWVDTVK	1.9843	1	25664	1	0.00179852	48.701	2	QGK(1)LPIPGWVDTVK	1.5792	1	23449
Biological Process	GO:0071166	3	ribonucleoprotein complex localization	1.69	0.00200424	A0A063C716	110	K	40S ribosomal protein S19 OS=Ustilaginoidea virens OX=1159556 GN=UV8b_969 PE=4 SV=1	UV8b_969	1	3.25959e-07	93.026	2	IMQALEK(1)IGVLEQDEEK	2.0743	1	30669	1	2.62628e-05	88.796	2	IMQALEK(1)IGVLEQDEEK	1.7499	1	27913	1	1.49963e-08	84.58	2	IMQALEK(1)IGVLEQDEEK	2.0334	1	25878
Biological Process	GO:0071166	3	ribonucleoprotein complex localization	1.69	0.00200424	A0A063C5Z0	111	K	RNP domain protein OS=Ustilaginoidea virens OX=1159556 GN=UV8b_2483 PE=4 SV=1	UV8b_2483	1	6.58252e-10	95.138	3	VYVGNLSYDVK(1)WHHLK	-0.09006	1	33680	1	9.09493e-06	83.214	3	VYVGNLSYDVK(1)WHHLK	0.50315	1	34680	1	1.56012e-05	70.806	3	VYVGNLSYDVK(1)WHHLK	1.0208	1	31775
Biological Process	GO:0071166	3	ribonucleoprotein complex localization	1.69	0.00200424	A0A063C5N0	34	K	40S ribosomal protein S5 OS=Ustilaginoidea virens OX=1159556 GN=UV8b_582 PE=3 SV=1	UV8b_582	1	5.6284e-12	184.27	2	LFNK(1)WDYDVEVR	0.27815	2	126450	1	4.631e-13	151.66	2	LFNK(1)WDYDVEVR	0.44153	1	122340	1	3.25239e-13	148.9	2	LFNK(1)WDYDVEVR	1.0225	2	126980
Biological Process	GO:0071166	3	ribonucleoprotein complex localization	1.69	0.00200424	A0A063C5N0	30	K	40S ribosomal protein S5 OS=Ustilaginoidea virens OX=1159556 GN=UV8b_582 PE=3 SV=1	UV8b_582	1	3.63974e-20	235.65	2	EVGNIK(1)LFNK	0.11151	1	415750	1	7.43945e-07	180.34	2	EVGNIK(1)LFNK	-0.019871	1	438660	1	4.1096e-11	194.22	2	EVGNIK(1)LFNK	0.17207	1	438350
Biological Process	GO:0071166	3	ribonucleoprotein complex localization	1.69	0.00200424	A0A063C491	143	K	ATP-dependent RNA helicase OS=Ustilaginoidea virens OX=1159556 GN=UV8b_1753 PE=4 SV=1	UV8b_1753	1	0.000579336	85.716	2	FSK(1)YMPDIK	0.18043	1	10291	1	0.0011486	81.099	2	FSK(1)YMPDIK	-0.97416	1	11967	1	0.000922433	74.424	2	FSK(1)YMPDIK	0.8585	1	11600
Biological Process	GO:0071166	3	ribonucleoprotein complex localization	1.69	0.00200424	A0A063C491	312	K	ATP-dependent RNA helicase OS=Ustilaginoidea virens OX=1159556 GN=UV8b_1753 PE=4 SV=1	UV8b_1753	1	6.61769e-05	103.8	2	ATELDK(1)LLR	0.82894	1	21744	1	0.000527796	83.623	2	ATELDK(1)LLR	-0.2587	1	28170	1	1.94602e-05	130.31	2	ATELDK(1)LLR	-1.1279	1	27320
Biological Process	GO:0071166	3	ribonucleoprotein complex localization	1.69	0.00200424	A0A063C180	735	K	Polyadenylate-binding protein OS=Ustilaginoidea virens OX=1159556 GN=UV8b_3031 PE=3 SV=1	UV8b_3031	1	4.02131e-12	185.9	2	SQGNDK(1)IGGVEVK	-0.042995	1	47324	1	7.59187e-19	180.17	2	SQGNDK(1)IGGVEVK	-0.10127	1	47754	1	7.29376e-19	171.2	2	SQGNDK(1)IGGVEVK	0.20039	1	52520
Biological Process	GO:0071166	3	ribonucleoprotein complex localization	1.69	0.00200424	A0A063C180	357	K	Polyadenylate-binding protein OS=Ustilaginoidea virens OX=1159556 GN=UV8b_3031 PE=3 SV=1	UV8b_3031	1	7.52325e-17	159.12	2	NLDDDVDDEK(1)LR	-3.151	2	71231	1	0.000157816	97.175	2	NLDDDVDDEK(1)LR	0.3195	2	77327	1	5.37583e-13	174.23	2	NLDDDVDDEK(1)LR	1.202	2	72356
Biological Process	GO:0071166	3	ribonucleoprotein complex localization	1.69	0.00200424	A0A063C9F2	609	K	Heat shock protein 70 OS=Ustilaginoidea virens OX=1159556 GN=UV8b_940 PE=3 SV=1	UV8b_940	1	0.00947001	49.16	2	LVTK(1)AMSSR	0.40756	1	30817	1	0.00277523	50.834	2	LVTK(1)AMSSR	-0.13864	1	31501	1	0.00615922	65.404	2	LVTK(1)AMSSR	0.40169	1	32221
Biological Process	GO:0045184	3	establishment of protein localization	1.29	0.00203286	A0A063BLN8	551	K	Heat shock protein 90 OS=Ustilaginoidea virens OX=1159556 GN=UV8b_7660 PE=3 SV=1	UV8b_7660	1	0.0039147	81.099	2	SLK(1)NILGEK	0.76189	1	126920	1	0.000421756	120.33	2	SLK(1)NILGEK	-0.010963	1	136290	1	0.00321679	67.881	2	SLK(1)NILGEK	0.62633	1	148410
Biological Process	GO:0071166	3	ribonucleoprotein complex localization	1.69	0.00200424	A0A063C9F2	74	K	Heat shock protein 70 OS=Ustilaginoidea virens OX=1159556 GN=UV8b_940 PE=3 SV=1	UV8b_940	1	0.00944107	93.561	2	NTVFDAK(1)R	-0.051973	1	30667	1	0.00233227	98.009	2	NTVFDAK(1)R	0.128	1	34895	1	0.000246825	150.88	2	NTVFDAK(1)R	0.9186	1	32202
Biological Process	GO:0071166	3	ribonucleoprotein complex localization	1.69	0.00200424	A0A063C9F2	566	K	Heat shock protein 70 OS=Ustilaginoidea virens OX=1159556 GN=UV8b_940 PE=3 SV=1	UV8b_940	1	1.91365e-14	150.44	2	VEEIVTDPTLSLK(1)LK	0.79672	1	382680	1	9.2541e-12	114.93	2	VEEIVTDPTLSLK(1)LK	0.47694	1	373590	1	1.02798e-13	140.57	2	VEEIVTDPTLSLK(1)LK	0.33239	1	406160
Biological Process	GO:0045184	3	establishment of protein localization	1.29	0.00203286	A0A063BLN8	338	K	Heat shock protein 90 OS=Ustilaginoidea virens OX=1159556 GN=UV8b_7660 PE=3 SV=1	UV8b_7660	1	2.85423e-06	126.2	2	NNIK(1)LYVR	-2.7053	1	129260	1	0.00227056	89.123	2	NNIK(1)LYVR	-0.19379	1	127760	1	0.000476911	113.1	2	NNIK(1)LYVR	0.039275	1	130120
Biological Process	GO:0045184	3	establishment of protein localization	1.29	0.00203286	A0A063BLN8	422	K	Heat shock protein 90 OS=Ustilaginoidea virens OX=1159556 GN=UV8b_7660 PE=3 SV=1	UV8b_7660	1	5.3056e-17	196.44	3	NIK(1)LGIHEDSQNR	0.45897	3	556980	1	3.34251e-10	168.05	2	NIK(1)LGIHEDSQNR	-0.094972	3	556880	1	1.45014e-18	157.74	2	NIK(1)LGIHEDSQNR	-0.039922	2	578150
Biological Process	GO:0045184	3	establishment of protein localization	1.29	0.00203286	A0A063BLN8	590	K	Heat shock protein 90 OS=Ustilaginoidea virens OX=1159556 GN=UV8b_7660 PE=3 SV=1	UV8b_7660	1	0.0245445	56.091	2	IMK(1)AQALR	-0.13663	1	47175	1	0.000579911	96.51	2	IMK(1)AQALR	-0.088797	1	47550	1	0.00130502	66.087	2	IMK(1)AQALR	-0.51191	1	49831
Biological Process	GO:0045184	3	establishment of protein localization	1.29	0.00203286	A0A063BLN8	383	K	Heat shock protein 90 OS=Ustilaginoidea virens OX=1159556 GN=UV8b_7660 PE=3 SV=1	UV8b_7660	1	0.000131686	69.716	2	ETLQQNK(1)IMK	-0.028236	1	16268	1	0.000588048	103.8	2	ETLQQNK(1)IMK	-0.63546	1	12573	1	0.000877824	93.467	2	ETLQQNK(1)IMK	-0.90942	1	16389
Biological Process	GO:0045184	3	establishment of protein localization	1.29	0.00203286	A0A063BLN8	188	K	Heat shock protein 90 OS=Ustilaginoidea virens OX=1159556 GN=UV8b_7660 PE=3 SV=1	UV8b_7660	1	2.15638e-23	220.81	2	DEQAEYLNESK(1)IK	-2.4509	1	81354	1	2.81918e-26	248.69	2	DEQAEYLNESK(1)IK	0.8217	1	85758	1	1.65378e-26	244.45	2	DEQAEYLNESK(1)IK	0.58455	1	86847
Biological Process	GO:0045184	3	establishment of protein localization	1.29	0.00203286	A0A063BKU5	143	K	Protein transport protein sec22 OS=Ustilaginoidea virens OX=1159556 GN=UV8b_8012 PE=3 SV=1	UV8b_8012	1	1.31418e-05	73.655	2	VMTK(1)NIEDLLYR	0.51072	1	4570.6
Biological Process	GO:0045184	3	establishment of protein localization	1.29	0.00203286	A0A063BKU5	129	K	Protein transport protein sec22 OS=Ustilaginoidea virens OX=1159556 GN=UV8b_8012 PE=3 SV=1	UV8b_8012	1	1.37191e-09	134.2	2	AAQNLDK(1)LNDELR	-0.89249	1	22768	1	8.26988e-10	190.68	2	AAQNLDK(1)LNDELR	-0.84263	1	22923	1	4.72051e-06	86.838	2	AAQNLDK(1)LNDELR	-0.23652	1	20116
Biological Process	GO:0071166	3	ribonucleoprotein complex localization	1.69	0.00200424	A0A063C377	62	K	RNA-binding La domain protein OS=Ustilaginoidea virens OX=1159556 GN=UV8b_3229 PE=4 SV=1	UV8b_3229																	1	0.017949	52.591	2	NNK(1)FDPSVR	0.43615	1	4256.7
Biological Process	GO:0071166	3	ribonucleoprotein complex localization	1.69	0.00200424	A0A063BYS1	567	K	Nuclear pore glycoprotein p62 OS=Ustilaginoidea virens OX=1159556 GN=UV8b_5773 PE=4 SV=1	UV8b_5773									1	0.00386886	80.623	2	LAEK(1)LTQQLEEK	4.5017	1	15090
Biological Process	GO:0071166	3	ribonucleoprotein complex localization	1.69	0.00200424	A0A063CC59	188	K	Putative 40S ribosomal protein S3 OS=Ustilaginoidea virens OX=1159556 GN=UV8b_413 PE=3 SV=1	UV8b_413																	1	0.0267572	45.489	2	QGVLGIK(1)VK	0.70081	1	2486.9
Biological Process	GO:0071166	3	ribonucleoprotein complex localization	1.69	0.00200424	A0A063CC59	10	K	Putative 40S ribosomal protein S3 OS=Ustilaginoidea virens OX=1159556 GN=UV8b_413 PE=3 SV=1	UV8b_413									1	0.0280649	56.202	2	AHPGSQISK(1)R	1.0385	1	4769
Biological Process	GO:0071166	3	ribonucleoprotein complex localization	1.69	0.00200424	A0A063CC59	111	K	Putative 40S ribosomal protein S3 OS=Ustilaginoidea virens OX=1159556 GN=UV8b_413 PE=3 SV=1	UV8b_413	1	0.000107049	77.072	2	YK(1)LLNGLAVR	0.82682	1	28056	1	0.000825486	91.783	2	YK(1)LLNGLAVR	0.59758	1	29043	1	0.000860244	74.486	2	YK(1)LLNGLAVR	0.38517	1	33348
Biological Process	GO:0071166	3	ribonucleoprotein complex localization	1.69	0.00200424	A0A063CC59	154	K	Putative 40S ribosomal protein S3 OS=Ustilaginoidea virens OX=1159556 GN=UV8b_413 PE=3 SV=1	UV8b_413	1	1.05293e-06	90.376	2	SMK(1)FTDGFMIHSGQPAK	-0.60213	1	38155	1	1.39469e-08	129.53	2	SMK(1)FTDGFMIHSGQPAK	-1.0646	1	40491	1	4.00951e-06	101.43	2	SMK(1)FTDGFMIHSGQPAK	-0.49546	1	37659
Biological Process	GO:0071166	3	ribonucleoprotein complex localization	1.69	0.00200424	A0A063CC59	144	K	Putative 40S ribosomal protein S3 OS=Ustilaginoidea virens OX=1159556 GN=UV8b_413 PE=3 SV=1	UV8b_413	1	1.63477e-06	135.63	2	GCEVVVSGK(1)LR	-2.8413	2	317340	1	1.65443e-05	131.22	2	GCEVVVSGK(1)LR	0.24528	2	328720	1	6.95187e-11	174.8	2	GCEVVVSGK(1)LR	0.2085	2	338530
Biological Process	GO:0071166	3	ribonucleoprotein complex localization	1.69	0.00200424	A0A063CC59	81	K	Putative 40S ribosomal protein S3 OS=Ustilaginoidea virens OX=1159556 GN=UV8b_413 PE=3 SV=1	UV8b_413	1	1.54386e-05	104.04	2	FK(1)FPENSVSLYAAK	-1.1575	1	151220	1	1.94771e-07	74.524	2	FK(1)FPENSVSLYAAK	-0.38547	1	160350	1	2.28871e-05	95.138	2	FK(1)FPENSVSLYAAK	-0.32517	1	156700
Biological Process	GO:0071166	3	ribonucleoprotein complex localization	1.69	0.00200424	A0A063CAK5	10	K	40s ribosomal protein S10b OS=Ustilaginoidea virens OX=1159556 GN=UV8b_714 PE=4 SV=1	UV8b_714	1	0.00284206	105.04	3	K(1)IHEYLFR	-3.9374	2	330180	1	0.00112381	98.009	3	K(1)IHEYLFR	2.6666	2	312050	1	0.000575835	109.36	3	K(1)IHEYLFR	0.57564	2	342390
Biological Process	GO:0071166	3	ribonucleoprotein complex localization	1.69	0.00200424	A0A063CAK5	38	K	40s ribosomal protein S10b OS=Ustilaginoidea virens OX=1159556 GN=UV8b_714 PE=4 SV=1	UV8b_714	1	4.57194e-12	150.44	2	HPDIDTK(1)NLFVIK	3.2874	2	145280	1	3.55764e-05	119.55	2	HPDIDTK(1)NLFVIK	3.8792	3	170680	1	1.50919e-12	160.62	2	HPDIDTK(1)NLFVIK	4.1511	3	166590
Biological Process	GO:0071166	3	ribonucleoprotein complex localization	1.69	0.00200424	A0A063C9F2	429	K	Heat shock protein 70 OS=Ustilaginoidea virens OX=1159556 GN=UV8b_940 PE=3 SV=1	UV8b_940																	1	0.0312668	56.014	2	GSTVPCLK(1)K	0.81006	1	31948
Biological Process	GO:0071166	3	ribonucleoprotein complex localization	1.69	0.00200424	A0A063C9F2	498	K	Heat shock protein 70 OS=Ustilaginoidea virens OX=1159556 GN=UV8b_940 PE=3 SV=1	UV8b_940	1	4.19108e-09	127.94	2	VTATEK(1)TSGR	0.37156	1	27668	1	0.00133266	76.572	2	VTATEK(1)TSGR	-0.68863	1	25300	1	1.93348e-10	135.63	2	VTATEK(1)TSGR	-1.09	1	25236
Biological Process	GO:0071166	3	ribonucleoprotein complex localization	1.69	0.00200424	A0A063C9F2	514	K	Heat shock protein 70 OS=Ustilaginoidea virens OX=1159556 GN=UV8b_940 PE=3 SV=1	UV8b_940	1	2.1019e-24	157.98	2	SANITIANSVGK(1)LSTGEIEK	0.088686	1	56821	1	2.26247e-28	211.9	2	SANITIANSVGK(1)LSTGEIEK	0.016338	1	54491	1	6.45436e-40	222.25	2	SANITIANSVGK(1)LSTGEIEK	0.12477	1	60245
Biological Process	GO:0009065	6	glutamine family amino acid catabolic process	3.56	0.00210099	A0A063BVL9	508	K	Delta 1-pyrroline-5-carboxylate dehydrogenase OS=Ustilaginoidea virens OX=1159556 GN=UV8b_5025 PE=3 SV=1	UV8b_5025	1	0.0323502	40.203	2	LAEDK(1)LR	0.18988	1	12246	1	0.0231362	46.835	2	LAEDK(1)LR	0.30372	1	12521	1	0.0229158	44.767	2	LAEDK(1)LR	-0.20486	1	14275
Biological Process	GO:0045184	3	establishment of protein localization	1.29	0.00203286	A0A063BS15	219	K	GTP-binding nuclear protein OS=Ustilaginoidea virens OX=1159556 GN=UV8b_5568 PE=3 SV=1	UV8b_5568	1	1.70043e-07	79.795	2	LVLVGDGGTGK(1)TTFVK	0.94481	1	11408	1	2.64195e-05	90.156	2	LVLVGDGGTGK(1)TTFVK	0.89493	1	15798	1	1.28909e-08	108.5	2	LVLVGDGGTGK(1)TTFVK	-0.20884	1	15007
Biological Process	GO:0045184	3	establishment of protein localization	1.29	0.00203286	A0A063BSP9	30	K	Ribosomal protein S28 OS=Ustilaginoidea virens OX=1159556 GN=UV8b_5387 PE=3 SV=1	UV8b_5387	1	0.011365	56.014	2	WADLHYK(1)K	0.57846	1	13924	1	0.00167825	101.41	2	WADLHYK(1)K	-0.82532	1	12115	1	0.00190131	93.561	2	WADLHYK(1)K	-0.73686	1	14127
Biological Process	GO:0045184	3	establishment of protein localization	1.29	0.00203286	A0A063BY73	121	K	40S ribosomal protein S2 OS=Ustilaginoidea virens OX=1159556 GN=UV8b_3360 PE=3 SV=1	UV8b_3360	1	0.00229825	77.358	2	TSK(1)EVATAIR	0.48619	1	13634	1	0.0121516	76.85	2	TSK(1)EVATAIR	-0.37106	1	15122	1	0.00120441	62.271	2	TSK(1)EVATAIR	0.30314	1	12614
Biological Process	GO:0045184	3	establishment of protein localization	1.29	0.00203286	A0A063BY73	163	K	40S ribosomal protein S2 OS=Ustilaginoidea virens OX=1159556 GN=UV8b_3360 PE=3 SV=1	UV8b_3360	1	1.24623e-09	180.81	2	QSGK(1)CGSVTVR	1.2922	1	50595	1	0.000202089	115.41	2	QSGK(1)CGSVTVR	0.39968	1	48987	1	2.6199e-05	103.69	2	QSGK(1)CGSVTVR	-1.0777	1	54551
Biological Process	GO:0045184	3	establishment of protein localization	1.29	0.00203286	A0A063BY73	84	K	40S ribosomal protein S2 OS=Ustilaginoidea virens OX=1159556 GN=UV8b_3360 PE=3 SV=1	UV8b_3360	0.998772	0.00288549	83.775	3	LKDEVMK(0.999)IK(0.001)PVQK	0.48325	1	12561	0.990501	7.30982e-06	106	3	LKDEVMK(0.991)IK(0.009)PVQK	-0.34273	1	10526	0.994981	1.54243e-05	78.043	3	LK(0.001)DEVMK(0.995)IK(0.004)PVQK	1.9663	1	10473
Biological Process	GO:0045184	3	establishment of protein localization	1.29	0.00203286	A0A063BY73	187	K	40S ribosomal protein S2 OS=Ustilaginoidea virens OX=1159556 GN=UV8b_3360 PE=3 SV=1	UV8b_3360	1	8.69934e-08	143.39	2	GTGLVASPAVK(1)R	-0.046728	1	21165	1	0.00490992	90.263	2	GTGLVASPAVK(1)R	0.039196	1	20372	1	0.00319402	65.933	2	GTGLVASPAVK(1)R	-0.25599	1	20346
Biological Process	GO:0045184	3	establishment of protein localization	1.29	0.00203286	A0A063BY73	42	K	40S ribosomal protein S2 OS=Ustilaginoidea virens OX=1159556 GN=UV8b_3360 PE=3 SV=1	UV8b_3360	1	1.34982e-05	100.84	2	EWQPVTK(1)LGR	1.1137	3	887700	1	4.89539e-05	126.48	2	EWQPVTK(1)LGR	0.25412	3	927840	1	1.13364e-07	124.81	2	EWQPVTK(1)LGR	0.25872	3	934400
Biological Process	GO:0045184	3	establishment of protein localization	1.29	0.00203286	A0A063BY73	77	K	40S ribosomal protein S2 OS=Ustilaginoidea virens OX=1159556 GN=UV8b_3360 PE=3 SV=1	UV8b_3360	1	1.21186e-06	94.791	2	EFQIVDNFLPK(1)LK	-1.8823	1	33513	1	0.000117889	67.548	2	EFQIVDNFLPK(1)LK	-0.097752	1	23026	1	1.87729e-08	94.791	2	EFQIVDNFLPK(1)LK	-2.2081	1	14455
Biological Process	GO:0045184	3	establishment of protein localization	1.29	0.00203286	A0A063BY22	337	K	Elongation factor 3 OS=Ustilaginoidea virens OX=1159556 GN=UV8b_5111 PE=4 SV=1	UV8b_5111	1	0.0597325	40.386	2	TFLPK(1)LSPGIK	-1.203	1	11627	1	0.00706138	57.888	2	TFLPK(1)LSPGIK	-1.0148	1	11818
Biological Process	GO:0045184	3	establishment of protein localization	1.29	0.00203286	A0A063BY22	852	K	Elongation factor 3 OS=Ustilaginoidea virens OX=1159556 GN=UV8b_5111 PE=4 SV=1	UV8b_5111	1	0.00343773	92.445	2	SAK(1)QIEALVGR	-2.8571	1	17580	1	0.000631803	103.87	2	SAK(1)QIEALVGR	-3.1168	1	20554	1	3.1201e-05	117.99	2	SAK(1)QIEALVGR	-2.6489	1	20132
Biological Process	GO:0045184	3	establishment of protein localization	1.29	0.00203286	A0A063BY21	198	K	Signal peptidase subunit 3 OS=Ustilaginoidea virens OX=1159556 GN=UV8b_5924 PE=3 SV=1	UV8b_5924	1	0.002651	43.613	3	NQRPK(1)YQITHPSGR	0.75313	1	6644.7									1	1.56955e-05	119.43	3	NQRPK(1)YQITHPSGR	-0.19067	1	9232.5
Biological Process	GO:0045184	3	establishment of protein localization	1.29	0.00203286	A0A063BXW9	50	K	Actin OS=Ustilaginoidea virens OX=1159556 GN=UV8b_6104 PE=3 SV=1	UV8b_6104	1	1.89471e-34	193.32	3	HHGIMIGMGQK(1)DSYVGDEAQSK	-2.2863	1	19170	1	2.59968e-14	140.3	3	HHGIMIGMGQK(1)DSYVGDEAQSK	0.24104	1	16223	1	1.14211e-07	82.725	3	HHGIMIGMGQK(1)DSYVGDEAQSK	0.81053	1	14169
Biological Process	GO:0045184	3	establishment of protein localization	1.29	0.00203286	A0A063BXW9	328	K	Actin OS=Ustilaginoidea virens OX=1159556 GN=UV8b_6104 PE=3 SV=1	UV8b_6104	1	0.00121333	58.916	2	VK(1)IIAPPER	-3.3092	1	78329	1	0.00051877	86.205	2	VK(1)IIAPPER	0.27112	1	84090	1	0.000796648	67.507	2	VK(1)IIAPPER	0.50312	1	78679
Biological Process	GO:0045184	3	establishment of protein localization	1.29	0.00203286	A0A063BXW9	326	K	Actin OS=Ustilaginoidea virens OX=1159556 GN=UV8b_6104 PE=3 SV=1	UV8b_6104	1	0.0099875	66.664	2	EITALAPSSMK(1)VK	-1.086	1	51534	1	9.15476e-05	90.306	2	EITALAPSSMK(1)VK	-1.3702	1	59724	1	0.00150021	81.335	2	EITALAPSSMK(1)VK	-1.3599	1	56613
Biological Process	GO:0045184	3	establishment of protein localization	1.29	0.00203286	A0A063BXW2	16	K	Protein arginine N-methyltransferase 1 OS=Ustilaginoidea virens OX=1159556 GN=UV8b_5031 PE=3 SV=1	UV8b_5031									1	7.30304e-05	138.71	3	MK(1)ALAHSEQHYFK	1.2215	1	5363.3	1	4.10114e-06	150.44	3	MK(1)ALAHSEQHYFK	-0.22902	1	5657.4
Biological Process	GO:0045184	3	establishment of protein localization	1.29	0.00203286	A0A063BXW2	50	K	Protein arginine N-methyltransferase 1 OS=Ustilaginoidea virens OX=1159556 GN=UV8b_5031 PE=3 SV=1	UV8b_5031	1	4.05204e-13	131.54	2	SYMNAIVQNK(1)HLFK	-0.36016	1	3046.3
Biological Process	GO:0045184	3	establishment of protein localization	1.29	0.00203286	A0A063BXU6	59	K	40S ribosomal protein S0 OS=Ustilaginoidea virens OX=1159556 GN=RPS0 PE=3 SV=1	RPS0	1	4.71628e-06	118.91	2	TWEK(1)IVLAAR	-1.0493	2	240700	1	1.13964e-05	124.81	2	TWEK(1)IVLAAR	-0.15927	2	240890	1	3.02021e-07	109.88	2	TWEK(1)IVLAAR	0.24753	1	199720
Biological Process	GO:0045184	3	establishment of protein localization	1.29	0.00203286	A0A063BXU6	42	K	40S ribosomal protein S0 OS=Ustilaginoidea virens OX=1159556 GN=RPS0 PE=3 SV=1	RPS0	1	5.66962e-06	100.07	3	NLQVHMEPYLWK(1)TR	-0.99819	2	48867	1	7.21771e-08	142.08	3	NLQVHMEPYLWK(1)TR	0.85742	2	52447	1	5.13317e-09	133.07	3	NLQVHMEPYLWK(1)TR	1.0683	1	33020
Biological Process	GO:0045184	3	establishment of protein localization	1.29	0.00203286	A0A063BXU6	91	K	40S ribosomal protein S0 OS=Ustilaginoidea virens OX=1159556 GN=RPS0 PE=3 SV=1	RPS0	1	1.36137e-22	195.36	2	AVLK(1)FAAHTGASSIAGR	-0.61974	2	184090	1	2.31009e-13	188.19	2	AVLK(1)FAAHTGASSIAGR	-0.33874	2	187910	1	2.37046e-27	176.58	2	AVLK(1)FAAHTGASSIAGR	0.18901	2	199790
Biological Process	GO:0045184	3	establishment of protein localization	1.29	0.00203286	A0A063BXP9	255	K	Cytochrome c biogenesis factor OS=Ustilaginoidea virens OX=1159556 GN=UV8b_3551 PE=4 SV=1	UV8b_3551																	1	1.115e-05	123.42	2	EK(1)ALGTENYK	-0.53418	2	13509
Biological Process	GO:0045184	3	establishment of protein localization	1.29	0.00203286	A0A063BXP9	363	K	Cytochrome c biogenesis factor OS=Ustilaginoidea virens OX=1159556 GN=UV8b_3551 PE=4 SV=1	UV8b_3551	1	0.00024854	122.44	2	TPDVLNK(1)LR	1.1363	2	190650	1	0.000501669	98.009	2	TPDVLNK(1)LR	-0.11562	1	168770	1	3.66092e-06	141.93	2	TPDVLNK(1)LR	0.26882	2	199610
Biological Process	GO:0045184	3	establishment of protein localization	1.29	0.00203286	A0A063BY73	51	K	40S ribosomal protein S2 OS=Ustilaginoidea virens OX=1159556 GN=UV8b_3360 PE=3 SV=1	UV8b_3360									1	6.95916e-06	82.822	3	AGK(1)INSMEEIYLHSLPIK	-0.8377	1	17314	1	0.000116858	63.947	3	AGK(1)INSMEEIYLHSLPIK	-0.28644	1	16463
Biological Process	GO:0045184	3	establishment of protein localization	1.29	0.00203286	A0A063BXP9	322	K	Cytochrome c biogenesis factor OS=Ustilaginoidea virens OX=1159556 GN=UV8b_3551 PE=4 SV=1	UV8b_3551	1	0.0128509	57.032	2	TIYADFK(1)LIAK	0.66641	2	35728	1	0.00469299	50.297	2	TIYADFK(1)LIAK	0.73078	1	25941	1	0.0011354	83.358	2	TIYADFK(1)LIAK	1.6444	2	39810
Biological Process	GO:0045184	3	establishment of protein localization	1.29	0.00203286	A0A063BYF7	673	K	Kinesin-like protein OS=Ustilaginoidea virens OX=1159556 GN=UV8b_5879 PE=3 SV=1	UV8b_5879	1	0.0026552	70.389	2	TLLEK(1)AYSSR	0.78372	1	9403.1	1	0.00287327	48.785	2	TLLEK(1)AYSSR	-0.81341	1	10131	1	0.00263317	68.49	2	TLLEK(1)AYSSR	0.93651	1	9115.2
Biological Process	GO:0045184	3	establishment of protein localization	1.29	0.00203286	A0A063BYN2	59	K	ATP synthase D chain OS=Ustilaginoidea virens OX=1159556 GN=UV8b_3177 PE=4 SV=1	UV8b_3177	1	0.000225521	123.5	2	AIEK(1)LHLTR	1.1999	1	127730	1	0.00039673	112.8	2	AIEK(1)LHLTR	0.64119	1	136720	1	2.01742e-05	139.02	2	AIEK(1)LHLTR	0.24202	1	136750
Biological Process	GO:0045184	3	establishment of protein localization	1.29	0.00203286	A0A063C0H2	161	K	RNase L inhibitor of the ABC superfamily OS=Ustilaginoidea virens OX=1159556 GN=UV8b_4366 PE=4 SV=1	UV8b_4366	1	0.0152088	62.969	2	SVK(1)ALISSR	-2.319	1	22490	1	0.00338327	81.163	2	SVK(1)ALISSR	-0.14765	1	21956
Biological Process	GO:0045184	3	establishment of protein localization	1.29	0.00203286	A0A063C0H2	94	K	RNase L inhibitor of the ABC superfamily OS=Ustilaginoidea virens OX=1159556 GN=UV8b_4366 PE=4 SV=1	UV8b_4366	1	0.00132309	85.622	2	STALK(1)ILSGK	0.2465	1	9539.4	1	0.00321607	55.235	2	STALK(1)ILSGK	0.45668	1	9298.5	1	0.00307674	64.064	2	STALK(1)ILSGK	1.2831	1	12859
Biological Process	GO:0045184	3	establishment of protein localization	1.29	0.00203286	A0A063C0A2	111	K	Putative ribosome associated DnaJ chaperone Zuotin OS=Ustilaginoidea virens OX=1159556 GN=UV8b_3436 PE=4 SV=1	UV8b_3436	1	0.00914998	45.489	2	VLGISK(1)YR	-3.0836	1	30250	1	0.00186647	89.123	2	VLGISK(1)YR	-1.0588	1	31544	1	0.000445559	100.75	2	VLGISK(1)YR	-0.65499	1	30879
Biological Process	GO:0045184	3	establishment of protein localization	1.29	0.00203286	A0A063C0A2	419	K	Putative ribosome associated DnaJ chaperone Zuotin OS=Ustilaginoidea virens OX=1159556 GN=UV8b_3436 PE=4 SV=1	UV8b_3436	1	0.0013664	108.93	2	LSGLAIGEK(1)IK	0.098082	1	24249	1	0.000297694	101.82	2	LSGLAIGEK(1)IK	-0.39058	1	26177	1	2.40837e-05	99.34	2	LSGLAIGEK(1)IK	-0.23698	1	29805
Biological Process	GO:0045184	3	establishment of protein localization	1.29	0.00203286	A0A063C0A2	421	K	Putative ribosome associated DnaJ chaperone Zuotin OS=Ustilaginoidea virens OX=1159556 GN=UV8b_3436 PE=4 SV=1	UV8b_3436	1	0.00197699	74.849	2	IK(1)AIWSDEVK	0.31145	1	7961.4	1	0.00188864	81.099	2	IK(1)AIWSDEVK	0.60404	1	9402.2	1	0.00259133	69.915	2	IK(1)AIWSDEVK	0.038298	1	12550
Biological Process	GO:0045184	3	establishment of protein localization	1.29	0.00203286	A0A063C082	799	K	Heat shock protein 70-like protein OS=Ustilaginoidea virens OX=1159556 GN=UV8b_5228 PE=3 SV=1	UV8b_5228									1	0.00149021	91.783	2	PAK(1)LASLR	-0.50762	1	16855	1	0.00320037	72.038	2	PAK(1)LASLR	0.27343	1	18715
Biological Process	GO:0045184	3	establishment of protein localization	1.29	0.00203286	A0A063C082	471	K	Heat shock protein 70-like protein OS=Ustilaginoidea virens OX=1159556 GN=UV8b_5228 PE=3 SV=1	UV8b_5228	1	0.0151927	58.476	2	ISEGPMYASGLK(1)R	0.39844	1	4459.2									1	0.00273823	79.889	2	ISEGPMYASGLK(1)R	1.2341	1	4728.8
Biological Process	GO:0045184	3	establishment of protein localization	1.29	0.00203286	A0A063C004	24	K	Small GTP-binding protein YPTI OS=Ustilaginoidea virens OX=1159556 GN=UV8b_4504 PE=4 SV=1	UV8b_4504	1	9.79005e-19	196.44	2	YATEGVNK(1)LLVGNK	-0.068067	1	302960	1	8.39528e-23	215.79	2	YATEGVNK(1)LLVGNK	-0.4016	1	344010	1	2.41938e-44	261.49	2	YATEGVNK(1)LLVGNK	-0.080247	1	334330
Biological Process	GO:0045184	3	establishment of protein localization	1.29	0.00203286	A0A063C004	30	K	Small GTP-binding protein YPTI OS=Ustilaginoidea virens OX=1159556 GN=UV8b_4504 PE=4 SV=1	UV8b_4504	1	0.00269594	65.933	2	LLVGNK(1)SDMSDK	1.0178	1	5952.2	1	0.00307241	77.358	2	LLVGNK(1)SDMSDK	-1.3961	1	5534.2
Biological Process	GO:0045184	3	establishment of protein localization	1.29	0.00203286	A0A063BZZ7	187	K	Coatomer zeta subunit OS=Ustilaginoidea virens OX=1159556 GN=UV8b_4310 PE=4 SV=1	UV8b_4310	1	0.000135059	141.93	2	SK(1)LADWLR	0.92465	2	43254	1	0.00201006	86.205	2	SK(1)LADWLR	0.62655	2	44705	1	0.000211621	133.98	2	SK(1)LADWLR	0.46033	2	46228
Biological Process	GO:0045184	3	establishment of protein localization	1.29	0.00203286	A0A063BZZ7	57	K	Coatomer zeta subunit OS=Ustilaginoidea virens OX=1159556 GN=UV8b_4310 PE=4 SV=1	UV8b_4310	1	0.0226355	52.591	2	AFEK(1)GLVEK	3.478	1	52414	1	0.0485037	50.297	2	AFEK(1)GLVEK	3.5914	1	45838	1	0.0131058	74.424	2	AFEK(1)GLVEK	2.4275	1	47456
Biological Process	GO:0045184	3	establishment of protein localization	1.29	0.00203286	A0A063BZR1	18	K	Ran GTPase activating protein 1 OS=Ustilaginoidea virens OX=1159556 GN=UV8b_5341 PE=4 SV=1	UV8b_5341	1	4.94647e-07	110.91	2	GLK(1)LDTAADVEPHIK	-0.80442	1	29836	1	4.52874e-05	93.772	2	GLK(1)LDTAADVEPHIK	-1.369	1	34414	1	1.0181e-05	108.91	2	GLK(1)LDTAADVEPHIK	-0.59959	1	33026
Biological Process	GO:0045184	3	establishment of protein localization	1.29	0.00203286	A0A063BZR1	15	K	Ran GTPase activating protein 1 OS=Ustilaginoidea virens OX=1159556 GN=UV8b_5341 PE=4 SV=1	UV8b_5341	1	0.000104646	79.059	2	LFTLEGK(1)GLK	-0.58514	2	68149	1	0.000968901	79.059	2	LFTLEGK(1)GLK	-0.23079	1	72944	1	7.53719e-05	93.467	2	LFTLEGK(1)GLK	-0.19368	1	72090
Biological Process	GO:0045184	3	establishment of protein localization	1.29	0.00203286	A0A063BZR1	8	K	Ran GTPase activating protein 1 OS=Ustilaginoidea virens OX=1159556 GN=UV8b_5341 PE=4 SV=1	UV8b_5341	1	1.20234e-05	76.563	2	APSTSNK(1)LFTLEGK	1.6824	1	86105	1	0.0427058	59.67	2	APSTSNK(1)LFTLEGK	1.5099	1	79994	1	0.00753552	76.196	2	APSTSNK(1)LFTLEGK	1.4841	1	87806
Biological Process	GO:0045184	3	establishment of protein localization	1.29	0.00203286	A0A063BZM7	136	K	Chaperonin OS=Ustilaginoidea virens OX=1159556 GN=UV8b_3592 PE=3 SV=1	UV8b_3592	1	3.42887e-11	105.78	2	TAGGIFLPESSVEK(1)LNEGK	-0.58675	1	55124	1	4.63894e-09	100.56	2	TAGGIFLPESSVEK(1)LNEGK	-0.58573	1	59807	1	2.73467e-08	70.552	2	TAGGIFLPESSVEK(1)LNEGK	-0.60256	1	57272
Biological Process	GO:0045184	3	establishment of protein localization	1.29	0.00203286	A0A063BZM7	141	K	Chaperonin OS=Ustilaginoidea virens OX=1159556 GN=UV8b_3592 PE=3 SV=1	UV8b_3592	1	4.46416e-06	93.649	2	LNEGK(1)VLAVGPGALDK	0.27863	1	85161	1	3.68896e-12	160.07	2	LNEGK(1)VLAVGPGALDK	0.54686	1	92964	1	1.53737e-05	97.084	2	LNEGK(1)VLAVGPGALDK	0.10465	2	99891
Biological Process	GO:0045184	3	establishment of protein localization	1.29	0.00203286	A0A063BZ91	70	K	Mitochondrial outer membrane 72Kda protein OS=Ustilaginoidea virens OX=1159556 GN=UV8b_3015 PE=4 SV=1	UV8b_3015	1	0.0311715	49.16	2	LDSSPK(1)LSK	-0.87637	1	8238.1
Biological Process	GO:0045184	3	establishment of protein localization	1.29	0.00203286	A0A063BYV6	208	K	Putative ATP dependent RNA helicase (Dbp5) OS=Ustilaginoidea virens OX=1159556 GN=UV8b_3722 PE=3 SV=1	UV8b_3722	1	0.0162546	56.014	2	QLDASK(1)LK	-0.33792	1	14929	1	0.00292623	72.492	2	QLDASK(1)LK	-0.61493	1	15512
Biological Process	GO:0045184	3	establishment of protein localization	1.29	0.00203286	A0A063BYV6	91	K	Putative ATP dependent RNA helicase (Dbp5) OS=Ustilaginoidea virens OX=1159556 GN=UV8b_3722 PE=3 SV=1	UV8b_3722	0.997292	0.00143781	68.108	3	GLLAENFLK(0.003)PSK(0.997)IQGR	-0.84646	1	10846	0.972587	0.000757696	66.953	3	GLLAENFLK(0.027)PSK(0.973)IQGR	-0.44549	1	8631	0.857082	0.000978988	49.097	3	GLLAENFLK(0.143)PSK(0.857)IQGR	0.52346	1	11575
Biological Process	GO:0045184	3	establishment of protein localization	1.29	0.00203286	A0A063BYJ2	178	K	Putative B56-delta regulatory subunit of protein phosphatase 2A OS=Ustilaginoidea virens OX=1159556 GN=UV8b_4011 PE=4 SV=1	UV8b_4011	1	0.00146141	79.311	2	RLDSLK(1)LQDASGK	0.65506	3	19513	1	0.000222698	110.52	2	RLDSLK(1)LQDASGK	-0.54578	2	19306	1	0.0621987	54.309	2	RLDSLK(1)LQDASGK	-0.74557	1	8146.9
Biological Process	GO:0045184	3	establishment of protein localization	1.29	0.00203286	A0A063BSP9	23	K	Ribosomal protein S28 OS=Ustilaginoidea virens OX=1159556 GN=UV8b_5387 PE=3 SV=1	UV8b_5387	1	9.29704e-07	154.66	2	DQK(1)WADLHYK	-0.43229	4	159510	1	0.000267317	110.88	2	DQK(1)WADLHYK	-0.15507	2	56311	1	0.000279895	92.445	2	DQK(1)WADLHYK	0.50885	3	134000
Biological Process	GO:0045184	3	establishment of protein localization	1.29	0.00203286	A0A063BXP9	152	K	Cytochrome c biogenesis factor OS=Ustilaginoidea virens OX=1159556 GN=UV8b_3551 PE=4 SV=1	UV8b_3551	1	2.19575e-07	127.07	2	LASNPK(1)TSAFLADPTFMAK	0.56889	1	55483	1	9.82847e-20	168.69	2	LASNPK(1)TSAFLADPTFMAK	-0.69121	1	50728	1	6.11359e-10	131.48	2	LASNPK(1)TSAFLADPTFMAK	-0.42486	1	48544
Biological Process	GO:0045184	3	establishment of protein localization	1.29	0.00203286	A0A063BXP9	451	K	Cytochrome c biogenesis factor OS=Ustilaginoidea virens OX=1159556 GN=UV8b_3551 PE=4 SV=1	UV8b_3551	1	0.000207499	87.251	2	KDPK(1)FIR	-1.2191	1	31957
Biological Process	GO:0045184	3	establishment of protein localization	1.29	0.00203286	A0A063BVT9	127	K	Mitochondrial import receptor subunit TOM40 OS=Ustilaginoidea virens OX=1159556 GN=UV8b_6108 PE=4 SV=1	UV8b_6108	1	0.00122739	96.311	2	WTDK(1)LVSK	-3.1607	1	11079	1	0.00308728	67.507	2	WTDK(1)LVSK	9.565	1	11088	1	0.0159009	46.447	2	WTDK(1)LVSK	0.90462	1	11475
Biological Process	GO:0045184	3	establishment of protein localization	1.29	0.00203286	A0A063BVT9	294	K	Mitochondrial import receptor subunit TOM40 OS=Ustilaginoidea virens OX=1159556 GN=UV8b_6108 PE=4 SV=1	UV8b_6108	1	0.0327484	61.48	2	GK(1)LSCLLEK	0.81811	1	13999	1	0.0237727	52.591	2	GK(1)LSCLLEK	0.083965	1	16138	1	0.0026452	69.915	2	GK(1)LSCLLEK	0.25449	1	15477
Biological Process	GO:0045184	3	establishment of protein localization	1.29	0.00203286	A0A063BVT9	34	K	Mitochondrial import receptor subunit TOM40 OS=Ustilaginoidea virens OX=1159556 GN=UV8b_6108 PE=4 SV=1	UV8b_6108	1	2.65952e-06	98.865	2	AK(1)LGLPNPGTTENLSK	-0.8217	1	6771.5	1	0.00164366	61.067	2	AK(1)LGLPNPGTTENLSK	-0.26363	1	9545.5	1	0.000428588	72.327	2	AK(1)LGLPNPGTTENLSK	-0.89148	1	7369.2
Biological Process	GO:0045184	3	establishment of protein localization	1.29	0.00203286	A0A063BVR5	704	K	Matrix AAA protease MAP-1 OS=Ustilaginoidea virens OX=1159556 GN=UV8b_6078 PE=3 SV=1	UV8b_6078	1	2.05146e-05	115.05	2	VK(1)FSDVAGLEEAK	0.45882	1	18383	1	9.71668e-05	112.95	2	VK(1)FSDVAGLEEAK	0.50927	1	21217	1	0.000161864	56.938	2	VK(1)FSDVAGLEEAK	0.081953	1	20984
Biological Process	GO:0045184	3	establishment of protein localization	1.29	0.00203286	A0A063BVR5	579	K	Matrix AAA protease MAP-1 OS=Ustilaginoidea virens OX=1159556 GN=UV8b_6078 PE=3 SV=1	UV8b_6078	1	0.0314633	58.916	2	TAFLDK(1)GLVR	-1.603	1	21832	1	0.0328157	54.436	2	TAFLDK(1)GLVR	-1.8564	1	21587	1	0.0215502	52.591	2	TAFLDK(1)GLVR	-2.1082	1	17159
Biological Process	GO:0045184	3	establishment of protein localization	1.29	0.00203286	A0A063BVJ4	58	K	Protein kinase C OS=Ustilaginoidea virens OX=1159556 GN=UV8b_5857 PE=3 SV=1	UV8b_5857									1	0.000409098	83.358	2	NLQFFEEK(1)LR	0.44772	1	11878	1	0.00241771	47.561	2	NLQFFEEK(1)LR	-1.1555	1	10634
Biological Process	GO:0045184	3	establishment of protein localization	1.29	0.00203286	A0A063BVJ4	146	K	Protein kinase C OS=Ustilaginoidea virens OX=1159556 GN=UV8b_5857 PE=3 SV=1	UV8b_5857	1	9.93042e-05	124.81	2	PNFTK(1)LDLIK	-0.63764	1	2331.5									1	0.00187227	101.48	2	PNFTK(1)LDLIK	0.23643	1	3704.3
Biological Process	GO:0045184	3	establishment of protein localization	1.29	0.00203286	A0A063BV45	61	K	Nuclear transport factor 2 OS=Ustilaginoidea virens OX=1159556 GN=UV8b_6302 PE=4 SV=1	UV8b_6302	1	0.00299245	72.492	2	LVGLPFQK(1)VK	-0.063697	1	116310	1	0.00592665	62.88	2	LVGLPFQK(1)VK	0.18961	1	120130	1	0.00141406	105.81	2	LVGLPFQK(1)VK	0.38163	1	115250
Biological Process	GO:0045184	3	establishment of protein localization	1.29	0.00203286	A0A063BV02	481	K	Uncharacterized protein OS=Ustilaginoidea virens OX=1159556 GN=UV8b_4471 PE=4 SV=1	UV8b_4471	1	0.000437417	90.142	3	LK(1)HEVLGCYLK	-2.2835	2	35613	1	0.000202894	77.358	2	LK(1)HEVLGCYLK	-1.1864	2	36050	1	4.3765e-06	117.99	2	LK(1)HEVLGCYLK	0.01161	2	37023
Biological Process	GO:0045184	3	establishment of protein localization	1.29	0.00203286	A0A063BV02	494	K	Uncharacterized protein OS=Ustilaginoidea virens OX=1159556 GN=UV8b_4471 PE=4 SV=1	UV8b_4471	1	3.30359e-08	126.29	2	GTNK(1)NLPQWGFK	-0.78864	1	29019	1	2.95126e-06	129.28	2	GTNK(1)NLPQWGFK	-1.0712	1	31344	1	8.15166e-06	120.65	2	GTNK(1)NLPQWGFK	-0.25954	1	29879
Biological Process	GO:0045184	3	establishment of protein localization	1.29	0.00203286	A0A063BUW4	101	K	Putative 6-phosphogluconolactonase OS=Ustilaginoidea virens OX=1159556 GN=UV8b_4625 PE=4 SV=1	UV8b_4625	1	1.71222e-09	130.78	2	AELLDK(1)LPADQQPTVR	-0.42915	1	27604	1	5.00406e-08	99.668	2	AELLDK(1)LPADQQPTVR	0.19154	1	21773	1	2.20706e-08	94.63	2	AELLDK(1)LPADQQPTVR	-0.44282	1	27785
Biological Process	GO:0045184	3	establishment of protein localization	1.29	0.00203286	A0A063BUS4	720	K	Coatomer subunit beta OS=Ustilaginoidea virens OX=1159556 GN=UV8b_5378 PE=4 SV=1	UV8b_5378																	1	6.37889e-37	179.21	2	ATGGEASTEDLSSK(1)LSR	-0.075754	1	9265.8
Biological Process	GO:0045184	3	establishment of protein localization	1.29	0.00203286	A0A063BUS4	298	K	Coatomer subunit beta OS=Ustilaginoidea virens OX=1159556 GN=UV8b_5378 PE=4 SV=1	UV8b_5378	1	5.17745e-12	135.5	2	EADNNVK(1)LIVLDR	2.3924	1	13101	1	1.01818e-09	150.44	2	EADNNVK(1)LIVLDR	2.4906	1	14303	1	1.62514e-18	175.54	2	EADNNVK(1)LIVLDR	2.5117	1	12241
Biological Process	GO:0045184	3	establishment of protein localization	1.29	0.00203286	A0A063BUS4	284	K	Coatomer subunit beta OS=Ustilaginoidea virens OX=1159556 GN=UV8b_5378 PE=4 SV=1	UV8b_5378	1	0.00296866	83.775	2	AAATK(1)FIELSIK	-0.32817	1	25815	1	0.00150412	66.664	2	AAATK(1)FIELSIK	-0.28041	1	24486	1	1.15334e-08	127.03	2	AAATK(1)FIELSIK	0.3328	1	32321
Biological Process	GO:0045184	3	establishment of protein localization	1.29	0.00203286	A0A063BTX5	382	K	ArfGAP family protein OS=Ustilaginoidea virens OX=1159556 GN=UV8b_7327 PE=4 SV=1	UV8b_7327	1	8.0607e-06	92.747	2	FGSQK(1)GISSDEYFGK	0.18019	1	10691	1	5.08735e-05	105.08	2	FGSQK(1)GISSDEYFGK	-0.045299	1	11804	1	2.68873e-08	122.2	2	FGSQK(1)GISSDEYFGK	-0.65941	1	10149
Biological Process	GO:0045184	3	establishment of protein localization	1.29	0.00203286	A0A063BSX7	68	K	Protein mlo3-like protein OS=Ustilaginoidea virens OX=1159556 GN=UV8b_5214 PE=4 SV=1	UV8b_5214									1	0.00458631	49.487	2	ATASGESK(1)VIVSNLPR	-1.2612	1	5394.6
Biological Process	GO:0045184	3	establishment of protein localization	1.29	0.00203286	A0A063BSX7	4	K	Protein mlo3-like protein OS=Ustilaginoidea virens OX=1159556 GN=UV8b_5214 PE=4 SV=1	UV8b_5214	0.99993	4.31093e-09	113.86	2	SSK(1)LDKPLDDIVSAK	-0.46759	2	41621	0.99991	3.85641e-05	86.135	2	SSK(1)LDKPLDDIVSAK	-0.26936	1	21242	0.999998	6.04639e-08	122.2	2	SSK(1)LDKPLDDIVSAK	-0.47442	1	16606
Biological Process	GO:0045184	3	establishment of protein localization	1.29	0.00203286	A0A063BSP9	50	K	Ribosomal protein S28 OS=Ustilaginoidea virens OX=1159556 GN=UV8b_5387 PE=3 SV=1	UV8b_5387	1	2.39625e-10	132.01	2	SSPFGGSSHAK(1)GIVLEK	-2.7955	2	129980	1	2.66327e-09	139.94	2	SSPFGGSSHAK(1)GIVLEK	-0.39324	2	136230	1	3.03046e-14	133.93	2	SSPFGGSSHAK(1)GIVLEK	-0.48103	2	131960
Biological Process	GO:0045184	3	establishment of protein localization	1.29	0.00203286	A0A063BSP9	56	K	Ribosomal protein S28 OS=Ustilaginoidea virens OX=1159556 GN=UV8b_5387 PE=3 SV=1	UV8b_5387	1	3.10781e-05	110.52	2	GIVLEK(1)VGVEAK	0.25702	1	108270	1	7.13596e-07	122.51	2	GIVLEK(1)VGVEAK	-0.22521	1	110650	1	6.81671e-07	101.45	2	GIVLEK(1)VGVEAK	-0.75734	1	112210
Biological Process	GO:0045184	3	establishment of protein localization	1.29	0.00203286	A0A063BVU1	100	K	Poly(A)+ RNA export protein OS=Ustilaginoidea virens OX=1159556 GN=UV8b_4086 PE=4 SV=1	UV8b_4086	1	0.0209116	61.48	2	VASASADK(1)NLK	0.43334	1	15005	1	0.0499666	63.397	2	VASASADK(1)NLK	-0.16798	1	13940	1	0.0194934	59.645	2	VASASADK(1)NLK	-0.25431	1	16401
Biological Process	GO:0045184	3	establishment of protein localization	1.29	0.00203286	A0A063BXP9	266	K	Cytochrome c biogenesis factor OS=Ustilaginoidea virens OX=1159556 GN=UV8b_3551 PE=4 SV=1	UV8b_3551	1	9.41626e-06	77.157	2	K(1)FDEAIEHYSK	0.017363	1	7859.6	1	0.000102553	114.93	2	K(1)FDEAIEHYSK	-0.46047	1	7638.4	1	5.04767e-05	84.309	2	K(1)FDEAIEHYSK	0.50058	1	7906
Biological Process	GO:0045184	3	establishment of protein localization	1.29	0.00203286	A0A063BVU3	612	K	MICOS complex subunit MIC60 OS=Ustilaginoidea virens OX=1159556 GN=UV8b_6113 PE=3 SV=1	UV8b_6113	1	0.000549324	102.55	2	LLEQALALK(1)R	-0.32424	1	18085	1	0.000134845	97.277	2	LLEQALALK(1)R	0.21455	1	20375	1	8.18281e-05	86.205	2	LLEQALALK(1)R	-0.14991	1	18897
Biological Process	GO:0045184	3	establishment of protein localization	1.29	0.00203286	A0A063BVU9	145	K	ERV25 protein OS=Ustilaginoidea virens OX=1159556 GN=UV8b_5731 PE=3 SV=1	UV8b_5731	0.877332	3.94604e-11	89.359	3	DWSAIQATEK(0.877)LK(0.123)PVEADLR	-0.16322	1	12507	0.973161	1.75368e-06	93.026	3	DWSAIQATEK(0.973)LK(0.027)PVEADLR	-0.14544	1	14192
Biological Process	GO:0045184	3	establishment of protein localization	1.29	0.00203286	A0A063BXP9	560	K	Cytochrome c biogenesis factor OS=Ustilaginoidea virens OX=1159556 GN=UV8b_3551 PE=4 SV=1	UV8b_3551	1	0.00297342	83.623	2	IQK(1)LMAAGVIR	-0.74065	1	113720	1	0.00133654	85.716	2	IQK(1)LMAAGVIR	-1.2432	1	113310	1	2.28384e-05	115.86	2	IQK(1)LMAAGVIR	-0.79603	1	116180
Biological Process	GO:0045184	3	establishment of protein localization	1.29	0.00203286	A0A063BXP9	302	K	Cytochrome c biogenesis factor OS=Ustilaginoidea virens OX=1159556 GN=UV8b_3551 PE=4 SV=1	UV8b_3551	1	2.8788e-08	121.71	2	GDYDK(1)CIEACSK	1.1818	1	19840	1	6.17823e-19	208.03	2	GDYDK(1)CIEACSK	-0.37694	1	18611	1	2.10598e-09	126.48	2	GDYDK(1)CIEACSK	0.58735	1	21070
Biological Process	GO:0045184	3	establishment of protein localization	1.29	0.00203286	A0A063BXP9	100	K	Cytochrome c biogenesis factor OS=Ustilaginoidea virens OX=1159556 GN=UV8b_3551 PE=4 SV=1	UV8b_3551	1	5.74998e-07	66.106	3	GDLLGANDAYEEGLK(1)HDASNAQLK	0.54969	1	9849.8	1	3.19766e-11	97.681	3	GDLLGANDAYEEGLK(1)HDASNAQLK	0.24865	1	12936	1	3.60523e-15	97.551	3	GDLLGANDAYEEGLK(1)HDASNAQLK	1.6862	1	9360.5
Biological Process	GO:0045184	3	establishment of protein localization	1.29	0.00203286	A0A063BXP9	8	K	Cytochrome c biogenesis factor OS=Ustilaginoidea virens OX=1159556 GN=UV8b_3551 PE=4 SV=1	UV8b_3551	1	4.95696e-08	138.23	2	ASADELK(1)ALGNK	-0.27547	2	54469	1	1.41201e-06	144.47	2	ASADELK(1)ALGNK	0.13841	2	61575	1	1.11646e-13	156.57	2	ASADELK(1)ALGNK	-0.080353	1	52030
Biological Process	GO:0045184	3	establishment of protein localization	1.29	0.00203286	A0A063BXP9	13	K	Cytochrome c biogenesis factor OS=Ustilaginoidea virens OX=1159556 GN=UV8b_3551 PE=4 SV=1	UV8b_3551	1	4.47878e-06	104.39	2	ALGNK(1)AIADK	-0.16423	2	57327	1	0.000133238	104.39	2	ALGNK(1)AIADK	0.29647	1	53137	1	1.37286e-05	143.39	2	ALGNK(1)AIADK	0.47616	1	58140
Biological Process	GO:0045184	3	establishment of protein localization	1.29	0.00203286	A0A063BXG6	853	K	Exportin-1 OS=Ustilaginoidea virens OX=1159556 GN=UV8b_5246 PE=4 SV=1	UV8b_5246									1	0.000759163	53.051	3	AINLHCFPALLK(1)LDNNQFK	-1.6391	1	2910.5
Biological Process	GO:0045184	3	establishment of protein localization	1.29	0.00203286	A0A063BXG6	396	K	Exportin-1 OS=Ustilaginoidea virens OX=1159556 GN=UV8b_5246 PE=4 SV=1	UV8b_5246	1	0.00253775	83.438	2	HK(1)YNEVLSNLR	-2.5512	1	34634	1	0.00146131	72.922	2	HK(1)YNEVLSNLR	0.48597	1	35692	1	4.506e-05	108.4	2	HK(1)YNEVLSNLR	0.37366	1	34963
Biological Process	GO:0045184	3	establishment of protein localization	1.29	0.00203286	A0A063BXG6	544	K	Exportin-1 OS=Ustilaginoidea virens OX=1159556 GN=UV8b_5246 PE=4 SV=1	UV8b_5246	1	0.0530714	42.229	2	FLK(1)AHWK	1.4208	1	11552	1	0.00341257	69.093	2	FLK(1)AHWK	0.87154	1	11139	1	0.00538926	49.058	2	FLK(1)AHWK	-0.82772	1	11933
Biological Process	GO:0045184	3	establishment of protein localization	1.29	0.00203286	A0A063BXG6	548	K	Exportin-1 OS=Ustilaginoidea virens OX=1159556 GN=UV8b_5246 PE=4 SV=1	UV8b_5246	1	0.00703322	61.494	2	AHWK(1)FLK	0.1652	1	14162	1	0.0199492	49.058	2	AHWK(1)FLK	0.27243	1	14845	1	0.00772208	49.058	2	AHWK(1)FLK	1.4107	1	13740
Biological Process	GO:0045184	3	establishment of protein localization	1.29	0.00203286	A0A063BX19	26	K	Putative ATP dependent RNA helicase (Dbp5) OS=Ustilaginoidea virens OX=1159556 GN=UV8b_3721 PE=4 SV=1	UV8b_3721	1	0.000732552	100.75	2	QELLAK(1)FR	0.60385	1	11900									1	0.00269176	82.716	2	QELLAK(1)FR	-0.56383	1	17009
Biological Process	GO:0045184	3	establishment of protein localization	1.29	0.00203286	A0A063BX10	67	K	Uncharacterized protein OS=Ustilaginoidea virens OX=1159556 GN=UV8b_4497 PE=4 SV=1	UV8b_4497	1	0.00226237	88.181	2	VNK(1)GLESTR	0.85817	1	20240	1	0.00917716	85.716	2	VNK(1)GLESTR	0.24852	1	21271	1	0.00230489	65.404	2	VNK(1)GLESTR	0.49437	1	22143
Biological Process	GO:0045184	3	establishment of protein localization	1.29	0.00203286	A0A063BX10	37	K	Uncharacterized protein OS=Ustilaginoidea virens OX=1159556 GN=UV8b_4497 PE=4 SV=1	UV8b_4497	1	1.39723e-05	122.44	2	LQK(1)LLTSNR	0.024965	1	9150.4	1	0.000940995	100.84	2	LQK(1)LLTSNR	-1.8668	1	10484	1	0.000115885	96.311	2	LQK(1)LLTSNR	0.48574	1	9385.7
Biological Process	GO:0045184	3	establishment of protein localization	1.29	0.00203286	A0A063BWS5	1070	K	Sec23/Sec24 family protein OS=Ustilaginoidea virens OX=1159556 GN=UV8b_6370 PE=4 SV=1	UV8b_6370	1	0.00145982	81.099	2	GSK(1)GLTIQLAR	-0.095524	1	28028	1	6.97968e-06	118.91	2	GSK(1)GLTIQLAR	-0.39651	1	28775	1	0.000819544	72.922	2	GSK(1)GLTIQLAR	0.44778	1	31396
Biological Process	GO:0045184	3	establishment of protein localization	1.29	0.00203286	A0A063BWS5	870	K	Sec23/Sec24 family protein OS=Ustilaginoidea virens OX=1159556 GN=UV8b_6370 PE=4 SV=1	UV8b_6370	1	6.15575e-05	112.7	2	EAGTK(1)LATSSGNLK	0.45125	1	29116	1	2.15476e-07	104.04	2	EAGTK(1)LATSSGNLK	0.87091	1	28057	1	3.1417e-05	110.58	2	EAGTK(1)LATSSGNLK	-0.23707	1	33702
Biological Process	GO:0045184	3	establishment of protein localization	1.29	0.00203286	A0A063BWP6	217	K	Putative B56-delta regulatory subunit of protein phosphatase 2A OS=Ustilaginoidea virens OX=1159556 GN=UV8b_4010 PE=4 SV=1	UV8b_4010	1	0.0174785	75.243	2	IYGK(1)FLNLR	0.30616	1	33507	1	0.00259703	101.41	2	IYGK(1)FLNLR	0.34115	1	35091	1	0.0198929	49.325	2	IYGK(1)FLNLR	0.69906	1	38901
Biological Process	GO:0045184	3	establishment of protein localization	1.29	0.00203286	A0A063BVX1	50	K	Phosphomannomutase OS=Ustilaginoidea virens OX=1159556 GN=UV8b_5746 PE=3 SV=1	UV8b_5746	1	3.40041e-09	114.93	2	QK(1)CAVGYVGGSDLAK	-3.2352	2	46977	1	8.18148e-17	166.71	2	QK(1)CAVGYVGGSDLAK	0.76406	1	41768	1	1.12251e-12	156.73	2	QK(1)CAVGYVGGSDLAK	0.60551	2	49957
Biological Process	GO:0045184	3	establishment of protein localization	1.29	0.00203286	A0A063BVX1	172	K	Phosphomannomutase OS=Ustilaginoidea virens OX=1159556 GN=UV8b_5746 PE=3 SV=1	UV8b_5746	1	0.0106566	80.294	2	K(1)FVAALR	-2.9384	1	8918.6	1	0.00884426	80.294	2	K(1)FVAALR	-0.12005	1	8739.1
Biological Process	GO:0045184	3	establishment of protein localization	1.29	0.00203286	A0A063BVX1	226	K	Phosphomannomutase OS=Ustilaginoidea virens OX=1159556 GN=UV8b_5746 PE=3 SV=1	UV8b_5746	1	1.38703e-08	105.94	4	HLEQEAQKPGGVAYTK(1)IHFFGDK	-0.25072	1	12713	1	2.84715e-15	144.55	4	HLEQEAQKPGGVAYTK(1)IHFFGDK	0.76731	1	17111	0.999992	3.65424e-08	80.175	4	HLEQEAQKPGGVAYTK(1)IHFFGDK	1.185	1	16766
Biological Process	GO:0045184	3	establishment of protein localization	1.29	0.00203286	A0A063BVX1	205	K	Phosphomannomutase OS=Ustilaginoidea virens OX=1159556 GN=UV8b_5746 PE=3 SV=1	UV8b_5746	1	0.000898177	99.305	2	GWDK(1)TYCLR	0.10932	1	17308	1	0.00247506	81.642	2	GWDK(1)TYCLR	-0.12677	1	18630	1	0.0176605	62.969	2	GWDK(1)TYCLR	-0.78508	1	19729
Biological Process	GO:0045184	3	establishment of protein localization	1.29	0.00203286	A0A063BVU3	599	K	MICOS complex subunit MIC60 OS=Ustilaginoidea virens OX=1159556 GN=UV8b_6113 PE=3 SV=1	UV8b_6113									0.999999	0.0796499	70.389	2	KLNEEK(1)LQTR	1.1277	1	3248.2
Biological Process	GO:0009065	6	glutamine family amino acid catabolic process	3.56	0.00210099	A0A063BVL9	111	K	Delta 1-pyrroline-5-carboxylate dehydrogenase OS=Ustilaginoidea virens OX=1159556 GN=UV8b_5025 PE=3 SV=1	UV8b_5025	1	5.95145e-10	97.681	3	VANYHTATPADVSK(1)AIDAALAAK	-0.037579	1	4466.7
Biological Process	GO:0009065	6	glutamine family amino acid catabolic process	3.56	0.00210099	A0A063C6B2	435	K	Ornithine aminotransferase OS=Ustilaginoidea virens OX=1159556 GN=UV8b_1253 PE=3 SV=1	UV8b_1253	1	1.25003e-06	67.927	2	GK(1)GLLNAIVIDESAASGR	1.2404	1	21270	1	1.31543e-13	95.345	2	GK(1)GLLNAIVIDESAASGR	-0.87916	1	18213	1	0.000259163	84.266	2	GK(1)GLLNAIVIDESAASGR	0.2447	1	20095
Biological Process	GO:0009065	6	glutamine family amino acid catabolic process	3.56	0.00210099	A0A063C7N0	681	K	NAD+ dependent glutamate dehydrogenase OS=Ustilaginoidea virens OX=1159556 GN=UV8b_2534 PE=4 SV=1	UV8b_2534	1	0.00390001	65.879	2	SQK(1)LGGIPHDK	7.9885	1	8730.7
Biological Process	GO:0006886	4	intracellular protein transport	1.3	0.00227295	A0A063CAE6	456	K	Heat shock protein 60 (Antigen HIS-62) OS=Ustilaginoidea virens OX=1159556 GN=UV8b_689 PE=3 SV=1	UV8b_689	1	9.83731e-05	83.438	2	ASAQALK(1)EVK	0.48125	1	8590.5	1	0.000179427	132.39	2	ASAQALK(1)EVK	-1.2384	1	7796	1	0.00273611	85.622	2	ASAQALK(1)EVK	-0.6245	1	7172.1
Biological Process	GO:0006886	4	intracellular protein transport	1.3	0.00227295	A0A063CA90	650	K	EF hand domain protein OS=Ustilaginoidea virens OX=1159556 GN=UV8b_629 PE=4 SV=1	UV8b_629	1	0.000152282	88.921	2	QQK(1)GLVAINK	1.0821	1	5270.1
Biological Process	GO:0006886	4	intracellular protein transport	1.3	0.00227295	A0A063CA90	292	K	EF hand domain protein OS=Ustilaginoidea virens OX=1159556 GN=UV8b_629 PE=4 SV=1	UV8b_629	1	2.20874e-08	123.92	2	AK(1)FDHIYATIDK	0.40728	1	23527	1	1.05707e-06	96.313	2	AK(1)FDHIYATIDK	-0.35158	1	21418	1	9.94953e-06	96.946	2	AK(1)FDHIYATIDK	0.59507	1	20924
Biological Process	GO:0006886	4	intracellular protein transport	1.3	0.00227295	A0A063C9R7	202	K	Clathrin light chain OS=Ustilaginoidea virens OX=1159556 GN=UV8b_1365 PE=3 SV=1	UV8b_1365	1	0.00296096	56.202	2	IAK(1)LVDLSGK	-0.14603	1	56614	1	0.0315956	41.796	2	IAK(1)LVDLSGK	-0.75068	1	61116	1	0.00898066	63.397	2	IAK(1)LVDLSGK	-0.018686	1	60869
Biological Process	GO:0006886	4	intracellular protein transport	1.3	0.00227295	A0A063C9F2	429	K	Heat shock protein 70 OS=Ustilaginoidea virens OX=1159556 GN=UV8b_940 PE=3 SV=1	UV8b_940																	1	0.0312668	56.014	2	GSTVPCLK(1)K	0.81006	1	31948
Biological Process	GO:0006886	4	intracellular protein transport	1.3	0.00227295	A0A063C9F2	498	K	Heat shock protein 70 OS=Ustilaginoidea virens OX=1159556 GN=UV8b_940 PE=3 SV=1	UV8b_940	1	4.19108e-09	127.94	2	VTATEK(1)TSGR	0.37156	1	27668	1	0.00133266	76.572	2	VTATEK(1)TSGR	-0.68863	1	25300	1	1.93348e-10	135.63	2	VTATEK(1)TSGR	-1.09	1	25236
Biological Process	GO:0006886	4	intracellular protein transport	1.3	0.00227295	A0A063C9F2	566	K	Heat shock protein 70 OS=Ustilaginoidea virens OX=1159556 GN=UV8b_940 PE=3 SV=1	UV8b_940	1	1.91365e-14	150.44	2	VEEIVTDPTLSLK(1)LK	0.79672	1	382680	1	9.2541e-12	114.93	2	VEEIVTDPTLSLK(1)LK	0.47694	1	373590	1	1.02798e-13	140.57	2	VEEIVTDPTLSLK(1)LK	0.33239	1	406160
Biological Process	GO:0006886	4	intracellular protein transport	1.3	0.00227295	A0A063C9F2	514	K	Heat shock protein 70 OS=Ustilaginoidea virens OX=1159556 GN=UV8b_940 PE=3 SV=1	UV8b_940	1	2.1019e-24	157.98	2	SANITIANSVGK(1)LSTGEIEK	0.088686	1	56821	1	2.26247e-28	211.9	2	SANITIANSVGK(1)LSTGEIEK	0.016338	1	54491	1	6.45436e-40	222.25	2	SANITIANSVGK(1)LSTGEIEK	0.12477	1	60245
Biological Process	GO:0006886	4	intracellular protein transport	1.3	0.00227295	A0A063C9F2	74	K	Heat shock protein 70 OS=Ustilaginoidea virens OX=1159556 GN=UV8b_940 PE=3 SV=1	UV8b_940	1	0.00944107	93.561	2	NTVFDAK(1)R	-0.051973	1	30667	1	0.00233227	98.009	2	NTVFDAK(1)R	0.128	1	34895	1	0.000246825	150.88	2	NTVFDAK(1)R	0.9186	1	32202
Biological Process	GO:0006886	4	intracellular protein transport	1.3	0.00227295	A0A063C9F2	609	K	Heat shock protein 70 OS=Ustilaginoidea virens OX=1159556 GN=UV8b_940 PE=3 SV=1	UV8b_940	1	0.00947001	49.16	2	LVTK(1)AMSSR	0.40756	1	30817	1	0.00277523	50.834	2	LVTK(1)AMSSR	-0.13864	1	31501	1	0.00615922	65.404	2	LVTK(1)AMSSR	0.40169	1	32221
Biological Process	GO:0006886	4	intracellular protein transport	1.3	0.00227295	A0A063C9F2	604	K	Heat shock protein 70 OS=Ustilaginoidea virens OX=1159556 GN=UV8b_940 PE=3 SV=1	UV8b_940	1	0.000169808	113.1	2	QELALK(1)R	-0.8053	2	31276	1	0.00933444	110.22	2	QELALK(1)R	0.49429	2	32079	1	0.000899697	157.9	2	QELALK(1)R	-0.11384	2	32183
Biological Process	GO:0006886	4	intracellular protein transport	1.3	0.00227295	A0A063C9F2	352	K	Heat shock protein 70 OS=Ustilaginoidea virens OX=1159556 GN=UV8b_940 PE=3 SV=1	UV8b_940	1	5.34366e-12	132.44	2	IQK(1)LLSEFFDGK	-0.32137	1	114130	1	1.12266e-06	139.78	2	IQK(1)LLSEFFDGK	-1.3447	1	101820	1	5.46526e-09	108.4	2	IQK(1)LLSEFFDGK	-0.026889	1	96422
Biological Process	GO:0006886	4	intracellular protein transport	1.3	0.00227295	A0A063C9F2	137	K	Heat shock protein 70 OS=Ustilaginoidea virens OX=1159556 GN=UV8b_940 PE=3 SV=1	UV8b_940	1	1.46215e-05	125.98	2	EIAETK(1)LGK	-0.20973	1	154000	1	0.00257139	79.059	2	EIAETK(1)LGK	0.44638	1	162230	1	0.000150385	72.038	2	EIAETK(1)LGK	1.4142	1	165610
Biological Process	GO:0006886	4	intracellular protein transport	1.3	0.00227295	A0A063C9B6	115	K	Mitochondrial import receptor subunit tom-20 OS=Ustilaginoidea virens OX=1159556 GN=UV8b_322 PE=3 SV=1	UV8b_322	1	9.81699e-05	79.311	2	TVESALAFYK(1)GLK	-0.031627	1	23012	1	0.00161942	58.889	2	TVESALAFYK(1)GLK	-0.36868	1	20423	1	1.421e-05	72.922	2	TVESALAFYK(1)GLK	-0.28461	1	21610
Biological Process	GO:0006886	4	intracellular protein transport	1.3	0.00227295	A0A063C9B6	118	K	Mitochondrial import receptor subunit tom-20 OS=Ustilaginoidea virens OX=1159556 GN=UV8b_322 PE=3 SV=1	UV8b_322	1	0.0516995	47.361	2	GLK(1)VYPAPGDLIK	-1.3955	1	12675
Biological Process	GO:0006886	4	intracellular protein transport	1.3	0.00227295	A0A063C998	2	K	SNARE domain-containing protein OS=Ustilaginoidea virens OX=1159556 GN=UV8b_307 PE=3 SV=1	UV8b_307									1	0.0019554	65.156	2	MK(1)LHYIGVIR	-0.69636	1	6971.4	1	0.00123857	52.591	2	MK(1)LHYIGVIR	0.14521	1	6252.6
Biological Process	GO:0006886	4	intracellular protein transport	1.3	0.00227295	A0A063C998	181	K	SNARE domain-containing protein OS=Ustilaginoidea virens OX=1159556 GN=UV8b_307 PE=3 SV=1	UV8b_307	1	3.0297e-28	228.73	2	SDGLSSQSK(1)MFYQQAK	-0.4269	1	4662.9	1	5.21005e-06	97.594	2	SDGLSSQSK(1)MFYQQAK	0.81844	1	4552.9	1	9.00283e-19	154.09	2	SDGLSSQSK(1)MFYQQAK	-0.12745	1	7134.6
Biological Process	GO:0006886	4	intracellular protein transport	1.3	0.00227295	A0A063C998	165	K	SNARE domain-containing protein OS=Ustilaginoidea virens OX=1159556 GN=UV8b_307 PE=3 SV=1	UV8b_307	1	0.0138451	76.85	2	GEK(1)IDDLVAK	-2.6411	1	14395	1	0.0287903	70.389	2	GEK(1)IDDLVAK	-1.3395	1	16438
[truncated: 92,946 more rows]
