# Supplementary material for: Post-Translational Modification β-Hydroxybutyrylation Regulates Ustilaginoidea virens Virulence
Source: Mol Cell Proteomics. 2023 Jul 12;22(8):100616. doi: 10.1016/j.mcpro.2023.100616 (PMC10423879; doi:10.1016/j.mcpro.2023.100616)
Supplement: Supplemental Table S4 — Detailed list of protein-protein interaction (PPI) map of Kbhb proteins identified in U. virens. [file mmc14.xlsx]

## Sheet: Proteasome
A0A063BL38	26S proteasome non-ATPase regulatory subunit 12	PSMD12
A0A063BLQ9	Putative proteasome regulatory particle subunit (RpnI)	RPNI
A0A063BS26	Proteasome regulatory particle subunit Rpt2	RPT2
A0A063BTK8	Proteasome regulatory subunit 12	PRS12
A0A063BU37	26S proteasome regulatory subunit S5A	PRS5a
A0A063BUP9	Proteasome component PUP3	PUP3
A0A063BV17	Proteasome subunit beta	PRE3
A0A063BV99	Proteasome subunit beta type 7	PSMB7
A0A063BVK9	Proteasome component C5	PRS3
A0A063BWI4	Proteasome subunit beta	PSMB1
A0A063BX74	Proteasome regulatory particle, non-ATPase-like protein	PSMD1
A0A063BYP5	26S protease regulatory subunit 6A	PRS6a
A0A063BZB0	Proteasome regulatory particle subunit Rpt4	RPT4
A0A063C4C0	Proteasome subunit alpha type	PRS1
A0A063C6W7	Proteasome subunit alpha type	PRS2
A0A063C885	26S proteasome non-ATPase regulatory subunit 11	PSMD11
A0A063C8K7	Proteasome subunit alpha type	PRS4
A0A063C9A0	Proteasome endopeptidase complex	REC1
A0A063CCJ2	26S protease regulatory subunit 6B	PRS6b
A0A063CCS3	26S protease regulatory subunit 8	PRS8
A0A063BWX9	26S protease regulatory subunit 7	PRS7
A0A063C6L7	26S proteasome regulatory subunit RPN1	RPN1

## Sheet: Ribosome
A0A063BID9	60S ribosomal protein L28	RPL28
A0A063BL13	40S ribosomal protein S17	RPS17
A0A063BLP3	Ubiquitin
A0A063BLQ1	40S ribosomal protein S26	RPS26
A0A063BPA5	60S ribosomal protein L5	RPL5
A0A063BR63	60S ribosomal protein L12	RPL12
A0A063BRC6	Uncharacterized protein
A0A063BRX7	40S ribosomal protein S18	RPS18
A0A063BRY0	40S ribosomal protein S12	RPS12
A0A063BRY4	40S ribosomal protein S22	RPS22
A0A063BS11	60S ribosomal protein L11	RPL11
A0A063BSP9	Ribosomal protein S28	RPS28
A0A063BTX2	40S ribosomal protein S6	RPS6
A0A063BUR0	60S ribosomal protein L10-A-like protein
A0A063BVE4	40S ribosomal protein S21	RPS21
A0A063BVI4	IBR domain-containing protein
A0A063BVL2	60S ribosomal protein L9	RPL9
A0A063BVR8	40S ribosomal protein S13	RPS13
A0A063BVU7	40s ribosomal protein S11	RPS11
A0A063BW89	40S ribosomal protein S24	RPS24
A0A063BWC6	60S acidic ribosomal protein P0	RPP0
A0A063BWZ9	60S ribosomal protein L30	RPL30
A0A063BX41	60S ribosomal protein L27a	RPL27a
A0A063BXA4	40S ribosomal protein S27	RPS27
A0A063BXJ1	60S ribosomal protein L13	RPL13
A0A063BXU6	40S ribosomal protein S0	RPS0
A0A063BY33	60S ribosomal protein L44	RPL44
A0A063BY73	40S ribosomal protein S2	RPS2
A0A063BYZ9	40S ribosomal protein S8	RPS8
A0A063BZQ9	40S ribosomal protein S1	RPS1
A0A063BZZ2	40S ribosomal protein S20	RPS20
A0A063C010	60S ribosomal protein L8	RPL8
A0A063C021	60S ribosomal protein L37a	RPL37a
A0A063C024	60S ribosomal protein L31	RPL31
A0A063C0C1	40S ribosomal protein S7	RPS7
A0A063C0H4	60S ribosomal protein L32	RPL32
A0A063C0I3	60S ribosomal protein L16	RPL16
A0A063C0T1	Putative 60S ribosomal protein L4	RPL4
A0A063C108	60S ribosomal protein L35	RPL35
A0A063C1F0	60S ribosomal protein L22	RPL22
A0A063C1G2	Ribosomal protein L19	RPL19
A0A063C2A6	60S ribosomal protein L24a	RPL24a
A0A063C2F2	30S ribosomal protein S9	RPS9
A0A063C2K3	60S ribosomal protein L20	RPL20
A0A063C2Q7	40S ribosomal protein S29	RPS29
A0A063C347	60S ribosomal protein L2	RPL2
A0A063C3L0	60S ribosomal protein L7	RPL7
A0A063C5J3	Ribosomal protein L15	RPL15
A0A063C5N0	40S ribosomal protein S5	RPS5
A0A063C5T7	Ribosomal protein L14	RPL14
A0A063C5X8	60S ribosomal protein L6	RPL6
A0A063C6P4	60S ribosomal protein L18	RPL18
A0A063C6U0	40S ribosomal protein S30	RPS30
A0A063C716	40S ribosomal protein S19	RPS19
A0A063C7A8	MYB DNA-binding domain containing protein
A0A063C7I2	Ribosomal protein
A0A063C7N4	60S ribosomal protein L25	RPL25
A0A063C7N8	60S ribosomal protein L27	RPL27
A0A063C883	40S ribosomal protein S9	RPS9
A0A063C8M0	60S acidic ribosomal protein P2	RPP2
A0A063C8S8	60S ribosomal protein L21	RPL21
A0A063CA54	60s ribosomal protein l17	RPl17
A0A063CAK5	40s ribosomal protein S10b	RPS10b
A0A063CAM6	60S ribosomal protein L3	RPL3
A0A063CAS9	40S ribosomal protein S14 (CRP2)	RPS14
A0A063CBR6	60s ribosomal protein l38	RPI18
A0A063CC59	Putative 40S ribosomal protein S3	RPS3
A0A063CCS6	40S ribosomal protein S25	RPS25
A0A063BQU6	Putative ribosomal protein YmL8	RPYmL8

## Sheet: MAPK signaling pathway 
A0A063BK54	Beta-1,3-glucan synthase catalytic subunit	FKS2
A0A063BLH1	Catalase	Cat1
A0A063BM01	Transcriptional repressor tup1	Tup1
A0A063BM26	G protein gamma subunit	GG1
A0A063BQU1	Putative casein kinase	CK1
A0A063BT03	Putative SHK1 kinase-binding protein	Skb1
A0A063BUT7	Small GTPase-binding protein	RhoA
A0A063BVZ2	TH14-3-3 like protein	Rad24
A0A063BWL9	14-3-3-like protein	ArtA
A0A063C0G6	G protein beta subunit	GB1
A0A063C378	Mitogen-activated protein kinase	Slt2
A0A063C4L5	Mitogen-activated protein kinase	Hog1
A0A063CC69	Cell division control protein	CDC2

## Sheet: Autophagy
A0A063BNV6	Peptidase S8 and S53 subtilisin kexin sedolisin	PR1C
A0A063BNX3	Actin-like protein 2	ARP2
A0A063BPB4	Vacuolar protease A	PrA
A0A063BPV9	Subtilisin-like serine protease PR1H	PR1H
A0A063BUN5	Actin-related protein 2/3 complex subunit	APRC1
A0A063C034	Actin-like protein 3	ARP3
A0A063C0C6	Arp2/3 complex 34 kDa subunit	APRC2
A0A063C378	Mitogen-activated protein kinase	Slt2
A0A063C4X0	Eukaryotic translation initiation factor 2 alpha subunit	EIF2α
A0A063C645	Vesicular-fusion protein sec17	Sec17
A0A063C8W3	Ras-like protein	Ras1
A0A063C998	SNARE domain-containing protein	Ykt6
A0A063CCD5	Serine/threonine-protein phosphatase	PP2A
A0A063BP02	Autophagy-related protein	ATG8
A0A063C6Z7	Putative Ras-related protein Rab7	Rab7
A0A063CC24	Negative regulator of the PHO system	PHO1

## Sheet: Endocytosis
A0A063BNX3	Actin-like protein 2	ARP2
A0A063BQE3	GTP-binding protein ypt3	YPT3
A0A063BQH3	Class E vacuolar protein-sorting machinery protein HSE1	HSE1
A0A063BR09	Clathrin heavy chain	CHC1
A0A063BTX5	ArfGAP family protein	ARF1
A0A063BUN5	Actin-related protein 2/3 complex subunit	ARPC1
A0A063BUT7	Small GTPase-binding protein	Rac1
A0A063BYF7	Kinesin-like protein	KIF1
A0A063C034	Actin-like protein 3	ARP3
A0A063C0C6	Arp2/3 complex 34 kDa subunit	APRC2
A0A063C0N3	Phospholipase	PLA1
A0A063C2Y6	ADP-ribosylation factor	ARF1
A0A063C386	Vacuolar protein-sorting protein BRO1	BRO1
A0A063C3W9	Epsin domain containing protein	Epsin 1
A0A063C4Y4	RAB/GTPase	RabGAPs
A0A063C9F2	Heat shock protein 70	HSP70
A0A063CA90	EF hand domain protein	EFHD1

## Sheet: Septins
A0A063C5R3	Cell division control protein 12	CDC12
A0A063C622	Cell division control protein 3	CDC3
A0A063C5L3	Cell division control protein 10	CDC10
A0A063BXB7	Putative septin AspA	CDC11

## Sheet: Translation initiation factor
A0A063BUX3	Eukaryotic translation initiation factor 3 subunit E	EIF3e
A0A063C3Q4	Eukaryotic translation initiation factor 3 subunit B	EIF3b
A0A063BTR6	Eukaryotic translation initiation factor 3 subunit A	EIF3a
A0A063BUQ8	Eukaryotic translation initiation factor 3 subunit I	EIF3i
A0A063BMB9	Eukaryotic translation initiation factor 3 subunit G	EIF3g
A0A063CBA7	Eukaryotic translation initiation factor 3 subunit H	EIF3h
A0A063C781	Eukaryotic translation initiation factor eIF-1A	EIF1a
A0A063C255	Eukaryotic translation initiation factor 3 subunit D	EIF3d
A0A063C5Y1	Eukaryotic translation initiation factor 5A	EIF5a
A0A063BZG5	Translation Initiation Factor Eif4e	EIF4e
A0A063C4X0	Eukaryotic translation initiation factor 2 alpha subunit	EIF2α
A0A063C7L2	Putative eukaryotic translation initiation factor subunit eIF-4F	EIF4f
A0A063BV58	Putative eukaryotic translation initiation factor 3 subunit EifCk	EIF3k
A0A063BZR8	Eukaryotic translation initiation factor 2A	EIF2a
A0A063BT12	Eukaryotic translation initiation factor 2 gamma subunit	EIF2g
A0A063BVY9	Eukaryotic translation initiation factor 2 gamma subunit	EIF2g
A0A063BQN8	Eukaryotic translation initiation factor 2 beta subunit	EIF2β
A0A063BK30	Eukaryotic translation initiation factor 3 subunit M	EIF3m
