# Supplementary material for: Post-Translational Modification β-Hydroxybutyrylation Regulates Ustilaginoidea virens Virulence
Source: Mol Cell Proteomics. 2023 Jul 12;22(8):100616. doi: 10.1016/j.mcpro.2023.100616 (PMC10423879; doi:10.1016/j.mcpro.2023.100616)
Supplement: Supplemental Table S5 — Data of molecular dynamics (MD) simulations of K72bhb influences the structure of UvSlt2. [file mmc15.xlsx]

## Sheet: Sheet1
RMSD	Wild	K72R	K72bhb		Rg	Wild	K72R	K72bhb		wild	Hydrophobic	Hydrophylic		K72R	Hydrophobic	Hydrophylic		K72bhb	Hydrophobic	Hydrophylic			RMSF	Wild	K72R	K72bhb		average	Hydrophobic	Hydrophilic	STDEV	Hydrophobic	Hydrophilic			Wild	Structure	Coil	B-Sheet	B-Bridge	Bend	Turn	A-Helix	5-Helix	3-Helix		K72R	Structure	Coil
0	0.038528	0.0373423	0.0384356		0	2.14564	2.14335	2.14237		0	57.44	116.31		0	57.79	116.71		0	79.31	94.38			1	0.7736	0.8442	0.8897		Wild	59.5484	122.091	Wild	0.0392486	0.0458172			0	236	80	60	1	31	51	124	0	13		0	26	20
0.01	0.0949307	0.0876314	0.081738		0.01	2.16916	2.16749	2.17262		0.01	59.67	119.02		0.01	60.54	118.73		0.01	83.77	97.02			2	0.6042	0.6918	0.746		K72R	59.132	122.862	K72R	0.031563	0.04664			0.01	235	79	58	1	39	55	121	0	7		0.01	25	20
0.02	0.0885501	0.0976916	0.0956621		0.02	2.16722	2.168	2.18456		0.02	59.99	120.23		0.02	59.99	118.19		0.02	83.41	97.93			3	0.3581	0.5025	0.5107		K72bhb	83.9558	96.2657	K72hy	0.0481873	0.0587393			0.02	242	78	61	1	37	59	121	0	3		0.02	25	19
0.03	0.0955183	0.130369	0.0958824		0.03	2.17328	2.188	2.18083		0.03	59.28	120.4		0.03	61.33	117.58		0.03	83.37	97.79			4	0.2632	0.3488	0.3477										0.03	210	82	58	1	43	57	94	0	25		0.03	21	21
0.04	0.0991745	0.120216	0.0970184		0.04	2.17235	2.1868	2.17989		0.04	59.35	118.69		0.04	61.57	118.64		0.04	82.35	96.26			5	0.1844	0.2219	0.1682										0.04	235	80	60	1	41	57	117	0	4		0.04	25	20
0.05	0.104678	0.119752	0.0955895		0.05	2.17868	2.18137	2.1711		0.05	60.78	119.74		0.05	60.94	117.24		0.05	82	95.3			6	0.1396	0.1452	0.1117										0.05	224	83	61	1	38	63	99	0	15		0.05	29	18
0.06	0.0998614	0.114488	0.12247		0.06	2.17115	2.18428	2.19474		0.06	59.1	118.23		0.06	61.06	118.2		0.06	81.4	96.61			7	0.0898	0.0771	0.0815										0.06	237	79	62	1	31	57	117	0	13		0.06	24	20
0.07	0.103909	0.118573	0.127849		0.07	2.17153	2.1757	2.2023		0.07	60.55	119.02		0.07	60.29	119.75		0.07	82.58	96.54			8	0.1011	0.0831	0.1041										0.07	232	85	59	1	33	55	117	0	10		0.07	22	20
0.08	0.110126	0.12219	0.113015		0.08	2.17932	2.18127	2.1882		0.08	60.89	119.58		0.08	62.36	119.68		0.08	81.44	96.51			9	0.1054	0.0825	0.0947										0.08	223	85	55	2	36	57	109	0	16		0.08	23	21
0.09	0.11016	0.132757	0.137818		0.09	2.17139	2.17967	2.19893		0.09	59.83	119.53		0.09	59.81	118.18		0.09	83.35	96.87			10	0.107	0.08	0.0837										0.09	244	81	61	1	32	67	115	0	3		0.09	29	18
0.1	0.107652	0.134812	0.155279		0.1	2.175	2.18635	2.21115		0.1	58.9	119.7		0.1	61.06	119.12		0.1	83.99	97.19			11	0.1177	0.1036	0.0968										0.1	221	87	56	1	37	48	116	0	15		0.1	23	21
0.11	0.112076	0.13019	0.154343		0.11	2.16722	2.18936	2.21549		0.11	58.89	119.08		0.11	59.55	120.49		0.11	87.06	98.19			12	0.115	0.1129	0.0922										0.11	235	86	57	1	32	59	118	0	7		0.11	25	20
0.12	0.110625	0.132756	0.140603		0.12	2.16836	2.18091	2.20295		0.12	59.78	119.3		0.12	61.33	119.92		0.12	84.51	97.19			13	0.1518	0.1422	0.1105										0.12	231	86	58	1	34	57	115	0	9		0.12	25	20
0.13	0.110201	0.151739	0.156398		0.13	2.17672	2.18903	2.21348		0.13	59.77	119.16		0.13	61.06	120.01		0.13	83.69	99.03			14	0.1888	0.1448	0.1203										0.13	233	85	61	1	32	57	114	0	10		0.13	25	19
0.14	0.11397	0.142273	0.145054		0.14	2.17512	2.19079	2.19762		0.14	58.82	120.08		0.14	60.5	121.93		0.14	82.19	97.85			15	0.1414	0.1351	0.105										0.14	223	84	60	1	40	50	112	0	13		0.14	25	21
0.15	0.118163	0.145745	0.143329		0.15	2.18435	2.18925	2.20636		0.15	60.74	121.91		0.15	60.59	119.78		0.15	84	96.94			16	0.112	0.0984	0.0901										0.15	226	85	58	1	43	56	111	0	6		0.15	25	20
0.16	0.125905	0.153635	0.145733		0.16	2.17941	2.19443	2.19748		0.16	60.85	121.69		0.16	59.49	118.34		0.16	82.82	98.29			17	0.0884	0.0704	0.0728										0.16	216	84	54	2	44	51	109	0	16		0.16	25	20
0.17	0.116058	0.144525	0.147682		0.17	2.16695	2.19548	2.20637		0.17	59.5	120.8		0.17	60.21	118.26		0.17	83.62	98.85			18	0.0825	0.0679	0.0792										0.17	223	88	58	1	42	51	113	0	7		0.17	21	20
0.18	0.121156	0.147169	0.158288		0.18	2.1702	2.19553	2.20573		0.18	59.34	119.9		0.18	59.59	118.96		0.18	83.95	98.26			19	0.0798	0.065	0.0652										0.18	224	88	58	1	36	56	109	0	12		0.18	23	20
0.19	0.115855	0.147328	0.154007		0.19	2.1724	2.19912	2.20696		0.19	59.09	119.75		0.19	59.99	119.69		0.19	85.73	98.79			20	0.0897	0.0762	0.0711										0.19	220	83	61	1	42	56	102	0	15		0.19	23	19
0.2	0.120246	0.14466	0.163762		0.2	2.17569	2.19689	2.20922		0.2	60.25	119.52		0.2	60.41	119.86		0.2	83.56	100.56			21	0.1069	0.1019	0.0793										0.2	233	86	60	1	35	63	109	0	6		0.2	25	20
0.21	0.117964	0.143299	0.155746		0.21	2.1711	2.19489	2.21235		0.21	59.63	122.9		0.21	60.33	119.71		0.21	85.55	99.84			22	0.0981	0.1025	0.0938										0.21	231	87	60	1	39	56	114	0	3		0.21	23	19
0.22	0.123812	0.136025	0.155095		0.22	2.17853	2.18383	2.2013		0.22	59.95	123.06		0.22	58.84	119.93		0.22	83.59	98.2			23	0.083	0.0799	0.0734										0.22	235	86	56	3	36	63	113	0	3		0.22	21	19
0.23	0.131779	0.135062	0.147728		0.23	2.18819	2.19001	2.20876		0.23	61.36	123.42		0.23	62.2	120.24		0.23	86.52	98			24	0.0969	0.0802	0.077										0.23	218	86	56	1	46	52	109	0	10		0.23	24	21
0.24	0.139896	0.140636	0.152316		0.24	2.18829	2.19482	2.20917		0.24	59.73	122.39		0.24	61.01	121.19		0.24	85.71	98.26			25	0.1039	0.0748	0.0706										0.24	220	86	56	1	44	50	113	0	10		0.24	21	21
0.25	0.139738	0.13584	0.170414		0.25	2.19781	2.19327	2.21688		0.25	61.43	124		0.25	61.09	120.61		0.25	84.93	98.43			26	0.135	0.0937	0.0905										0.25	226	87	58	1	44	52	115	0	3		0.25	25	20
0.26	0.136599	0.130753	0.163008		0.26	2.18585	2.18798	2.2226		0.26	62.12	123.09		0.26	60.5	121.4		0.26	85.93	99.39			27	0.1279	0.0998	0.0866										0.26	225	82	59	1	40	56	109	0	13		0.26	22	20
0.27	0.140692	0.132087	0.172011		0.27	2.18408	2.18108	2.21049		0.27	59.87	123.99		0.27	59.53	120.91		0.27	85.41	99.22			28	0.1371	0.0988	0.0825										0.27	226	81	58	1	44	61	106	0	9		0.27	23	21
0.28	0.132231	0.128976	0.157985		0.28	2.18728	2.1797	2.21133		0.28	60.42	122.08		0.28	60.11	120.61		0.28	86.98	98.79			29	0.1249	0.1019	0.0801										0.28	221	85	57	1	51	47	116	0	3		0.28	24	20
0.29	0.131373	0.126685	0.158712		0.29	2.1836	2.18853	2.21448		0.29	61.63	121.68		0.29	60.06	120.69		0.29	85.8	100.48			30	0.144	0.1379	0.105										0.29	223	93	52	3	37	53	115	0	7		0.29	25	20
0.3	0.140776	0.123457	0.155531		0.3	2.18535	2.17619	2.20832		0.3	61.08	119.9		0.3	59.74	120.88		0.3	84.18	99.82			31	0.1792	0.1334	0.0934										0.3	229	81	58	1	43	55	115	0	7		0.3	22	20
0.31	0.130484	0.134875	0.157644		0.31	2.17852	2.19199	2.20693		0.31	60.74	120.71		0.31	60.34	118.77		0.31	86.7	101.71			32	0.1979	0.1431	0.1363										0.31	241	87	59	1	32	60	121	0	0		0.31	25	20
0.32	0.14003	0.145598	0.167489		0.32	2.18634	2.19319	2.21152		0.32	61.15	120.6		0.32	60.96	119.13		0.32	84.43	99.85			33	0.1948	0.1459	0.1699										0.32	223	84	59	1	43	51	112	0	10		0.32	23	21
0.33	0.148603	0.133329	0.167207		0.33	2.19334	2.18954	2.2138		0.33	61.87	120.98		0.33	60.27	118.12		0.33	85.27	101.22			34	0.1093	0.0744	0.1472										0.33	226	87	57	1	38	51	117	0	9		0.33	26	20
0.34	0.147152	0.133486	0.184894		0.34	2.18493	2.19024	2.21476		0.34	59.8	121.03		0.34	60.11	120.9		0.34	86.7	101.19			35	0.1088	0.0754	0.1169										0.34	232	85	57	1	37	67	107	0	6		0.34	25	20
0.35	0.136937	0.138909	0.189718		0.35	2.18519	2.19671	2.21831		0.35	60.55	121.85		0.35	59.93	119.42		0.35	86.88	101.28			36	0.1052	0.0697	0.0745										0.35	228	86	57	1	40	53	117	0	6		0.35	22	20
0.36	0.147686	0.140654	0.177669		0.36	2.18592	2.19094	2.20828		0.36	61.74	122.51		0.36	59	119.22		0.36	86	100.38			37	0.0982	0.0653	0.0619										0.36	229	85	57	1	42	50	121	0	4		0.36	26	20
0.37	0.151563	0.153222	0.189202		0.37	2.18092	2.19773	2.22025		0.37	60.67	121.24		0.37	59.58	119.98		0.37	86.69	102.24			38	0.0989	0.0665	0.0584										0.37	239	82	58	2	39	61	118	0	0		0.37	24	20
0.38	0.148379	0.150817	0.197283		0.38	2.17272	2.18928	2.22903		0.38	60.44	122.65		0.38	60.7	119.58		0.38	86.69	101.07			39	0.0791	0.0631	0.0567										0.38	232	86	56	1	39	63	112	0	3		0.38	21	20
0.39	0.138212	0.153413	0.177463		0.39	2.16956	2.19011	2.21578		0.39	59.79	122.08		0.39	59.39	120.48		0.39	85.51	101.45			40	0.0772	0.0614	0.0565										0.39	230	86	60	1	35	60	109	0	9		0.39	25	20
0.4	0.152379	0.144827	0.171369		0.4	2.17725	2.19438	2.20915		0.4	59.24	119.86		0.4	60.79	121.7		0.4	84.84	100.77			41	0.0834	0.0698	0.0662										0.4	228	86	58	1	43	55	114	0	3		0.4	28	19
0.41	0.160588	0.142293	0.181959		0.41	2.16844	2.18624	2.21872		0.41	60.35	119.58		0.41	59.72	121.01		0.41	85.17	101.68			42	0.0895	0.0818	0.0745										0.41	228	85	59	1	36	56	112	0	11		0.41	25	20
0.42	0.168464	0.141319	0.190789		0.42	2.1807	2.19492	2.21746		0.42	60.76	120.5		0.42	59.53	120.61		0.42	85.93	99.69			43	0.1207	0.1123	0.1078										0.42	224	86	58	1	40	60	105	0	10		0.42	23	20
0.43	0.163912	0.145029	0.191878		0.43	2.18323	2.19578	2.22714		0.43	61.39	119.7		0.43	60.64	121.11		0.43	86.51	99.09			44	0.1428	0.1376	0.1293										0.43	240	87	55	1	33	73	111	0	0		0.43	25	19
0.44	0.171357	0.147251	0.205591		0.44	2.18828	2.19283	2.22822		0.44	61.59	120.25		0.44	59.1	121.28		0.44	84.46	98.8			45	0.1436	0.1221	0.1217										0.44	233	84	59	1	40	57	116	0	3		0.44	25	20
0.45	0.16347	0.154096	0.177133		0.45	2.17633	2.19864	2.20722		0.45	60.47	119.5		0.45	60.92	121.26		0.45	83.6	97.44			46	0.135	0.1061	0.1227										0.45	233	89	55	3	35	54	121	0	3		0.45	25	20
0.46	0.160236	0.147249	0.192205		0.46	2.18018	2.19562	2.21599		0.46	59.44	120.38		0.46	60.41	121.48		0.46	85.99	97.05			47	0.1	0.0791	0.0857										0.46	221	86	55	3	40	65	98	0	13		0.46	22	20
0.47	0.162026	0.144509	0.189645		0.47	2.18138	2.19409	2.21371		0.47	59.83	119.95		0.47	60.64	122.05		0.47	84.84	96.52			48	0.0761	0.0674	0.0677										0.47	225	88	54	4	41	57	110	0	6		0.47	25	20
0.48	0.167836	0.142003	0.181748		0.48	2.1936	2.18491	2.21153		0.48	61.05	122.27		0.48	60.47	121.71		0.48	86.06	95.79			49	0.0591	0.0529	0.0509										0.48	228	88	53	3	37	65	107	0	7		0.48	26	19
0.49	0.164182	0.15051	0.190693		0.49	2.19417	2.18746	2.21479		0.49	61.37	120.42		0.49	58.9	120.14		0.49	86.09	97.87			50	0.0627	0.051	0.0475										0.49	230	84	56	3	42	57	114	0	4		0.49	24	20
0.5	0.158362	0.170747	0.176265		0.5	2.17927	2.19762	2.21155		0.5	60.17	119.66		0.5	59.35	120.55		0.5	85.85	97.92			51	0.0667	0.0478	0.0436										0.5	234	81	58	3	38	61	112	0	7		0.5	24	20
0.51	0.154387	0.141066	0.168828		0.51	2.18924	2.19012	2.21254		0.51	60.63	118.91		0.51	59.3	119.75		0.51	85	98.15			52	0.0725	0.0499	0.0506										0.51	213	86	54	3	42	54	102	0	19		0.51	23	22
0.52	0.159179	0.159967	0.177714		0.52	2.19263	2.20198	2.21101		0.52	61.4	120.22		0.52	60.17	120.04		0.52	87.1	97.99			53	0.0695	0.0511	0.0568										0.52	219	82	59	1	52	49	110	0	7		0.52	18	21
0.53	0.164944	0.154195	0.182379		0.53	2.1856	2.1998	2.20722		0.53	59.78	119.78		0.53	60.55	120.41		0.53	85.67	99.06			54	0.0766	0.0556	0.0605										0.53	225	81	59	1	45	45	120	0	9		0.53	23	21
0.54	0.162821	0.152831	0.197565		0.54	2.18143	2.19234	2.21688		0.54	60.38	118.12		0.54	60.67	120.04		0.54	86.14	98.18			55	0.0784	0.0581	0.0624										0.54	225	82	55	3	42	54	113	0	11		0.54	25	19
0.55	0.170256	0.151296	0.194014		0.55	2.17915	2.18486	2.21723		0.55	60.51	119.3		0.55	59.74	121.38		0.55	85.9	98.25			56	0.0783	0.0604	0.0699										0.55	221	84	59	1	42	51	110	0	13		0.55	23	22
0.56	0.161984	0.161438	0.182128		0.56	2.18898	2.19133	2.21583		0.56	59.03	117.4		0.56	60	121.81		0.56	84.13	98.11			57	0.0641	0.0505	0.058										0.56	216	84	54	1	45	58	103	0	15		0.56	25	20
0.57	0.162216	0.161342	0.170497		0.57	2.18319	2.19038	2.20844		0.57	60.15	120.17		0.57	58.98	121.64		0.57	85.41	97.1			58	0.0719	0.0591	0.0658										0.57	225	86	55	1	37	59	110	0	12		0.57	24	20
0.58	0.172632	0.145435	0.170706		0.58	2.19214	2.18151	2.20923		0.58	59.56	118.86		0.58	59.15	121.7		0.58	85.37	97.81			59	0.0898	0.0686	0.0766										0.58	224	84	53	1	46	63	107	0	6		0.58	23	22
0.59	0.176989	0.140334	0.165288		0.59	2.19062	2.17432	2.20016		0.59	59.54	118.54		0.59	59.11	120.67		0.59	85.1	97.82			60	0.0813	0.0665	0.0816										0.59	232	83	55	4	39	59	114	0	6		0.59	25	20
0.6	0.180631	0.149862	0.170051		0.6	2.18041	2.18233	2.20117		0.6	58.6	119.34		0.6	58.95	120.33		0.6	84.12	98.7			61	0.0756	0.0656	0.0701										0.6	208	87	51	3	46	50	104	0	19		0.6	31	17
0.61	0.1836	0.148743	0.188863		0.61	2.19594	2.18235	2.21612		0.61	58.9	119.74		0.61	59.76	120.09		0.61	86.7	96.99			62	0.0671	0.0599	0.068										0.61	221	83	55	1	43	49	116	0	13		0.61	30	17
0.62	0.177781	0.153897	0.167087		0.62	2.19439	2.18102	2.20518		0.62	59.08	118.45		0.62	59.53	120.92		0.62	84.53	98.05			63	0.0634	0.0565	0.0593										0.62	217	93	48	3	44	56	110	0	6		0.62	24	19
0.63	0.173994	0.148259	0.178378		0.63	2.18877	2.19072	2.20719		0.63	58.48	118.58		0.63	59.9	120.78		0.63	84.76	97.67			64	0.0605	0.0524	0.0547										0.63	218	85	54	3	50	49	112	0	7		0.63	30	17
0.64	0.171115	0.144041	0.172061		0.64	2.1857	2.18551	2.2017		0.64	58.51	119.98		0.64	59.08	123.13		0.64	85.64	97.03			65	0.055	0.045	0.0566										0.64	231	81	60	1	45	58	112	0	3		0.64	25	19
0.65	0.161635	0.151314	0.197296		0.65	2.17998	2.18977	2.21		0.65	58.49	118.83		0.65	60.03	121.33		0.65	86.04	98.7			66	0.0532	0.0456	0.0521										0.65	225	85	53	4	44	52	116	0	6		0.65	25	18
0.66	0.174221	0.149153	0.187469		0.66	2.18929	2.19816	2.21017		0.66	58.53	119.34		0.66	58.24	122.26		0.66	85.7	99.03			67	0.0534	0.0512	0.0565										0.66	221	80	60	1	43	51	109	0	16		0.66	26	19
0.67	0.163101	0.154627	0.200872		0.67	2.17884	2.19497	2.21572		0.67	57.99	118.76		0.67	58.82	122.63		0.67	87	97.9			68	0.0531	0.0451	0.0681										0.67	215	81	56	1	47	41	117	0	17		0.67	23	18
0.68	0.161528	0.147088	0.195573		0.68	2.18144	2.18786	2.21122		0.68	58.2	119.63		0.68	59.59	123.23		0.68	85.22	98.87			69	0.0478	0.0421	0.0549										0.68	220	82	56	1	41	55	108	0	17		0.68	23	20
0.69	0.175562	0.139133	0.203612		0.69	2.18613	2.18793	2.21493		0.69	58.03	119.93		0.69	58.85	122.68		0.69	86.26	98.74			70	0.0534	0.0456	0.0493										0.69	223	80	59	1	41	53	110	0	16		0.69	22	20
0.7	0.175673	0.148332	0.188592		0.7	2.19511	2.1895	2.19777		0.7	60.44	119.67		0.7	58.71	124.05		0.7	85.34	98.68			71	0.0558	0.0469	0.0537										0.7	224	83	58	1	47	52	113	0	6		0.7	23	20
0.71	0.184359	0.152013	0.189623		0.71	2.18904	2.19083	2.20097		0.71	58.94	119.11		0.71	59.79	122.28		0.71	85.99	98.97			72	0.0561	0.0471	0.0475										0.71	227	83	60	1	34	49	117	0	16		0.71	23	19
0.72	0.185844	0.153861	0.203168		0.72	2.19267	2.19095	2.21988		0.72	58.6	119.84		0.72	59.93	124.76		0.72	86.98	98.74			73	0.0611	0.0457	0.0464										0.72	228	77	60	1	49	53	114	0	6		0.72	24	19
0.73	0.178473	0.158753	0.203296		0.73	2.1875	2.19314	2.20593		0.73	58.9	119.73		0.73	59.78	123.15		0.73	85.79	97.22			74	0.0563	0.0498	0.0498										0.73	227	86	55	3	44	55	114	0	3		0.73	25	20
0.74	0.180387	0.155525	0.211753		0.74	2.191	2.19246	2.22081		0.74	58.12	120.38		0.74	58.6	124.7		0.74	87.2	98.18			75	0.0587	0.0568	0.0497										0.74	210	85	52	3	48	42	113	0	17		0.74	25	20
0.75	0.181655	0.154009	0.21472		0.75	2.1928	2.18548	2.21529		0.75	58	121.53		0.75	59.32	123.95		0.75	86.34	97.08			76	0.0642	0.0528	0.051										0.75	229	84	60	1	38	60	108	0	9		0.75	21	19
0.76	0.172666	0.155909	0.207367		0.76	2.17849	2.18625	2.20946		0.76	57.91	121.11		0.76	59.61	123.72		0.76	86.5	98.51			77	0.0645	0.0551	0.0518										0.76	230	81	60	1	43	61	108	0	6		0.76	22	18
0.77	0.167195	0.161395	0.21135		0.77	2.17834	2.18295	2.21018		0.77	58.03	121.1		0.77	58.61	122.69		0.77	85.89	97.43			78	0.0676	0.0604	0.0607										0.77	230	84	60	1	46	51	118	0	0		0.77	24	19
0.78	0.170094	0.161807	0.218423		0.78	2.18269	2.18479	2.2082		0.78	57.52	120.67		0.78	58.63	121.63		0.78	86.55	96.73			79	0.0883	0.079	0.0786										0.78	224	82	61	1	41	51	111	0	13		0.78	24	20
0.79	0.167514	0.157022	0.201253		0.79	2.18193	2.17569	2.21334		0.79	58.72	119.9		0.79	58.45	123.81		0.79	84.69	98.67			80	0.0582	0.0539	0.0526										0.79	213	90	55	1	46	45	112	0	11		0.79	22	18
0.8	0.174118	0.148673	0.203872		0.8	2.18996	2.17163	2.21081		0.8	59.12	120.22		0.8	59.43	122.4		0.8	84.18	96.16			81	0.0577	0.0521	0.0562										0.8	220	84	54	3	43	52	111	0	13		0.8	25	19
0.81	0.162044	0.152901	0.206392		0.81	2.18739	2.17371	2.21547		0.81	59.3	120.89		0.81	59.6	123.29		0.81	85.03	96.06			82	0.0435	0.0447	0.0445										0.81	208	85	55	3	53	44	106	0	14		0.81	23	20
0.82	0.160356	0.141635	0.220292		0.82	2.18307	2.18448	2.21719		0.82	58.28	121.23		0.82	59.81	122.84		0.82	85.67	96.73			83	0.0454	0.0418	0.0455										0.82	220	80	56	3	44	49	112	0	16		0.82	26	18
0.83	0.164148	0.154805	0.220293		0.83	2.17367	2.18974	2.21548		0.83	58.33	120.1		0.83	60.24	123.13		0.83	84.53	97.02			84	0.0455	0.0424	0.048										0.83	212	88	52	4	40	49	107	0	20		0.83	23	20
0.84	0.173435	0.154945	0.213142		0.84	2.17846	2.18073	2.22411		0.84	57.73	121.83		0.84	59.68	122.53		0.84	85.38	98.7			85	0.0458	0.0497	0.0846										0.84	214	86	54	1	50	49	110	0	10		0.84	23	20
0.85	0.175346	0.147934	0.204244		0.85	2.18213	2.18325	2.21003		0.85	57.4	121.17		0.85	59.61	123.91		0.85	85.32	96.56			86	0.0555	0.0482	0.0538										0.85	215	90	54	1	45	44	116	0	10		0.85	23	20
0.86	0.172967	0.149725	0.204644		0.86	2.17672	2.18547	2.21333		0.86	58.13	120.13		0.86	59.41	124.12		0.86	85.03	98.42			87	0.0552	0.0477	0.0488										0.86	214	86	56	1	56	44	113	0	4		0.86	24	19
0.87	0.170516	0.143355	0.2081		0.87	2.18108	2.19355	2.22125		0.87	59.09	119.83		0.87	59.13	125.05		0.87	85.03	98.69			88	0.044	0.0441	0.0501										0.87	221	86	54	3	44	48	116	0	9		0.87	22	20
0.88	0.17839	0.140298	0.208071		0.88	2.18062	2.19017	2.22077		0.88	58.88	120.6		0.88	59.38	124.58		0.88	84.56	99.36			89	0.0474	0.0461	0.052										0.88	210	81	56	1	56	43	110	0	13		0.88	22	19
0.89	0.186742	0.139319	0.202687		0.89	2.18149	2.18694	2.22491		0.89	58.81	119.98		0.89	59.29	126.43		0.89	84.57	98.67			90	0.0536	0.0469	0.0548										0.89	215	84	56	1	45	41	117	0	16		0.89	23	20
0.9	0.165841	0.147915	0.204524		0.9	2.17394	2.18062	2.2212		0.9	58.85	118.41		0.9	59.08	125.11		0.9	85.14	99.27			91	0.0602	0.0524	0.0575										0.9	226	83	57	1	47	50	118	0	4		0.9	25	20
0.91	0.160151	0.157998	0.199337		0.91	2.17521	2.18761	2.21096		0.91	59.28	119.38		0.91	59.4	125.59		0.91	83.86	97.33			92	0.0808	0.073	0.0762										0.91	221	85	56	1	47	51	113	0	7		0.91	22	21
0.92	0.153346	0.170296	0.204692		0.92	2.16506	2.18389	2.21366		0.92	59.48	119.69		0.92	59.3	123.12		0.92	86.17	96.7			93	0.0866	0.0742	0.0688										0.92	227	82	58	1	44	55	113	0	7		0.92	22	20
0.93	0.1558	0.146187	0.194271		0.93	2.18113	2.17554	2.21054		0.93	58.05	120.54		0.93	59.46	124.45		0.93	84.15	99.19			94	0.1131	0.0835	0.1005										0.93	213	83	58	1	51	51	103	0	13		0.93	24	19
0.94	0.157907	0.154878	0.185966		0.94	2.18084	2.17821	2.20504		0.94	59.6	120.15		0.94	59.15	123.03		0.94	83.81	97.92			95	0.1175	0.1046	0.0961										0.94	220	83	58	1	47	51	110	0	10		0.94	25	20
0.95	0.151994	0.1485	0.190238		0.95	2.17939	2.17849	2.19858		0.95	59.89	121.14		0.95	59.42	126.04		0.95	82.31	96.48			96	0.1139	0.0983	0.0884										0.95	218	85	58	2	53	48	110	0	4		0.95	20	21
0.96	0.141786	0.166479	0.205198		0.96	2.184	2.18806	2.21826		0.96	59.33	120.88		0.96	60.61	126		0.96	82.74	98.4			97	0.0803	0.0652	0.0659										0.96	216	86	57	1	50	43	115	0	8		0.96	25	19
0.97	0.15347	0.154091	0.205383		0.97	2.18193	2.18321	2.22313		0.97	59.86	120.19		0.97	61.68	126.23		0.97	85.09	98.47			98	0.0681	0.0573	0.06										0.97	212	88	56	1	47	42	113	0	13		0.97	25	19
0.98	0.149633	0.160553	0.205886		0.98	2.17661	2.19423	2.21018		0.98	59.62	120.59		0.98	60.57	126.68		0.98	84.29	99.13			99	0.0676	0.0533	0.0573										0.98	213	88	52	3	50	50	108	0	9		0.98	21	19
0.99	0.176835	0.148657	0.205093		0.99	2.18127	2.1741	2.21983		0.99	60.17	121.5		0.99	58.87	125.54		0.99	85.52	98.73			100	0.0622	0.0504	0.0536										0.99	209	89	57	3	53	35	114	0	9		0.99	22	20
1	0.167104	0.149577	0.206832		1	2.18268	2.17846	2.20893		1	60.94	121.63		1	59.71	125.79		1	82.62	97.39			101	0.0578	0.0451	0.0502										1	212	89	57	1	49	44	110	0	10		1	24	18
1.01	0.173182	0.150647	0.205931		1.01	2.18186	2.18388	2.21837		1.01	62.24	122.37		1.01	59.7	126.51		1.01	84.34	98.77			102	0.0532	0.0423	0.0424										1.01	218	82	57	3	53	43	115	0	7		1.01	22	19
1.02	0.164212	0.138143	0.214462		1.02	2.18736	2.18286	2.21963		1.02	62.48	121.86		1.02	60.33	125.72		1.02	84.16	98.95			103	0.0493	0.0419	0.0381										1.02	215	88	58	1	47	48	108	0	10		1.02	21	20
1.03	0.160098	0.14155	0.211044		1.03	2.1868	2.1827	2.20944		1.03	60.45	124.6		1.03	60.7	127.3		1.03	84.03	99.21			104	0.0554	0.0438	0.0437										1.03	212	85	56	1	53	35	120	0	10		1.03	22	21
1.04	0.158226	0.148123	0.216826		1.04	2.18775	2.19118	2.21323		1.04	60.48	122		1.04	59.62	126.98		1.04	84.45	98.29			105	0.0517	0.0534	0.0534										1.04	218	84	56	3	48	49	110	0	10		1.04	25	19
1.05	0.151407	0.154082	0.225413		1.05	2.18367	2.18229	2.21242		1.05	58.84	123.61		1.05	58.51	124.66		1.05	84.4	97.87			106	0.0601	0.0609	0.055										1.05	228	85	61	1	41	49	117	0	6		1.05	22	22
1.06	0.160568	0.15203	0.234596		1.06	2.19478	2.18882	2.22022		1.06	60.38	121.4		1.06	58.71	124.34		1.06	85.38	99.56			107	0.0561	0.0571	0.0607										1.06	222	86	56	3	42	51	112	0	10		1.06	22	21
1.07	0.148578	0.141209	0.229784		1.07	2.18292	2.1721	2.22274		1.07	60.07	121.5		1.07	59.42	124.33		1.07	84.78	98.75			108	0.0758	0.082	0.0735										1.07	218	91	54	3	41	52	109	0	10		1.07	20	23
1.08	0.148486	0.138117	0.196388		1.08	2.18449	2.17927	2.21057		1.08	60	123.49		1.08	59.83	123.74		1.08	83.17	98.09			109	0.083	0.0652	0.0726										1.08	215	81	59	1	55	48	107	0	9		1.08	22	20
1.09	0.153722	0.14291	0.19969		1.09	2.18194	2.1773	2.20761		1.09	60.84	121.97		1.09	58.54	123.67		1.09	84.44	99.93			110	0.078	0.0669	0.0704										1.09	214	87	53	3	47	47	111	0	12		1.09	21	22
1.1	0.160315	0.136577	0.203563		1.1	2.19183	2.17456	2.20922		1.1	60.74	123.31		1.1	58.3	122.06		1.1	83.63	99.2			111	0.062	0.0584	0.0586										1.1	225	81	57	1	47	53	114	0	7		1.1	22	21
1.11	0.146691	0.153946	0.196553		1.11	2.19093	2.17313	2.21457		1.11	61.44	122.73		1.11	58.18	123.25		1.11	84.28	99.19			112	0.0627	0.0678	0.0684										1.11	220	85	56	3	48	45	116	0	7		1.11	20	21
1.12	0.149559	0.146254	0.197655		1.12	2.17332	2.17382	2.21803		1.12	58.88	121.39		1.12	59.56	121.75		1.12	84.92	97.59			113	0.0992	0.0913	0.0755										1.12	209	89	51	3	49	41	114	0	13		1.12	20	22
1.13	0.154078	0.154171	0.208648		1.13	2.18838	2.18336	2.22263		1.13	60.26	121.75		1.13	58.41	122.47		1.13	84.39	98.25			114	0.1105	0.1014	0.0766										1.13	213	90	52	3	44	39	119	0	13		1.13	21	23
1.14	0.152884	0.156123	0.207618		1.14	2.17344	2.18488	2.21762		1.14	60.15	121.54		1.14	59.02	123.47		1.14	83.93	97.84			115	0.0958	0.0872	0.0831										1.14	216	82	60	1	53	44	111	0	9		1.14	23	22
1.15	0.158249	0.172263	0.202393		1.15	2.17357	2.19155	2.2195		1.15	59.29	121.7		1.15	58.64	123.29		1.15	86.65	98.87			116	0.1025	0.1062	0.0976										1.15	203	84	58	1	54	35	109	0	19		1.15	20	22
1.16	0.157004	0.164558	0.218668		1.16	2.17547	2.18134	2.21938		1.16	60.11	121.57		1.16	58.72	123.55		1.16	85.39	99.64			117	0.1547	0.1643	0.1197										1.16	205	88	57	1	48	37	110	0	19		1.16	23	19
1.17	0.162258	0.150786	0.206232		1.17	2.17806	2.17613	2.21959		1.17	59.98	121.75		1.17	58.86	123.5		1.17	84.9	96.82			118	0.1672	0.179	0.1355										1.17	213	84	58	1	53	39	115	0	10		1.17	21	21
1.18	0.15916	0.143482	0.228732		1.18	2.17743	2.18085	2.21943		1.18	60.37	120.97		1.18	58.61	124.6		1.18	83.95	98.23			119	0.2203	0.2626	0.1616										1.18	211	86	54	3	53	34	120	0	10		1.18	23	18
1.19	0.152868	0.15063	0.217255		1.19	2.17631	2.18827	2.21313		1.19	60.25	121.7		1.19	59.31	123.25		1.19	83.65	98			120	0.1737	0.2436	0.1613										1.19	214	85	54	4	48	49	107	0	13		1.19	26	18
1.2	0.149133	0.150273	0.215004		1.2	2.18074	2.18509	2.20894		1.2	60.14	122.43		1.2	59.85	123.34		1.2	83.82	98.04			121	0.0969	0.1511	0.1345										1.2	211	86	54	3	48	42	112	0	15		1.2	23	19
1.21	0.14577	0.147329	0.223717		1.21	2.16949	2.19043	2.2102		1.21	60.26	122.44		1.21	59.94	122.24		1.21	84.56	98.77			122	0.0951	0.1496	0.0994										1.21	215	82	58	1	53	47	109	0	10		1.21	22	20
1.22	0.155178	0.162825	0.203941		1.22	2.17926	2.19571	2.21308		1.22	61	122.15		1.22	59.49	123.05		1.22	84.93	98.89			123	0.085	0.1386	0.0796										1.22	214	83	57	1	48	45	111	0	15		1.22	25	18
1.23	0.163839	0.166718	0.204394		1.23	2.17489	2.20019	2.21383		1.23	61.22	120.05		1.23	60.9	122.53		1.23	84.11	97.94			124	0.0779	0.1053	0.0769										1.23	205	86	52	3	56	40	110	0	13		1.23	25	18
1.24	0.153207	0.156888	0.203313		1.24	2.17204	2.1852	2.19664		1.24	61.27	122.67		1.24	59.17	121.43		1.24	82.49	97.76			125	0.0781	0.1085	0.0971										1.24	209	87	56	1	55	43	109	0	9		1.24	24	19
1.25	0.161187	0.163709	0.223009		1.25	2.16993	2.19918	2.20595		1.25	61.41	121.79		1.25	60.97	123.77		1.25	83.15	97.66			126	0.0673	0.0915	0.1067										1.25	205	86	56	1	52	35	113	0	17		1.25	22	19
1.26	0.165128	0.155395	0.206978		1.26	2.1733	2.19603	2.20829		1.26	60.87	121.14		1.26	58.73	121.88		1.26	82.12	97.82			127	0.0597	0.0627	0.0689										1.26	207	89	52	1	50	44	110	0	14		1.26	25	19
1.27	0.149311	0.154346	0.223723		1.27	2.16735	2.19443	2.21066		1.27	60.88	121.66		1.27	59.98	122.43		1.27	82.38	97.63			128	0.0601	0.0549	0.056										1.27	213	88	56	1	52	44	112	0	7		1.27	24	19
1.28	0.158007	0.145663	0.227806		1.28	2.17795	2.18118	2.21144		1.28	61.88	122.06		1.28	58.06	123.33		1.28	81.95	97.47			129	0.0595	0.0525	0.063										1.28	209	89	51	3	52	47	108	0	10		1.28	23	20
1.29	0.159328	0.146977	0.228989		1.29	2.18189	2.18067	2.21896		1.29	61.13	122.79		1.29	58.75	122.28		1.29	82.29	96.04			130	0.0507	0.0437	0.0555										1.29	219	80	60	1	47	51	107	0	14		1.29	21	20
1.3	0.15858	0.156142	0.212458		1.3	2.17938	2.18442	2.2141		1.3	61.11	122.31		1.3	59.47	124.2		1.3	84.36	97.33			131	0.0445	0.0408	0.0426										1.3	215	89	53	1	52	44	117	0	4		1.3	24	20
1.31	0.148562	0.153025	0.208503		1.31	2.1719	2.18862	2.20355		1.31	59.53	120.23		1.31	60.85	123.39		1.31	81.78	96.59			132	0.0451	0.0421	0.0424										1.31	213	83	57	2	56	42	112	0	8		1.31	25	19
1.32	0.147455	0.157778	0.213539		1.32	2.17334	2.18853	2.19964		1.32	60.01	121.91		1.32	60.22	123.21		1.32	80.48	95.72			133	0.0437	0.0385	0.0415										1.32	209	88	56	1	50	39	113	0	13		1.32	25	19
1.33	0.143335	0.167458	0.198339		1.33	2.1759	2.19591	2.1979		1.33	59.23	120.21		1.33	59.06	122.74		1.33	82.53	96.4			134	0.0412	0.0374	0.0407										1.33	214	86	55	3	50	34	122	0	10		1.33	25	19
1.34	0.144468	0.148029	0.216882		1.34	2.17884	2.18812	2.20529		1.34	60.74	120.56		1.34	60.34	122.72		1.34	81.25	96.35			135	0.0458	0.0435	0.0448										1.34	204	89	56	1	52	39	108	0	15		1.34	28	17
1.35	0.149362	0.139167	0.221738		1.35	2.18139	2.18479	2.19135		1.35	60.21	121.53		1.35	58.63	124.51		1.35	82.22	96.05			136	0.0484	0.0467	0.0472										1.35	217	84	61	1	46	43	112	0	13		1.35	25	18
1.36	0.156074	0.136443	0.205271		1.36	2.18466	2.18505	2.19565		1.36	59.53	121.79		1.36	59.24	124.7		1.36	80.49	95.41			137	0.0433	0.0387	0.0416										1.36	209	90	55	1	48	45	108	0	13		1.36	24	19
1.37	0.158729	0.128635	0.208765		1.37	2.18571	2.17695	2.19949		1.37	61.07	121.81		1.37	59.87	125.51		1.37	82.86	96.06			138	0.0468	0.0394	0.043										1.37	215	83	60	1	52	49	105	0	10		1.37	23	20
1.38	0.1589	0.132498	0.197918		1.38	2.17608	2.1864	2.18705		1.38	60.84	119.42		1.38	58.18	125.36		1.38	80.12	95.92			139	0.0493	0.0433	0.0436										1.38	214	86	54	3	53	44	113	0	7		1.38	23	20
1.39	0.158594	0.131417	0.20571		1.39	2.18257	2.18586	2.19794		1.39	61.84	120.62		1.39	60.38	124.37		1.39	81.74	94.96			140	0.0455	0.0414	0.0407										1.39	206	88	57	1	51	26	122	0	15		1.39	23	19
1.4	0.164992	0.140553	0.209291		1.4	2.18875	2.18584	2.20932		1.4	61.1	121.17		1.4	59.94	123.31		1.4	82.71	96.23			141	0.0481	0.0391	0.0413										1.4	208	84	58	1	52	37	112	0	16		1.4	24	19
1.41	0.154422	0.138434	0.216359		1.41	2.18872	2.18035	2.2074		1.41	61.5	122.15		1.41	59.56	123.1		1.41	81.54	96.6			142	0.0526	0.0443	0.0462										1.41	219	89	54	4	48	38	123	0	4		1.41	25	19
1.42	0.160067	0.136845	0.223713		1.42	2.18896	2.18527	2.20424		1.42	60.92	123.29		1.42	59.48	125.21		1.42	81.42	96.2			143	0.0539	0.047	0.0479										1.42	213	85	57	1	56	39	116	0	6		1.42	24	18
1.43	0.164958	0.156259	0.197372		1.43	2.18139	2.19218	2.1915		1.43	61.21	119.92		1.43	59.77	125.41		1.43	81.6	97.17			144	0.0569	0.049	0.0511										1.43	209	87	54	3	57	43	109	0	7		1.43	23	19
1.44	0.1681	0.136879	0.197372		1.44	2.18077	2.18252	2.20131		1.44	59.82	121.96		1.44	59.47	124.5		1.44	81.24	96.25			145	0.0506	0.0422	0.0445										1.44	211	83	54	3	56	37	117	0	10		1.44	24	18
1.45	0.181011	0.133802	0.20729		1.45	2.19211	2.18747	2.19421		1.45	60.89	120.89		1.45	58.15	124.97		1.45	81.16	94.69			146	0.0495	0.0478	0.0475										1.45	210	87	54	1	54	38	117	0	9		1.45	24	19
1.46	0.168863	0.147792	0.204287		1.46	2.1895	2.19164	2.194		1.46	60.96	121.77		1.46	59.05	124.58		1.46	80.7	94.62			147	0.0472	0.0525	0.0483										1.46	206	85	54	3	53	45	104	0	16		1.46	24	19
1.47	0.168002	0.148235	0.215633		1.47	2.19198	2.18472	2.20672		1.47	61.71	122.64		1.47	58.25	121.93		1.47	80.56	96.44			148	0.0471	0.0475	0.0505										1.47	211	83	57	1	54	40	113	0	12		1.47	22	19
1.48	0.165217	0.155209	0.226621		1.48	2.18722	2.1925	2.21328		1.48	61.34	121.5		1.48	59.09	124.02		1.48	81.91	97.74			149	0.0686	0.0679	0.0496										1.48	213	84	58	1	53	47	107	0	10		1.48	25	19
1.49	0.175184	0.15163	0.200995		1.49	2.1825	2.19426	2.19245		1.49	60.24	121.24		1.49	60.08	123.23		1.49	81.97	97.7			150	0.0507	0.0623	0.0486										1.49	207	85	58	1	52	34	114	0	16		1.49	25	20
1.5	0.170726	0.156485	0.215147		1.5	2.19181	2.19395	2.19962		1.5	61.56	121.43		1.5	59.63	123.84		1.5	81.5	96.47			151	0.0542	0.048	0.0638										1.5	209	85	58	1	59	38	112	0	7		1.5	25	19
1.51	0.181171	0.176378	0.228309		1.51	2.18345	2.21242	2.21144		1.51	60.7	120.88		1.51	59.44	126.49		1.51	82.85	97.31			152	0.0527	0.0576	0.0739										1.51	210	87	58	1	54	44	107	0	9		1.51	24	20
1.52	0.191986	0.14745	0.227027		1.52	2.18856	2.20149	2.21655		1.52	61.29	120.62		1.52	59.33	125.71		1.52	83.6	97.41			153	0.0649	0.0616	0.0885										1.52	204	84	58	1	59	34	111	0	13		1.52	32	17
1.53	0.188288	0.132697	0.230682		1.53	2.18977	2.18762	2.21276		1.53	60.92	120.95		1.53	58.12	124.38		1.53	83.57	98			154	0.0524	0.0527	0.0913										1.53	205	82	58	1	57	36	110	0	16		1.53	21	21
1.54	0.193936	0.140654	0.233386		1.54	2.18951	2.19479	2.19723		1.54	60.73	122.12		1.54	57.83	124.22		1.54	83.46	97.74			155	0.0454	0.0467	0.0694										1.54	204	83	55	3	53	38	108	0	20		1.54	24	21
1.55	0.194961	0.142109	0.215517		1.55	2.19417	2.19425	2.19179		1.55	62.97	121.25		1.55	58.43	124.15		1.55	82.32	98.27			156	0.0492	0.0475	0.0598										1.55	204	81	56	1	58	37	110	0	17		1.55	29	18
1.56	0.204604	0.143007	0.222526		1.56	2.19158	2.18883	2.2051		1.56	60.55	121.67		1.56	57.26	125.95		1.56	82.77	97.49			157	0.0554	0.0507	0.0602										1.56	217	85	60	1	48	38	118	0	10		1.56	30	17
1.57	0.205186	0.135488	0.218756		1.57	2.19381	2.1912	2.20296		1.57	62.19	122.09		1.57	57.49	126.45		1.57	83.66	96.64			158	0.0582	0.0751	0.0795										1.57	226	79	60	1	55	43	122	0	0		1.57	28	18
1.58	0.184926	0.155909	0.227705		1.58	2.19379	2.2053	2.20906		1.58	62.33	124.2		1.58	58.26	126.62		1.58	82.53	98.02			159	0.0789	0.1185	0.107										1.58	219	82	59	1	52	41	118	0	7		1.58	20	21
1.59	0.188305	0.14717	0.228613		1.59	2.19418	2.19371	2.20889		1.59	61.24	123.71		1.59	58.1	124.36		1.59	82.73	95.95			160	0.0809	0.0957	0.1085										1.59	209	85	56	1	54	32	120	0	12		1.59	29	17
1.6	0.183201	0.165406	0.241682		1.6	2.19087	2.20392	2.21297		1.6	59.98	124.46		1.6	58.21	125.92		1.6	82.38	98.58			161	0.0731	0.0749	0.0873										1.6	204	84	58	1	59	27	118	0	13		1.6	28	16
1.61	0.170643	0.156671	0.223619		1.61	2.18052	2.20346	2.2015		1.61	60.25	123.36		1.61	58.44	125.28		1.61	82.57	97.87			162	0.0593	0.0538	0.0637										1.61	208	88	55	3	45	37	113	0	19		1.61	25	20
1.62	0.176632	0.147838	0.239013		1.62	2.20217	2.19127	2.21016		1.62	62.17	122.36		1.62	58.22	125.43		1.62	83.61	97.44			163	0.0473	0.0439	0.0508										1.62	214	83	56	1	50	48	109	0	13		1.62	31	17
1.63	0.181587	0.161283	0.221826		1.63	2.18545	2.20067	2.20378		1.63	61.3	122.02		1.63	59.13	125.33		1.63	82.97	98.34			164	0.0444	0.0428	0.054										1.63	205	88	50	3	54	43	109	0	13		1.63	31	17
1.64	0.17454	0.16503	0.22131		1.64	2.18884	2.19633	2.19804		1.64	61.54	122.89		1.64	58.11	125.11		1.64	84	98.68			165	0.0414	0.0395	0.05										1.64	213	83	58	1	53	39	115	0	11		1.64	27	18
1.65	0.173741	0.158676	0.227635		1.65	2.19156	2.19762	2.20172		1.65	60.68	121.6		1.65	58.16	124.11		1.65	83.97	97.04			166	0.0488	0.0414	0.0502										1.65	203	90	52	1	55	34	116	0	12		1.65	30	18
1.66	0.170384	0.152107	0.24235		1.66	2.19338	2.19326	2.20592		1.66	60.55	121.79		1.66	58.72	124.04		1.66	84.38	96.57			167	0.0605	0.049	0.0492										1.66	216	84	58	1	50	41	116	0	10		1.66	30	17
1.67	0.187847	0.149008	0.247095		1.67	2.19299	2.19453	2.2086		1.67	61.62	121.16		1.67	58.33	124.52		1.67	85.25	95.91			168	0.0576	0.0525	0.0455										1.67	203	87	54	1	57	30	118	0	13		1.67	31	17
1.68	0.17301	0.175928	0.250684		1.68	2.18107	2.20989	2.21296		1.68	60.34	120.7		1.68	58.58	124.59		1.68	84.08	95.6			169	0.0625	0.0502	0.05										1.68	207	91	48	3	55	40	116	0	7		1.68	32	17
1.69	0.174745	0.15057	0.270957		1.69	2.18572	2.19527	2.21775		1.69	60.63	122.54		1.69	57.84	124.61		1.69	83.97	96.64			170	0.0658	0.0467	0.0505										1.69	214	82	58	1	54	39	116	0	10		1.69	29	18
1.7	0.173764	0.157712	0.244043		1.7	2.18393	2.20245	2.20645		1.7	59.49	121.74		1.7	58.21	124.59		1.7	82.58	95.78			171	0.0657	0.0461	0.0522										1.7	206	87	55	1	51	34	116	0	16		1.7	26	17
1.71	0.173502	0.155042	0.239747		1.71	2.17675	2.19601	2.21324		1.71	58.63	122.17		1.71	58.59	124.97		1.71	83.47	96.01			172	0.0631	0.0454	0.0586										1.71	216	90	56	1	50	42	117	0	4		1.71	25	18
1.72	0.177917	0.15506	0.226842		1.72	2.18626	2.19888	2.20919		1.72	60.01	122.19		1.72	58.06	124.84		1.72	82.91	96.43			173	0.0717	0.0514	0.0571										1.72	211	85	56	1	52	36	118	0	12		1.72	26	19
1.73	0.187528	0.15145	0.208878		1.73	2.17999	2.19987	2.19839		1.73	59.93	122.3		1.73	60.23	124.11		1.73	82.52	95.3			174	0.0805	0.0575	0.0648										1.73	212	89	54	1	52	39	118	0	7		1.73	28	17
1.74	0.177714	0.154641	0.217147		1.74	2.18946	2.19684	2.19786		1.74	60.6	122.74		1.74	59.96	123.95		1.74	82.9	95.13			175	0.0993	0.082	0.0943										1.74	204	87	58	1	56	41	104	0	13		1.74	24	20
1.75	0.168434	0.154099	0.232967		1.75	2.18534	2.19175	2.19823		1.75	60.56	120.41		1.75	59.13	124.44		1.75	83.01	93.39			176	0.1255	0.1158	0.1307										1.75	208	83	55	3	58	42	108	0	11		1.75	22	20
1.76	0.169151	0.164899	0.232276		1.76	2.18854	2.19916	2.19983		1.76	60.72	122.39		1.76	59.17	124.76		1.76	81.51	94.19			177	0.1334	0.1203	0.1501										1.76	207	90	54	3	50	39	111	0	13		1.76	29	17
1.77	0.182935	0.166442	0.242469		1.77	2.18644	2.20356	2.20856		1.77	60.55	121.23		1.77	58.67	123.73		1.77	80.96	96.07			178	0.1318	0.1111	0.1746										1.77	215	84	58	1	51	48	108	0	10		1.77	23	19
1.78	0.185059	0.155747	0.244552		1.78	2.18721	2.2041	2.2136		1.78	61.19	123.42		1.78	58.82	124.01		1.78	82.22	96.06			179	0.1362	0.1141	0.1844										1.78	217	84	58	1	46	38	120	0	13		1.78	29	17
1.79	0.187897	0.162646	0.241429		1.79	2.19134	2.19746	2.21043		1.79	61.48	123.25		1.79	57.9	125.05		1.79	81.91	95.6			180	0.1163	0.0957	0.1458										1.79	202	84	58	1	61	33	110	0	13		1.79	27	17
1.8	0.180166	0.168825	0.218419		1.8	2.17681	2.20897	2.2096		1.8	60.75	121.75		1.8	59.44	125.5		1.8	83.61	95.52			181	0.0964	0.0664	0.1352										1.8	220	88	55	1	40	46	118	0	12		1.8	29	18
1.81	0.180338	0.167804	0.211079		1.81	2.17505	2.20491	2.19723		1.81	60.71	122.59		1.81	59.14	125.94		1.81	83.51	95.59			182	0.1137	0.0809	0.1686										1.81	215	87	56	1	52	53	105	0	6		1.81	23	21
1.82	0.184705	0.156053	0.225136		1.82	2.17092	2.19991	2.20323		1.82	60.15	122.16		1.82	58.86	124.59		1.82	82.56	95.45			183	0.1096	0.0847	0.1527										1.82	206	91	55	1	47	34	116	0	16		1.82	24	20
1.83	0.18045	0.141122	0.219357		1.83	2.17573	2.18297	2.18854		1.83	60.42	121.84		1.83	58.59	122.74		1.83	82.93	94.81			184	0.0808	0.0646	0.0989										1.83	218	85	59	1	44	39	119	0	13		1.83	31	16
1.84	0.188496	0.144361	0.219414		1.84	2.17474	2.19336	2.20578		1.84	61.05	121.32		1.84	58.44	124.9		1.84	84.29	95.6			185	0.0662	0.073	0.0988										1.84	204	92	53	3	48	41	107	0	16		1.84	23	20
1.85	0.18434	0.150931	0.224046		1.85	2.18731	2.20137	2.20838		1.85	61.64	121.19		1.85	60.38	125.41		1.85	83.06	93.9			186	0.0645	0.0515	0.0738										1.85	210	87	58	1	47	34	117	0	16		1.85	25	19
1.86	0.173425	0.164107	0.21981		1.86	2.17964	2.20651	2.20811		1.86	59.08	119.94		1.86	59.06	126.53		1.86	83.82	94.59			187	0.0651	0.0496	0.0734										1.86	210	84	57	1	47	36	116	0	19		1.86	32	17
1.87	0.173197	0.152044	0.216627		1.87	2.18217	2.19202	2.2044		1.87	60.68	120.75		1.87	59.24	124.35		1.87	83.17	96.26			188	0.0679	0.0574	0.0766										1.87	209	90	56	1	44	46	106	0	17		1.87	29	17
1.88	0.179943	0.150389	0.227731		1.88	2.18095	2.19442	2.20072		1.88	59.78	120.06		1.88	59.33	124.26		1.88	82.93	94.47			189	0.0789	0.0608	0.0929										1.88	211	87	57	1	49	46	107	0	13		1.88	25	19
1.89	0.182279	0.153095	0.228548		1.89	2.19138	2.19892	2.21486		1.89	61.21	121.66		1.89	59.37	125.64		1.89	82.67	93.78			190	0.0824	0.0713	0.0737										1.89	214	84	58	1	49	39	116	0	13		1.89	24	20
1.9	0.179628	0.149564	0.248772		1.9	2.19301	2.19708	2.21253		1.9	60.61	123.31		1.9	59.93	125.33		1.9	83.53	94.77			191	0.0841	0.067	0.0624										1.9	211	94	49	3	45	43	116	0	10		1.9	23	20
1.91	0.181706	0.147315	0.257475		1.91	2.19188	2.19206	2.21756		1.91	61.58	123.08		1.91	60.11	125.48		1.91	84.79	96.28			192	0.089	0.0582	0.0679										1.91	212	89	49	3	52	49	111	0	7		1.91	21	20
1.92	0.182314	0.152271	0.246705		1.92	2.19733	2.19047	2.21271		1.92	61.95	123.11		1.92	60.38	124.53		1.92	83.88	95.74			193	0.0836	0.0501	0.0609										1.92	212	87	54	2	45	48	108	0	16		1.92	32	17
1.93	0.175194	0.150298	0.237625		1.93	2.19471	2.20338	2.21258		1.93	61.07	122.15		1.93	60.27	126.28		1.93	83.58	95.5			194	0.0792	0.0402	0.0541										1.93	215	84	51	5	45	46	113	0	16		1.93	26	20
1.94	0.202459	0.141304	0.248107		1.94	2.19216	2.19491	2.21839		1.94	61.22	122.89		1.94	59.65	126.24		1.94	83.78	95.19			195	0.0918	0.0437	0.0556										1.94	210	88	53	1	53	39	117	0	9		1.94	25	18
1.95	0.187477	0.161889	0.243101		1.95	2.19064	2.20468	2.20722		1.95	61.33	122.34		1.95	59.71	125.64		1.95	83.22	94.94			196	0.0707	0.0431	0.0519										1.95	203	89	56	1	55	36	110	0	13		1.95	29	18
1.96	0.187996	0.164395	0.239377		1.96	2.19004	2.21191	2.21431		1.96	61.29	123.57		1.96	60.19	124.84		1.96	83.09	95.34			197	0.0679	0.0494	0.0518										1.96	221	85	57	1	47	38	125	0	7		1.96	26	18
1.97	0.185818	0.160216	0.246192		1.97	2.19714	2.19704	2.20337		1.97	61.25	122.68		1.97	60.78	123.22		1.97	82.82	93.17			198	0.0559	0.0456	0.0548										1.97	213	84	57	1	53	35	120	0	10		1.97	24	20
1.98	0.177803	0.167677	0.232404		1.98	2.18804	2.20605	2.20303		1.98	61.4	122.35		1.98	59.7	124.19		1.98	83.1	94.49			199	0.082	0.0623	0.0716										1.98	208	89	51	1	50	35	121	0	13		1.98	24	19
1.99	0.187665	0.171966	0.226051		1.99	2.1966	2.20822	2.21246		1.99	61.91	124.43		1.99	60.46	124.58		1.99	80.52	95.25			200	0.1019	0.0586	0.0715										1.99	212	89	53	1	47	36	122	0	12		1.99	24	20
2	0.181519	0.175671	0.225811		2	2.1826	2.2068	2.20078		2	60.76	122.5		2	60.68	122.93		2	80.92	95.33			201	0.0879	0.0582	0.0837										2	205	90	49	3	51	38	115	0	14		2	32	17
2.01	0.176732	0.171166	0.221959		2.01	2.18281	2.20331	2.19588		2.01	60.62	121.08		2.01	59.6	123.24		2.01	80.97	94.87			202	0.0917	0.0645	0.0993										2.01	225	89	57	1	42	47	120	0	4		2.01	29	17
2.02	0.185104	0.175708	0.210324		2.02	2.19402	2.20786	2.20305		2.02	60.72	124.83		2.02	59.93	123.37		2.02	81.85	94.06			203	0.1137	0.077	0.1027										2.02	215	81	59	1	48	37	118	0	16		2.02	26	18
2.03	0.181736	0.176576	0.216086		2.03	2.18923	2.21699	2.20152		2.03	60.91	123.46		2.03	60.04	122.95		2.03	82.49	93.69			204	0.1285	0.0872	0.1849										2.03	212	81	59	1	55	32	120	0	12		2.03	26	19
2.04	0.182133	0.168885	0.217269		2.04	2.18925	2.20988	2.20792		2.04	61.47	124.26		2.04	59.78	122.85		2.04	82.46	92.82			205	0.1644	0.0688	0.1344										2.04	204	89	54	3	60	29	118	0	7		2.04	23	18
2.05	0.174348	0.170925	0.208831		2.05	2.18873	2.20755	2.18941		2.05	59.48	123.25		2.05	59.36	122.6		2.05	82.27	92.84			206	0.1435	0.0533	0.0919										2.05	216	86	56	1	48	38	121	0	10		2.05	23	20
2.06	0.177941	0.174745	0.206117		2.06	2.18826	2.2023	2.18483		2.06	59.62	123.18		2.06	59.07	121.57		2.06	82.03	93.16			207	0.1232	0.0546	0.0776										2.06	216	83	58	1	48	36	121	0	13		2.06	25	19
2.07	0.18555	0.178797	0.223425		2.07	2.19489	2.2016	2.20266		2.07	61.39	124.23		2.07	60.38	121.77		2.07	83.83	94.01			208	0.0873	0.051	0.068										2.07	229	82	60	1	46	55	113	0	3		2.07	26	17
2.08	0.18418	0.181137	0.231272		2.08	2.19947	2.21037	2.19387		2.08	60.2	123.03		2.08	60.86	123.34		2.08	81.46	92.41			209	0.072	0.0544	0.0557										2.08	211	87	57	1	50	32	121	0	12		2.08	23	20
2.09	0.184098	0.177361	0.224003		2.09	2.19843	2.2039	2.19568		2.09	61.18	122.76		2.09	59.62	123.03		2.09	82.79	93.59			210	0.0668	0.0485	0.0525										2.09	206	86	53	3	55	33	117	0	13		2.09	26	18
2.1	0.186142	0.166468	0.215714		2.1	2.20072	2.19892	2.19916		2.1	61.6	124.67		2.1	59.76	123.12		2.1	84.98	93.21			211	0.0491	0.0417	0.0457										2.1	212	91	50	5	46	40	117	0	11		2.1	25	18
2.11	0.189098	0.171294	0.216117		2.11	2.19368	2.19673	2.20477		2.11	59.68	123.45		2.11	59.13	121.1		2.11	83.02	94.17			212	0.0585	0.0436	0.0418										2.11	209	87	57	1	51	36	115	0	13		2.11	32	16
2.12	0.194593	0.176385	0.217146		2.12	2.19578	2.20986	2.20451		2.12	60.99	122.61		2.12	60.04	123.34		2.12	83.07	94.53			213	0.0504	0.0399	0.042										2.12	223	82	59	1	49	45	118	0	6		2.12	25	19
2.13	0.198195	0.185067	0.220962		2.13	2.19842	2.21081	2.20106		2.13	61.13	123.61		2.13	59.8	122.43		2.13	82.53	94.42			214	0.0496	0.0389	0.0441										2.13	215	83	57	2	50	44	112	0	12		2.13	24	18
2.14	0.187425	0.159956	0.228765		2.14	2.19413	2.19443	2.21358		2.14	59.6	123.68		2.14	58.84	121.74		2.14	83.77	94.47			215	0.0494	0.0409	0.0449										2.14	211	87	53	3	46	42	113	0	16		2.14	26	18
2.15	0.192289	0.175867	0.211533		2.15	2.1889	2.21267	2.21081		2.15	60.97	122.56		2.15	60.22	125.8		2.15	85.22	93.16			216	0.0489	0.0454	0.0458										2.15	218	90	52	3	41	46	117	0	11		2.15	22	19
2.16	0.195585	0.154797	0.209863		2.16	2.20281	2.20132	2.21035		2.16	60.36	123.7		2.16	60.57	122.55		2.16	84	94.39			217	0.0514	0.0453	0.0448										2.16	208	86	56	1	47	37	114	0	19		2.16	25	19
2.17	0.192469	0.174059	0.213883		2.17	2.18685	2.21109	2.21513		2.17	60.37	121.02		2.17	60.95	121.68		2.17	84.37	93.74			218	0.0543	0.0461	0.0512										2.17	206	92	52	1	45	47	106	0	17		2.17	32	17
2.18	0.183624	0.165848	0.211992		2.18	2.19301	2.20439	2.20354		2.18	61.53	122.85		2.18	60.95	122.46		2.18	82.47	95.91			219	0.0502	0.046	0.0656										2.18	218	95	53	3	41	48	114	0	6		2.18	28	19
2.19	0.207118	0.175095	0.210111		2.19	2.20641	2.20618	2.20426		2.19	62.62	123.12		2.19	59.47	122.33		2.19	84.16	94.67			220	0.0565	0.0534	0.0704										2.19	211	91	56	1	44	36	118	0	14		2.19	29	17
2.2	0.195289	0.168866	0.200434		2.2	2.18696	2.20922	2.19863		2.2	61.47	122.93		2.2	58.77	123.76		2.2	82.99	94			221	0.0576	0.0602	0.0775										2.2	219	86	59	1	49	38	121	0	6		2.2	26	19
2.21	0.198385	0.17095	0.19843		2.21	2.19477	2.20911	2.19425		2.21	61.1	122.11		2.21	58.97	124		2.21	83.01	94.81			222	0.0596	0.0643	0.0916										2.21	216	80	61	1	54	35	119	0	10		2.21	26	18
2.22	0.208904	0.180301	0.197264		2.22	2.20135	2.20767	2.20372		2.22	61.23	122.87		2.22	60.28	121.74		2.22	83.56	93.48			223	0.0701	0.0726	0.1028										2.22	216	91	54	1	45	44	117	0	8		2.22	25	19
2.23	0.200334	0.181607	0.218549		2.23	2.19116	2.20239	2.20463		2.23	58.76	122.9		2.23	59.6	122.78		2.23	82.05	92.55			224	0.0877	0.0956	0.1205										2.23	207	92	50	1	49	49	107	0	12		2.23	25	19
2.24	0.195152	0.172345	0.221887		2.24	2.19191	2.19721	2.21041		2.24	60.08	123.45		2.24	58.23	122.64		2.24	83.99	93.82			225	0.089	0.1001	0.1581										2.24	217	85	56	1	45	37	123	0	13		2.24	25	18
2.25	0.206538	0.201325	0.202477		2.25	2.19433	2.20901	2.20335		2.25	60.69	123.44		2.25	59.79	123.68		2.25	83.85	96.36			226	0.1018	0.0951	0.1321										2.25	221	85	56	1	50	44	120	0	4		2.25	23	20
2.26	0.188625	0.188998	0.196981		2.26	2.18928	2.19279	2.20007		2.26	62.12	123.07		2.26	57.71	123.62		2.26	82.49	94.46			227	0.0908	0.0751	0.1059										2.26	221	89	52	5	44	42	122	0	6		2.26	28	17
2.27	0.192066	0.192006	0.212237		2.27	2.1822	2.19852	2.20605		2.27	62.91	123.53		2.27	58.6	123.04		2.27	83.82	95.34			228	0.0797	0.0641	0.0795										2.27	221	84	55	1	49	43	122	0	6		2.27	24	18
2.28	0.192808	0.188523	0.209656		2.28	2.18836	2.21463	2.20786		2.28	61.81	123.13		2.28	58.1	124.54		2.28	82.97	93.82			229	0.0829	0.0614	0.0757										2.28	224	82	58	3	47	40	123	0	7		2.28	22	18
2.29	0.185269	0.200406	0.211324		2.29	2.18359	2.22012	2.20098		2.29	60.91	122.89		2.29	59.24	123.83		2.29	81.34	93.49			230	0.0956	0.0711	0.0822										2.29	215	83	56	3	49	39	117	0	13		2.29	31	16
2.3	0.179451	0.198659	0.208902		2.3	2.18434	2.21452	2.20112		2.3	60.6	122.8		2.3	57.29	125.48		2.3	83.24	93.62			231	0.1003	0.0711	0.086										2.3	211	86	56	3	44	45	107	0	19		2.3	24	19
2.31	0.188618	0.197881	0.208212		2.31	2.19217	2.21734	2.18418		2.31	61.36	122.97		2.31	58.36	124.06		2.31	81.53	93.13			232	0.1229	0.0828	0.1043										2.31	225	94	51	5	35	51	118	0	6		2.31	26	18
2.32	0.185918	0.196328	0.21158		2.32	2.19299	2.21922	2.20224		2.32	61.58	122.99		2.32	58.47	124.37		2.32	82.03	93.07			233	0.1145	0.0772	0.0958										2.32	220	87	56	3	40	47	114	0	13		2.32	26	18
2.33	0.19434	0.201712	0.218757		2.33	2.18704	2.2168	2.19763		2.33	60.2	123.68		2.33	58.31	124.6		2.33	81.19	93.89			234	0.0975	0.0721	0.0924										2.33	217	90	51	5	43	48	113	0	10		2.33	25	19
2.34	0.186483	0.202765	0.222661		2.34	2.19255	2.22242	2.20565		2.34	61.79	123.39		2.34	58.58	123.92		2.34	83.24	93.51			235	0.0951	0.0694	0.101										2.34	229	87	54	5	41	54	116	0	3		2.34	29	17
2.35	0.188013	0.192814	0.230576		2.35	2.18948	2.21119	2.20124		2.35	60.69	123.42		2.35	58.17	123.74		2.35	83.97	94.61			236	0.0941	0.064	0.0904										2.35	217	81	57	3	49	37	120	0	13		2.35	22	18
2.36	0.191487	0.193457	0.221997		2.36	2.18675	2.21014	2.205		2.36	61.03	122.62		2.36	58.96	122.63		2.36	83.58	95.71			237	0.0752	0.0549	0.0688										2.36	226	84	58	3	46	41	124	0	4		2.36	26	18
2.37	0.193829	0.209504	0.243248		2.37	2.19744	2.21485	2.21185		2.37	60.75	123.56		2.37	58.64	123.99		2.37	83.47	95.44			238	0.067	0.0577	0.0639										2.37	218	86	55	3	45	47	113	0	11		2.37	22	18
2.38	0.192836	0.21159	0.252146		2.38	2.18977	2.21762	2.20183		2.38	59.6	122.29		2.38	59.06	125.56		2.38	81.74	96.61			239	0.0885	0.0623	0.0643										2.38	220	86	58	1	43	39	122	0	11		2.38	24	18
2.39	0.187946	0.200275	0.241073		2.39	2.18931	2.20873	2.20706		2.39	61.39	121.92		2.39	58.03	123.85		2.39	83.18	95.92			240	0.0877	0.0564	0.0657										2.39	218	85	55	1	54	40	122	0	3		2.39	22	19
2.4	0.203245	0.193231	0.222928		2.4	2.19667	2.20179	2.19745		2.4	60.52	125.55		2.4	58.48	124.11		2.4	83.44	94.93			241	0.0655	0.0492	0.0535										2.4	219	82	58	3	50	45	113	0	9		2.4	26	18
2.41	0.192877	0.196202	0.212392		2.41	2.18871	2.20163	2.1954		2.41	60.78	123.63		2.41	58.49	123.48		2.41	81.87	94.68			242	0.0716	0.0573	0.06										2.41	221	85	58	3	46	44	116	0	8		2.41	22	18
2.42	0.18941	0.209748	0.226021		2.42	2.1911	2.21539	2.2054		2.42	60.9	124.22		2.42	59.48	124.08		2.42	83.21	95.3			243	0.076	0.0644	0.0684										2.42	220	83	57	1	47	43	119	0	10		2.42	25	18
2.43	0.199481	0.198932	0.219218		2.43	2.19169	2.21482	2.19324		2.43	61.84	123.74		2.43	60.09	123.3		2.43	81.6	94.67			244	0.0693	0.0616	0.0628										2.43	223	88	52	5	43	49	117	0	6		2.43	21	18
2.44	0.195732	0.202982	0.197097		2.44	2.1927	2.21209	2.19511		2.44	61.73	122.67		2.44	57.54	123.44		2.44	82.2	94.71			245	0.0647	0.0563	0.0605										2.44	213	82	56	1	55	42	114	0	10		2.44	23	19
2.45	0.1899	0.190496	0.197832		2.45	2.18902	2.21302	2.20189		2.45	61.61	122.36		2.45	59.11	123.93		2.45	82.45	94.58			246	0.0758	0.0622	0.0707										2.45	217	84	55	1	46	40	121	0	13		2.45	24	19
2.46	0.199336	0.195386	0.196357		2.46	2.19043	2.21655	2.19437		2.46	60.53	123.37		2.46	58.93	123.66		2.46	81.73	92.02			247	0.0962	0.0689	0.0769										2.46	226	84	57	1	44	50	118	0	6		2.46	25	18
2.47	0.199667	0.19118	0.185203		2.47	2.19472	2.20748	2.18943		2.47	61.44	122.54		2.47	57.71	125.24		2.47	80.81	94.86			248	0.108	0.0699	0.0922										2.47	210	88	56	0	51	35	119	0	11		2.47	20	20
2.48	0.212453	0.19558	0.185123		2.48	2.18695	2.20786	2.18845		2.48	60.23	123.19		2.48	56.93	124.09		2.48	81.23	93.99			249	0.1413	0.087	0.1126										2.48	218	84	59	1	51	35	123	0	7		2.48	26	20
2.49	0.215263	0.200107	0.198107		2.49	2.18728	2.214	2.19652		2.49	60.09	121.88		2.49	57.1	123.7		2.49	82.4	95.66			250	0.1733	0.0908	0.1327										2.49	205	90	53	1	54	36	115	0	11		2.49	24	19
2.5	0.208566	0.197169	0.204173		2.5	2.20453	2.20867	2.1942		2.5	63.32	122.83		2.5	57.5	123.24		2.5	82.79	94.94			251	0.1872	0.0915	0.1375										2.5	217	81	58	1	53	42	116	0	9		2.5	25	18
2.51	0.206113	0.204128	0.199734		2.51	2.18328	2.20946	2.2024		2.51	60.78	120.83		2.51	58.55	124.23		2.51	83.66	95.29			252	0.1567	0.0767	0.1174										2.51	214	87	52	3	52	38	121	0	7		2.51	25	18
2.52	0.207621	0.199071	0.188311		2.52	2.1931	2.21293	2.18378		2.52	62.3	121.27		2.52	58.27	124.53		2.52	83	94.41			253	0.1608	0.0828	0.133										2.52	220	86	58	1	47	48	113	0	7		2.52	25	18
2.53	0.19667	0.194436	0.181168		2.53	2.1848	2.20727	2.19576		2.53	60.43	121.59		2.53	58.16	124.58		2.53	82.79	93.08			254	0.1971	0.0941	0.1578										2.53	217	84	58	1	46	47	111	0	13		2.53	24	19
2.54	0.18559	0.20657	0.197462		2.54	2.17578	2.21506	2.19842		2.54	59.59	120.23		2.54	58.81	124.3		2.54	82.39	93.62			255	0.1694	0.0825	0.1547										2.54	221	86	59	1	46	47	114	0	7		2.54	25	19
2.55	0.218367	0.209816	0.194764		2.55	2.20112	2.21508	2.19164		2.55	62.12	122.59		2.55	58.9	125.68		2.55	81.63	95.68			256	0.1585	0.0753	0.1557										2.55	213	90	56	1	47	46	110	0	10		2.55	25	19
2.56	0.227696	0.212155	0.203174		2.56	2.19641	2.21415	2.19193		2.56	61.93	121.57		2.56	57.75	126.31		2.56	82.79	93.86			257	0.1811	0.0805	0.2187										2.56	221	86	58	1	49	48	114	0	4		2.56	23	20
2.57	0.224318	0.211822	0.186109		2.57	2.19208	2.21599	2.18456		2.57	59.57	121.77		2.57	59.82	123.68		2.57	81.76	93.79			258	0.1992	0.0849	0.1883										2.57	217	86	58	1	44	49	109	0	13		2.57	21	19
2.58	0.230238	0.21974	0.219948		2.58	2.19535	2.22232	2.2057		2.58	61.51	122.76		2.58	58.23	125.37		2.58	82.55	94.62			259	0.2254	0.1002	0.2062										2.58	212	91	56	1	44	37	118	0	13		2.58	22	20
2.59	0.216596	0.220676	0.226569		2.59	2.19814	2.22669	2.21852		2.59	60.86	121.31		2.59	60.31	125.25		2.59	83.73	94.24			260	0.2224	0.0998	0.1908										2.59	205	89	56	1	50	36	112	0	16		2.59	24	19
2.6	0.201357	0.199365	0.22132		2.6	2.19193	2.20427	2.22053		2.6	61.11	122.03		2.6	59.88	124.53		2.6	83.75	94.94			261	0.186	0.0899	0.1478										2.6	218	87	55	3	45	46	114	0	10		2.6	22	19
2.61	0.200635	0.19329	0.218176		2.61	2.18991	2.21097	2.21213		2.61	60.87	121.81		2.61	58.3	125.53		2.61	83.5	94.95			262	0.191	0.0903	0.157										2.61	216	82	59	1	49	49	107	0	13		2.61	24	18
2.62	0.193792	0.203501	0.208367		2.62	2.19227	2.21583	2.20985		2.62	61.06	121.37		2.62	58.96	126.42		2.62	83.24	94.7			263	0.2061	0.0919	0.1711										2.62	219	85	58	1	47	46	114	0	9		2.62	24	20
2.63	0.188092	0.201981	0.197809		2.63	2.17935	2.21527	2.21451		2.63	59.74	122.31		2.63	58.51	123.73		2.63	84.43	95.08			264	0.1892	0.084	0.1344										2.63	210	89	52	3	54	34	121	0	7		2.63	24	19
2.64	0.18231	0.209816	0.222138		2.64	2.19038	2.21362	2.22129		2.64	59.66	122.9		2.64	58.75	123.08		2.64	82.86	94.37			265	0.1704	0.0807	0.1141										2.64	218	83	57	1	49	53	107	0	10		2.64	24	19
2.65	0.186143	0.219014	0.227759		2.65	2.19289	2.21758	2.21282		2.65	61.34	122.78		2.65	59.04	123.96		2.65	84.31	96.41			266	0.1895	0.0988	0.1449										2.65	215	85	56	1	53	33	125	0	7		2.65	26	18
2.66	0.19463	0.196634	0.220979		2.66	2.19307	2.21209	2.21258		2.66	61.9	123.22		2.66	59.09	125		2.66	82.31	94.26			267	0.1958	0.1069	0.1402										2.66	197	93	51	3	49	33	110	5	16		2.66	24	21
2.67	0.187863	0.201995	0.197358		2.67	2.18208	2.21235	2.20639		2.67	60.53	121.12		2.67	59.32	123.33		2.67	84.09	97.16			268	0.1626	0.1031	0.1187										2.67	212	90	56	1	42	40	115	0	16		2.67	22	19
2.68	0.183636	0.188618	0.20901		2.68	2.18805	2.20689	2.21473		2.68	62.12	120.72		2.68	59.59	123.61		2.68	84.07	95.84			269	0.1522	0.1108	0.1195										2.68	222	84	54	3	50	42	123	0	4		2.68	26	18
2.69	0.180475	0.191806	0.203044		2.69	2.18098	2.20996	2.20847		2.69	59.59	122.09		2.69	61.06	122.96		2.69	82.07	96.57			270	0.1342	0.1017	0.1141										2.69	224	86	57	1	43	49	117	0	7		2.69	26	19
2.7	0.192436	0.197393	0.198426		2.7	2.1828	2.20677	2.20398		2.7	59.76	120.82		2.7	61.28	124.14		2.7	82.61	96.51			271	0.11	0.0931	0.1027										2.7	217	86	52	3	44	47	115	0	13		2.7	24	21
2.71	0.197142	0.203694	0.201856		2.71	2.18473	2.21019	2.19814		2.71	59.23	121.34		2.71	59.16	123.57		2.71	82.84	95.52			272	0.0978	0.0819	0.0924										2.71	218	86	58	1	46	42	117	0	10		2.71	24	18
2.72	0.200819	0.216777	0.196981		2.72	2.19474	2.21608	2.19978		2.72	59.49	122.88		2.72	59.75	124.93		2.72	83.04	96.71			273	0.0769	0.0661	0.0738										2.72	212	86	58	1	46	40	113	0	16		2.72	24	20
2.73	0.193928	0.209094	0.18348		2.73	2.18501	2.2165	2.20106		2.73	61.85	121.55		2.73	59.64	125.13		2.73	83.91	95.9			274	0.0775	0.0683	0.0739										2.73	214	85	55	3	51	40	116	0	10		2.73	23	20
2.74	0.194804	0.201421	0.19421		2.74	2.19741	2.21099	2.20004		2.74	59.69	122.26		2.74	59.36	124.96		2.74	82.55	95.74			275	0.1222	0.0894	0.0761										2.74	204	90	52	1	50	34	117	0	16		2.74	24	20
2.75	0.190301	0.202954	0.201651		2.75	2.19299	2.21555	2.20542		2.75	61.42	122.21		2.75	59.6	124.44		2.75	84.21	95.56			276	0.0879	0.0749	0.0667										2.75	210	87	53	3	49	41	113	0	14		2.75	31	17
2.76	0.186893	0.187583	0.201629		2.76	2.1957	2.1988	2.2126		2.76	61.46	122.83		2.76	58	123.19		2.76	84.05	98.01			277	0.1037	0.0859	0.0758										2.76	212	89	56	1	48	40	115	0	11		2.76	24	18
2.77	0.191668	0.175916	0.205064		2.77	2.19636	2.20095	2.21248		2.77	62.22	123.24		2.77	59.36	122.92		2.77	83.47	97.49			278	0.1236	0.0933	0.0854										2.77	204	89	56	1	57	33	114	0	10		2.77	25	19
2.78	0.187522	0.179133	0.202213		2.78	2.19676	2.19732	2.20291		2.78	62.19	121.19		2.78	58.28	124.05		2.78	83	96.81			279	0.0982	0.0864	0.0808										2.78	209	91	56	1	44	34	118	0	16		2.78	32	16
2.79	0.194338	0.182888	0.196959		2.79	2.19043	2.19892	2.20948		2.79	62.31	122.41		2.79	57.79	124.15		2.79	83.99	97.21			280	0.0966	0.0777	0.0809										2.79	209	93	52	3	45	32	122	0	13		2.79	21	20
2.8	0.190074	0.188707	0.202868		2.8	2.19272	2.1986	2.21476		2.8	62.42	122.67		2.8	57.63	124.83		2.8	83.14	96.81			281	0.1267	0.0988	0.0877										2.8	216	87	56	1	47	40	119	0	10		2.8	24	18
2.81	0.2019	0.201121	0.190926		2.81	2.1936	2.20872	2.20382		2.81	60.73	122.68		2.81	58.14	124.01		2.81	83.62	96.16			282	0.1268	0.1016	0.0874										2.81	213	89	54	2	51	35	122	0	7		2.81	24	20
2.82	0.184843	0.191564	0.216825		2.82	2.18418	2.20259	2.2095		2.82	60.82	120.85		2.82	58.14	124.06		2.82	83.73	97.23			283	0.0868	0.0809	0.0702										2.82	213	87	54	3	53	37	119	0	7		2.82	21	19
2.83	0.206149	0.180824	0.214199		2.83	2.19337	2.20416	2.2077		2.83	61.64	120.59		2.83	58.93	124.34		2.83	83.19	97.35			284	0.0772	0.08	0.0638										2.83	205	90	53	1	42	44	107	0	23		2.83	23	19
2.84	0.177192	0.181417	0.199636		2.84	2.18013	2.20268	2.2019		2.84	60.72	121.7		2.84	58.22	123.91		2.84	82.96	97.32			285	0.0775	0.0808	0.0653										2.84	216	83	57	1	50	40	118	0	11		2.84	25	18
2.85	0.184007	0.196292	0.199309		2.85	2.1942	2.2035	2.20475		2.85	61.4	122.67		2.85	58.4	122.44		2.85	83.07	97.48			286	0.0663	0.0645	0.0583										2.85	215	82	58	1	50	44	112	0	13		2.85	24	20
2.86	0.19952	0.194639	0.197163		2.86	2.19105	2.19583	2.2102		2.86	60.49	122.28		2.86	56.94	124.23		2.86	83.65	100			287	0.058	0.0529	0.0511										2.86	209	87	51	3	47	39	116	0	17		2.86	26	18
2.87	0.204239	0.196151	0.199871		2.87	2.19542	2.20097	2.21103		2.87	60.84	121.56		2.87	58.54	123.34		2.87	84.1	99.65			288	0.058	0.0569	0.0535										2.87	214	87	56	1	47	38	119	0	12		2.87	26	18
2.88	0.200575	0.192216	0.200003		2.88	2.20242	2.19727	2.20602		2.88	61.41	123.43		2.88	58.58	122.24		2.88	81.26	98.71			289	0.057	0.0568	0.0537										2.88	214	88	53	1	48	51	109	0	10		2.88	26	18
2.89	0.21329	0.194599	0.196682		2.89	2.20381	2.20581	2.20319		2.89	60.5	122.29		2.89	59.09	124.04		2.89	81.98	95.92			290	0.0508	0.0491	0.0482										2.89	211	85	58	1	51	36	116	0	13		2.89	25	19
2.9	0.183221	0.192344	0.197196		2.9	2.19307	2.21049	2.20937		2.9	59.49	122.07		2.9	57.92	124.83		2.9	82.54	97.52			291	0.0472	0.0471	0.0451										2.9	219	85	55	1	43	46	117	0	13		2.9	25	19
2.91	0.19718	0.194833	0.203821		2.91	2.20121	2.19641	2.209		2.91	61.71	122.05		2.91	58.09	124.13		2.91	82.74	96.52			292	0.0509	0.0507	0.0486										2.91	229	82	59	1	45	40	129	0	4		2.91	23	19
2.92	0.201244	0.204853	0.206033		2.92	2.19991	2.21517	2.21078		2.92	60.29	123.47		2.92	58.61	124.16		2.92	83.35	96.74			293	0.0509	0.0485	0.0463										2.92	221	86	56	1	50	46	118	0	3		2.92	23	19
2.93	0.204718	0.203948	0.205573		2.93	2.1965	2.20775	2.20724		2.93	61.09	124.16		2.93	58.27	123.59		2.93	83.67	97.06			294	0.0451	0.0406	0.0409										2.93	212	86	56	1	46	41	114	0	16		2.93	29	16
2.94	0.203502	0.211851	0.203594		2.94	2.19434	2.20005	2.21458		2.94	61.95	122.92		2.94	58.26	123.34		2.94	83.56	96.44			295	0.0474	0.0434	0.0431										2.94	215	84	54	3	48	39	119	0	13		2.94	25	20
2.95	0.224267	0.211295	0.193388		2.95	2.20133	2.19948	2.21077		2.95	62.23	122.42		2.95	57.64	123.15		2.95	84.99	97.26			296	0.0551	0.0526	0.0528										2.95	219	85	54	1	46	50	114	0	10		2.95	21	20
2.96	0.215656	0.211227	0.196185		2.96	2.18392	2.19811	2.2112		2.96	62.13	121.57		2.96	56.98	124.01		2.96	85.13	96.99			297	0.0556	0.0549	0.0528										2.96	210	87	51	3	50	36	120	0	13		2.96	24	19
2.97	0.2106	0.216244	0.224728		2.97	2.19824	2.2028	2.22442		2.97	61.92	120.42		2.97	57.37	123.53		2.97	85.31	98.3			298	0.0561	0.0617	0.0568										2.97	223	83	57	1	47	40	125	0	7		2.97	25	18
2.98	0.22229	0.21338	0.209085		2.98	2.20471	2.20751	2.21862		2.98	62.17	121.88		2.98	58.07	124.83		2.98	85.28	96.86			299	0.0582	0.062	0.0596										2.98	216	83	56	1	54	32	127	0	7		2.98	26	19
2.99	0.203257	0.208972	0.205445		2.99	2.19218	2.20866	2.21262		2.99	60.13	120.73		2.99	58.5	125.35		2.99	83.29	96.12			300	0.0796	0.0795	0.0708										2.99	213	86	56	1	51	38	118	0	10		2.99	24	19
3	0.190749	0.197106	0.209995		3	2.18111	2.20292	2.21391		3	60.69	121.83		3	57.72	124.92		3	82.87	96.19			301	0.0737	0.0812	0.063										3	218	85	56	1	47	37	124	0	10		3	26	19
3.01	0.205647	0.197712	0.209125		3.01	2.19048	2.20957	2.21069		3.01	61.94	121.22		3.01	59.07	125.61		3.01	84.5	98.01			302	0.0567	0.0577	0.0499										3.01	217	88	48	3	43	53	113	0	12		3.01	22	19
3.02	0.192556	0.217186	0.206047		3.02	2.19677	2.21284	2.21048		3.02	61.88	120.99		3.02	58.51	124.19		3.02	84.25	97.26			303	0.0531	0.05	0.0475										3.02	223	81	59	1	49	33	130	0	7		3.02	23	21
3.03	0.197971	0.215115	0.205207		3.03	2.1969	2.20961	2.20835		3.03	60.45	121.94		3.03	58.88	124.15		3.03	84.56	98.61			304	0.0638	0.0539	0.0555										3.03	218	89	49	3	45	40	126	0	8		3.03	24	19
3.04	0.203115	0.212324	0.211596		3.04	2.1927	2.20922	2.23557		3.04	60.91	123.31		3.04	59.45	123.83		3.04	86.36	99.19			305	0.0563	0.0478	0.049										3.04	224	86	54	3	40	40	127	0	10		3.04	25	19
3.05	0.185913	0.202569	0.199204		3.05	2.19582	2.20166	2.21345		3.05	60.3	123.18		3.05	59.81	122.89		3.05	86.07	99.11			306	0.0679	0.0582	0.0606										3.05	228	84	55	1	38	49	123	0	10		3.05	23	20
3.06	0.185169	0.209981	0.214202		3.06	2.19326	2.21025	2.2249		3.06	60.49	122.57		3.06	59.46	121.94		3.06	85.99	99.59			307	0.0604	0.0618	0.0594										3.06	221	88	56	1	45	39	125	0	6		3.06	26	19
3.07	0.182809	0.20488	0.215037		3.07	2.19231	2.20726	2.2209		3.07	59.19	121.71		3.07	59.13	124.48		3.07	82.91	98.67			308	0.0497	0.0494	0.0464										3.07	221	83	62	1	46	40	118	0	10		3.07	24	20
3.08	0.184136	0.211768	0.194274		3.08	2.18909	2.21476	2.21598		3.08	60.99	121.38		3.08	60.48	124.08		3.08	83.63	99.01			309	0.0533	0.0556	0.0491										3.08	221	88	52	3	41	34	132	0	10		3.08	24	20
3.09	0.199666	0.207533	0.201486		3.09	2.1928	2.21518	2.2096		3.09	60.19	120.39		3.09	59.56	124.81		3.09	82.88	100.06			310	0.0637	0.0647	0.0582										3.09	217	89	57	1	44	40	119	0	10		3.09	27	17
3.1	0.203763	0.216543	0.200061		3.1	2.20207	2.22477	2.21634		3.1	60.22	120.17		3.1	59.91	124.75		3.1	85.11	99.88			311	0.0605	0.0577	0.053										3.1	223	81	57	1	49	48	117	0	7		3.1	23	19
3.11	0.202999	0.214065	0.213176		3.11	2.19445	2.22372	2.21274		3.11	60.37	121.29		3.11	60.53	123.54		3.11	81.4	96.51			312	0.0831	0.0699	0.0689										3.11	213	86	58	3	48	41	111	0	13		3.11	25	20
3.12	0.193113	0.222616	0.215761		3.12	2.18896	2.22237	2.20893		3.12	60.09	122.6		3.12	59.37	122.78		3.12	82.86	96.14			313	0.0704	0.0592	0.058										3.12	239	86	59	1	31	65	114	0	4		3.12	26	19
3.13	0.194865	0.218727	0.232568		3.13	2.18902	2.21837	2.21868		3.13	61.95	122.58		3.13	59.32	123.93		3.13	82.8	97.52			314	0.0599	0.0565	0.0564										3.13	230	81	60	1	36	53	116	0	13		3.13	21	19
3.14	0.184263	0.218646	0.221609		3.14	2.18759	2.21605	2.22368		3.14	60.72	122.28		3.14	58.88	123.78		3.14	82.75	96.89			315	0.0755	0.0744	0.0701										3.14	236	85	56	3	39	48	129	0	0		3.14	23	20
3.15	0.206639	0.213152	0.226747		3.15	2.19652	2.21596	2.2239		3.15	61.11	121.33		3.15	59.32	124.07		3.15	83.86	97.65			316	0.0835	0.0835	0.072										3.15	222	82	54	3	52	38	127	0	4		3.15	23	19
3.16	0.212477	0.202316	0.206102		3.16	2.19526	2.21539	2.2138		3.16	61.2	121.02		3.16	59.96	124.2		3.16	84.33	99.17			317	0.0794	0.0756	0.1049										3.16	227	85	59	1	44	41	126	0	4		3.16	23	19
3.17	0.197575	0.189616	0.207599		3.17	2.20048	2.21376	2.21819		3.17	60.55	121.5		3.17	60.52	123.15		3.17	83.25	98.36			318	0.0904	0.1073	0.0792										3.17	216	90	52	3	50	36	125	0	4		3.17	20	20
3.18	0.198266	0.194037	0.194489		3.18	2.19103	2.22435	2.2098		3.18	61.95	121.46		3.18	61.44	124.57		3.18	82.92	98.43			319	0.1156	0.1588	0.093										3.18	222	82	60	1	49	39	122	0	7		3.18	22	19
3.19	0.201196	0.19744	0.201334		3.19	2.20567	2.22217	2.2128		3.19	62.24	122.06		3.19	61.1	123.95		3.19	83.69	98.19			320	0.1336	0.2286	0.0983										3.19	222	86	56	1	45	48	117	0	7		3.19	23	18
3.2	0.188777	0.205924	0.189767		3.2	2.19349	2.21792	2.21065		3.2	59.83	121.01		3.2	59.55	122.68		3.2	82.56	98.39			321	0.1508	0.2102	0.1205										3.2	217	88	55	3	48	40	119	0	7		3.2	26	18
3.21	0.186871	0.201786	0.198109		3.21	2.19675	2.22127	2.21203		3.21	60.96	121.64		3.21	60.94	123.91		3.21	82.07	98.34			322	0.1263	0.1499	0.1057										3.21	214	86	58	1	43	45	110	0	17		3.21	25	18
3.22	0.185324	0.20918	0.202725		3.22	2.18974	2.21987	2.22129		3.22	60.77	122.93		3.22	59.9	125.04		3.22	83.14	99.46			323	0.0878	0.0931	0.0727										3.22	216	84	57	3	44	40	116	0	16		3.22	26	19
3.23	0.183251	0.213954	0.200428		3.23	2.199	2.2247	2.21465		3.23	60.91	122.55		3.23	60	123.78		3.23	83.38	97.92			324	0.0843	0.0724	0.0616										3.23	217	85	56	1	52	41	119	0	6		3.23	27	18
3.24	0.183722	0.208406	0.215884		3.24	2.19709	2.21858	2.22105		3.24	60.36	122.44		3.24	59.42	123.13		3.24	82.5	99.08			325	0.0909	0.0741	0.0552										3.24	227	83	59	1	44	41	126	0	6		3.24	25	19
3.25	0.180948	0.210594	0.210564		3.25	2.19734	2.22074	2.21358		3.25	59.81	124.34		3.25	59.4	124.03		3.25	83	95.85			326	0.0786	0.0639	0.0558										3.25	216	88	56	1	49	37	122	0	7		3.25	26	18
3.26	0.192135	0.208445	0.211633		3.26	2.19916	2.2243	2.21119		3.26	59.44	123.4		3.26	61.08	123.44		3.26	81.57	96.03			327	0.071	0.1072	0.0962										3.26	222	85	59	1	47	37	125	0	6		3.26	27	19
3.27	0.201697	0.216572	0.205256		3.27	2.20596	2.2234	2.20322		3.27	59.44	123.32		3.27	59.18	123.44		3.27	82.88	96.66			328	0.0731	0.0689	0.0729										3.27	223	85	57	1	46	41	124	0	6		3.27	25	19
3.28	0.211946	0.196313	0.21492		3.28	2.21505	2.21994	2.2097		3.28	61.08	123.49		3.28	59.98	122.01		3.28	82.12	94.98			329	0.0682	0.0589	0.0615										3.28	226	86	54	3	41	49	120	0	7		3.28	31	16
3.29	0.197957	0.203283	0.227759		3.29	2.19871	2.2106	2.21986		3.29	60.62	123.58		3.29	59.11	121.95		3.29	83.37	95.45			330	0.0694	0.0492	0.0573										3.29	222	84	56	3	47	39	124	0	7		3.29	25	20
3.3	0.197089	0.196455	0.216087		3.3	2.19389	2.21359	2.21243		3.3	60.23	122.01		3.3	59.49	123.28		3.3	83.08	96.48			331	0.105	0.0586	0.0787										3.3	216	87	57	1	47	34	124	0	10		3.3	23	18
3.31	0.203879	0.197242	0.204547		3.31	2.20102	2.21021	2.21002		3.31	60.63	122.18		3.31	58.78	122.88		3.31	82.55	96.78			332	0.0985	0.0537	0.0732										3.31	220	90	58	1	43	38	123	0	7		3.31	32	16
3.32	0.21431	0.201049	0.197492		3.32	2.20606	2.20393	2.20013		3.32	59.58	122.27		3.32	59.2	121.91		3.32	82.99	96.23			333	0.0937	0.0581	0.0853										3.32	224	93	51	4	43	47	122	0	0		3.32	27	19
3.33	0.195448	0.192017	0.217835		3.33	2.2062	2.20173	2.21687		3.33	60.77	121.81		3.33	58.47	123.33		3.33	82.5	95.52			334	0.0792	0.0526	0.0788										3.33	215	89	53	3	43	44	115	0	13		3.33	25	18
3.34	0.208921	0.204639	0.224663		3.34	2.20336	2.21457	2.20398		3.34	59.79	121		3.34	58.67	121.5		3.34	81.68	95.66			335	0.0913	0.0575	0.079										3.34	216	86	57	1	51	39	119	0	7		3.34	24	19
3.35	0.206637	0.21068	0.207439		3.35	2.20548	2.21073	2.19385		3.35	59.24	121.65		3.35	59.08	121.11		3.35	81.66	96.9			336	0.0916	0.0692	0.0864										3.35	212	90	52	3	48	36	121	0	10		3.35	23	19
3.36	0.203019	0.196911	0.239771		3.36	2.21076	2.21199	2.20685		3.36	60.14	122.66		3.36	59.52	123.98		3.36	84.14	97.07			337	0.0826	0.059	0.0824										3.36	215	91	54	1	50	41	119	0	4		3.36	30	17
3.37	0.205286	0.190805	0.236055		3.37	2.19628	2.20755	2.21105		3.37	60.04	122.13		3.37	59.74	123.47		3.37	83.42	96.92			338	0.0921	0.0675	0.0864										3.37	214	91	44	7	48	43	120	0	7		3.37	24	18
3.38	0.203327	0.19405	0.234701		3.38	2.20465	2.20449	2.20903		3.38	59.87	122.8		3.38	57.62	122.86		3.38	83.52	98.48			339	0.0961	0.0704	0.0872										3.38	214	89	57	1	42	44	112	0	15		3.38	33	16
3.39	0.199775	0.197282	0.228331		3.39	2.20192	2.20854	2.20335		3.39	61.04	121.83		3.39	57.69	123.21		3.39	82.57	96.29			340	0.0896	0.0715	0.0772										3.39	209	87	56	1	51	43	109	0	13		3.39	23	20
3.4	0.187196	0.219537	0.2186		3.4	2.18907	2.2142	2.20334		3.4	59.21	122.32		3.4	57.72	122.99		3.4	82.22	96.58			341	0.1003	0.078	0.087										3.4	227	89	57	1	41	43	126	0	3		3.4	28	16
3.41	0.197861	0.210731	0.240533		3.41	2.19616	2.20344	2.21583		3.41	59.32	122.19		3.41	57.83	122.48		3.41	83.73	95.91			342	0.1001	0.069	0.091										3.41	229	82	60	1	46	45	123	0	3		3.41	22	19
3.42	0.189564	0.216472	0.224263		3.42	2.18837	2.21891	2.20782		3.42	60.43	123.67		3.42	58.66	121.07		3.42	81.62	96.84			343	0.0807	0.0568	0.0718										3.42	221	92	50	5	44	42	124	0	3		3.42	32	16
3.43	0.186132	0.195835	0.224641		3.43	2.19234	2.20399	2.20821		3.43	60.96	121.8		3.43	57.39	123.71		3.43	81.4	97.08			344	0.0784	0.0582	0.0705										3.43	225	88	55	3	38	55	112	0	9		3.43	33	16
3.44	0.188639	0.195324	0.216146		3.44	2.18939	2.20713	2.20586		3.44	60.96	121.06		3.44	57.4	123.59		3.44	82.61	95.89			345	0.0834	0.0598	0.0742										3.44	217	89	58	2	48	34	123	0	6		3.44	28	16
3.45	0.186885	0.182185	0.201369		3.45	2.1918	2.20278	2.20431		3.45	61.4	120.75		3.45	57.84	122.79		3.45	83.08	94.63			346	0.07	0.0534	0.0746										3.45	222	86	60	1	48	35	126	0	4		3.45	20	20
3.46	0.208161	0.194815	0.20096		3.46	2.20396	2.20592	2.20815		3.46	61.15	122.37		3.46	58.48	122.79		3.46	83.81	95.99			347	0.0569	0.0505	0.0646										3.46	224	87	59	1	40	48	116	0	9		3.46	30	17
3.47	0.210423	0.200415	0.204964		3.47	2.20399	2.20203	2.20058		3.47	61.36	121.4		3.47	57.91	123.12		3.47	84.34	95.89			348	0.066	0.0586	0.0685										3.47	225	87	57	1	41	49	118	0	7		3.47	29	17
3.48	0.203225	0.211414	0.202811		3.48	2.19973	2.21174	2.21283		3.48	59.91	121.95		3.48	57.43	124.23		3.48	84.5	95.72			349	0.0675	0.0629	0.0754										3.48	204	90	54	1	56	33	116	0	10		3.48	27	18
3.49	0.196612	0.197353	0.202345		3.49	2.19714	2.20303	2.20755		3.49	59.82	120.24		3.49	57.24	122.67		3.49	85.27	96.63			350	0.0642	0.0595	0.0688										3.49	216	91	52	3	50	32	129	0	3		3.49	29	17
3.5	0.196967	0.192841	0.21922		3.5	2.18798	2.19869	2.21049		3.5	60.18	122.02		3.5	59.1	124.52		3.5	82.7	96.8			351	0.0656	0.0627	0.0696										3.5	222	87	58	1	44	41	122	0	7		3.5	32	16
3.51	0.183959	0.203038	0.218481		3.51	2.18941	2.20605	2.21029		3.51	59.12	122.3		3.51	58.23	125.31		3.51	83.73	96.96			352	0.089	0.0791	0.0793										3.51	219	88	56	1	49	39	123	0	4		3.51	30	17
3.52	0.185809	0.207095	0.205143		3.52	2.1857	2.19715	2.20295		3.52	58.38	121.29		3.52	58.57	122.91		3.52	83.68	96.09			353	0.1052	0.0834	0.0773										3.52	220	83	59	1	47	41	119	0	10		3.52	31	16
3.53	0.186562	0.210217	0.219983		3.53	2.1918	2.21017	2.21222		3.53	59.09	121.73		3.53	59.22	124.73		3.53	84.53	95			354	0.0843	0.0663	0.0678										3.53	228	82	59	1	40	45	123	0	10		3.53	22	20
3.54	0.180822	0.207815	0.22457		3.54	2.18076	2.20008	2.21358		3.54	60.5	120.52		3.54	59.58	123.81		3.54	83.69	96.73			355	0.0819	0.0608	0.0687										3.54	227	86	58	1	44	46	122	0	3		3.54	29	17
3.55	0.176023	0.220895	0.22821		3.55	2.17971	2.2188	2.20818		3.55	59.34	119.4		3.55	59.86	123.67		3.55	83.37	96.35			356	0.1249	0.0825	0.0897										3.55	220	87	57	1	37	44	118	0	16		3.55	31	18
3.56	0.17185	0.210321	0.217571		3.56	2.19221	2.21237	2.20697		3.56	59.28	121.75		3.56	59.16	123.02		3.56	82.03	94.6			357	0.126	0.0848	0.092										3.56	221	87	56	1	42	49	115	0	10		3.56	27	18
3.57	0.184657	0.221216	0.201619		3.57	2.19205	2.21292	2.2004		3.57	58.7	120.59		3.57	58.44	123.29		3.57	82.26	95.78			358	0.0991	0.0772	0.0863										3.57	225	89	52	5	43	52	116	0	3		3.57	23	18
3.58	0.174373	0.210413	0.210089		3.58	2.17844	2.20654	2.20746		3.58	58.56	121.14		3.58	57.98	123.85		3.58	81.59	95.6			359	0.1223	0.0951	0.1028										3.58	223	90	55	3	41	46	119	0	6		3.58	23	18
3.59	0.192184	0.222648	0.220239		3.59	2.18935	2.2206	2.20919		3.59	58.94	122.35		3.59	60.52	124.33		3.59	81.63	94.17			360	0.1616	0.1657	0.136										3.59	211	81	57	3	51	44	107	0	17		3.59	26	19
3.6	0.174264	0.226873	0.231105		3.6	2.18113	2.22175	2.21482		3.6	58.77	120.75		3.6	60.28	124.07		3.6	82.41	95.01																3.6	219	87	55	1	47	39	124	0	7		3.6	26	18
3.61	0.181591	0.222945	0.225556		3.61	2.18052	2.21831	2.21704		3.61	59.25	121.2		3.61	60.21	123.71		3.61	82.13	97.47																3.61	224	87	56	1	49	51	116	0	0		3.61	33	16
3.62	0.183564	0.218434	0.221299		3.62	2.18982	2.2141	2.22127		3.62	59.66	121.5		3.62	59.17	124.69		3.62	82.76	95.27																3.62	215	88	57	1	47	48	109	0	10		3.62	30	18
3.63	0.173507	0.206309	0.214753		3.63	2.17167	2.21352	2.22008		3.63	59.68	120.4		3.63	60.25	124.23		3.63	84.08	94.41																3.63	219	88	56	1	49	40	122	0	4		3.63	28	16
3.64	0.175722	0.196483	0.201672		3.64	2.17818	2.20446	2.2073		3.64	58.73	121.09		3.64	59.24	125.62		3.64	83.61	94.79																3.64	230	82	58	1	48	44	127	0	0		3.64	24	19
3.65	0.180197	0.201037	0.195449		3.65	2.17273	2.20914	2.19747		3.65	58.99	119.67		3.65	59.97	125.02		3.65	81.62	94.88																3.65	217	85	56	1	49	50	110	0	9		3.65	23	19
3.66	0.184893	0.196847	0.207397		3.66	2.17523	2.20076	2.20532		3.66	59.16	121.51		3.66	59.86	124.86		3.66	81.88	97.66																3.66	218	88	54	1	48	50	113	0	6		3.66	25	19
3.67	0.184259	0.191215	0.21991		3.67	2.18893	2.20854	2.2135		3.67	60.39	122.17		3.67	60.26	123.17		3.67	83.74	97.08																3.67	223	87	53	3	40	57	110	0	10		3.67	24	19
3.68	0.178095	0.201815	0.222997		3.68	2.19036	2.21023	2.21827		3.68	59.64	122.08		3.68	60.16	123.44		3.68	82.67	97.71																3.68	227	87	59	3	43	51	114	0	3		3.68	23	18
3.69	0.186255	0.204749	0.221827		3.69	2.19195	2.20317	2.20989		3.69	60.15	120.09		3.69	59.08	121.68		3.69	83.13	96.53																3.69	219	88	54	4	46	43	118	0	7		3.69	24	18
3.7	0.177243	0.212649	0.224026		3.7	2.18299	2.21186	2.22338		3.7	60.94	120.72		3.7	59.63	123.31		3.7	82.6	96.53																3.7	227	85	60	3	41	44	120	0	7		3.7	25	19
3.71	0.18281	0.209656	0.212148		3.71	2.18019	2.21342	2.20947		3.71	59.14	121.49		3.71	58.71	122.93		3.71	83.01	94.93																3.71	226	82	58	3	48	38	127	0	4		3.71	30	17
3.72	0.178694	0.212501	0.204249		3.72	2.1862	2.21897	2.20668		3.72	59.7	123.59		3.72	59.45	121.88		3.72	82	95.14																3.72	224	86	56	1	46	46	121	0	4		3.72	24	19
3.73	0.183468	0.21196	0.201109		3.73	2.18686	2.22188	2.20626		3.73	61.81	122.68		3.73	59.96	123.42		3.73	81.88	94.95																3.73	232	85	59	3	37	55	115	0	6		3.73	24	19
3.74	0.182705	0.216032	0.21372		3.74	2.18775	2.21003	2.21243		3.74	60.35	122.1		3.74	59.62	124.86		3.74	83.74	95.34																3.74	214	88	54	3	45	45	112	0	13		3.74	24	19
3.75	0.181113	0.212955	0.217983		3.75	2.17998	2.20222	2.21127		3.75	59.12	122.02		3.75	58.2	124.06		3.75	82.9	96.5																3.75	218	85	54	4	50	35	125	0	7		3.75	25	18
3.76	0.184953	0.229942	0.208781		3.76	2.18889	2.2171	2.21033		3.76	59.31	123.44		3.76	58.73	123.9		3.76	82.29	96.98																3.76	219	89	48	5	46	46	120	0	6		3.76	25	19
3.77	0.173556	0.227314	0.221713		3.77	2.17982	2.21675	2.22047		3.77	60.5	121.1		3.77	59.29	122.98		3.77	83.41	96.18																3.77	215	89	54	1	49	42	118	0	7		3.77	22	21
3.78	0.180033	0.227	0.213114		3.78	2.1874	2.2207	2.22234		3.78	60.42	122.17		3.78	59.78	121.74		3.78	83.17	96.61																3.78	208	88	54	1	54	39	114	0	10		3.78	25	19
3.79	0.184185	0.230789	0.202563		3.79	2.1819	2.21699	2.22282		3.79	60.09	122.69		3.79	60.17	122.43		3.79	82.15	97.61																3.79	218	85	48	4	53	47	119	0	4		3.79	25	20
3.8	0.18881	0.207654	0.21128		3.8	2.18086	2.20449	2.22251		3.8	60.48	122.09		3.8	60.85	123.22		3.8	81.49	97.39																3.8	221	90	54	3	45	41	123	0	4		3.8	26	18
3.81	0.195295	0.220195	0.215453		3.81	2.18466	2.2203	2.22428		3.81	59.81	122.23		3.81	60.99	122.73		3.81	81.41	96.34																3.81	226	87	56	1	43	40	129	0	4		3.81	21	20
3.82	0.202724	0.220753	0.196292		3.82	2.1886	2.21511	2.21291		3.82	61.09	122.55		3.82	60.04	121.72		3.82	82.63	97.06																3.82	221	87	57	1	43	51	112	0	9		3.82	25	20
3.83	0.205675	0.210816	0.191256		3.83	2.1941	2.20492	2.20901		3.83	61.69	121.25		3.83	60.96	121.21		3.83	81.86	97.37																3.83	222	85	57	3	43	41	121	0	10		3.83	27	18
3.84	0.211325	0.204095	0.219862		3.84	2.20345	2.20489	2.22213		3.84	61.6	123.67		3.84	59.49	121.66		3.84	82.14	96.18																3.84	214	88	52	3	48	44	115	0	10		3.84	26	19
3.85	0.203686	0.206943	0.205689		3.85	2.20233	2.2004	2.2175		3.85	61.07	121.71		3.85	59.79	122.01		3.85	82.53	96.28																3.85	225	85	57	1	46	45	122	0	4		3.85	24	20
3.86	0.200227	0.208667	0.194142		3.86	2.21086	2.20312	2.21157		3.86	62.01	121.34		3.86	60.6	121.62		3.86	82.34	97.84																3.86	225	87	58	1	48	48	118	0	0		3.86	32	16
3.87	0.200849	0.215181	0.199883		3.87	2.19884	2.21537	2.21741		3.87	60.26	122.61		3.87	61.11	122.74		3.87	82.61	97.04																3.87	224	85	57	1	48	49	117	0	3		3.87	24	19
3.88	0.191807	0.217946	0.201305		3.88	2.19868	2.21362	2.20994		3.88	59.7	122.73		3.88	60.08	122.85		3.88	82.26	96.46																3.88	210	88	50	3	58	38	119	0	4		3.88	26	19
3.89	0.212052	0.21899	0.196131		3.89	2.19605	2.21744	2.20508		3.89	60.33	120.36		3.89	60.61	121.22		3.89	80.58	96.05																3.89	215	91	54	1	48	45	115	0	6		3.89	23	20
3.9	0.21462	0.221647	0.208252		3.9	2.20009	2.21239	2.21255		3.9	59.45	122.63		3.9	60.02	121.02		3.9	83.02	95.14																3.9	217	88	56	1	51	40	120	0	4		3.9	24	18
3.91	0.204818	0.227867	0.206628		3.91	2.1943	2.21857	2.20797		3.91	60.99	121.59		3.91	59.99	122.05		3.91	82.15	94.89																3.91	221	89	56	1	47	49	115	0	3		3.91	22	18
3.92	0.194751	0.22234	0.217377		3.92	2.19136	2.21742	2.22367		3.92	60.91	121.17		3.92	61.04	122.04		3.92	83.01	95.11																3.92	228	84	60	3	41	51	114	0	7		3.92	22	19
3.93	0.207262	0.219407	0.211517		3.93	2.19197	2.21878	2.2107		3.93	59.62	120.74		3.93	60.13	123.22		3.93	83.17	94.53																3.93	223	87	53	5	44	48	117	0	6		3.93	23	19
3.94	0.196846	0.209159	0.20772		3.94	2.19016	2.2107	2.21215		3.94	60.52	120.25		3.94	60.09	122.51		3.94	83.26	95.79																3.94	211	89	51	3	47	34	123	0	13		3.94	29	18
3.95	0.194843	0.198477	0.20905		3.95	2.19311	2.20959	2.21373		3.95	58.69	121.73		3.95	60.32	122.17		3.95	83.4	96.73																3.95	223	84	57	1	49	45	120	0	4		3.95	24	20
3.96	0.207588	0.209493	0.202294		3.96	2.19006	2.22226	2.20992		3.96	58.55	121.16		3.96	59.74	122.58		3.96	82.72	96.84																3.96	216	86	56	1	45	43	116	0	13		3.96	22	20
3.97	0.213945	0.212862	0.198821		3.97	2.19102	2.21348	2.20871		3.97	59.54	122.02		3.97	61.27	121.94		3.97	82.85	97																3.97	218	87	57	1	48	40	120	0	7		3.97	20	19
3.98	0.195418	0.209578	0.196278		3.98	2.17805	2.206	2.20888		3.98	57.14	120.93		3.98	59.3	122.25		3.98	83.77	96.47																3.98	220	87	57	1	49	46	116	0	4		3.98	22	19
3.99	0.203348	0.221091	0.207843		3.99	2.18737	2.22249	2.2056		3.99	58.36	122.76		3.99	59.83	121.77		3.99	82.55	95.97																3.99	222	82	54	6	46	47	115	0	10		3.99	25	19
4	0.204558	0.210846	0.204827		4	2.19324	2.21942	2.20802		4	59.28	123.62		4	58.42	123.84		4	83.47	95.03																4	225	88	57	1	40	51	116	0	7		4	25	19
4.01	0.209281	0.217693	0.193388		4.01	2.18742	2.21668	2.20578		4.01	58.64	123.17		4.01	59.33	121.5		4.01	82.8	97.39																4.01	211	86	54	1	59	45	111	0	4		4.01	20	19
4.02	0.206263	0.198831	0.194221		4.02	2.19298	2.20241	2.19687		4.02	59.4	122.61		4.02	59.65	121.71		4.02	80.27	95.62																4.02	203	91	52	3	55	33	115	0	11		4.02	26	18
4.03	0.205831	0.182074	0.195795		4.03	2.19837	2.20021	2.21332		4.03	58.85	123.19		4.03	58.99	121.31		4.03	82.24	96.33																4.03	219	87	53	3	47	42	121	0	7		4.03	23	19
4.04	0.215929	0.196708	0.189358		4.04	2.19749	2.20506	2.20475		4.04	59.44	122.1		4.04	57.69	123.18		4.04	82.76	96.77																4.04	212	87	52	3	54	39	118	0	7		4.04	22	20
4.05	0.211844	0.184796	0.190734		4.05	2.20307	2.19983	2.20738		4.05	59.79	123.04		4.05	58.7	122.52		4.05	82.64	96.37																4.05	212	88	51	3	50	43	115	0	10		4.05	22	19
4.06	0.217957	0.177926	0.191714		4.06	2.20173	2.19278	2.20971		4.06	59.07	124.19		4.06	59.18	122.01		4.06	81.97	96.12																4.06	216	89	53	1	48	44	118	0	7		4.06	22	18
4.07	0.212383	0.175689	0.215693		4.07	2.19888	2.18649	2.21445		4.07	58.65	122.76		4.07	58.96	122.48		4.07	82.79	95.6																4.07	217	88	52	3	49	46	116	0	6		4.07	24	19
4.08	0.208129	0.184251	0.198347		4.08	2.19402	2.1996	2.2079		4.08	59.61	122.88		4.08	58.55	122.69		4.08	81.24	96.45																4.08	224	86	56	1	46	52	115	0	4		4.08	30	17
4.09	0.204431	0.187409	0.186665		4.09	2.19337	2.19707	2.19826		4.09	58.39	122.18		4.09	59.25	122.74		4.09	79.82	95.41																4.09	220	83	56	3	51	47	114	0	6		4.09	24	20
4.1	0.205382	0.186179	0.202556		4.1	2.20379	2.20034	2.20657		4.1	58.58	122.9		4.1	59.35	122.98		4.1	82.54	95.15																4.1	222	84	57	1	47	47	117	0	7		4.1	25	19
4.11	0.214444	0.201522	0.209662		4.11	2.20037	2.21205	2.21103		4.11	58.81	122.07		4.11	58.79	122.71		4.11	80.99	93.76																4.11	220	84	57	1	49	50	112	0	7		4.11	23	19
4.12	0.210444	0.208977	0.194562		4.12	2.19564	2.20962	2.21388		4.12	59.65	123.07		4.12	59.05	121.42		4.12	83.35	94.94																4.12	218	90	51	1	52	47	119	0	0		4.12	21	20
4.13	0.198732	0.213702	0.190091		4.13	2.19349	2.2141	2.20816		4.13	59.11	123.18		4.13	59.85	121.9		4.13	82.52	95.45																4.13	213	86	52	3	50	48	110	0	11		4.13	25	18
4.14	0.194675	0.194166	0.196368		4.14	2.19396	2.20421	2.21231		4.14	59.84	123.96		4.14	60.71	121.83		4.14	82.5	95.86																4.14	228	81	58	1	41	53	116	0	10		4.14	24	20
4.15	0.187118	0.204512	0.195584		4.15	2.18955	2.20575	2.20492		4.15	60.16	125.12		4.15	59.98	123.5		4.15	81.87	96.94																4.15	223	81	59	1	50	44	119	0	6		4.15	26	18
4.16	0.194941	0.212231	0.192385		4.16	2.19192	2.20971	2.20466		4.16	59.67	124.45		4.16	59.2	122.62		4.16	81.8	97.16																4.16	214	85	56	1	54	38	119	0	7		4.16	27	19
4.17	0.194969	0.220594	0.186607		4.17	2.18506	2.2113	2.20441		4.17	58.02	123.22		4.17	59.69	121.42		4.17	80.66	96.57																4.17	217	82	56	1	54	33	127	0	7		4.17	25	19
4.18	0.208335	0.206346	0.195268		4.18	2.19003	2.20206	2.20947		4.18	59.04	122.8		4.18	59.65	121.35		4.18	82.52	97.79																4.18	209	81	56	1	56	39	113	0	14		4.18	22	18
4.19	0.205208	0.182168	0.192276		4.19	2.19299	2.20186	2.20684		4.19	57.29	123.02		4.19	59.38	122.25		4.19	81.44	96.05																4.19	210	84	52	3	56	39	116	0	10		4.19	22	18
4.2	0.189001	0.199985	0.19306		4.2	2.1898	2.2081	2.20609		4.2	57.88	123.99		4.2	59.99	120.89		4.2	81.06	96.73																4.2	217	85	52	3	54	42	120	0	4		4.2	25	21
4.21	0.183142	0.19378	0.19125		4.21	2.18808	2.20756	2.20399		4.21	59.16	123.91		4.21	61.21	120.75		4.21	80.19	95.27																4.21	216	86	52	3	51	42	119	0	7		4.21	24	19
4.22	0.182499	0.215319	0.179441		4.22	2.171	2.21382	2.20354		4.22	58.82	124.81		4.22	60.3	122.75		4.22	81.71	96.06																4.22	208	89	48	3	53	45	112	0	10		4.22	20	20
4.23	0.200897	0.197194	0.189669		4.23	2.18639	2.20767	2.20692		4.23	60.57	124.84		4.23	61.94	122.74		4.23	83.32	97.73																4.23	209	84	54	1	51	41	113	0	16		4.23	26	19
4.24	0.20192	0.208181	0.176807		4.24	2.18435	2.20068	2.19648		4.24	58.47	124.01		4.24	59.71	121.52		4.24	81.7	96.5																4.24	212	87	53	1	51	37	121	0	10		4.24	23	18
4.25	0.203485	0.203544	0.181735		4.25	2.18938	2.2018	2.20537		4.25	60.53	123.48		4.25	60.48	122.04		4.25	83.72	98.18																4.25	230	83	59	1	40	46	124	0	7		4.25	24	18
4.26	0.197066	0.198646	0.188256		4.26	2.19138	2.18654	2.21075		4.26	59.79	123.86		4.26	59.33	123.93		4.26	82.84	96.9																4.26	216	82	54	1	55	42	119	0	7		4.26	22	19
4.27	0.201556	0.194874	0.202229		4.27	2.18579	2.19448	2.21042		4.27	59.55	122.76		4.27	60.48	122.18		4.27	82.38	97.45																4.27	219	84	56	1	44	47	115	0	13		4.27	27	17
4.28	0.195327	0.201227	0.208257		4.28	2.1835	2.19888	2.21209		4.28	60.49	123.42		4.28	59.59	123.07		4.28	83.38	96.21																4.28	220	77	59	1	54	44	116	0	9		4.28	22	19
4.29	0.194421	0.209948	0.19297		4.29	2.18873	2.20758	2.19997		4.29	60.54	124.5		4.29	59.64	122.16		4.29	81.47	96.87																4.29	221	89	56	1	46	49	115	0	4		4.29	25	20
4.3	0.189911	0.204222	0.189536		4.3	2.18453	2.20165	2.19902		4.3	59.78	123.25		4.3	59.77	122.76		4.3	82.02	97.13																4.3	225	84	58	1	48	45	121	0	3		4.3	23	19
4.31	0.186312	0.193918	0.193283		4.31	2.16884	2.20582	2.20121		4.31	58.61	123.22		4.31	60.15	123.9		4.31	81.44	96.4																4.31	220	88	54	2	45	45	119	0	7		4.31	26	19
4.32	0.175262	0.19775	0.176285		4.32	2.16732	2.20335	2.19769		4.32	58.73	123.31		4.32	60.31	124.27		4.32	82.31	95.55																4.32	222	87	53	3	47	44	122	0	4		4.32	24	20
4.33	0.190966	0.211501	0.176953		4.33	2.1884	2.20676	2.20366		4.33	60.45	125		4.33	60.35	125.3		4.33	80.81	97																4.33	219	85	58	1	49	41	119	0	7		4.33	21	20
4.34	0.189834	0.195538	0.195101		4.34	2.17464	2.2107	2.21481		4.34	59.19	123.37		4.34	59.69	123.73		4.34	82.22	98.2																4.34	223	84	54	3	46	44	122	0	7		4.34	27	17
4.35	0.193679	0.199939	0.194697		4.35	2.17594	2.21309	2.21235		4.35	59.49	122.64		4.35	60.16	123.92		4.35	82.44	97.65																4.35	223	81	58	1	49	45	119	0	7		4.35	26	18
4.36	0.198647	0.196682	0.188661		4.36	2.18597	2.21218	2.21097		4.36	60.47	125.02		4.36	59.61	124.56		4.36	82.54	97.28																4.36	216	88	53	1	49	38	124	0	7		4.36	22	20
4.37	0.197504	0.204812	0.185096		4.37	2.18173	2.21351	2.20284		4.37	57.59	125.54		4.37	58.88	122.67		4.37	82.19	97.4																4.37	222	82	57	1	46	50	114	0	10		4.37	24	20
4.38	0.198276	0.19938	0.196603		4.38	2.18689	2.21178	2.21006		4.38	59.64	124.52		4.38	59.95	123.74		4.38	83.2	97.29																4.38	221	83	58	1	49	40	122	0	7		4.38	26	18
4.39	0.19488	0.196621	0.181155		4.39	2.18331	2.20618	2.20416		4.39	59.8	123.14		4.39	59.05	123.08		4.39	83.89	96.22																4.39	217	86	54	1	50	52	110	0	7		4.39	24	19
4.4	0.197575	0.188578	0.168886		4.4	2.18762	2.20134	2.20205		4.4	58.98	124.67		4.4	59.43	122.83		4.4	82.75	96.86																4.4	221	85	57	1	47	45	118	0	7		4.4	26	19
4.41	0.191523	0.19032	0.19136		4.41	2.1863	2.20885	2.20514		4.41	58.93	123.6		4.41	59.88	122.97		4.41	81.44	98.33																4.41	213	82	56	1	55	44	112	0	10		4.41	27	18
4.42	0.202739	0.186377	0.196797		4.42	2.19564	2.19854	2.2054		4.42	60.33	123.48		4.42	59	122.39		4.42	80.75	96.27																4.42	213	87	54	1	50	41	117	0	10		4.42	26	19
4.43	0.214348	0.191359	0.210655		4.43	2.19067	2.2046	2.21121		4.43	59.51	123.08		4.43	60.57	122.25		4.43	80.98	98.08																4.43	218	85	54	2	54	47	115	0	3		4.43	26	19
4.44	0.197408	0.204664	0.209824		4.44	2.18705	2.21876	2.21184		4.44	60.41	122.51		4.44	59.96	123.92		4.44	80.37	97.39																4.44	205	85	54	1	49	45	105	0	21		4.44	27	18
4.45	0.199004	0.199799	0.201768		4.45	2.18546	2.20956	2.20876		4.45	60.2	123.94		4.45	61.12	122.37		4.45	81.41	97.14																4.45	206	86	54	1	54	42	109	0	14		4.45	26	19
4.46	0.192545	0.188306	0.20923		4.46	2.18175	2.21371	2.21112		4.46	59.82	121.52		4.46	60.43	124		4.46	80.66	97.8																4.46	218	84	57	1	44	47	113	0	14		4.46	22	18
4.47	0.202365	0.199108	0.217107		4.47	2.18875	2.20792	2.22103		4.47	60.45	122.4		4.47	60.57	123.61		4.47	81.72	98.05																4.47	219	87	56	1	47	47	115	0	7		4.47	25	19
4.48	0.204609	0.191254	0.212441		4.48	2.19067	2.20713	2.22278		4.48	59.87	122.72		4.48	59.78	123.21		4.48	81.98	95.91																4.48	217	85	55	1	51	44	117	0	7		4.48	31	17
4.49	0.204655	0.193538	0.18843		4.49	2.18794	2.21094	2.20687		4.49	59.85	123.16		4.49	60.36	124.71		4.49	81.63	96.97																4.49	230	87	56	1	40	55	118	0	3		4.49	26	18
4.5	0.213376	0.190113	0.198531		4.5	2.19571	2.2114	2.21303		4.5	61.15	124.15		4.5	60	121.96		4.5	81.92	97.38																4.5	216	87	50	3	50	49	114	0	7		4.5	24	19
4.51	0.206401	0.195487	0.194168		4.51	2.19265	2.21693	2.20407		4.51	60.21	124.46		4.51	61.28	123.52		4.51	81.58	96.7																4.51	209	90	54	1	48	45	109	0	13		4.51	24	19
4.52	0.200542	0.196561	0.187467		4.52	2.19769	2.20201	2.20305		4.52	60.79	123.17		4.52	60.78	123		4.52	81	98.43																4.52	208	91	50	3	51	40	115	0	10		4.52	26	18
4.53	0.201016	0.204152	0.193432		4.53	2.19763	2.21475	2.20189		4.53	62.17	125.08		4.53	60.24	122.27		4.53	80.95	97.32																4.53	204	93	47	3	53	42	112	0	10		4.53	21	19
4.54	0.194671	0.208884	0.187262		4.54	2.18636	2.21832	2.19652		4.54	61.16	124.82		4.54	60.28	123		4.54	81.62	97.16																4.54	215	88	54	1	50	44	116	0	7		4.54	29	18
4.55	0.185405	0.20057	0.183273		4.55	2.17617	2.20494	2.20403		4.55	60.46	125.35		4.55	59.65	123.65		4.55	82.17	99.38																4.55	219	85	56	1	48	40	122	0	8		4.55	26	18
4.56	0.195168	0.186862	0.184899		4.56	2.18535	2.21123	2.19714		4.56	60.37	124.91		4.56	59.5	122.06		4.56	81.57	99.16																4.56	210	84	51	3	59	40	116	0	7		4.56	26	19
4.57	0.195624	0.194995	0.204183		4.57	2.18574	2.21066	2.20631		4.57	59.91	124.68		4.57	58.41	122.74		4.57	81.72	97.98																4.57	216	86	54	3	48	40	119	0	10		4.57	24	18
4.58	0.188214	0.201999	0.199541		4.58	2.17543	2.20377	2.20387		4.58	59.69	122.93		4.58	60.15	122.09		4.58	82.28	97.9																4.58	227	88	54	1	42	47	125	0	3		4.58	24	19
4.59	0.18958	0.196775	0.200268		4.59	2.18305	2.20678	2.20748		4.59	58.93	122.54		4.59	60.12	122.71		4.59	81.66	98.98																4.59	213	81	55	1	54	40	117	0	12		4.59	24	19
4.6	0.191786	0.185266	0.203685		4.6	2.18197	2.20061	2.19958		4.6	59.8	123.19		4.6	59.23	122.79		4.6	80.46	97.94																4.6	211	87	52	4	52	44	111	0	10		4.6	24	19
4.61	0.188588	0.196959	0.198477		4.61	2.18104	2.21245	2.20298		4.61	60.04	123.59		4.61	58.82	124.02		4.61	81.28	96.88																4.61	217	85	56	1	51	40	120	0	7		4.61	22	18
4.62	0.185441	0.183823	0.189746		4.62	2.17899	2.19254	2.19649		4.62	59.61	124.33		4.62	57.79	122.51		4.62	81.17	96.29																4.62	219	89	52	3	45	48	116	0	7		4.62	26	18
4.63	0.198352	0.181033	0.186022		4.63	2.18955	2.2013	2.19634		4.63	59.07	124.87		4.63	58.55	123.6		4.63	81.5	96.97																4.63	222	86	58	1	45	40	123	0	7		4.63	24	18
4.64	0.203118	0.180827	0.181034		4.64	2.18015	2.20095	2.19907		4.64	59.23	122.76		4.64	57.96	121.92		4.64	81.8	97.07																4.64	210	85	56	1	55	35	118	0	10		4.64	24	18
4.65	0.189669	0.179049	0.199388		4.65	2.1853	2.20118	2.20701		4.65	59.91	123.26		4.65	58.86	121.02		4.65	81.93	97.72																4.65	215	87	51	3	49	54	107	0	9		4.65	21	19
4.66	0.189393	0.176726	0.188164		4.66	2.17842	2.20434	2.20351		4.66	59.06	123.17		4.66	58.35	123.1		4.66	81.97	96.48																4.66	228	85	54	3	44	46	125	0	3		4.66	26	20
4.67	0.192303	0.178812	0.181025		4.67	2.17871	2.20966	2.20113		4.67	58.77	123.71		4.67	59.1	122.11		4.67	80.76	99.46																4.67	217	90	52	3	42	46	116	0	11		4.67	21	19
4.68	0.199663	0.184547	0.195512		4.68	2.18348	2.20553	2.208		4.68	59.71	124.57		4.68	57.68	122.27		4.68	80.68	96.71																4.68	221	83	55	2	49	41	123	0	7		4.68	19	20
4.69	0.187352	0.190092	0.192656		4.69	2.1838	2.1991	2.2104		4.69	59.82	125.15		4.69	59.1	122.61		4.69	82.55	96.78																4.69	218	85	58	1	47	41	118	0	10		4.69	26	19
4.7	0.185767	0.188151	0.187369		4.7	2.19358	2.20401	2.21066		4.7	60.76	124.81		4.7	60.07	123.04		4.7	82.37	96.45																4.7	229	84	58	3	40	50	118	0	7		4.7	23	19
4.71	0.200294	0.180601	0.200806		4.71	2.18775	2.20184	2.2049		4.71	60.24	123.52		4.71	58.67	121.88		4.71	81.49	97.28																4.71	216	84	58	2	50	42	114	0	10		4.71	25	19
4.72	0.197614	0.20483	0.204564		4.72	2.1753	2.21129	2.20888		4.72	59.92	121.68		4.72	59.2	122.46		4.72	81.9	97																4.72	208	85	51	1	54	36	120	0	13		4.72	21	17
4.73	0.189015	0.212076	0.203162		4.73	2.18167	2.21356	2.20805		4.73	58.85	123.64		4.73	58.65	121.38		4.73	81.15	97.85																4.73	212	90	51	3	51	42	116	0	7		4.73	22	19
4.74	0.18885	0.192785	0.194356		4.74	2.17701	2.19788	2.19983		4.74	59.15	123.18		4.74	59.22	122.52		4.74	82.24	96.94																4.74	207	88	49	2	49	41	115	0	16		4.74	22	19
4.75	0.184318	0.200259	0.198843		4.75	2.18225	2.20679	2.20641		4.75	59.21	126.13		4.75	60.2	122.6		4.75	81.02	98.49																4.75	203	92	44	3	49	43	113	0	16		4.75	22	20
4.76	0.191088	0.191016	0.180952		4.76	2.19022	2.21106	2.21037		4.76	59.93	123.69		4.76	59.65	122.99		4.76	81.72	98.36																4.76	212	85	53	3	44	42	114	0	19		4.76	26	18
4.77	0.189237	0.205575	0.179149		4.77	2.18228	2.21086	2.20028		4.77	58.91	123.91		4.77	60.8	123.93		4.77	81.56	99.15																4.77	213	93	49	4	42	44	116	0	12		4.77	19	20
4.78	0.191662	0.198418	0.180363		4.78	2.18657	2.20894	2.20812		4.78	58.93	124.61		4.78	60.39	124.01		4.78	82.95	97.24																4.78	228	84	57	1	48	50	120	0	0		4.78	19	19
4.79	0.192971	0.197205	0.205488		4.79	2.18366	2.20763	2.2175		4.79	59.6	123.5		4.79	60.11	124.59		4.79	82.25	98.85																4.79	213	87	52	3	53	40	118	0	7		4.79	23	19
4.8	0.187026	0.209289	0.21346		4.8	2.18161	2.20982	2.2198		4.8	60.41	123.8		4.8	59.83	122.06		4.8	82.28	98.19																4.8	219	86	56	3	45	35	125	0	10		4.8	20	20
4.81	0.189399	0.218799	0.196808		4.81	2.18331	2.21019	2.21623		4.81	59.33	125.55		4.81	60.61	123.27		4.81	84.61	96.73																4.81	215	92	52	5	43	42	116	0	10		4.81	27	19
4.82	0.178115	0.217534	0.177242		4.82	2.17883	2.21213	2.20917		4.82	59.11	124.78		4.82	60.76	123.03		4.82	81.2	96.64																4.82	219	86	58	3	42	40	118	0	13		4.82	25	20
4.83	0.183608	0.213087	0.180617		4.83	2.1815	2.20459	2.20657		4.83	59.15	124.28		4.83	59.5	123.14		4.83	83	95.92																4.83	220	86	56	1	51	47	116	0	3		4.83	23	19
4.84	0.194008	0.220739	0.192433		4.84	2.18886	2.21029	2.21406		4.84	59.56	124.17		4.84	58.8	121.79		4.84	81.72	95.55																4.84	221	82	57	1	48	41	122	0	9		4.84	21	18
4.85	0.192454	0.207084	0.19058		4.85	2.18294	2.2026	2.21496		4.85	60.37	125.43		4.85	59.32	121.7		4.85	83.14	97.09																4.85	219	86	55	1	48	49	114	0	7		4.85	22	21
4.86	0.196984	0.210748	0.187756		4.86	2.18124	2.21167	2.21843		4.86	60.44	124.79		4.86	58.3	121.23		4.86	83.92	96.4																4.86	224	84	60	1	45	45	118	0	7		4.86	23	19
4.87	0.201153	0.21334	0.189838		4.87	2.17654	2.20913	2.2094		4.87	60.36	124.45		4.87	58.41	123.51		4.87	83.08	95.59																4.87	212	92	53	3	41	45	111	0	15		4.87	22	19
4.88	0.21195	0.205281	0.172307		4.88	2.18928	2.19924	2.2015		4.88	61.22	125.14		4.88	58.14	122.26		4.88	83.32	94.08																4.88	216	88	55	1	49	50	110	0	7		4.88	27	18
4.89	0.209137	0.213143	0.183035		4.89	2.18758	2.20832	2.21246		4.89	60.23	125.05		4.89	60.42	123.42		4.89	82.85	94.35																4.89	218	90	54	3	42	43	118	0	10		4.89	26	18
4.9	0.206457	0.208543	0.204123		4.9	2.18611	2.2062	2.22589		4.9	59.67	123.9		4.9	59.18	122.42		4.9	83.85	95.28																4.9	228	83	58	1	43	55	114	0	6		4.9	26	18
4.91	0.207923	0.207258	0.208709		4.91	2.18454	2.19987	2.21628		4.91	59.72	123.26		4.91	58.67	122.93		4.91	83.07	94.9																4.91	219	89	52	3	41	52	112	0	11		4.91	22	19
4.92	0.196418	0.205272	0.203798		4.92	2.18622	2.20213	2.21502		4.92	59.98	123.79		4.92	58.23	122.47		4.92	84.5	94.44																4.92	211	89	50	3	50	38	120	0	10		4.92	23	18
4.93	0.204637	0.20292	0.192011		4.93	2.18258	2.20224	2.21098		4.93	59.24	125.74		4.93	58.86	122.55		4.93	83.26	94.69																4.93	221	86	52	3	49	41	125	0	4		4.93	27	18
4.94	0.214691	0.205119	0.183509		4.94	2.19235	2.20775	2.20788		4.94	59.33	124.86		4.94	58.69	122.14		4.94	84.11	95.85																4.94	220	86	52	3	50	43	122	0	4		4.94	24	18
4.95	0.214985	0.217648	0.183984		4.95	2.18456	2.22203	2.20288		4.95	58.97	124.46		4.95	59.26	124.34		4.95	83.52	95.4																4.95	216	87	52	3	50	43	118	0	7		4.95	26	19
4.96	0.217268	0.219802	0.180746		4.96	2.1844	2.21372	2.20978		4.96	58.52	124.16		4.96	60.16	123		4.96	83.69	97.3																4.96	224	85	57	1	44	45	121	0	7		4.96	24	18
4.97	0.209496	0.209	0.189295		4.97	2.18241	2.20727	2.21011		4.97	59.22	122.77		4.97	59.27	123.64		4.97	83.46	96.22																4.97	228	83	56	1	46	51	120	0	3		4.97	26	18
4.98	0.209002	0.211363	0.195762		4.98	2.18288	2.20863	2.21437		4.98	57.64	122.94		4.98	58.99	123.72		4.98	84.4	97.55																4.98	214	87	53	1	52	41	119	0	7		4.98	25	19
4.99	0.203153	0.205733	0.201212		4.99	2.18304	2.20263	2.22031		4.99	57.11	121.9		4.99	59.66	123.01		4.99	83.64	96.18																4.99	219	87	56	1	51	37	125	0	3		4.99	26	18
5	0.201523	0.212784	0.199771		5	2.18663	2.2182	2.21586		5	58.84	124.7		5	60	123.39		5	84.87	97.01																5	201	89	50	3	53	42	106	0	17		5	22	19
5.01	0.202941	0.194499	0.202949		5.01	2.17996	2.20509	2.2213		5.01	58.71	123.92		5.01	58.7	123.5		5.01	82.52	98.17																5.01	209	87	54	3	54	39	113	0	10		5.01	25	19
5.02	0.205897	0.211148	0.18102		5.02	2.19069	2.21956	2.20147		5.02	57.98	122.89		5.02	60.41	122.65		5.02	82.73	99.23																5.02	220	87	54	3	43	50	113	0	10		5.02	26	19
5.03	0.200892	0.212707	0.187642		5.03	2.19564	2.21915	2.21684		5.03	59.89	123.18		5.03	60.42	124.7		5.03	83.81	98.98																5.03	217	83	57	1	53	41	118	0	7		5.03	27	18
5.04	0.202219	0.199062	0.176981		5.04	2.19059	2.20432	2.21127		5.04	60.47	122.99		5.04	59.29	121.35		5.04	82.9	97.04																5.04	215	87	55	1	42	52	107	0	16		5.04	24	19
5.05	0.199107	0.206818	0.185438		5.05	2.18935	2.21129	2.21381		5.05	59.28	124.85		5.05	60.81	123.83		5.05	82.69	96.92																5.05	210	88	54	1	49	46	109	0	13		5.05	23	20
5.06	0.190783	0.202294	0.178478		5.06	2.18632	2.20171	2.20538		5.06	59.82	123.79		5.06	60.29	123.3		5.06	82.98	96.44																5.06	227	87	54	3	43	51	119	0	3		5.06	27	18
5.07	0.202268	0.214424	0.186991		5.07	2.19174	2.21477	2.21293		5.07	59.82	123.98		5.07	60.53	123.51		5.07	82.71	96.57																5.07	216	87	54	3	44	44	115	0	13		5.07	25	19
5.08	0.214876	0.231835	0.183186		5.08	2.20069	2.2136	2.21479		5.08	60.25	122.66		5.08	59.82	123.52		5.08	84.01	96.75																5.08	218	86	60	1	46	50	107	0	10		5.08	27	18
5.09	0.203106	0.218953	0.180418		5.09	2.19171	2.2155	2.20723		5.09	59.49	123.37		5.09	59.68	123.88		5.09	83.69	96.48																5.09	216	82	59	1	48	48	108	0	14		5.09	33	17
5.1	0.205626	0.214803	0.167909		5.1	2.19565	2.21859	2.19758		5.1	59.8	122.83		5.1	59.44	123.23		5.1	82.94	96.52																5.1	226	84	60	1	43	42	123	0	7		5.1	23	20
5.11	0.21823	0.215157	0.170917		5.11	2.19709	2.21781	2.20141		5.11	59.27	121.39		5.11	59.73	123.78		5.11	82.98	97.33																5.11	206	90	56	1	48	40	109	0	16		5.11	27	19
5.12	0.203406	0.207837	0.185941		5.12	2.1955	2.2068	2.21194		5.12	59.56	122.65		5.12	59.71	122.61		5.12	84.46	96.22																5.12	205	94	50	3	52	33	119	0	9		5.12	32	16
5.13	0.20728	0.20508	0.196019		5.13	2.19563	2.20768	2.22152		5.13	59.91	123.03		5.13	59.8	123.77		5.13	83.7	97.22																5.13	216	90	54	1	45	45	116	0	9		5.13	25	18
5.14	0.197861	0.20336	0.198815		5.14	2.1855	2.20672	2.20684		5.14	59.81	121.9		5.14	59.42	123.26		5.14	83.15	95.95																5.14	224	88	57	1	42	58	108	0	6		5.14	27	18
5.15	0.212406	0.210123	0.201029		5.15	2.19494	2.21107	2.20438		5.15	59.53	120.84		5.15	59.07	124.19		5.15	83.89	97.22																5.15	221	87	56	1	48	49	115	0	4		5.15	27	19
5.16	0.195548	0.216485	0.218148		5.16	2.18692	2.21782	2.22124		5.16	59.6	121.58		5.16	60.25	124.07		5.16	84.31	96.54																5.16	228	87	57	3	42	55	113	0	3		5.16	31	16
5.17	0.208194	0.216036	0.225915		5.17	2.19264	2.20976	2.22166		5.17	60.32	122.3		5.17	60.07	123.46		5.17	83.09	96.47																5.17	210	92	50	5	48	37	118	0	10		5.17	27	18
5.18	0.191936	0.211954	0.211906		5.18	2.18924	2.20782	2.22172		5.18	58.9	122.46		5.18	60.5	124.52		5.18	83.52	96.07																5.18	213	91	55	1	42	48	109	0	14		5.18	24	19
5.19	0.211408	0.209848	0.21618		5.19	2.2016	2.19871	2.22333		5.19	60.01	121.29		5.19	58.72	124.49		5.19	83.35	97.39																5.19	221	89	55	2	44	53	111	0	6		5.19	27	18
5.2	0.205408	0.213885	0.216087		5.2	2.1853	2.20245	2.22228		5.2	58.14	121.31		5.2	59.22	123.56		5.2	82.73	97.05																5.2	216	87	56	1	47	52	107	0	10		5.2	27	18
5.21	0.199056	0.215548	0.220876		5.21	2.18776	2.20004	2.22172		5.21	58.1	121.39		5.21	58.7	123.82		5.21	82.97	96.68																5.21	211	91	53	1	45	38	119	0	13		5.21	24	19
5.22	0.203406	0.207599	0.209093		5.22	2.19692	2.21198	2.21753		5.22	58.91	122.07		5.22	59.75	125.43		5.22	84.67	96.32																5.22	219	91	51	3	37	42	123	0	13		5.22	26	19
5.23	0.210018	0.202925	0.215865		5.23	2.19343	2.20725	2.22409		5.23	58.85	123.78		5.23	60.35	124.69		5.23	83.97	97.27																5.23	222	89	54	4	46	48	116	0	3		5.23	26	18
5.24	0.200507	0.210237	0.227196		5.24	2.18216	2.21612	2.22325		5.24	60.2	124.29		5.24	58.8	124.33		5.24	83.36	96.79																5.24	213	91	50	3	46	46	114	0	10		5.24	26	18
5.25	0.200978	0.226835	0.211191		5.25	2.18356	2.21717	2.21133		5.25	60.26	123.85		5.25	58.42	123.45		5.25	83.62	96.59																5.25	214	86	52	4	50	40	118	0	10		5.25	26	18
5.26	0.202457	0.230209	0.219782		5.26	2.18034	2.21386	2.21674		5.26	58.86	123.63		5.26	58.76	125.95		5.26	83.21	97.98																5.26	210	87	55	1	53	30	124	0	10		5.26	25	18
5.27	0.202535	0.228237	0.22368		5.27	2.18692	2.21593	2.21987		5.27	58.92	123.97		5.27	58.71	124.21		5.27	84.16	96.47																5.27	214	89	54	1	40	45	114	0	17		5.27	26	19
5.28	0.20073	0.230038	0.214619		5.28	2.18775	2.20904	2.22379		5.28	59.28	122.99		5.28	59.61	124.92		5.28	83.09	97.13																5.28	214	88	54	1	48	50	109	0	10		5.28	32	16
5.29	0.203239	0.223699	0.203821		5.29	2.18908	2.20374	2.21056		5.29	59.06	122		5.29	59.79	124.1		5.29	82.81	96.43																5.29	220	89	52	3	48	44	121	0	3		5.29	24	18
5.3	0.204687	0.219877	0.213026		5.3	2.19224	2.20856	2.2126		5.3	58.76	123.34		5.3	60.06	124.24		5.3	82.67	97.03																5.3	222	88	52	3	47	49	118	0	3		5.3	25	19
5.31	0.193507	0.221788	0.22803		5.31	2.18873	2.20452	2.22153		5.31	59.02	124.81		5.31	58.08	123.72		5.31	83.03	97.35																5.31	210	89	53	1	54	45	111	0	7		5.31	24	19
5.32	0.18563	0.215418	0.228011		5.32	2.18185	2.2096	2.22035		5.32	58.07	123.11		5.32	59.09	125.06		5.32	83.77	96.82																5.32	224	89	53	4	47	49	118	0	0		5.32	33	16
5.33	0.189431	0.218091	0.217638		5.33	2.18507	2.20751	2.21636		5.33	58.08	121.62		5.33	57.56	125.41		5.33	81.8	95.14																5.33	224	88	57	1	41	48	118	0	7		5.33	26	19
5.34	0.197238	0.219996	0.228233		5.34	2.18548	2.2113	2.22908		5.34	58.22	121.4		5.34	59.36	124.36		5.34	83.12	96.01																5.34	214	88	53	3	45	50	108	0	13		5.34	22	19
5.35	0.190051	0.200545	0.227582		5.35	2.18026	2.19775	2.22179		5.35	58.93	121.69		5.35	57.39	125.77		5.35	83.31	97.01																5.35	222	87	52	3	41	54	113	0	10		5.35	23	19
5.36	0.192154	0.206135	0.232658		5.36	2.18035	2.20418	2.23722		5.36	56.88	120.8		5.36	58.36	125.24		5.36	83.8	96.9																5.36	216	89	52	3	45	44	117	0	10		5.36	29	17
5.37	0.196677	0.213919	0.231446		5.37	2.18371	2.2017	2.22358		5.37	58.35	120.92		5.37	57.55	126.07		5.37	83.48	97.36																5.37	218	94	52	1	45	51	114	0	3		5.37	33	16
5.38	0.196259	0.216681	0.220598		5.38	2.18702	2.20084	2.21845		5.38	57.08	121.2		5.38	57.62	126.29		5.38	83.57	96.96																5.38	221	90	54	1	46	51	115	0	3		5.38	32	16
5.39	0.196765	0.223153	0.224737		5.39	2.18108	2.20359	2.21511		5.39	58.53	121.27		5.39	58.85	124.8		5.39	83.07	96.57																5.39	220	84	52	4	50	48	116	0	6		5.39	27	19
5.4	0.197845	0.218234	0.224508		5.4	2.18091	2.19965	2.22187		5.4	58.5	122.7		5.4	59.41	125.77		5.4	85.12	96.25																5.4	215	91	54	1	50	43	117	0	4		5.4	23	19
5.41	0.202102	0.227959	0.212712		5.41	2.18566	2.20882	2.22172		5.41	56.31	122.7		5.41	60.15	123.77		5.41	84.69	97.06																5.41	224	88	55	1	45	53	115	0	3		5.41	31	16
5.42	0.195644	0.230456	0.216347		5.42	2.18385	2.20544	2.22491		5.42	58.68	122.81		5.42	59.77	123.39		5.42	82.75	96.97																5.42	210	91	50	3	52	38	119	0	7		5.42	32	16
5.43	0.203656	0.221795	0.225756		5.43	2.18497	2.18451	2.22134		5.43	59.84	123.35		5.43	57.76	123.53		5.43	83.04	96.36																5.43	217	87	55	1	45	41	120	0	11		5.43	31	17
5.44	0.19833	0.22701	0.232374		5.44	2.1881	2.19824	2.22257		5.44	58.96	123.29		5.44	59.62	124.56		5.44	84.54	96.81																5.44	211	89	54	1	50	44	112	0	10		5.44	32	16
5.45	0.194903	0.23045	0.234817		5.45	2.1773	2.20363	2.23259		5.45	58.14	124.01		5.45	59.43	123.13		5.45	83.54	97.8																5.45	217	89	56	1	51	43	117	0	3		5.45	33	16
5.46	0.199017	0.224869	0.219898		5.46	2.18404	2.19395	2.21496		5.46	57.9	123.96		5.46	59.01	124.2		5.46	82.4	96.72																5.46	213	82	56	1	51	47	109	0	14		5.46	29	16
5.47	0.197432	0.232057	0.230034		5.47	2.18151	2.20105	2.22931		5.47	58.36	122.48		5.47	59.13	124.29		5.47	82.89	97.52																5.47	210	92	50	3	55	39	118	0	3		5.47	26	19
5.48	0.196056	0.235908	0.223426		5.48	2.18678	2.20855	2.23027		5.48	59.61	122.75		5.48	58.62	124.25		5.48	84.08	97.65																5.48	214	90	58	1	44	40	115	0	12		5.48	24	19
5.49	0.192814	0.234485	0.244802		5.49	2.18606	2.2057	2.22495		5.49	59.5	122.97		5.49	59.36	122.97		5.49	84.47	98.15																5.49	211	90	52	3	48	42	114	0	11		5.49	26	18
5.5	0.199512	0.235632	0.24121		5.5	2.18894	2.20603	2.23182		5.5	59.52	122.43		5.5	58.72	124.75		5.5	84.88	97.66																5.5	219	86	57	1	38	44	117	0	17		5.5	27	18
5.51	0.200833	0.240505	0.230562		5.51	2.18698	2.19938	2.23258		5.51	58.55	124.3		5.51	60	122.85		5.51	84.58	96.98																5.51	216	85	58	1	46	41	116	0	13		5.51	26	18
5.52	0.199889	0.246672	0.228596		5.52	2.18255	2.20716	2.22309		5.52	57.85	124.12		5.52	60.22	123.58		5.52	83.56	96.91																5.52	215	90	50	3	49	42	120	0	6		5.52	27	18
5.53	0.197345	0.239437	0.21913		5.53	2.18195	2.20296	2.22107		5.53	58.34	123.69		5.53	61.11	123.89		5.53	83.45	96.79																5.53	222	87	55	3	44	47	117	0	7		5.53	24	19
5.54	0.203819	0.222814	0.224127		5.54	2.1983	2.19856	2.21846		5.54	59.93	124.86		5.54	60.92	125.56		5.54	84.01	97.67																5.54	212	89	56	1	46	40	115	0	13		5.54	27	19
5.55	0.189369	0.239244	0.240007		5.55	2.17956	2.20909	2.22564		5.55	58.74	125.74		5.55	60.75	124.61		5.55	85.6	97.47																5.55	212	86	54	4	44	42	112	0	18		5.55	23	18
5.56	0.202943	0.233418	0.236558		5.56	2.1909	2.20272	2.22371		5.56	58.55	123.95		5.56	60.2	123.37		5.56	84.54	98.01																5.56	218	89	54	1	46	46	117	0	7		5.56	30	16
5.57	0.20401	0.239387	0.243978		5.57	2.19492	2.21187	2.22248		5.57	58.38	125.7		5.57	58.85	124.27		5.57	84.67	95.42																5.57	219	87	56	1	47	41	121	0	7		5.57	25	19
5.58	0.196926	0.234704	0.235852		5.58	2.18717	2.19855	2.21572		5.58	59.17	124		5.58	59.55	123.81		5.58	83.6	95.49																5.58	228	88	52	3	41	52	121	0	3		5.58	32	17
5.59	0.207607	0.235135	0.238203		5.59	2.19285	2.19656	2.2247		5.59	59.95	122.94		5.59	60.08	123.8		5.59	84.67	95.34																5.59	212	87	54	1	48	39	118	0	13		5.59	26	18
5.6	0.194155	0.242148	0.219148		5.6	2.18823	2.21495	2.21522		5.6	60.01	123.59		5.6	60.34	123.16		5.6	85.77	94.76																5.6	217	87	56	1	45	42	118	0	11		5.6	25	18
5.61	0.199653	0.240562	0.23401		5.61	2.18799	2.20638	2.22742		5.61	60.04	123.41		5.61	58.01	123.6		5.61	86.62	95.7																5.61	221	88	52	3	45	44	122	0	6		5.61	25	18
5.62	0.202104	0.23885	0.233278		5.62	2.19566	2.20374	2.22552		5.62	59.55	123.4		5.62	59.42	124.09		5.62	85.79	94.7																5.62	220	87	52	3	43	50	115	0	10		5.62	25	18
5.63	0.205769	0.238271	0.230933		5.63	2.19352	2.1965	2.22113		5.63	60.29	123.21		5.63	58.37	123.23		5.63	85.76	96.47																5.63	219	86	56	1	48	45	117	0	7		5.63	25	18
5.64	0.201333	0.238596	0.235744		5.64	2.18899	2.20165	2.21922		5.64	61.34	121.92		5.64	58.89	123.6		5.64	84.68	97.16																5.64	221	85	56	1	44	49	115	0	10		5.64	26	18
5.65	0.195595	0.237859	0.24787		5.65	2.18734	2.20196	2.22107		5.65	61.14	122.56		5.65	58.25	123.75		5.65	84.72	98.18																5.65	210	87	56	1	52	36	117	0	11		5.65	23	18
5.66	0.199725	0.238067	0.23936		5.66	2.18162	2.1987	2.2151		5.66	60.33	123.33		5.66	59.56	123.34		5.66	84.66	95.74																5.66	220	85	56	1	45	49	114	0	10		5.66	32	16
5.67	0.194426	0.249796	0.239025		5.67	2.1841	2.21174	2.22236		5.67	60.18	123.01		5.67	59.7	124.43		5.67	84.61	95.53																5.67	209	86	56	1	51	35	117	0	14		5.67	32	16
5.68	0.183564	0.22985	0.235813		5.68	2.18497	2.19331	2.21708		5.68	60.18	122.8		5.68	58.48	121.63		5.68	84.08	95.61																5.68	212	89	50	3	49	38	121	0	10		5.68	25	19
5.69	0.194331	0.218785	0.224989		5.69	2.17617	2.20451	2.21763		5.69	59.31	121.5		5.69	59.9	123.23		5.69	85.85	95.93																5.69	211	84	54	1	52	45	111	0	13		5.69	27	18
5.7	0.191397	0.220073	0.233926		5.7	2.17857	2.19917	2.20929		5.7	58.99	120.88		5.7	59.53	123.53		5.7	85.01	95.37																5.7	215	88	52	3	46	45	115	0	11		5.7	26	18
5.71	0.191002	0.220394	0.2079		5.71	2.18655	2.19987	2.20121		5.71	59.8	121.65		5.71	59.32	122.79		5.71	85.27	94.79																5.71	212	87	54	1	51	44	113	0	10		5.71	27	19
5.72	0.192047	0.222439	0.231509		5.72	2.18279	2.20408	2.20694		5.72	60.18	120.04		5.72	58.81	122.8		5.72	84.99	96.49																5.72	215	91	55	1	47	42	117	0	7		5.72	32	17
5.73	0.193735	0.219622	0.222289		5.73	2.19049	2.20643	2.20827		5.73	61.54	120.47		5.73	59.1	121.87		5.73	84.07	96.11																5.73	211	86	56	1	49	47	107	0	14		5.73	24	18
5.74	0.200672	0.227273	0.210887		5.74	2.18049	2.2086	2.20681		5.74	61.18	121.8		5.74	58.95	123.53		5.74	85.52	98.03																5.74	215	87	56	1	48	39	119	0	10		5.74	26	19
5.75	0.20906	0.22562	0.214171		5.75	2.18775	2.20533	2.20562		5.75	61.99	120.08		5.75	58.51	123.33		5.75	85.23	96.14																5.75	222	84	58	1	48	40	123	0	6		5.75	33	16
5.76	0.211313	0.225342	0.227149		5.76	2.18791	2.20447	2.21208		5.76	60.23	121.31		5.76	59.52	122.68		5.76	85.16	96.3																5.76	217	87	55	3	49	42	117	0	7		5.76	27	18
5.77	0.210761	0.222359	0.212296		5.77	2.18768	2.20667	2.218		5.77	59.4	122.91		5.77	58.34	123.66		5.77	86.39	96.35																5.77	205	90	52	3	48	36	114	0	17		5.77	26	18
5.78	0.188298	0.218636	0.220487		5.78	2.17962	2.2044	2.22182		5.78	60.04	121.06		5.78	59.07	123.25		5.78	85.24	96.02																5.78	209	86	55	1	52	43	110	0	13		5.78	24	18
5.79	0.198252	0.213915	0.224528		5.79	2.17529	2.20158	2.22208		5.79	59.47	121.01		5.79	60.41	120.59		5.79	85.36	96.72																5.79	214	90	52	5	44	45	112	0	12		5.79	26	20
5.8	0.205133	0.214976	0.228636		5.8	2.18157	2.19657	2.21863		5.8	59.86	121.61		5.8	59.71	121.1		5.8	84.7	96.34																5.8	212	86	54	1	49	37	120	0	13		5.8	32	16
5.81	0.211801	0.212033	0.231692		5.81	2.17921	2.20566	2.21819		5.81	60.17	122.01		5.81	60.16	123.1		5.81	85.29	95.69																5.81	211	91	51	3	51	39	118	0	7		5.81	27	18
5.82	0.205707	0.218477	0.234518		5.82	2.18165	2.20916	2.21873		5.82	58.82	121.69		5.82	59.8	123.1		5.82	85.39	97.47																5.82	217	88	56	1	49	48	112	0	6		5.82	25	19
5.83	0.198559	0.209849	0.215324		5.83	2.1844	2.20575	2.21663		5.83	58.89	120.55		5.83	59.05	122.28		5.83	85.23	97.86																5.83	209	94	50	3	46	35	121	0	11		5.83	25	20
5.84	0.198166	0.213649	0.215962		5.84	2.17673	2.20341	2.21681		5.84	58.85	122.92		5.84	58.73	123.25		5.84	84.43	97.91																5.84	216	86	54	1	46	45	116	0	12		5.84	27	18
5.85	0.197237	0.213814	0.2152		5.85	2.1814	2.20847	2.21617		5.85	58.14	121.81		5.85	59	122.7		5.85	84.52	99.1																5.85	206	91	50	3	54	37	116	0	9		5.85	26	19
5.86	0.189132	0.211412	0.213904		5.86	2.17694	2.19829	2.20948		5.86	57.8	121.86		5.86	59.06	121.36		5.86	84.1	97.4																5.86	212	86	56	1	47	45	110	0	15		5.86	33	16
5.87	0.187942	0.206246	0.211477		5.87	2.17484	2.19769	2.20946		5.87	57.56	121.48		5.87	58.85	122.01		5.87	83.89	98.99																5.87	210	91	54	1	45	40	115	0	14		5.87	26	18
5.88	0.196491	0.210634	0.213807		5.88	2.18716	2.20582	2.21611		5.88	59.99	123.43		5.88	60.15	122.52		5.88	85	98.52																5.88	221	90	52	3	45	58	108	0	4		5.88	27	18
5.89	0.190617	0.213	0.222711		5.89	2.18768	2.20432	2.20622		5.89	58.18	122.52		5.89	59.78	122.84		5.89	84.25	99.58																5.89	221	89	56	3	44	46	116	0	6		5.89	26	18
5.9	0.198309	0.214617	0.221241		5.9	2.18121	2.21547	2.20771		5.9	58.18	122.45		5.9	61.56	123.37		5.9	84.88	97.51																5.9	219	85	54	1	46	46	118	0	10		5.9	25	20
5.91	0.200126	0.214601	0.21672		5.91	2.1862	2.20369	2.20931		5.91	58.63	122.47		5.91	61.14	124.28		5.91	84.83	97.15																5.91	213	91	55	5	39	41	112	0	17		5.91	27	18
5.92	0.188215	0.207284	0.212281		5.92	2.17746	2.20317	2.20828		5.92	58.44	122.06		5.92	60.31	124.46		5.92	84.92	96.93																5.92	225	88	52	5	41	59	109	0	6		5.92	27	18
5.93	0.192799	0.208051	0.224755		5.93	2.16788	2.19953	2.21547		5.93	57.87	121.79		5.93	59.63	122.14		5.93	85.73	98.79																5.93	225	87	58	3	38	48	116	0	10		5.93	27	18
5.94	0.183072	0.203783	0.223125		5.94	2.17124	2.1936	2.20105		5.94	58.93	121.95		5.94	58.22	122.88		5.94	83.43	96.36																5.94	224	85	56	3	41	56	109	0	10		5.94	27	18
5.95	0.185834	0.201394	0.236347		5.95	2.18309	2.19383	2.21724		5.95	59.82	121.69		5.95	58.38	123.19		5.95	84.16	97.7																5.95	219	88	57	3	39	46	113	0	14		5.95	31	16
5.96	0.188728	0.191944	0.203782		5.96	2.18741	2.19585	2.19331		5.96	60.83	121.57		5.96	59.04	123.64		5.96	84	95.46																5.96	222	88	56	3	47	50	113	0	3		5.96	26	18
5.97	0.188151	0.198899	0.230327		5.97	2.17999	2.18676	2.20577		5.97	59.69	121.1		5.97	59.36	123.19		5.97	84.62	94.28																5.97	230	88	52	5	38	50	123	0	4		5.97	25	20
5.98	0.190828	0.202038	0.232675		5.98	2.19206	2.18208	2.21022		5.98	61.11	122.29		5.98	58.52	122.01		5.98	87.18	93.85																5.98	222	85	56	3	43	45	118	0	10		5.98	26	18
5.99	0.18717	0.203257	0.221105		5.99	2.17925	2.18922	2.20273		5.99	59.99	122.38		5.99	57.64	122.05		5.99	83.67	94.89																5.99	216	89	52	3	44	41	120	0	11		5.99	22	19
6	0.184807	0.198628	0.231615		6	2.18213	2.19711	2.19608		6	58.89	124.6		6	58.64	122.07		6	82.88	96.15																6	223	82	53	5	45	47	118	0	10		6	26	18
6.01	0.177434	0.20845	0.230092		6.01	2.17761	2.19347	2.20019		6.01	59.32	121.91		6.01	58.64	122.59		6.01	81.93	95.22																6.01	221	87	52	5	44	38	126	0	8		6.01	31	16
6.02	0.18153	0.204418	0.219718		6.02	2.17774	2.19461	2.20022		6.02	60.85	123		6.02	59.19	122.8		6.02	84.46	95.97																6.02	222	87	56	1	48	45	120	0	3		6.02	26	18
6.03	0.186667	0.209365	0.229631		6.03	2.18066	2.2005	2.20362		6.03	59.99	122.74		6.03	59.26	123.25		6.03	84.08	95.59																6.03	212	88	54	2	48	44	112	0	12		6.03	23	18
6.04	0.192553	0.208686	0.224899		6.04	2.18542	2.20104	2.20014		6.04	60.17	124.26		6.04	59.22	123.32		6.04	83.81	95																6.04	222	85	54	4	46	45	119	0	7		6.04	26	18
6.05	0.18924	0.229865	0.219456		6.05	2.18702	2.21024	2.19703		6.05	59.29	123.13		6.05	59.82	123.02		6.05	83.01	93.75																6.05	217	88	56	1	49	47	113	0	6		6.05	26	19
6.06	0.194364	0.225306	0.223131		6.06	2.17761	2.20485	2.20442		6.06	59.56	123.52		6.06	59.63	123.84		6.06	83.53	96.29																6.06	207	90	52	1	50	42	112	0	13		6.06	25	19
6.07	0.188338	0.237551	0.226839		6.07	2.17439	2.20192	2.21299		6.07	59.76	123.49		6.07	58.7	123.6		6.07	85.27	99.14																6.07	211	88	52	1	48	44	114	0	13		6.07	31	16
6.08	0.195995	0.216192	0.219389		6.08	2.17485	2.19851	2.20461		6.08	60.34	122.85		6.08	59.16	122.49		6.08	83.85	96.22																6.08	214	87	50	4	48	43	117	0	11		6.08	27	19
6.09	0.203161	0.212891	0.218919		6.09	2.18298	2.19847	2.20176		6.09	59.92	121.76		6.09	59.57	122.53		6.09	84.31	97.28																6.09	225	89	51	3	39	52	119	0	7		6.09	32	16
6.1	0.199033	0.21679	0.223169		6.1	2.18014	2.20142	2.20325		6.1	59.72	122.58		6.1	59.49	122.52		6.1	84.94	97.18																6.1	218	86	52	3	46	50	113	0	10		6.1	24	19
6.11	0.195104	0.205848	0.208968		6.11	2.19049	2.19435	2.20548		6.11	59.4	123.54		6.11	58.91	120.64		6.11	83.96	98.26																6.11	214	91	52	3	42	53	106	0	13		6.11	23	20
6.12	0.202025	0.222295	0.215211		6.12	2.18365	2.20416	2.2118		6.12	59.34	122.7		6.12	59.78	121.2		6.12	85.73	97.84																6.12	221	86	56	1	45	35	129	0	8		6.12	26	19
6.13	0.205698	0.212649	0.201445		6.13	2.1819	2.20083	2.20081		6.13	59.87	122.15		6.13	59.96	121.08		6.13	82.78	96.87																6.13	216	90	54	1	43	44	117	0	11		6.13	27	19
6.14	0.198032	0.212151	0.235708		6.14	2.19162	2.1945	2.20973		6.14	60.73	125.44		6.14	59.15	121.9		6.14	83.26	95.75																6.14	219	91	46	5	46	41	127	0	4		6.14	26	19
6.15	0.198969	0.212128	0.225098		6.15	2.19466	2.19525	2.19574		6.15	61.28	124.23		6.15	59.72	120.76		6.15	82.68	95.59																6.15	226	86	53	3	41	51	119	0	7		6.15	27	19
6.16	0.199545	0.208851	0.212006		6.16	2.18306	2.20264	2.19242		6.16	60.54	123.93		6.16	59.98	122.66		6.16	83.35	96.63																6.16	217	86	53	3	45	49	112	0	12		6.16	32	16
6.17	0.200241	0.211504	0.227609		6.17	2.18081	2.19899	2.20255		6.17	60.4	123.41		6.17	59.78	122.37		6.17	82.96	97.9																6.17	214	84	57	2	49	40	115	0	13		6.17	26	18
6.18	0.197102	0.202218	0.217923		6.18	2.17108	2.20162	2.18557		6.18	60.13	123.23		6.18	59.18	123.37		6.18	81.97	94.59																6.18	225	86	52	3	46	44	126	0	3		6.18	27	19
6.19	0.204128	0.20247	0.229082		6.19	2.18	2.18839	2.20233		6.19	59.22	122.81		6.19	59.24	122.65		6.19	82.41	96.41																6.19	216	87	54	1	51	48	113	0	6		6.19	25	19
6.2	0.194812	0.200326	0.238029		6.2	2.1838	2.19567	2.20442		6.2	60.43	124.29		6.2	59.05	122.82		6.2	82.45	95.03																6.2	217	87	52	3	49	50	112	0	7		6.2	24	19
6.21	0.203764	0.218265	0.216115		6.21	2.18311	2.19694	2.19912		6.21	60.46	123.01		6.21	59.57	122.16		6.21	81.85	94.99																6.21	221	87	56	1	45	42	122	0	7		6.21	23	19
6.22	0.199208	0.210252	0.232503		6.22	2.18524	2.19549	2.20332		6.22	60.51	124.21		6.22	59.93	122.34		6.22	81.51	97.34																6.22	230	84	56	1	46	55	118	0	0		6.22	22	18
6.23	0.199449	0.206217	0.239788		6.23	2.19033	2.19727	2.20845		6.23	60.45	123.59		6.23	59.75	121.68		6.23	82.85	96.2																6.23	227	86	56	1	40	51	119	0	7		6.23	25	18
6.24	0.197566	0.202532	0.232533		6.24	2.17899	2.18951	2.20652		6.24	60.75	124.33		6.24	59.51	121.68		6.24	82.72	95.31																6.24	212	90	52	3	51	35	122	0	7		6.24	23	19
6.25	0.213986	0.204283	0.212675		6.25	2.19125	2.19715	2.199		6.25	60.9	124.27		6.25	58.22	122.93		6.25	81.72	95.61																6.25	213	87	52	3	50	51	107	0	10		6.25	24	20
6.26	0.208711	0.206807	0.242574		6.26	2.18428	2.19149	2.21719		6.26	60.71	124.49		6.26	59.18	122.59		6.26	84.18	94.91																6.26	213	89	52	3	48	44	114	0	10		6.26	20	19
6.27	0.207655	0.201995	0.232192		6.27	2.19169	2.18255	2.19824		6.27	61.31	123.81		6.27	59.14	122.45		6.27	82.88	94.19																6.27	215	88	56	1	47	44	114	0	10		6.27	24	19
6.28	0.200041	0.197924	0.234257		6.28	2.1837	2.18604	2.19977		6.28	60.56	124.54		6.28	58.25	122.59		6.28	82.11	94.26																6.28	215	87	57	1	45	41	116	0	13		6.28	26	18
6.29	0.19468	0.205083	0.220617		6.29	2.18641	2.1947	2.20024		6.29	60.42	124.14		6.29	59.33	121.34		6.29	82.43	95.03																6.29	209	93	50	3	49	38	118	0	9		6.29	24	19
6.3	0.191546	0.198206	0.244273		6.3	2.18095	2.19964	2.20718		6.3	59.99	122.28		6.3	59.17	122.03		6.3	83.87	95.65																6.3	211	90	49	4	42	47	111	0	17		6.3	22	19
6.31	0.198564	0.20142	0.22108		6.31	2.18102	2.19112	2.19596		6.31	59.32	124.54		6.31	58.77	122.05		6.31	83.05	94.5																6.31	216	86	52	3	45	54	107	0	13		6.31	25	19
6.32	0.193601	0.205595	0.222991		6.32	2.18996	2.19382	2.19485		6.32	59.82	123.28		6.32	60.27	121.62		6.32	82.37	95.14																6.32	218	83	57	1	48	44	116	0	11		6.32	26	18
6.33	0.189262	0.205643	0.231668		6.33	2.18086	2.19279	2.20856		6.33	59.09	122.64		6.33	59.94	121.55		6.33	83.97	95.48																6.33	213	87	55	1	53	45	112	0	7		6.33	27	18
6.34	0.201169	0.213262	0.216851		6.34	2.19804	2.19486	2.20706		6.34	58.8	124.57		6.34	59.52	122.41		6.34	82.54	95.91																6.34	217	86	56	2	46	37	122	0	11		6.34	31	16
6.35	0.19153	0.205294	0.244862		6.35	2.17679	2.19032	2.21013		6.35	59.49	121.89		6.35	58.72	122.25		6.35	83.52	95.53																6.35	213	93	51	3	47	36	123	0	7		6.35	26	18
6.36	0.194237	0.202838	0.230828		6.36	2.18516	2.1908	2.21218		6.36	59.02	122.51		6.36	59.16	121.18		6.36	83.68	96.08																6.36	223	81	58	1	45	41	123	0	11		6.36	27	18
6.37	0.197096	0.204143	0.228008		6.37	2.19275	2.19174	2.21248		6.37	60.8	123.65		6.37	60.07	121.47		6.37	83.33	96.43																6.37	215	86	56	1	49	44	114	0	10		6.37	25	18
6.38	0.199003	0.212736	0.243146		6.38	2.1806	2.19792	2.21385		6.38	58.81	122.63		6.38	59.31	119.36		6.38	83.54	95.41																6.38	210	88	50	4	49	41	115	0	13		6.38	22	18
6.39	0.210171	0.204094	0.246442		6.39	2.19237	2.19229	2.20649		6.39	59.24	122.7		6.39	58.24	119.92		6.39	84.32	95.31																6.39	214	90	52	3	44	39	120	0	12		6.39	26	20
6.4	0.199512	0.208915	0.240277		6.4	2.17347	2.20013	2.213		6.4	58.91	122.26		6.4	59.51	121.9		6.4	83.81	96.28																6.4	220	83	55	3	43	41	121	0	14		6.4	23	18
6.41	0.204607	0.214874	0.220481		6.41	2.17759	2.1973	2.20031		6.41	58.08	122.91		6.41	58.02	122.74		6.41	84.74	96.22																6.41	206	87	53	3	50	47	103	0	17		6.41	27	18
6.42	0.208324	0.220188	0.236623		6.42	2.17737	2.19657	2.1989		6.42	59.31	121.94		6.42	59.27	120.97		6.42	84.84	97.61																6.42	215	87	58	3	42	38	116	0	16		6.42	27	18
6.43	0.206437	0.218889	0.222385		6.43	2.17488	2.20812	2.20026		6.43	59.35	121.45		6.43	58.52	122.56		6.43	84.72	96.41																6.43	215	91	52	3	48	39	121	0	6		6.43	22	20
6.44	0.204266	0.2159	0.228063		6.44	2.17749	2.21108	2.19856		6.44	58.17	122.05		6.44	58.97	123.06		6.44	84.08	95.57																6.44	231	84	57	1	42	52	121	0	3		6.44	25	18
6.45	0.202925	0.203491	0.222821		6.45	2.17024	2.19617	2.19466		6.45	57.22	121.91		6.45	58.53	121.58		6.45	83.4	96.52																6.45	216	83	52	3	49	50	111	0	12		6.45	23	18
6.46	0.202926	0.227992	0.235836		6.46	2.1852	2.21144	2.19644		6.46	58.09	121.42		6.46	59.75	122.98		6.46	82.16	95.86																6.46	213	90	54	1	44	43	115	0	13		6.46	24	19
6.47	0.197571	0.213462	0.26477		6.47	2.18115	2.20478	2.20444		6.47	57.33	120.93		6.47	59.8	120.48		6.47	83.62	95.27																6.47	220	85	53	4	42	44	119	0	13		6.47	26	18
6.48	0.205419	0.229759	0.25135		6.48	2.1759	2.20331	2.20113		6.48	57.31	120.25		6.48	59.31	120.97		6.48	83.48	95.99																6.48	222	89	52	3	42	50	117	0	7		6.48	26	18
6.49	0.20716	0.219538	0.234527		6.49	2.17058	2.20571	2.18756		6.49	57.29	122.58		6.49	59.28	120.8		6.49	83.88	95.45																6.49	225	86	54	3	42	52	116	0	7		6.49	27	18
6.5	0.197859	0.205923	0.252843		6.5	2.17768	2.20252	2.21351		6.5	57.85	120.62		6.5	59.88	121.24		6.5	84.77	96.74																6.5	217	84	52	3	52	45	117	0	7		6.5	27	18
6.51	0.203128	0.210174	0.222435		6.51	2.17712	2.20566	2.20138		6.51	58.88	121.04		6.51	60.02	122.28		6.51	83.18	96.66																6.51	224	81	57	3	41	50	114	0	14		6.51	25	19
6.52	0.200745	0.207893	0.218247		6.52	2.1789	2.21345	2.19836		6.52	58.81	119.52		6.52	62.25	121.55		6.52	82.66	96.32																6.52	219	83	54	3	49	44	118	0	9		6.52	26	18
6.53	0.212391	0.207019	0.246413		6.53	2.18352	2.20037	2.20983		6.53	58.62	119.88		6.53	60.74	123.14		6.53	82.67	96.04																6.53	225	81	58	1	47	43	123	0	7		6.53	25	19
6.54	0.215377	0.205147	0.229911		6.54	2.18957	2.19328	2.19176		6.54	60.2	120.53		6.54	59.95	122.52		6.54	82.64	95.26																6.54	217	85	52	3	42	46	116	0	16		6.54	25	19
6.55	0.212862	0.220069	0.235814		6.55	2.1849	2.20423	2.19669		6.55	58.82	121.72		6.55	60.6	121.74		6.55	82.25	96.22																6.55	209	86	51	3	52	41	114	0	13		6.55	25	18
6.56	0.203507	0.210871	0.231844		6.56	2.18483	2.20536	2.19782		6.56	57.99	121.66		6.56	59.52	123.22		6.56	83.89	95.2																6.56	220	86	56	1	44	48	115	0	10		6.56	24	19
6.57	0.198249	0.23281	0.241486		6.57	2.18509	2.21082	2.20098		6.57	59.1	122.21		6.57	61.06	122.46		6.57	83.13	96.44																6.57	215	89	52	3	43	51	109	0	13		6.57	25	19
6.58	0.190691	0.223982	0.237103		6.58	2.18887	2.20865	2.20753		6.58	59.07	122.04		6.58	59.62	121.77		6.58	84.16	96.5																6.58	211	88	56	1	46	37	117	0	15		6.58	25	18
6.59	0.187536	0.231988	0.226246		6.59	2.17977	2.21098	2.21197		6.59	58.36	120.54		6.59	60.77	120.71		6.59	84.97	96.56																6.59	218	81	58	1	52	46	113	0	9		6.59	26	18
6.6	0.19559	0.221957	0.2283		6.6	2.18205	2.21024	2.19715		6.6	59.85	120.72		6.6	60.17	121.83		6.6	83.32	95.06																6.6	226	86	58	1	41	48	119	0	7		6.6	24	19
6.61	0.200849	0.212781	0.23593		6.61	2.17403	2.20967	2.21154		6.61	59.88	120.2		6.61	58.57	123.29		6.61	85.41	96.13																6.61	220	88	52	3	44	46	119	0	8		6.61	26	18
6.62	0.201562	0.217996	0.233704		6.62	2.17971	2.21285	2.20995		6.62	59.64	123.09		6.62	59.26	122		6.62	85.45	96.7																6.62	225	89	55	1	39	50	119	0	7		6.62	24	20
6.63	0.20568	0.218823	0.235101		6.63	2.18397	2.21212	2.20921		6.63	59.29	121.22		6.63	59.43	122.26		6.63	84.11	97.08																6.63	229	83	59	1	34	48	121	0	14		6.63	25	19
6.64	0.206518	0.216653	0.235952		6.64	2.18083	2.20976	2.20708		6.64	58.43	122.41		6.64	59.33	121.93		6.64	83.96	95.83																6.64	215	89	50	3	44	47	115	0	12		6.64	22	18
6.65	0.199423	0.218941	0.235074		6.65	2.17575	2.21013	2.20133		6.65	58.97	121.07		6.65	60.17	123.28		6.65	84.3	94.66																6.65	203	86	52	3	48	41	107	0	23		6.65	21	19
6.66	0.193176	0.211004	0.231225		6.66	2.17456	2.19853	2.19943		6.66	59.69	120.15		6.66	58.52	123		6.66	85.54	94.32																6.66	227	81	54	2	46	54	117	0	6		6.66	27	18
6.67	0.190027	0.213984	0.225027		6.67	2.17896	2.20691	2.1915		6.67	58.74	119.84		6.67	59.18	122.97		6.67	83.88	95.69																6.67	213	83	56	1	50	40	116	0	14		6.67	23	19
6.68	0.196937	0.208157	0.229133		6.68	2.18191	2.21336	2.19961		6.68	60.19	120.53		6.68	58.51	123.92		6.68	85.7	95.3																6.68	225	84	56	1	48	50	118	0	3		6.68	26	18
6.69	0.201314	0.20614	0.211834		6.69	2.18183	2.20499	2.19		6.69	59.53	120.43		6.69	58.67	123.95		6.69	84.89	95.43																6.69	216	85	56	1	48	43	116	0	11		6.69	25	18
6.7	0.191448	0.205011	0.215945		6.7	2.17845	2.21197	2.18669		6.7	58.43	120.58		6.7	60.09	123.46		6.7	85.53	95.98																6.7	223	83	56	1	48	56	110	0	6		6.7	26	18
6.71	0.194484	0.208959	0.222624		6.71	2.1743	2.21851	2.19105		6.71	58.45	119.67		6.71	60.34	124.69		6.71	84.6	95.06																6.71	217	88	52	3	45	45	117	0	10		6.71	24	19
6.72	0.192281	0.209291	0.238353		6.72	2.17747	2.22267	2.19276		6.72	58.78	119.31		6.72	59.89	125.01		6.72	83.25	95.09																6.72	218	85	52	3	51	45	118	0	6		6.72	26	18
6.73	0.193128	0.204144	0.222239		6.73	2.17576	2.21993	2.19322		6.73	58.94	122.58		6.73	60.52	123.18		6.73	84.43	93.43																6.73	216	92	54	1	45	45	116	0	7		6.73	33	16
6.74	0.182817	0.210798	0.212438		6.74	2.17374	2.21921	2.19624		6.74	58.72	120.26		6.74	60.22	124.7		6.74	83.72	94.75																6.74	219	88	53	3	39	50	113	0	14		6.74	26	18
6.75	0.1868	0.207402	0.214131		6.75	2.17318	2.20984	2.20777		6.75	58.66	121.85		6.75	60.51	125.8		6.75	84.53	95.37																6.75	227	80	58	1	49	42	126	0	4		6.75	27	18
6.76	0.190368	0.209857	0.218516		6.76	2.16663	2.21182	2.2007		6.76	59.02	120.78		6.76	61.15	123.45		6.76	84.97	94.96																6.76	217	87	52	5	49	37	123	0	7		6.76	27	18
6.77	0.189099	0.213918	0.218564		6.77	2.17435	2.21031	2.19024		6.77	58.87	121.88		6.77	61.09	124.06		6.77	82.83	95.43																6.77	218	91	51	3	44	48	116	0	7		6.77	27	18
6.78	0.19191	0.219858	0.224119		6.78	2.17028	2.21085	2.2038		6.78	60.11	120.79		6.78	61.17	122.57		6.78	84.45	96.28																6.78	224	88	55	1	38	53	115	0	10		6.78	27	18
6.79	0.198005	0.22531	0.223071		6.79	2.18073	2.20991	2.20923		6.79	58.92	121.6		6.79	59.89	123.32		6.79	86.37	95.06																6.79	226	83	58	1	41	52	115	0	10		6.79	27	18
6.8	0.192069	0.220234	0.221678		6.8	2.17488	2.20416	2.19242		6.8	58.15	122.15		6.8	60.15	122.77		6.8	84.6	94.56																6.8	213	91	50	3	45	50	110	0	11		6.8	24	19
6.81	0.184323	0.208857	0.215942		6.81	2.17962	2.20092	2.19506		6.81	60.57	122.77		6.81	60.31	122.94		6.81	83.89	96.19																6.81	219	87	51	2	50	42	124	0	4		6.81	26	18
6.82	0.189485	0.203798	0.221036		6.82	2.18186	2.19622	2.19819		6.82	59.12	122.25		6.82	60.22	123.62		6.82	86.17	93.61																6.82	218	85	54	1	50	47	116	0	7		6.82	27	19
6.83	0.183022	0.210332	0.229163		6.83	2.18129	2.19053	2.19461		6.83	59.8	122.29		6.83	58.43	122.21		6.83	84.75	94.59																6.83	218	82	56	3	46	48	111	0	14		6.83	25	20
6.84	0.191646	0.208874	0.221919		6.84	2.19351	2.19358	2.20441		6.84	61.28	121.67		6.84	59.74	122		6.84	84.51	94.65																6.84	212	90	54	3	42	42	113	0	16		6.84	26	18
6.85	0.177782	0.215424	0.238468		6.85	2.18458	2.19218	2.20603		6.85	58.93	121.27		6.85	58.96	123.04		6.85	84.3	95.65																6.85	212	84	56	3	51	35	118	0	13		6.85	22	20
6.86	0.179709	0.226178	0.249329		6.86	2.17933	2.20403	2.20805		6.86	59.64	120.56		6.86	59.58	123.04		6.86	83.82	94.32																6.86	218	85	52	3	47	45	118	0	10		6.86	24	19
6.87	0.180515	0.218886	0.247028		6.87	2.17576	2.20741	2.20461		6.87	60.46	122.21		6.87	59.68	124.42		6.87	84.9	93.49																6.87	220	82	58	1	51	38	123	0	7		6.87	26	18
6.88	0.177268	0.217269	0.230403		6.88	2.17083	2.2117	2.21242		6.88	59.49	121.04		6.88	60.09	122.51		6.88	85.33	93.88																6.88	217	83	57	2	49	41	117	0	11		6.88	26	19
6.89	0.184325	0.200794	0.232		6.89	2.17517	2.19707	2.19637		6.89	59.46	122.36		6.89	60.09	123.35		6.89	83.78	95.02																6.89	230	86	59	1	38	57	113	0	6		6.89	32	16
6.9	0.178024	0.199056	0.232123		6.9	2.16238	2.20591	2.20701		6.9	59.85	121.74		6.9	59.89	120.84		6.9	83.95	93.99																6.9	226	87	52	4	44	48	122	0	3		6.9	25	18
6.91	0.194492	0.207532	0.249137		6.91	2.17283	2.19644	2.19925		6.91	59.13	120.7		6.91	57.6	121.8		6.91	83.76	93.5																6.91	221	86	56	1	46	43	121	0	7		6.91	25	20
6.92	0.19114	0.215493	0.239613		6.92	2.18621	2.18675	2.19633		6.92	59.6	121.96		6.92	58.66	121.75		6.92	84.24	93.85																6.92	217	83	58	3	44	50	106	0	16		6.92	30	17
6.93	0.190881	0.210364	0.233117		6.93	2.18464	2.18613	2.19507		6.93	59.52	122.25		6.93	58.44	122.47		6.93	82.56	92.93																6.93	208	84	52	3	50	36	117	0	18		6.93	27	18
6.94	0.190954	0.21756	0.23593		6.94	2.18448	2.18684	2.19957		6.94	60.06	122.68		6.94	58.73	121.5		6.94	83.42	91.99																6.94	212	85	50	3	53	41	118	0	10		6.94	26	18
6.95	0.188899	0.222962	0.252422		6.95	2.17132	2.18657	2.19193		6.95	59.02	120.3		6.95	58.81	122.57		6.95	83.82	91.73																6.95	228	88	55	1	44	51	121	0	0		6.95	27	18
6.96	0.198559	0.221333	0.251229		6.96	2.19001	2.2056	2.19464		6.96	60.14	121.83		6.96	58.98	121.41		6.96	83.42	91.92																6.96	217	87	50	4	49	45	118	0	7		6.96	23	19
6.97	0.196707	0.221848	0.236856		6.97	2.1894	2.20672	2.19971		6.97	59.83	124.7		6.97	59.11	121.36		6.97	84.62	92.43																6.97	219	85	56	1	46	56	106	0	10		6.97	25	18
6.98	0.195078	0.216221	0.241878		6.98	2.17877	2.19981	2.19528		6.98	59.06	122.97		6.98	58.52	121.23		6.98	84.57	93.92																6.98	220	90	56	1	41	52	111	0	9		6.98	26	18
6.99	0.203518	0.213075	0.245767		6.99	2.1831	2.19584	2.20894		6.99	58.89	122.41		6.99	57.93	122.42		6.99	85.33	94.32																6.99	223	85	56	1	42	45	121	0	10		6.99	24	19
7	0.201601	0.209325	0.258544		7	2.17987	2.19139	2.20199		7	59.25	121.61		7	58.35	122.18		7	85.15	94.3																7	218	88	53	1	48	52	112	0	6		7	25	18
7.01	0.192396	0.220049	0.257571		7.01	2.18751	2.1946	2.20561		7.01	59.21	121.07		7.01	58.19	122.71		7.01	85.69	93.53																7.01	210	91	50	3	49	37	120	0	10		7.01	26	18
7.02	0.19857	0.227638	0.255592		7.02	2.1825	2.19219	2.20762		7.02	59.83	121.87		7.02	58.49	121.68		7.02	85.24	93.82																7.02	218	89	54	1	46	48	115	0	7		7.02	24	19
7.03	0.205786	0.223024	0.273609		7.03	2.18623	2.1941	2.21013		7.03	60.2	121.79		7.03	59.18	121.03		7.03	86.16	92.78																7.03	220	87	56	1	43	46	117	0	10		7.03	26	19
7.04	0.212082	0.218739	0.261341		7.04	2.19318	2.19121	2.20813		7.04	59.23	121.85		7.04	58.2	121.45		7.04	85.18	93.41																7.04	217	84	56	1	50	41	119	0	9		7.04	24	19
7.05	0.201955	0.230698	0.252165		7.05	2.18366	2.19674	2.19583		7.05	59.83	119.43		7.05	58.91	122.94		7.05	85.61	91.31																7.05	219	86	58	1	43	49	111	0	12		7.05	27	18
7.06	0.200936	0.244016	0.24575		7.06	2.18463	2.19632	2.20563		7.06	59.71	120.93		7.06	58.77	122.88		7.06	85.84	93.24																7.06	219	86	56	1	48	47	115	0	7		7.06	26	19
7.07	0.201296	0.236597	0.240038		7.07	2.18619	2.19	2.20741		7.07	60.5	120.37		7.07	58.84	121.9		7.07	86.09	93.99																7.07	211	86	54	2	45	41	114	0	18		7.07	26	19
7.08	0.208114	0.224348	0.235358		7.08	2.18523	2.19751	2.19927		7.08	60.98	121.99		7.08	58.13	121.51		7.08	86.88	93.74																7.08	224	90	54	1	42	44	125	0	4		7.08	26	18
7.09	0.213975	0.230202	0.2619		7.09	2.18516	2.1914	2.21357		7.09	59.44	121.1		7.09	58.37	120.88		7.09	85.18	94.29																7.09	217	84	56	1	50	42	118	0	9		7.09	26	18
7.1	0.20973	0.22684	0.250765		7.1	2.19213	2.19106	2.20519		7.1	58.56	121.33		7.1	60.03	121.16		7.1	85.96	93.28																7.1	212	90	54	1	45	44	113	0	13		7.1	24	18
7.11	0.207059	0.22162	0.255998		7.11	2.18608	2.19392	2.21365		7.11	59.81	120.39		7.11	60.14	122.33		7.11	85.53	93.53																7.11	219	85	57	1	46	47	114	0	10		7.11	25	19
7.12	0.205294	0.223717	0.246654		7.12	2.18036	2.18674	2.20492		7.12	58.78	120.93		7.12	59.02	120.61		7.12	85.95	93.57																7.12	221	81	56	1	47	45	119	0	11		7.12	21	21
7.13	0.216528	0.233139	0.234685		7.13	2.19335	2.18999	2.20497		7.13	58.96	121.17		7.13	58.23	122.68		7.13	84.18	92.92																7.13	227	77	60	1	43	50	116	0	13		7.13	23	19
7.14	0.205874	0.227585	0.246193		7.14	2.18263	2.18394	2.21118		7.14	58.8	120.95		7.14	58.69	121.33		7.14	83.96	94.96																7.14	221	81	57	1	48	47	116	0	10		7.14	23	20
7.15	0.209756	0.232359	0.229839		7.15	2.1864	2.18117	2.20505		7.15	60.16	120.87		7.15	58.52	120.7		7.15	85.01	95.25																7.15	212	90	52	1	49	49	110	0	9		7.15	25	19
7.16	0.211193	0.214444	0.231594		7.16	2.19048	2.18563	2.19366		7.16	59.51	119.7		7.16	59.32	122.25		7.16	84.95	95.11																7.16	219	86	56	1	46	48	114	0	9		7.16	23	19
7.17	0.216022	0.220227	0.236506		7.17	2.19587	2.19436	2.20104		7.17	58.86	120.84		7.17	59.71	121.93		7.17	84.23	93.41																7.17	217	84	57	1	46	39	120	0	13		7.17	25	18
7.18	0.203295	0.225831	0.257436		7.18	2.1883	2.19588	2.2023		7.18	59.87	120.37		7.18	59.12	123.02		7.18	84.69	93.96																7.18	216	87	54	1	46	42	119	0	11		7.18	25	19
7.19	0.207461	0.232905	0.24994		7.19	2.19031	2.20639	2.19547		7.19	59.57	119.72		7.19	60.06	122.67		7.19	83.07	93.43																7.19	218	89	53	3	45	40	122	0	8		7.19	25	18
7.2	0.2023	0.230593	0.244044		7.2	2.18729	2.20167	2.2002		7.2	58.69	121.57		7.2	59.07	122.28		7.2	83.31	93.36																7.2	218	85	56	1	47	48	113	0	10		7.2	26	18
7.21	0.217916	0.232561	0.254611		7.21	2.19735	2.20908	2.19811		7.21	59.11	119.98		7.21	59.1	122.66		7.21	84.71	92.23																7.21	221	88	54	2	41	46	119	0	10		7.21	24	18
7.22	0.19885	0.230592	0.247571		7.22	2.18143	2.19553	2.20847		7.22	57.8	120.52		7.22	59.93	121.29		7.22	85.35	93.95																7.22	226	81	53	3	42	50	120	0	11		7.22	23	20
7.23	0.213387	0.235689	0.245867		7.23	2.19773	2.20166	2.20996		7.23	59.37	121.21		7.23	59.78	121.84		7.23	84.74	93.98																7.23	224	81	59	1	44	50	114	0	11		7.23	26	19
7.24	0.198214	0.233741	0.239127		7.24	2.18329	2.20979	2.19052		7.24	59.15	120.98		7.24	59.87	122.34		7.24	83.92	93.93																7.24	218	85	55	1	50	42	120	0	7		7.24	25	20
7.25	0.192404	0.215832	0.229161		7.25	2.18337	2.20221	2.20269		7.25	58.69	122.55		7.25	58.12	121.53		7.25	84.31	93.1																7.25	211	91	55	1	44	45	110	0	14		7.25	22	19
7.26	0.188802	0.217826	0.214708		7.26	2.18364	2.20526	2.18993		7.26	57.96	122.12		7.26	58.95	121.91		7.26	83.49	92.08																7.26	222	83	58	1	44	47	116	0	11		7.26	27	19
7.27	0.182004	0.212276	0.218047		7.27	2.17616	2.19317	2.19183		7.27	58.36	121.08		7.27	59.88	119.47		7.27	84.77	93.29																7.27	219	82	58	1	44	42	118	0	15		7.27	26	20
7.28	0.182221	0.212146	0.23662		7.28	2.18358	2.19762	2.19808		7.28	58.07	122.33		7.28	58.62	120.03		7.28	84.58	93.28																7.28	216	81	54	3	47	53	106	0	16		7.28	27	18
7.29	0.179136	0.20908	0.232605		7.29	2.16647	2.20701	2.20004		7.29	58.09	121.45		7.29	59.46	120.74		7.29	84.35	94.15																7.29	216	85	56	1	52	45	114	0	7		7.29	27	18
7.3	0.185347	0.223491	0.220325		7.3	2.17118	2.21362	2.20245		7.3	58.52	120.97		7.3	59.99	121.09		7.3	85.47	93.24																7.3	215	83	57	1	50	40	117	0	12		7.3	24	19
7.31	0.184588	0.20812	0.212695		7.31	2.18242	2.20296	2.2007		7.31	58.24	122.22		7.31	59.76	120.46		7.31	84.39	93.63																7.31	216	85	56	1	52	42	117	0	7		7.31	26	19
7.32	0.178054	0.220003	0.210231		7.32	2.17248	2.20422	2.20078		7.32	57.91	123.61		7.32	60.13	121.02		7.32	83.97	93.99																7.32	221	90	53	1	43	51	116	0	6		7.32	25	19
7.33	0.181739	0.224352	0.210524		7.33	2.1828	2.19737	2.19464		7.33	58.21	122.02		7.33	59.39	120.23		7.33	84.68	91.98																7.33	213	80	56	5	48	43	109	0	19		7.33	27	20
7.34	0.181253	0.218129	0.223277		7.34	2.17388	2.20118	2.19547		7.34	57.36	121.09		7.34	59.53	121.77		7.34	85.03	93.68																7.34	228	82	58	1	44	50	119	0	6		7.34	27	19
7.35	0.18865	0.215913	0.220176		7.35	2.18159	2.20182	2.19861		7.35	56.51	122.53		7.35	59.25	121.26		7.35	84.48	92.73																7.35	218	83	53	3	49	48	114	0	10		7.35	24	21
7.36	0.180364	0.21244	0.21091		7.36	2.16481	2.20015	2.19978		7.36	58.22	121.17		7.36	59	121.58		7.36	85.59	92.66																7.36	221	79	57	4	50	44	116	0	10		7.36	25	21
7.37	0.183475	0.228739	0.222317		7.37	2.16987	2.20919	2.19992		7.37	57.8	122.13		7.37	59.99	121.94		7.37	85.2	91.3																7.37	221	81	56	1	48	53	111	0	10		7.37	23	20
7.38	0.18212	0.223531	0.247612		7.38	2.17263	2.20819	2.20544		7.38	58.92	121.37		7.38	60.85	122.07		7.38	84.86	92.87																7.38	220	82	56	1	47	44	119	0	11		7.38	25	18
7.39	0.176705	0.234097	0.230089		7.39	2.17481	2.217	2.19693		7.39	58.54	122.31		7.39	60.5	123.18		7.39	84.72	91.88																7.39	226	83	57	1	47	49	119	0	4		7.39	23	20
7.4	0.182102	0.230551	0.220072		7.4	2.17124	2.21215	2.19604		7.4	58.32	120.36		7.4	60.31	122.9		7.4	84.22	92.74																7.4	224	81	59	1	45	52	112	0	10		7.4	27	18
7.41	0.182304	0.218573	0.202723		7.41	2.16964	2.20682	2.20222		7.41	56.42	120.92		7.41	60.32	122.92		7.41	85.93	92.5																7.41	211	84	58	1	48	48	104	0	17		7.41	32	16
7.42	0.184279	0.21911	0.225886		7.42	2.17406	2.20034	2.20454		7.42	58.26	121.02		7.42	59.81	122.91		7.42	85.95	92.69																7.42	229	85	57	1	42	58	113	0	4		7.42	26	18
7.43	0.190103	0.218126	0.22145		7.43	2.16844	2.20245	2.20225		7.43	57.76	120.68		7.43	59.13	122.39		7.43	86.85	92.81																7.43	216	82	56	3	53	40	117	0	9		7.43	26	18
7.44	0.186274	0.223781	0.231565		7.44	2.17778	2.2135	2.21467		7.44	58.72	121.7		7.44	60.31	124.09		7.44	86.87	93.65																7.44	222	83	53	2	49	56	111	0	6		7.44	26	18
7.45	0.182006	0.222575	0.22634		7.45	2.17292	2.20816	2.20591		7.45	58.73	120.49		7.45	59.08	122.61		7.45	85.38	94.75																7.45	230	84	55	2	39	48	125	0	7		7.45	27	19
7.46	0.189979	0.227215	0.233663		7.46	2.18152	2.20469	2.20746		7.46	59.63	122.62		7.46	60.59	122.65		7.46	85.26	94.64																7.46	220	82	58	1	46	50	111	0	12		7.46	24	18
7.47	0.181491	0.226602	0.209429		7.47	2.16973	2.20966	2.20198		7.47	58.73	120.57		7.47	60.11	123.01		7.47	84.67	94.39																7.47	212	86	54	1	52	45	112	0	10		7.47	26	18
7.48	0.186924	0.2159	0.222244		7.48	2.17647	2.21142	2.20644		7.48	59.09	121.55		7.48	60.02	123.24		7.48	85.49	93.84																7.48	216	86	53	1	48	45	117	0	10		7.48	32	16
7.49	0.192822	0.213505	0.234598		7.49	2.16835	2.19599	2.2108		7.49	57.61	121.31		7.49	58.84	122.02		7.49	85.59	93.34																7.49	214	85	51	4	48	43	116	0	13		7.49	21	20
7.5	0.193768	0.216983	0.220618		7.5	2.17254	2.19931	2.21021		7.5	58.02	123.08		7.5	58.76	122.04		7.5	85.39	94.88																7.5	225	78	56	1	57	51	117	0	0		7.5	25	20
7.51	0.187835	0.213538	0.228086		7.51	2.17498	2.19899	2.21082		7.51	57.88	124.29		7.51	58.33	121.46		7.51	85.29	93.61																7.51	211	88	55	1	47	40	115	0	14		7.51	24	20
7.52	0.194302	0.219127	0.255355		7.52	2.1737	2.18876	2.21581		7.52	59.24	124.05		7.52	58.86	121.72		7.52	83.44	94.1																7.52	214	87	55	1	48	43	115	0	11		7.52	23	18
7.53	0.203919	0.228135	0.251856		7.53	2.18514	2.19948	2.21259		7.53	57.84	122.43		7.53	59.47	121.07		7.53	84.7	93.29																7.53	212	85	53	3	50	49	107	0	13		7.53	27	18
7.54	0.201906	0.231337	0.237165		7.54	2.18107	2.20978	2.22426		7.54	58.65	123.12		7.54	60.32	121.92		7.54	85.57	94.04																7.54	223	83	57	1	47	50	115	0	7		7.54	24	18
7.55	0.197783	0.225179	0.227427		7.55	2.17403	2.2022	2.21307		7.55	58.1	124.25		7.55	58.29	122.38		7.55	84.92	92.1																7.55	221	84	53	3	51	45	120	0	4		7.55	27	18
7.56	0.195094	0.220109	0.246482		7.56	2.17498	2.20216	2.21809		7.56	58.41	122.13		7.56	58.9	122.3		7.56	85.13	93.74																7.56	210	87	51	4	49	37	118	0	14		7.56	27	19
7.57	0.197221	0.222945	0.2402		7.57	2.19006	2.19802	2.21529		7.57	58.95	122.62		7.57	58.42	122.83		7.57	84.42	93.15																7.57	217	84	59	2	44	41	115	0	15		7.57	22	19
7.58	0.190299	0.216126	0.234141		7.58	2.17977	2.19882	2.21185		7.58	57.31	123.07		7.58	58.5	122.06		7.58	85.11	93.23																7.58	218	84	56	1	47	43	118	0	11		7.58	24	19
7.59	0.195053	0.219359	0.232178		7.59	2.18744	2.20495	2.22089		7.59	59.38	123.45		7.59	59.8	123.32		7.59	84.83	93.98																7.59	217	85	54	1	47	47	115	0	11		7.59	24	20
7.6	0.195014	0.210189	0.22936		7.6	2.18031	2.19587	2.20913		7.6	57.18	122.77		7.6	59.05	122.45		7.6	84.17	93.21																7.6	211	86	52	4	52	36	119	0	11		7.6	24	19
7.61	0.194669	0.208272	0.22753		7.61	2.18286	2.19783	2.21976		7.61	57.77	123.62		7.61	59.57	123.04		7.61	84.73	94.14																7.61	220	85	54	2	44	53	111	0	11		7.61	23	20
7.62	0.20657	0.197535	0.225126		7.62	2.18343	2.18313	2.19862		7.62	58.94	124.27		7.62	58.17	121.72		7.62	84.46	93.4																7.62	220	90	54	1	40	50	115	0	10		7.62	24	20
7.63	0.197542	0.212303	0.232637		7.63	2.17916	2.2008	2.21047		7.63	57.6	123.91		7.63	59.53	122.4		7.63	83.79	93.98																7.63	206	85	52	1	51	42	111	0	18		7.63	27	20
7.64	0.209233	0.206647	0.224676		7.64	2.16831	2.19339	2.21399		7.64	57.71	122.54		7.64	59.17	121.92		7.64	84.47	94.3																7.64	218	86	56	1	46	54	107	0	10		7.64	25	20
7.65	0.206015	0.208974	0.239971		7.65	2.17586	2.18999	2.21156		7.65	57.21	122.54		7.65	58.47	122.35		7.65	85.57	92.46																7.65	214	85	56	2	49	46	110	5	7		7.65	23	20
7.66	0.205774	0.210894	0.24058		7.66	2.17736	2.18786	2.22188		7.66	58.13	124.38		7.66	58.92	121.51		7.66	84.29	92.75																7.66	222	85	55	1	43	56	110	0	10		7.66	26	19
7.67	0.193892	0.221895	0.238256		7.67	2.17197	2.18978	2.21037		7.67	58.49	122.74		7.67	59.16	122.08		7.67	85.95	92.11																7.67	227	83	57	1	40	49	120	0	10		7.67	24	19
7.68	0.204291	0.224883	0.246969		7.68	2.17553	2.19221	2.20981		7.68	57.57	123.03		7.68	58.43	122.26		7.68	84.31	93.31																7.68	218	86	53	2	47	55	108	0	9		7.68	26	18
7.69	0.199058	0.228909	0.237748		7.69	2.16704	2.19341	2.20834		7.69	58.37	123.35		7.69	58.55	122.96		7.69	85.29	94.04																7.69	218	87	56	1	49	43	118	0	6		7.69	23	19
7.7	0.197082	0.225068	0.24452		7.7	2.17744	2.192	2.21202		7.7	58.46	122.11		7.7	58.49	121.87		7.7	85.95	92.8																7.7	218	89	51	3	43	52	112	0	10		7.7	23	20
7.71	0.198847	0.222308	0.236061		7.71	2.18032	2.19107	2.21285		7.71	59.32	121.76		7.71	57.94	120.98		7.71	86.58	92.95																7.71	210	83	54	1	56	36	119	0	11		7.71	25	20
7.72	0.204902	0.224583	0.213677		7.72	2.1698	2.18347	2.21034		7.72	57.9	122.65		7.72	57.42	121.29		7.72	85.3	92.76																7.72	217	83	57	1	49	45	114	0	11		7.72	25	20
7.73	0.205623	0.222233	0.235418		7.73	2.17564	2.19173	2.21135		7.73	58.18	123.2		7.73	59.38	121.94		7.73	84.55	91.47																7.73	230	85	56	1	38	53	120	0	7		7.73	26	20
7.74	0.217119	0.219153	0.228103		7.74	2.17017	2.19612	2.21285		7.74	58.57	121.58		7.74	58.71	122.44		7.74	86.34	92.48																7.74	214	87	52	4	43	50	108	0	16		7.74	24	19
7.75	0.211277	0.213625	0.228611		7.75	2.17181	2.18149	2.21638		7.75	57.55	122.35		7.75	58.4	121.72		7.75	86	93.88																7.75	211	88	52	2	48	34	123	0	13		7.75	24	20
7.76	0.203741	0.226721	0.23125		7.76	2.17239	2.18075	2.21414		7.76	57.57	122.65		7.76	58.39	121.08		7.76	85.53	93.9																7.76	212	91	50	3	46	50	109	0	11		7.76	26	19
7.77	0.207336	0.232585	0.230211		7.77	2.18504	2.18867	2.20139		7.77	59.31	124.6		7.77	58.19	120.78		7.77	84.33	92.85																7.77	210	85	55	1	51	48	106	0	14		7.77	32	16
7.78	0.203096	0.241466	0.245615		7.78	2.16676	2.18973	2.21383		7.78	57.96	121.56		7.78	57.73	121.31		7.78	85.96	92.99																7.78	213	86	54	1	50	38	120	0	11		7.78	23	18
7.79	0.203117	0.228031	0.23493		7.79	2.16807	2.19025	2.20475		7.79	57.37	123.21		7.79	59.31	121.79		7.79	84.57	91.31																7.79	218	83	54	1	55	45	118	0	4		7.79	26	19
7.8	0.208877	0.232253	0.248575		7.8	2.17165	2.1874	2.21019		7.8	58.77	122.99		7.8	59.14	121.62		7.8	86.36	91.83																7.8	223	91	54	3	38	55	111	0	8		7.8	26	19
7.81	0.21655	0.233724	0.246974		7.81	2.16428	2.18724	2.20535		7.81	56.76	123.18		7.81	58.54	123.08		7.81	86.78	92.17																7.81	215	90	50	3	45	38	124	0	10		7.81	26	19
7.82	0.216701	0.250697	0.248009		7.82	2.16633	2.18576	2.20856		7.82	57.84	124.26		7.82	58.67	122.14		7.82	86.07	93.35																7.82	212	89	52	2	48	46	112	0	11		7.82	24	19
7.83	0.214539	0.249191	0.241738		7.83	2.16985	2.19145	2.20745		7.83	57.82	123.44		7.83	58.19	122.09		7.83	84.84	92.46																7.83	209	91	50	1	48	49	109	0	12		7.83	26	19
7.84	0.213527	0.236472	0.23973		7.84	2.16178	2.19647	2.21484		7.84	57.09	122.77		7.84	57.74	123.24		7.84	85.49	90.72																7.84	212	87	47	4	49	42	119	0	12		7.84	24	19
7.85	0.21434	0.235667	0.223584		7.85	2.16948	2.19095	2.21037		7.85	57.59	120.17		7.85	57.7	122.9		7.85	84.28	93.14																7.85	220	88	54	3	45	44	119	0	7		7.85	24	19
7.86	0.204871	0.236288	0.234735		7.86	2.16365	2.19078	2.21817		7.86	58.69	121.97		7.86	58.17	121.59		7.86	86.09	92.25																7.86	225	83	57	1	42	41	126	0	10		7.86	25	19
7.87	0.197838	0.247383	0.210289		7.87	2.16489	2.19324	2.2088		7.87	58.32	122.58		7.87	59.01	122.46		7.87	86.48	91.19																7.87	210	89	53	1	41	46	110	0	20		7.87	27	18
7.88	0.202089	0.247631	0.213103		7.88	2.17347	2.19533	2.20257		7.88	58.26	122.9		7.88	58.06	122.46		7.88	85.66	91.42																7.88	219	84	57	1	45	38	123	0	12		7.88	33	16
7.89	0.212814	0.247703	0.212008		7.89	2.16167	2.19388	2.20518		7.89	58.44	122.62		7.89	57.85	122.03		7.89	85.95	92.15																7.89	216	91	50	3	45	43	120	0	8		7.89	26	18
7.9	0.2022	0.246334	0.216014		7.9	2.15921	2.18671	2.20745		7.9	58.71	121		7.9	57.08	121.82		7.9	85.8	92.16																7.9	215	87	54	1	47	43	117	0	11		7.9	26	18
7.91	0.194931	0.236238	0.216289		7.91	2.16004	2.19166	2.20339		7.91	57.82	120.89		7.91	57.33	121.88		7.91	85.79	92.35																7.91	211	88	54	1	50	42	114	0	11		7.91	27	18
7.92	0.202323	0.243186	0.220489		7.92	2.1664	2.19301	2.20117		7.92	57.91	121.87		7.92	56.71	122.69		7.92	83.9	93.4																7.92	215	87	51	3	47	43	118	0	11		7.92	21	19
7.93	0.204183	0.239441	0.217978		7.93	2.17341	2.19766	2.20013		7.93	58.17	122.17		7.93	58.99	121.31		7.93	83.59	92.95																7.93	213	87	50	3	46	43	117	0	14		7.93	21	21
7.94	0.212179	0.237093	0.215908		7.94	2.16798	2.19648	2.19358		7.94	57.39	122.42		7.94	59.23	122.18		7.94	82.56	93.19																7.94	223	84	57	1	42	44	121	0	11		7.94	21	19
7.95	0.211351	0.240365	0.222016		7.95	2.17138	2.20206	2.2082		7.95	58.71	123.23		7.95	60.22	122.08		7.95	83.91	94.66																7.95	223	86	57	1	43	44	121	0	8		7.95	24	18
7.96	0.200211	0.228317	0.229435		7.96	2.17622	2.1959	2.20055		7.96	59.38	122.29		7.96	59.37	123.24		7.96	82.95	94.66																7.96	234	84	57	1	39	57	119	0	3		7.96	24	18
7.97	0.204555	0.230061	0.239647		7.97	2.17075	2.18984	2.21601		7.97	59.21	122.85		7.97	58.44	123.17		7.97	83.63	95.58																7.97	227	83	57	1	40	53	116	0	10		7.97	26	18
7.98	0.212384	0.22554	0.230238		7.98	2.17317	2.19017	2.20336		7.98	58.97	120.63		7.98	58.86	121.8		7.98	83.77	93.94																7.98	223	87	60	1	40	50	112	0	10		7.98	24	18
7.99	0.2149	0.227862	0.233026		7.99	2.17053	2.19694	2.21225		7.99	59.36	122.88		7.99	59.15	122.28		7.99	83.31	94.63																7.99	214	91	53	1	46	46	114	0	9		7.99	23	19
8	0.212016	0.222668	0.219323		8	2.17529	2.19555	2.2118		8	59.25	123.22		8	59.31	121.67		8	83.53	96.58																8	212	87	53	1	48	42	116	0	13		8	23	19
8.01	0.209138	0.233086	0.206775		8.01	2.18023	2.19951	2.20706		8.01	59.28	121.64		8.01	58.48	121.01		8.01	83.9	94.62																8.01	226	84	58	1	47	49	118	0	3		8.01	23	20
8.02	0.214343	0.243158	0.233722		8.02	2.17708	2.19266	2.2155		8.02	59.72	123.9		8.02	58.46	122.21		8.02	84.4	93.97																8.02	223	89	54	1	45	51	117	0	3		8.02	25	18
8.03	0.221879	0.240321	0.238613		8.03	2.16823	2.19449	2.21833		8.03	58.59	124.11		8.03	58.98	121.31		8.03	84.36	95.38																8.03	223	85	56	1	45	45	121	0	7		8.03	25	19
8.04	0.210456	0.2402	0.231631		8.04	2.18309	2.19452	2.21637		8.04	59.29	124.55		8.04	59.4	122.2		8.04	86.26	94.58																8.04	227	88	55	3	45	54	115	0	0		8.04	24	20
8.05	0.204515	0.239567	0.232114		8.05	2.18414	2.19719	2.21124		8.05	58.73	125.63		8.05	59.31	123		8.05	86.18	94.46																8.05	227	86	57	1	37	49	120	0	10		8.05	22	20
8.06	0.20413	0.23066	0.220433		8.06	2.17567	2.18193	2.21905		8.06	58.98	123.43		8.06	58.25	121.42		8.06	85.83	96.41																8.06	211	91	50	3	45	40	118	0	13		8.06	26	19
8.07	0.215702	0.232531	0.222098		8.07	2.17628	2.18833	2.20813		8.07	59.21	124.16		8.07	57.12	122.43		8.07	85.64	95.9																8.07	203	90	49	1	46	40	113	0	21		8.07	25	20
8.08	0.212531	0.226809	0.240619		8.08	2.17408	2.19765	2.20476		8.08	59.81	124.23		8.08	58.98	122.28		8.08	83.56	94.9																8.08	221	84	57	1	42	41	122	0	13		8.08	27	19
8.09	0.2194	0.229225	0.234665		8.09	2.16856	2.19605	2.21363		8.09	59.86	124.2		8.09	58.59	121.56		8.09	84.97	96.96																8.09	229	81	57	1	43	49	122	0	7		8.09	26	19
8.1	0.217892	0.226132	0.222469		8.1	2.15995	2.18868	2.20996		8.1	58.8	123.26		8.1	57.87	119.2		8.1	84.96	96.21																8.1	220	77	57	2	52	39	122	0	11		8.1	25	20
8.11	0.22808	0.230008	0.235229		8.11	2.17734	2.19341	2.22558		8.11	59.17	125.3		8.11	58.33	121.7		8.11	85.24	97.7																8.11	216	85	56	1	46	51	108	0	13		8.11	23	19
8.12	0.221843	0.219626	0.226854		8.12	2.17905	2.18991	2.21047		8.12	58.95	124.24		8.12	58.68	121.79		8.12	85.12	96.06																8.12	218	84	52	1	51	41	124	0	7		8.12	25	18
8.13	0.228817	0.229661	0.215737		8.13	2.17924	2.19687	2.2108		8.13	58.92	123.07		8.13	59.01	122.87		8.13	84.4	94.35																8.13	209	87	55	1	54	39	114	0	10		8.13	21	20
8.14	0.228276	0.229112	0.217817		8.14	2.17417	2.197	2.21672		8.14	59.24	123.19		8.14	58.5	124		8.14	85.6	96.06																8.14	219	87	56	1	47	48	114	0	7		8.14	24	20
8.15	0.225486	0.219415	0.212822		8.15	2.16511	2.19205	2.21418		8.15	59.51	122.72		8.15	59.01	122.32		8.15	85.94	95.54																8.15	220	86	58	1	43	50	111	0	11		8.15	23	20
8.16	0.221016	0.221437	0.209856		8.16	2.17564	2.19549	2.21396		8.16	58.96	122.87		8.16	58.37	121.39		8.16	87.6	95.1																8.16	209	86	52	2	48	40	115	0	17		8.16	25	19
8.17	0.217111	0.21804	0.210401		8.17	2.17624	2.19132	2.21541		8.17	60.23	122.51		8.17	59.38	120.31		8.17	85.84	95.82																8.17	212	87	51	1	51	43	117	0	10		8.17	24	19
8.18	0.211479	0.207274	0.212586		8.18	2.16185	2.19109	2.21069		8.18	59.84	122.07		8.18	57.6	121.58		8.18	86.76	94.98																8.18	215	86	55	1	52	37	122	0	7		8.18	25	19
8.19	0.204924	0.21531	0.203542		8.19	2.15786	2.1837	2.20552		8.19	59.04	120.27		8.19	57.27	123.12		8.19	85.39	95.2																8.19	211	86	56	1	52	39	115	0	11		8.19	25	18
8.2	0.204228	0.203263	0.226197		8.2	2.16355	2.18529	2.21241		8.2	59.19	122.54		8.2	57.13	120.89		8.2	86.14	96.18																8.2	223	90	56	1	44	54	112	0	3		8.2	25	19
8.21	0.202803	0.210768	0.229989		8.21	2.15765	2.18667	2.21799		8.21	58.48	123.45		8.21	56.65	122.12		8.21	84.72	95.9																8.21	215	89	54	1	50	39	121	0	6		8.21	23	18
8.22	0.201521	0.218192	0.21738		8.22	2.1705	2.17735	2.22112		8.22	59.55	123.96		8.22	55.11	122.68		8.22	86.6	96.25																8.22	217	85	56	1	52	37	123	0	6		8.22	22	20
8.23	0.202942	0.217817	0.219136		8.23	2.1711	2.18587	2.21093		8.23	59.65	122.34		8.23	57.08	121.73		8.23	85.31	93.93																8.23	216	83	56	1	53	45	114	0	8		8.23	24	20
8.24	0.213124	0.227409	0.235599		8.24	2.17685	2.19207	2.22643		8.24	59.25	122.68		8.24	57.53	121.99		8.24	86.52	93.51																8.24	226	82	59	1	43	48	118	0	9		8.24	22	19
8.25	0.205049	0.222797	0.223662		8.25	2.17112	2.19286	2.21615		8.25	59.75	123.65		8.25	57.47	122.57		8.25	84.68	93.47																8.25	205	90	46	3	53	40	116	0	12		8.25	31	17
8.26	0.207677	0.23004	0.218628		8.26	2.16483	2.18947	2.21405		8.26	59.17	123.02		8.26	57.3	121.86		8.26	86.14	94.81																8.26	218	87	52	1	49	42	123	0	6		8.26	24	19
8.27	0.216843	0.230762	0.216939		8.27	2.1743	2.19006	2.21727		8.27	59.34	121.32		8.27	56.46	121.24		8.27	85.5	95.28																8.27	217	83	56	1	52	45	115	0	8		8.27	23	20
8.28	0.210866	0.221148	0.219441		8.28	2.16658	2.1909	2.22005		8.28	58.73	122.9		8.28	57.91	122.53		8.28	85.26	94.06																8.28	218	84	53	2	49	49	114	0	9		8.28	27	18
8.29	0.221055	0.221403	0.206391		8.29	2.17324	2.18691	2.21292		8.29	58.3	121.65		8.29	56.93	120.92		8.29	86.41	95.71																8.29	221	84	56	1	45	49	115	0	10		8.29	31	16
8.3	0.218696	0.221191	0.225794		8.3	2.1689	2.19677	2.22573		8.3	57.63	121.69		8.3	58.06	122.25		8.3	87.38	94.89																8.3	221	83	56	1	49	47	117	0	7		8.3	26	18
8.31	0.22365	0.223009	0.206429		8.31	2.17172	2.192	2.21111		8.31	56.52	122.53		8.31	58.34	123.45		8.31	86.6	94.66																8.31	220	84	58	1	49	42	119	0	7		8.31	22	19
8.32	0.223845	0.221083	0.206105		8.32	2.17613	2.18385	2.21067		8.32	59.28	122.65		8.32	58.09	123.21		8.32	85.64	93.46																8.32	225	84	57	1	45	47	120	0	6		8.32	24	20
8.33	0.22406	0.2153	0.180549		8.33	2.17338	2.18249	2.19832		8.33	58.25	122.14		8.33	57.91	123.02		8.33	85.25	94.55																8.33	221	84	58	1	48	40	122	0	7		8.33	24	19
8.34	0.22478	0.217786	0.180375		8.34	2.18129	2.19088	2.20813		8.34	60.77	123.25		8.34	57.52	123.45		8.34	86.44	94.27																8.34	227	85	56	1	48	56	114	0	0		8.34	21	20
8.35	0.223059	0.207762	0.190367		8.35	2.1854	2.19377	2.21224		8.35	58.87	123.34		8.35	57.72	121.86		8.35	86.43	94.94																8.35	223	85	57	1	39	47	118	0	13		8.35	24	20
8.36	0.219165	0.207518	0.189698		8.36	2.17524	2.19365	2.2078		8.36	58.87	125.15		8.36	58.13	123.95		8.36	85.77	93.9																8.36	213	85	58	1	46	41	113	0	16		8.36	24	19
8.37	0.217003	0.205655	0.201941		8.37	2.17016	2.19044	2.21285		8.37	57.8	123.97		8.37	59.1	122.18		8.37	85.94	94.99																8.37	218	85	56	1	48	43	118	0	9		8.37	27	18
8.38	0.215514	0.206239	0.212961		8.38	2.16174	2.19269	2.22022		8.38	57.77	123.28		8.38	57.19	123.36		8.38	84.7	94.51																8.38	212	85	53	3	45	43	113	0	18		8.38	23	18
8.39	0.211153	0.200394	0.208126		8.39	2.17373	2.18301	2.21717		8.39	58.95	123.42		8.39	57.55	121.28		8.39	85.23	95.29																8.39	212	88	56	1	47	36	119	0	13		8.39	29	16
8.4	0.21086	0.207856	0.202805		8.4	2.15558	2.17949	2.20813		8.4	56.87	120.49		8.4	57.59	121.87		8.4	85.09	95.03																8.4	213	87	58	1	43	44	110	0	17		8.4	25	18
8.41	0.208128	0.216731	0.198578		8.41	2.17346	2.19556	2.21594		8.41	57.98	123.42		8.41	57.5	123.45		8.41	84.55	96.12																8.41	210	86	54	1	51	40	115	0	13		8.41	26	18
8.42	0.211095	0.213301	0.196943		8.42	2.1635	2.18751	2.21733		8.42	57.26	122.22		8.42	57.37	122.24		8.42	84.58	95.85																8.42	216	90	52	3	48	45	116	0	6		8.42	26	19
8.43	0.208081	0.21716	0.20494		8.43	2.17407	2.18868	2.21529		8.43	58.17	122.43		8.43	57.53	124.15		8.43	84.97	96.36																8.43	219	85	57	1	45	44	117	0	11		8.43	26	18
8.44	0.203548	0.224444	0.213457		8.44	2.16746	2.19682	2.21505		8.44	57.29	122.63		8.44	57.51	122.46		8.44	84.77	95.56																8.44	220	80	58	1	50	44	117	0	10		8.44	32	17
8.45	0.202861	0.220051	0.219273		8.45	2.17189	2.19146	2.21613		8.45	57.5	123.11		8.45	58.19	122.95		8.45	85.12	96.44																8.45	214	91	56	1	42	40	117	0	13		8.45	27	19
8.46	0.192312	0.225395	0.214153		8.46	2.16316	2.19432	2.22069		8.46	57.42	123.11		8.46	57.7	122.22		8.46	84.49	96.52																8.46	216	85	58	1	49	37	120	0	10		8.46	25	19
8.47	0.200618	0.214225	0.225025		8.47	2.15917	2.19364	2.22477		8.47	56.3	123.14		8.47	57.63	122.1		8.47	84.77	99.38																8.47	214	87	56	1	45	39	118	0	14		8.47	27	19
8.48	0.203596	0.2149	0.215837		8.48	2.16447	2.19275	2.21673		8.48	56.37	123.55		8.48	59.42	122.55		8.48	85.16	98.65																8.48	222	84	58	1	44	46	117	0	10		8.48	31	16
8.49	0.203709	0.206451	0.217713		8.49	2.16495	2.18783	2.22656		8.49	56.41	123.43		8.49	58.76	122.62		8.49	86.36	98.23																8.49	213	90	54	3	50	36	120	0	7		8.49	24	19
8.5	0.199752	0.217397	0.20059		8.5	2.16801	2.19721	2.21083		8.5	58.03	124.15		8.5	59.25	122.96		8.5	85.75	97.62																8.5	222	87	56	1	45	46	119	0	6		8.5	23	18
8.51	0.202236	0.210776	0.208002		8.51	2.17316	2.18206	2.21		8.51	57.34	122.96		8.51	58.1	122.02		8.51	85.95	95.76																8.51	216	85	56	2	49	44	114	0	10		8.51	27	18
8.52	0.2011	0.206469	0.215532		8.52	2.17637	2.1926	2.21384		8.52	57.82	123.58		8.52	58.81	123.5		8.52	84.46	96.99																8.52	229	84	58	1	44	49	121	0	3		8.52	25	18
8.53	0.214342	0.20642	0.22639		8.53	2.17702	2.19061	2.22963		8.53	57.73	123.63		8.53	58.8	122.35		8.53	87.06	96.74																8.53	226	82	54	3	46	47	122	0	6		8.53	25	20
8.54	0.203362	0.211493	0.212243		8.54	2.17313	2.1966	2.2098		8.54	57.48	124.35		8.54	58.96	122.1		8.54	85.02	96.72																8.54	215	86	55	1	52	42	117	0	7		8.54	25	20
8.55	0.210619	0.220252	0.205146		8.55	2.16962	2.19803	2.21473		8.55	58.51	122.9		8.55	59.59	122.16		8.55	84.65	96.89																8.55	220	84	58	1	53	41	120	0	3		8.55	24	19
8.56	0.21208	0.212639	0.200418		8.56	2.18013	2.1901	2.21295		8.56	57.89	123.49		8.56	58.89	122.43		8.56	85.23	94.79																8.56	212	85	58	1	49	39	114	0	14		8.56	24	20
8.57	0.212588	0.219683	0.220839		8.57	2.16981	2.20174	2.2145		8.57	57.26	124.19		8.57	58.94	123.65		8.57	84.69	96.21																8.57	219	88	58	1	40	50	110	0	13		8.57	25	20
8.58	0.216597	0.216035	0.222027		8.58	2.17587	2.19878	2.20557		8.58	57.6	124.01		8.58	58.84	123.76		8.58	84.59	93.81																8.58	228	85	58	1	44	51	118	0	3		8.58	27	19
8.59	0.218398	0.229014	0.220668		8.59	2.16908	2.20225	2.21424		8.59	57.52	122.73		8.59	59.25	123.2		8.59	84.8	95.75																8.59	216	83	56	1	53	43	116	0	8		8.59	26	18
8.6	0.201333	0.203863	0.221915		8.6	2.17624	2.19495	2.20778		8.6	58.37	123.1		8.6	58.95	123.05		8.6	83.26	94.06																8.6	219	89	56	1	45	42	120	0	7		8.6	25	19
8.61	0.204449	0.212108	0.213577		8.61	2.17942	2.20203	2.21218		8.61	58.37	123.82		8.61	59.64	123.13		8.61	84.72	95.06																8.61	213	85	55	1	51	37	120	0	11		8.61	25	20
8.62	0.202943	0.212882	0.204954		8.62	2.16929	2.19591	2.21588		8.62	56.88	122.92		8.62	58	123.08		8.62	84.61	95.11																8.62	226	82	57	1	45	46	122	0	7		8.62	24	20
8.63	0.211752	0.221494	0.217249		8.63	2.17334	2.20271	2.21364		8.63	57.6	121.56		8.63	58.63	124.51		8.63	85.66	95.16																8.63	223	81	58	1	52	37	127	0	4		8.63	24	21
8.64	0.210541	0.209772	0.215549		8.64	2.16715	2.19391	2.22396		8.64	57.93	120.91		8.64	56.98	123.37		8.64	86.72	96.1																8.64	217	87	57	1	49	41	118	0	7		8.64	25	19
8.65	0.211575	0.18432	0.214132		8.65	2.17189	2.19563	2.21771		8.65	57.3	121.45		8.65	58.78	123.75		8.65	85.74	95.21																8.65	220	83	55	1	46	46	118	0	11		8.65	27	19
8.66	0.204642	0.191375	0.208002		8.66	2.17057	2.18539	2.21034		8.66	57.83	121.17		8.66	58.5	123.49		8.66	85.15	95.66																8.66	218	85	54	1	46	42	121	0	11		8.66	27	18
8.67	0.216144	0.187413	0.19259		8.67	2.17277	2.19416	2.2065		8.67	58.06	121.3		8.67	59.99	123.87		8.67	86.15	95.7																8.67	219	83	54	3	48	41	121	0	10		8.67	26	19
8.68	0.2172	0.170321	0.196327		8.68	2.16844	2.18395	2.20856		8.68	56.72	121.65		8.68	57.97	122.6		8.68	85.6	95.17																8.68	221	83	58	1	46	47	115	0	10		8.68	23	20
8.69	0.218274	0.180287	0.204654		8.69	2.17203	2.18567	2.21733		8.69	57.99	121.68		8.69	58.6	122.92		8.69	86.5	95.88																8.69	233	82	59	1	38	56	117	0	7		8.69	26	19
8.7	0.223161	0.177308	0.205334		8.7	2.16865	2.19367	2.21834		8.7	57.74	123.25		8.7	59.64	123.63		8.7	85.28	95.21																8.7	227	85	58	1	44	44	124	0	4		8.7	27	19
8.71	0.219855	0.170914	0.204512		8.71	2.16306	2.18961	2.2014		8.71	57.72	122.09		8.71	59.6	124.26		8.71	84	96.11																8.71	208	87	56	1	50	40	111	0	15		8.71	26	18
8.72	0.212782	0.173156	0.206917		8.72	2.16215	2.18332	2.20016		8.72	57.5	122.54		8.72	58.27	122.9		8.72	83.93	94.33																8.72	219	89	54	2	46	40	123	0	6		8.72	27	19
8.73	0.223424	0.178504	0.203768		8.73	2.16828	2.19793	2.21217		8.73	58.72	121.58		8.73	58.8	122.92		8.73	85.95	96.55																8.73	211	88	56	1	47	44	110	0	14		8.73	25	20
8.74	0.226806	0.180849	0.198221		8.74	2.1644	2.20243	2.20872		8.74	58.22	121.82		8.74	59.29	122.93		8.74	85.17	95.29																8.74	220	86	56	2	48	45	117	0	6		8.74	27	18
8.75	0.226289	0.176499	0.197907		8.75	2.17251	2.20689	2.20834		8.75	58.74	121.95		8.75	58.14	122.48		8.75	84.84	94.4																8.75	212	86	56	1	52	41	114	0	10		8.75	25	19
8.76	0.231433	0.176937	0.206979		8.76	2.17169	2.20358	2.21079		8.76	58.64	122.86		8.76	57.62	123.01		8.76	83.45	97.11																8.76	221	86	56	1	43	47	117	0	10		8.76	23	20
8.77	0.222361	0.17074	0.215055		8.77	2.17106	2.1913	2.21476		8.77	58.67	121.65		8.77	58.4	122.26		8.77	85.73	96.75																8.77	228	82	59	1	47	51	117	0	3		8.77	25	18
8.78	0.224078	0.163886	0.206756		8.78	2.16683	2.19131	2.21139		8.78	57.76	122.35		8.78	58.96	123.48		8.78	85.31	96.77																8.78	221	86	57	1	40	47	116	0	13		8.78	26	18
8.79	0.2193	0.166033	0.195468		8.79	2.18304	2.19356	2.20208		8.79	59.22	122.28		8.79	59.17	123.18		8.79	82.68	97.49																8.79	226	84	54	3	46	45	124	0	4		8.79	24	20
8.8	0.211645	0.170056	0.198243		8.8	2.17577	2.19087	2.19316		8.8	58.06	121.2		8.8	59.42	123.39		8.8	84.52	96.87																8.8	215	83	58	1	48	31	125	0	14		8.8	24	20
8.81	0.214328	0.172858	0.199035		8.81	2.17471	2.18511	2.19607		8.81	58.31	122.46		8.81	58.5	124.18		8.81	83.26	95.59																8.81	222	88	54	3	39	52	113	0	11		8.81	25	20
8.82	0.227882	0.168476	0.195553		8.82	2.16972	2.18183	2.20395		8.82	59.32	121.33		8.82	58.79	123.96		8.82	82.55	96.51																8.82	214	91	52	4	48	40	118	0	7		8.82	21	20
8.83	0.226441	0.173443	0.192788		8.83	2.1617	2.19765	2.20785		8.83	58.47	121.43		8.83	59.31	124.89		8.83	83.75	97.6																8.83	220	83	58	2	43	47	113	0	14		8.83	27	19
8.84	0.230449	0.176154	0.188455		8.84	2.17201	2.19168	2.20453		8.84	59.35	121.94		8.84	58.21	122.42		8.84	84.49	96.87																8.84	210	90	50	4	46	38	118	0	14		8.84	26	19
8.85	0.236731	0.190661	0.181172		8.85	2.1669	2.19316	2.20017		8.85	59.01	122.19		8.85	59.3	124.19		8.85	83.28	95.58																8.85	219	86	56	3	42	43	117	0	13		8.85	24	20
8.86	0.242753	0.181552	0.189357		8.86	2.16637	2.19045	2.19842		8.86	59.32	123.3		8.86	59.17	123.59		8.86	83.66	97.93																8.86	220	83	56	5	40	46	113	0	17		8.86	26	19
8.87	0.23627	0.176897	0.182225		8.87	2.16	2.18882	2.20136		8.87	58.38	123.11		8.87	58.34	123.81		8.87	84.23	95.47																8.87	214	87	56	1	41	46	111	0	18		8.87	24	20
8.88	0.227702	0.181997	0.198421		8.88	2.1616	2.18524	2.20269		8.88	57.33	121.05		8.88	58.15	123.09		8.88	84.48	96.96																8.88	228	85	58	0	43	44	126	0	4		8.88	25	19
8.89	0.231383	0.183089	0.205135		8.89	2.17295	2.18879	2.20499		8.89	58.36	121.16		8.89	58.22	122.53		8.89	83.45	95.69																8.89	220	85	56	1	44	47	116	0	11		8.89	24	19
8.9	0.229967	0.179256	0.201557		8.9	2.16343	2.18902	2.20142		8.9	57.7	121.82		8.9	58.14	123.74		8.9	83.03	96.18																8.9	206	89	52	1	50	43	110	0	15		8.9	23	19
8.91	0.230684	0.194568	0.182786		8.91	2.16785	2.1998	2.1987		8.91	58.49	121.53		8.91	58.05	124.27		8.91	83.8	98.4																8.91	225	88	56	1	39	54	114	0	8		8.91	26	19
8.92	0.238278	0.190789	0.187031		8.92	2.1713	2.1914	2.2004		8.92	58.5	122.82		8.92	57.97	123.4		8.92	85.13	96.88																8.92	223	86	58	1	41	48	116	0	10		8.92	23	20
8.93	0.24069	0.1975	0.192576		8.93	2.15961	2.19645	2.21082		8.93	59.59	121.98		8.93	57.81	123.69		8.93	85.02	96.6																8.93	218	88	56	1	46	41	120	0	8		8.93	25	19
8.94	0.250333	0.188222	0.199224		8.94	2.15008	2.19238	2.20413		8.94	57.21	121.86		8.94	57.53	122.84		8.94	84.44	97.71																8.94	223	86	57	1	44	49	116	0	7		8.94	25	20
8.95	0.241884	0.19431	0.195966		8.95	2.15841	2.1962	2.20477		8.95	59.17	122.04		8.95	58.15	121.75		8.95	85.05	96.28																8.95	222	87	56	1	44	46	119	0	7		8.95	21	21
8.96	0.251961	0.202054	0.21166		8.96	2.16832	2.20166	2.21774		8.96	60.22	121.73		8.96	58.08	123.12		8.96	85.15	95.77																8.96	216	92	51	3	42	47	115	0	10		8.96	23	20
8.97	0.242436	0.198306	0.203479		8.97	2.16309	2.19925	2.20961		8.97	58.49	121.7		8.97	57.81	124.1		8.97	85.82	96.12																8.97	226	82	60	1	45	51	114	0	7		8.97	25	21
8.98	0.224439	0.2221	0.21577		8.98	2.16595	2.20168	2.22178		8.98	58.14	121.55		8.98	58.85	123.14		8.98	84.73	96.6																8.98	222	85	52	4	50	43	123	0	3		8.98	21	20
8.99	0.229786	0.204704	0.213849		8.99	2.17172	2.19448	2.22411		8.99	58.93	121.29		8.99	57.94	122.32		8.99	85.47	95.68																8.99	227	87	58	1	39	43	125	0	7		8.99	23	21
9	0.230485	0.210565	0.208381		9	2.1717	2.19841	2.21678		9	59.02	122.78		9	58.23	121.97		9	85.38	96.65																9	221	85	58	1	47	44	118	0	7		9	22	21
9.01	0.230322	0.189568	0.209074		9.01	2.174	2.19582	2.21275		9.01	59.56	120.6		9.01	58.41	121.73		9.01	84.6	96.26																9.01	227	84	58	1	42	43	125	0	7		9.01	25	19
9.02	0.225759	0.189817	0.199851		9.02	2.16553	2.19483	2.20946		9.02	58.75	119.04		9.02	58.07	123.54		9.02	84.24	96.78																9.02	224	84	58	1	49	47	118	0	3		9.02	27	19
9.03	0.238297	0.2032	0.199628		9.03	2.16311	2.20656	2.21489		9.03	59.54	119.26		9.03	58.15	122.86		9.03	84.22	97.62																9.03	218	86	54	1	46	49	114	0	10		9.03	24	20
9.04	0.240313	0.205235	0.188482		9.04	2.1659	2.20898	2.21011		9.04	57.82	120.47		9.04	57.86	123.56		9.04	84.25	96.62																9.04	213	85	56	1	48	40	116	0	14		9.04	26	19
9.05	0.239332	0.201455	0.184038		9.05	2.16694	2.20465	2.21561		9.05	58.4	119.27		9.05	58.58	121.43		9.05	84.14	98.92																9.05	220	85	58	1	45	40	121	0	10		9.05	27	18
9.06	0.24953	0.19664	0.183111		9.06	2.16252	2.19985	2.19984		9.06	57.21	119.51		9.06	57.91	122.54		9.06	83.81	97.03																9.06	208	86	54	3	50	42	109	0	16		9.06	26	19
9.07	0.246523	0.201008	0.17822		9.07	2.16461	2.20303	2.19968		9.07	57.65	119.6		9.07	58.09	120.85		9.07	84.64	95.67																9.07	213	86	56	1	52	39	117	0	9		9.07	24	19
9.08	0.247855	0.193913	0.183049		9.08	2.16095	2.19425	2.20626		9.08	57.64	120.4		9.08	58.02	119.96		9.08	84.36	97.14																9.08	226	84	58	1	50	52	115	0	0		9.08	31	16
9.09	0.253671	0.197877	0.202101		9.09	2.15774	2.19716	2.21848		9.09	59.01	120.44		9.09	58.3	122.74		9.09	85.31	97.46																9.09	221	85	56	1	44	53	111	0	10		9.09	25	18
9.1	0.255289	0.207565	0.190233		9.1	2.16065	2.20223	2.21037		9.1	57.65	121.89		9.1	58.24	121.31		9.1	84.17	97.25																9.1	220	89	52	3	48	45	120	0	3		9.1	26	18
9.11	0.258805	0.209665	0.190666		9.11	2.16677	2.20974	2.21242		9.11	58.43	121.75		9.11	58.37	123.47		9.11	85.26	96.42																9.11	227	85	56	2	45	51	118	0	3		9.11	26	18
9.12	0.261246	0.204675	0.19457		9.12	2.16689	2.19916	2.215		9.12	58.52	119.74		9.12	58.15	121.2		9.12	85.57	97.27																9.12	213	87	52	3	49	39	119	0	11		9.12	31	16
9.13	0.252339	0.205631	0.202402		9.13	2.1631	2.20316	2.22142		9.13	57.15	119.76		9.13	58.22	122.23		9.13	85	97.68																9.13	218	86	56	1	53	45	116	0	3		9.13	25	19
9.14	0.252563	0.208003	0.18879		9.14	2.1692	2.20271	2.20802		9.14	58.56	121.11		9.14	58.32	122.27		9.14	85.2	96.18																9.14	218	87	55	1	44	52	110	0	11		9.14	25	18
9.15	0.24401	0.207432	0.191376		9.15	2.16382	2.20116	2.19797		9.15	58.07	120.98		9.15	57.04	121.99		9.15	84.11	96.12																9.15	214	86	54	1	43	44	115	0	17		9.15	27	18
9.16	0.245684	0.213811	0.182912		9.16	2.16633	2.19863	2.21411		9.16	58.26	119.56		9.16	57.15	121.43		9.16	85.38	98.3																9.16	225	86	51	2	45	50	122	0	4		9.16	25	19
9.17	0.239761	0.211249	0.197747		9.17	2.17195	2.19878	2.21078		9.17	58.6	120.84		9.17	56.93	120.96		9.17	85.31	96.04																9.17	229	85	59	1	43	48	121	0	3		9.17	24	19
9.18	0.241702	0.220278	0.196154		9.18	2.16627	2.20979	2.20526		9.18	57.96	121.81		9.18	57.99	123.05		9.18	85.33	95.93																9.18	219	91	54	1	40	44	120	0	10		9.18	26	19
9.19	0.244553	0.214901	0.200676		9.19	2.16558	2.19773	2.21257		9.19	59.29	120.55		9.19	58.02	121.37		9.19	85.46	98.13																9.19	221	84	56	1	45	48	116	0	10		9.19	25	20
9.2	0.23921	0.195643	0.201182		9.2	2.1573	2.19759	2.21337		9.2	58.24	119.13		9.2	58.16	121.31		9.2	85.87	96.79																9.2	218	87	54	2	48	41	121	0	7		9.2	26	18
9.21	0.248291	0.203993	0.186224		9.21	2.16387	2.20522	2.20795		9.21	58.94	121.2		9.21	59.26	122.75		9.21	85.89	97.46																9.21	222	87	55	1	40	45	121	0	11		9.21	25	19
9.22	0.247151	0.200122	0.179582		9.22	2.16822	2.20249	2.19847		9.22	58.87	121.24		9.22	59.54	123.02		9.22	85.86	95.33																9.22	222	86	56	1	45	43	122	0	7		9.22	32	16
9.23	0.250121	0.202958	0.188913		9.23	2.16788	2.20457	2.2119		9.23	59.22	122.7		9.23	60.08	122.16		9.23	84.98	96.03																9.23	220	87	54	3	43	51	112	0	10		9.23	32	16
9.24	0.257004	0.20127	0.181073		9.24	2.15907	2.19837	2.2069		9.24	59.07	121.63		9.24	57.71	121.56		9.24	85.44	95.66																9.24	211	87	53	3	48	38	117	0	14		9.24	26	18
9.25	0.253844	0.197396	0.198169		9.25	2.17238	2.20005	2.21906		9.25	59.04	122.73		9.25	57.94	122.4		9.25	86.14	95.86																9.25	220	82	59	1	47	40	120	0	11		9.25	24	20
9.26	0.253922	0.189737	0.213605		9.26	2.17034	2.19078	2.22564		9.26	58.79	122.13		9.26	57.8	124.09		9.26	86.6	96.07																9.26	229	82	58	1	43	53	117	0	6		9.26	25	19
9.27	0.250358	0.206767	0.196752		9.27	2.17227	2.19766	2.21967		9.27	57.57	122.09		9.27	59.38	122.36		9.27	86.91	97.43																9.27	214	89	51	3	47	42	118	0	10		9.27	28	17
9.28	0.23913	0.192293	0.191585		9.28	2.16493	2.18221	2.21418		9.28	58.92	121.82		9.28	58.22	122.08		9.28	86.47	97.09																9.28	217	85	59	1	48	33	124	0	10		9.28	26	18
9.29	0.241124	0.188682	0.190842		9.29	2.16751	2.18569	2.21013		9.29	60.78	121.81		9.29	57.93	122.87		9.29	87.81	96.54																9.29	220	85	58	1	45	55	106	0	10		9.29	33	16
9.3	0.243948	0.189872	0.181858		9.3	2.16465	2.18294	2.21345		9.3	58.7	121.42		9.3	58.29	122.31		9.3	86.99	98.84																9.3	221	83	56	2	50	46	117	0	6		9.3	24	18
9.31	0.246266	0.211414	0.183727		9.31	2.16198	2.19539	2.20861		9.31	58.65	121.62		9.31	59.79	121.13		9.31	85.01	98.12																9.31	222	82	59	1	46	42	120	0	10		9.31	31	17
9.32	0.239661	0.204839	0.208751		9.32	2.16352	2.19838	2.22638		9.32	58.43	121.55		9.32	59.28	120.91		9.32	87.39	97.69																9.32	224	89	54	3	39	45	122	0	8		9.32	26	18
9.33	0.235523	0.197128	0.191535		9.33	2.15483	2.20579	2.211		9.33	58.98	120.52		9.33	58.8	121.59		9.33	85.13	97.57																9.33	222	85	58	1	40	61	102	0	13		9.33	21	20
9.34	0.236195	0.202663	0.189437		9.34	2.1566	2.19218	2.21286		9.34	58.13	120.07		9.34	58.43	122.17		9.34	84.83	96.86																9.34	213	85	56	1	49	38	118	0	13		9.34	21	19
9.35	0.2301	0.207145	0.188681		9.35	2.16907	2.18715	2.21605		9.35	59.73	122.07		9.35	57.03	121.61		9.35	85.6	96.8																9.35	208	86	53	3	46	42	110	0	20		9.35	24	20
9.36	0.24061	0.218126	0.200008		9.36	2.15791	2.19734	2.2069		9.36	57.82	121.72		9.36	58.79	122.31		9.36	84.8	95.84																9.36	222	83	56	2	45	45	119	0	10		9.36	25	19
9.37	0.240531	0.210884	0.199768		9.37	2.15744	2.18844	2.21826		9.37	57.53	121.33		9.37	58.3	121.17		9.37	85.95	98.2																9.37	214	85	58	1	47	47	108	0	14		9.37	29	17
9.38	0.23432	0.192526	0.198178		9.38	2.15715	2.1873	2.21876		9.38	57.96	120.57		9.38	59.18	121.92		9.38	85.73	98.67																9.38	221	86	56	1	46	47	117	0	7		9.38	22	21
9.39	0.236902	0.190515	0.188142		9.39	2.15429	2.18601	2.21452		9.39	58.59	121.11		9.39	57.92	122.16		9.39	86.11	98.07																9.39	220	86	54	5	41	41	120	0	13		9.39	32	17
9.4	0.242639	0.189993	0.196209		9.4	2.15582	2.18753	2.22702		9.4	58.49	121.34		9.4	59.48	121.35		9.4	86.14	98.94																9.4	222	88	52	3	50	58	109	0	0		9.4	24	19
9.41	0.241261	0.200022	0.200722		9.41	2.15674	2.19897	2.22161		9.41	58.41	121.98		9.41	59.65	122.69		9.41	87.36	98.79																9.41	221	84	54	3	47	40	124	0	8		9.41	23	19
9.42	0.2453	0.208001	0.207084		9.42	2.14917	2.19944	2.21734		9.42	57.37	120.68		9.42	59.15	122.09		9.42	85.64	99.44																9.42	227	83	57	1	39	54	115	0	11		9.42	26	18
9.43	0.237144	0.214977	0.197117		9.43	2.1585	2.19189	2.21263		9.43	58.99	121.17		9.43	59.78	122.21		9.43	85.76	98.82																9.43	222	83	59	1	48	41	121	0	7		9.43	29	18
9.44	0.246426	0.218597	0.195347		9.44	2.16099	2.18919	2.21345		9.44	58.1	121.31		9.44	57.42	121.72		9.44	84.83	97.25																9.44	214	82	59	1	50	40	114	0	14		9.44	25	19
9.45	0.250998	0.21337	0.202804		9.45	2.15807	2.19829	2.20717		9.45	58.29	119.22		9.45	59.26	122.42		9.45	85.25	96.52																9.45	228	81	55	3	44	52	118	0	7		9.45	25	19
9.46	0.23434	0.203386	0.19722		9.46	2.16254	2.20202	2.20817		9.46	59.43	120.58		9.46	58.32	123.28		9.46	86.74	97.29																9.46	238	80	60	1	38	61	116	0	4		9.46	24	19
9.47	0.248835	0.201878	0.209375		9.47	2.16954	2.20599	2.20933		9.47	59.09	119.75		9.47	59.02	123.87		9.47	84.68	96.97																9.47	218	86	53	3	45	43	119	0	11		9.47	26	18
9.48	0.23591	0.195248	0.201976		9.48	2.16696	2.19256	2.20792		9.48	58.68	121.18		9.48	58.4	123.24		9.48	85.45	97.04																9.48	220	83	54	3	46	45	118	0	11		9.48	29	18
9.49	0.246621	0.196615	0.204746		9.49	2.16564	2.19199	2.21494		9.49	58.86	120.84		9.49	57.81	121.79		9.49	84.54	97.45																9.49	229	85	54	4	40	51	120	0	6		9.49	26	18
9.5	0.240237	0.196908	0.217827		9.5	2.16588	2.19547	2.21512		9.5	58.39	120.39		9.5	57.84	122.25		9.5	84.76	97.43																9.5	220	87	56	1	43	43	120	0	10		9.5	26	20
9.51	0.240628	0.200852	0.224704		9.51	2.16918	2.20522	2.22397		9.51	58.55	122.77		9.51	57.68	121.43		9.51	85.51	98.43																9.51	227	82	58	1	40	51	117	0	11		9.51	33	17
9.52	0.239336	0.21153	0.219874		9.52	2.16479	2.20344	2.21558		9.52	59.59	120.57		9.52	58.85	122.61		9.52	83.96	96.82																9.52	223	87	55	2	43	50	116	0	7		9.52	25	18
9.53	0.234638	0.203708	0.209879		9.53	2.16603	2.19913	2.21286		9.53	59.84	121.41		9.53	59.05	121.13		9.53	86.04	96.1																9.53	229	84	59	1	43	46	123	0	4		9.53	23	19
9.54	0.234031	0.20451	0.221893		9.54	2.17226	2.18567	2.2168		9.54	58.31	121.32		9.54	58.82	121.57		9.54	85.43	97.68																9.54	220	79	57	2	47	55	106	0	14		9.54	23	19
9.55	0.230407	0.208534	0.219816		9.55	2.1645	2.18777	2.21807		9.55	58.69	122.3		9.55	58.55	119.57		9.55	85.08	98.46																9.55	217	84	52	3	48	42	120	0	11		9.55	24	20
9.56	0.226656	0.198863	0.22056		9.56	2.16226	2.18085	2.2168		9.56	58.29	120.94		9.56	58.51	121.81		9.56	86.69	97.63																9.56	214	85	53	3	51	43	115	0	10		9.56	24	19
9.57	0.223873	0.210259	0.21188		9.57	2.15448	2.18733	2.20437		9.57	58.7	120.34		9.57	58.31	120.96		9.57	84.04	97.8																9.57	209	84	57	1	50	38	113	0	17		9.57	20	19
9.58	0.229782	0.22108	0.195044		9.58	2.16094	2.20163	2.2092		9.58	58.98	120.51		9.58	58.98	121.7		9.58	84.38	100.04																9.58	223	83	59	1	44	53	110	0	10		9.58	24	19
9.59	0.231282	0.209571	0.206912		9.59	2.16356	2.18963	2.21074		9.59	59.61	122.1		9.59	58.25	121.95		9.59	86.22	98.84																9.59	212	85	57	1	49	40	114	0	14		9.59	25	18
9.6	0.233766	0.210343	0.210017		9.6	2.15773	2.19903	2.21479		9.6	57.75	121.59		9.6	57.81	123.08		9.6	85.35	98.43																9.6	214	89	52	3	46	42	117	0	11		9.6	23	20
9.61	0.240861	0.22039	0.217034		9.61	2.16617	2.20689	2.20396		9.61	58.6	122.71		9.61	58.8	121.99		9.61	83.96	96.75																9.61	221	86	57	1	46	45	118	0	7		9.61	27	18
9.62	0.236238	0.224103	0.20839		9.62	2.16282	2.1964	2.20462		9.62	58.26	121.2		9.62	57.57	121.45		9.62	83.68	96.83																9.62	215	91	52	1	43	50	112	0	11		9.62	25	19
9.63	0.237901	0.208976	0.201668		9.63	2.161	2.19499	2.20672		9.63	58.5	120.75		9.63	58.91	121.83		9.63	85.03	98.18																9.63	225	90	55	3	39	47	120	0	6		9.63	23	19
9.64	0.236404	0.230828	0.195965		9.64	2.166	2.21258	2.20495		9.64	58.37	121.16		9.64	59.69	121.9		9.64	85.05	97.1																9.64	219	86	56	1	44	43	119	0	11		9.64	26	18
9.65	0.225968	0.220333	0.203747		9.65	2.15514	2.20309	2.21924		9.65	58.78	121.3		9.65	59.11	123.4		9.65	84.43	97.34																9.65	232	85	58	1	35	49	124	0	8		9.65	25	18
9.66	0.22875	0.210414	0.209553		9.66	2.1571	2.19987	2.23038		9.66	58.39	119.53		9.66	58.64	122.63		9.66	86.56	98.34																9.66	225	84	60	1	41	46	118	0	10		9.66	26	18
9.67	0.237884	0.207085	0.212142		9.67	2.1634	2.19552	2.22662		9.67	59.25	120.95		9.67	58.49	121.83		9.67	84.93	98.37																9.67	219	86	55	3	45	52	109	0	10		9.67	25	20
9.68	0.236546	0.210262	0.204878		9.68	2.16469	2.20786	2.20233		9.68	59.3	120.42		9.68	59.49	123.67		9.68	84.31	98.76																9.68	229	84	58	1	41	53	117	0	6		9.68	27	20
9.69	0.240197	0.205232	0.201467		9.69	2.16802	2.20025	2.21691		9.69	59.88	120.95		9.69	58.4	124.12		9.69	85.14	98.37																9.69	233	87	59	1	36	45	128	0	4		9.69	23	19
9.7	0.242451	0.200201	0.199686		9.7	2.16187	2.19621	2.21204		9.7	60.01	119.83		9.7	56.95	123.48		9.7	84.1	98.9																9.7	228	85	58	1	43	50	119	0	4		9.7	26	19
9.71	0.234522	0.203607	0.22123		9.71	2.1544	2.20502	2.22026		9.71	58.89	120.42		9.71	58.26	123.64		9.71	83.56	99.65																9.71	235	80	60	1	37	57	117	0	8		9.71	23	19
9.72	0.243217	0.201105	0.220768		9.72	2.16227	2.20238	2.22064		9.72	59.23	119.94		9.72	58.42	123.19		9.72	83.63	97.87																9.72	224	84	59	1	42	48	116	0	10		9.72	25	19
9.73	0.242261	0.209731	0.211279		9.73	2.1654	2.20251	2.21581		9.73	60.06	119.1		9.73	58.33	121.58		9.73	83.5	99.04																9.73	207	92	53	3	47	44	107	0	14		9.73	24	21
9.74	0.238846	0.214814	0.200799		9.74	2.17396	2.19155	2.21414		9.74	58.45	120.21		9.74	57.37	121.68		9.74	83.03	99.11																9.74	215	84	59	3	47	40	113	0	14		9.74	24	21
9.75	0.233353	0.212925	0.212598		9.75	2.17415	2.19608	2.21003		9.75	58.84	119.77		9.75	57.13	121.97		9.75	83.61	98.2																9.75	227	82	61	1	38	59	106	0	13		9.75	24	20
9.76	0.235919	0.209569	0.212116		9.76	2.1623	2.19268	2.21134		9.76	59.88	119.82		9.76	57.69	122.44		9.76	85.42	97.08																9.76	221	83	56	3	46	44	118	0	10		9.76	27	18
9.77	0.232958	0.204119	0.215488		9.77	2.16177	2.192	2.21299		9.77	58.51	120.57		9.77	55.6	122.09		9.77	84.48	97.98																9.77	212	85	57	1	52	37	117	0	11		9.77	23	19
9.78	0.231556	0.197163	0.232725		9.78	2.16278	2.18703	2.21642		9.78	60.72	119.94		9.78	57.4	122.83		9.78	84.35	98.2																9.78	221	84	58	1	41	50	112	0	14		9.78	24	18
9.79	0.236879	0.205769	0.224468		9.79	2.16152	2.18981	2.22326		9.79	59.84	119.66		9.79	57.15	120.8		9.79	83.85	97.62																9.79	217	90	56	1	46	44	116	0	7		9.79	23	18
9.8	0.236258	0.21002	0.209091		9.8	2.15348	2.18983	2.21889		9.8	59.03	119.48		9.8	57.61	120.54		9.8	84.99	98.64																9.8	225	88	58	1	37	50	116	0	10		9.8	30	17
9.81	0.232989	0.201233	0.217144		9.81	2.16334	2.19219	2.21601		9.81	59.67	120.68		9.81	57.99	121.6		9.81	85.02	98.34																9.81	225	83	55	3	41	53	114	0	11		9.81	26	18
9.82	0.230189	0.202206	0.213503		9.82	2.16911	2.19089	2.20343		9.82	59.64	122.54		9.82	57.79	122.68		9.82	84.71	96.86																9.82	225	88	54	1	40	54	116	0	7		9.82	28	17
9.83	0.236414	0.199667	0.214188		9.83	2.16488	2.18192	2.21289		9.83	59.51	121.06		9.83	58.19	122.71		9.83	84.58	97.85																9.83	228	88	56	1	41	49	122	0	3		9.83	23	19
9.84	0.239988	0.206125	0.201843		9.84	2.16866	2.18563	2.21054		9.84	57.96	121.57		9.84	57.65	122.59		9.84	86.92	98.67																9.84	220	85	55	1	47	48	116	0	8		9.84	22	19
9.85	0.243478	0.200663	0.207568		9.85	2.18015	2.18247	2.21067		9.85	60.12	120.8		9.85	56.84	122.94		9.85	85.32	97.5																9.85	226	85	54	3	43	54	115	0	6		9.85	27	18
9.86	0.242557	0.194784	0.224497		9.86	2.17305	2.1966	2.21635		9.86	59.72	122.15		9.86	56.97	123.76		9.86	85.62	98.16																9.86	220	87	55	1	42	50	114	0	11		9.86	22	19
9.87	0.232607	0.190555	0.194528		9.87	2.1683	2.20022	2.20853		9.87	58.65	121.04		9.87	58.99	123.23		9.87	85.31	96.56																9.87	233	83	59	2	37	52	120	0	7		9.87	27	18
9.88	0.242645	0.191975	0.184419		9.88	2.16957	2.19843	2.2089		9.88	59.04	123.4		9.88	59.34	122.29		9.88	85.89	96.73																9.88	231	86	57	3	36	48	123	0	7		9.88	26	20
9.89	0.231685	0.188288	0.208695		9.89	2.17122	2.18933	2.21801		9.89	60.24	121.71		9.89	58.07	122.61		9.89	85.59	96.72																9.89	223	86	55	1	42	50	117	0	9		9.89	26	18
9.9	0.238466	0.198089	0.186421		9.9	2.18241	2.1924	2.20101		9.9	59.63	122.79		9.9	58.79	122.74		9.9	85.3	96.25																9.9	219	87	56	1	47	38	124	0	7		9.9	27	19
9.91	0.229546	0.198933	0.200796		9.91	2.17663	2.20008	2.21483		9.91	59.11	121.24		9.91	58.12	123.61		9.91	86.54	98.58																9.91	218	85	54	3	49	48	113	0	8		9.91	26	19
9.92	0.235475	0.206921	0.175208		9.92	2.16438	2.20435	2.21029		9.92	58.94	120.26		9.92	58.68	124.94		9.92	86.25	96.94																9.92	223	83	58	1	44	48	116	0	10		9.92	27	19
9.93	0.23642	0.190279	0.19103		9.93	2.15994	2.19061	2.2178		9.93	58.16	121.47		9.93	57.59	122.88		9.93	86.74	99.12																9.93	228	86	58	1	38	45	124	0	8		9.93	25	21
9.94	0.234574	0.192421	0.205275		9.94	2.1576	2.1837	2.21893		9.94	58.6	121.05		9.94	57.42	123.09		9.94	86.82	98.06																9.94	213	88	54	1	45	49	109	0	14		9.94	24	19
9.95	0.22881	0.189109	0.20516		9.95	2.16302	2.17743	2.22266		9.95	57.74	121.38		9.95	57.8	121.91		9.95	88.08	98.75																9.95	228	86	54	3	38	51	120	0	8		9.95	27	18
9.96	0.217945	0.187828	0.195946		9.96	2.16218	2.18741	2.21854		9.96	58.74	121.43		9.96	58.47	123.24		9.96	86.57	98.51																9.96	216	81	58	4	53	44	110	0	10		9.96	23	19
9.97	0.217251	0.181652	0.19079		9.97	2.16053	2.18685	2.21354		9.97	58.23	121.87		9.97	57.89	122.99		9.97	85.14	99.34																9.97	219	84	57	1	49	42	119	0	8		9.97	22	20
9.98	0.216665	0.176004	0.187812		9.98	2.16055	2.18372	2.21717		9.98	58.67	121.92		9.98	56.65	122.17		9.98	85.51	98.36																9.98	226	85	54	1	42	50	121	0	7		9.98	25	18
9.99	0.227128	0.181577	0.191585		9.99	2.16612	2.18713	2.21684		9.99	58.51	121.54		9.99	57.57	123.19		9.99	86.6	97.92																9.99	219	85	58	1	49	37	123	0	7		9.99	26	18
10	0.226939	0.183831	0.196411		10	2.1654	2.1933	2.22135		10	59.57	120.05		10	58.08	121.83		10	86.08	98.06																10	215	89	58	1	41	53	103	0	15		10	25	21
											59.5484	122.091			59.132	122.862			83.9558	96.2657																Totals	218310	86083	55343	1803	46516	45083	116081	10	9441		Totals	25165	18767
											0.0392486	0.0458172			0.031563	0.04664			0.0481873	0.0587393																SS	0.61	0.24	0.15	0.01	0.13	0.13	0.32	0	0.03		SS	0.49	0.37
																																				Totals	25165	18767	546	1708	6845	7550	15361	274
																																				SS	0.49	0.37	0.01	0.03	0.13	0.15	0.3	0.01
											0.0392486	0.0458172
											0.031563	0.04664																								Totals	25103	19240	460	1752	6336	7621	15270	372
											0.0481873	0.0587393																								SS	0.49	0.38	0.01	0.03	0.12	0.15	0.3	0.01
[truncated: 25 more columns]
